# Supplementary material for: Intron retention is a hallmark and spliceosome represents a therapeutic vulnerability in aggressive prostate cancer
Source: Nat Commun. 2020 Apr 29;11:2089. doi: 10.1038/s41467-020-15815-7 (PMC7190674; doi:10.1038/s41467-020-15815-7)
Supplement: Supplementary file 3 — Supplementary Data 1 [file 41467_2020_15815_MOESM3_ESM.xlsx]

## Sheet: SD1
Supplementary Data 1. The mutational landscape of 274 splicing regulatory genes (SRGs) in PCa.
Content
Tab1	List of 274 SRGs
Tab2	Mutational landscape
Tab3	Detailed information of the mutational landscape

## Sheet: Tab1
Tab1: The list of SRGs that are known spliceosomal machinery genes and reported to regulate mRNA splicing based on manual curation of the spliceosome database (PMID: 23118483) and literature.
274 SRGs	Oncomine 264
WBP4	A1CF
HNRNPA1L2	ANKHD1
SRSF12	AQR
CDC40	BCAS2
KHDRBS3	BUD13
CDK10	BUD31
NAA38	C9orf78
PUF60	CCAR1
EFTUD2	CCDC12
ESRP1	CD2BP2
SF3B3	CDC40
PPWD1	CDC5L
CWC27	CDK10
PRPF40A	CELF1
PPIG	CELF2
FRA10AC1	CELF3
DHX8	CELF4
TRA2B	CELF5
HNRNPA3	CELF6
ISY1	CHERP
ESRP2	CLNS1A
CWC22	CNOT4
MBNL1	CPEB2
AQR	CPEB4
HSPA8	CRNKL1
U2SURP	CTNNBL1
ZRSR2	CWC15
SRSF11	CWC22
TXNL4A	CWC25
WBP11	CWC27
FMR1	CXorf56
MAGOH	DAZAP1
SDE2	DDX23
PRPF38A	DDX41
PRCC	DDX46
SRSF9	DHX15
TFIP11	DHX16
SAP18	DHX35
KHDRBS2	DHX8
CELF1	EFTUD2
SRSF1	EIF4A3
ZRANB2	ELAVL1
MBNL2	ELAVL2
SRSF7	ELAVL3
SRRM4	ELAVL4
TRA2A	ENOX1
SRSF2	ESRP1
PTBP2	ESRP2
RBM4	DGCR14
PTBP3	FAM32A
SF3B2	FAM50A
SART1	FMR1
PRPF6	FUS
CTNNBL1	FXR1
BUD13	FXR2
RBFOX1	G3BP2
PRPF8	GPATCH1
CELF3	GPKOW
MFAP1	HNRNPA0
NOVA2	HNRNPA1
CELF4	HNRNPA1L2
SF3A1	HNRNPA1P3
ELAVL2	HNRNPA2B1
DDX46	HNRNPA3
PRPF4	HNRNPAB
CELF5	HNRNPC
HNRNPLL	HNRNPCL1
PRPF3	HNRNPD
RBM25	HNRNPF
C9orf78	HNRNPH1
GPATCH1	HNRNPH2
USP39	HNRNPH3
HNRNPA0	HNRNPK
CELF2	HNRNPL
CACTIN	HNRNPM
SF3B4	HNRNPR
ELAVL4	HNRNPU
SNRNP200	HNRNPUL1
RBM17	HNRNPUL2
HNRNPF	HSPA8
SRRM2	HTATSF1
TIA1	IGF2BP2
CCDC12	IGF2BP3
CHERP	IK
ESS2	ISY1
WDR77	KHDRBS1
QKI	KHDRBS2
BUD31	KHDRBS3
HTATSF1	KHSRP
ZNF830	LENG1
SRP54	LIN28A
SRSF10	LSM2
HNRNPA2B1	LSM3
DHX35	LSM4
WDR83	LSM5
SRSF6	LSM6
SF1	LSM7
HNRNPA1P33	MAGOH
DHX15	MATR3
SNW1	MBNL1
SF3B1	MBNL2
SNRPF	MBNL3
CCAR1	MFAP1
DDX41	MSI1
HNRNPH1	NAA38
SRSF8	NOSIP
SNRNP70	NOVA1
HNRNPU	NOVA2
LSM5	PABPC1
HNRNPAB	PABPC3
SRRM1	PABPC4
SNRPC	PABPC5
U2AF1	PABPN1
SNRPG	PCBP1
PPIL2	PCBP2
CDC5L	PCBP3
HNRNPR	PHF5A
SYF2	PLRG1
HNRNPA1	PPIE
PRPF31	PPIG
DDX23	PPIH
RBM5	PPIL1
SLU7	PPIL2
PLRG1	PPIL3
TARDBP	PPIL4
THRAP3	PPRC1
CXorf56	PPWD1
SNRPD3	PQBP1
SF3A2	PRCC
CWC15	PRPF18
HNRNPH3	PRPF19
NOSIP	PRPF3
HNRNPUL2	PRPF31
KHDRBS1	PRPF38A
IK	PRPF4
RBFOX3	PRPF40A
EIF4A3	PRPF6
MBNL3	PRPF8
HNRNPH2	PTBP1
ZMAT2	PTBP2
LENG1	PUF60
RBM8A	PUM2
TIAL1	QKI
CWC25	RALY
BCAS2	RBM10
LSM7	RBM17
HNRNPD	RBM22
RBFOX2	RBM24
FAM32A	RBM25
HNRNPA1P10	RBM28
PQBP1	RBM3
HNRNPL	RBM38
SNRPD2	RBM4
GPKOW	RBM41
CLNS1A	RBM42
SNRPA1	RBM45
PRPF19	RBM46
DHX16	RBM5
SNRPB2	RBM6
SNU13	RBM8A
LSM3	RBMS1
CD2BP2	RBMS3
FAM50A	RBMX2
SNRPA	RNF113A
CRNKL1	RNU1-1
PRPF18	RNU2-1
RBM10	RNU4-1
LSM2	RNU6-1
PPIL3	SAMD4A
U2AF2	SAP18
RNF113A	SART1
HNRNPDL	SART3
SFPQ	SF1
RBMX2	SF3A1
SUGP1	SF3A2
RBM22	SF3A3
SRSF5	SF3B1
SMU1	SF3B2
HNRNPK	SF3B3
LSM4	SF3B4
SF3B6	SF3B5
SNRPD1	SFPQ
SRSF4	SLU7
HNRNPUL1	SMNDC1
CELF6	SMU1
SRSF3	SNIP1
PPIL4	SNRNP200
XAB2	SNRNP40
PHF5A	SNRNP70
HNRNPC	SNRPA
SNIP1	SNRPA1
SNRPB	SNRPB
NOVA1	SNRPB2
SMNDC1	SNRPC
PPIL1	SNRPD1
SNRPE	SNRPD2
KHSRP	SNRPD3
SF3A3	SNRPE
SNRNP40	SNRPF
LSM6	SNRPG
ELAVL3	SNW1
HNRNPM	SRP54
HNRNPA1P48	SRRM1
PTBP1	SRRM2
SF3B5	SRRM4
YBX1	SYF2
PPIE	TARDBP
DAZAP1	TFIP11
PPIH	THRAP3
RNU1-1	TIA1
ELAVL1	TIAL1
RNU2-1	TRA2A
RNU5A-1	TRA2B
RNU4-1	TUT1
RNU6-1	TXNL4A
HNRNPA1P16	U2AF1
HNRNPA1P22	U2AF2
HNRNPA1P27	USP39
HNRNPA1P3	WBP11
HNRNPA1P54	WBP4
HNRNPA1P6	WDR77
HNRNPA1P7	WDR83
HNRNPA3P6	XAB2
HNRNPCP1	YBX1
HNRNPCP2	YBX2
HNRNPCP6	ZC3H10
HNRNPH1P1	ZC3H14
HNRNPLP2	ZCRB1
A1CF	ZMAT2
ANKHD1	ZNF638
CNOT4	ZNF830
CPEB2	ZRANB2
CPEB4	ZRSR2
ENOX1	SR140
FUS	SF4
FXR1	SFRS9
FXR2	SFRS2B
G3BP2	SFRS7
HNRNPCL1	SFRS6
IGF2BP2	SFRS5
IGF2BP3	SFRS4
LIN28A	SFRS3
MATR3	SFRS2
MSI1	SFRS13B
PABPC1	SFRS11
PABPC3	SFRS13A
PABPC4	SFRS1
PABPC5	NHP2L1
PABPN1	SF3B14
PCBP1	C1orf55
PCBP2	RNU5A
PCBP3	HRNBP3
PPRC1	RBM9
PUM2	A2BP1
RALY	ROD1
RBM24	HNRPLL
RBM28	HNRPDL
RBM3	HNRPCP
RBM38	HNRPA1L3
RBM41	HNRNPA1L1
RBM42	HNRPA1P5
RBM45	C10orf4
RBM46	FRA10A
RBM6	C19orf29
RBMS1	Yellow: Previous names recoganized by Oncomine, instead of official symbols.
RBMS3
SAMD4A
SART3
TUT1
YBX2
ZC3H10
ZC3H14
ZCRB1
ZNF638

## Sheet: Tab2
Tab2: The mutational landscape of 274 SRGs in PCa development and progression
A global view of alterations of 274 SRGs in clinical datasets reported by cBioportal
274 genes	STUDY_ABBREVIATION	STUDY_NAME	# of patients (samples)	%_CASES_ALTERED	Technique
NEPC	NEPC (Trento/Cornell/Broad 2016)	Neuroendocrine Prostate Cancer (Trento/Cornell/Broad 2016)	77 (107)	0.92	Sequencing
CRPC	Prostate (FHCRC, 2016)	Prostate Adenocarcinoma (Fred Hutchinson CRC, Nat Med 2016)	54 (136)	0.94	Sequencing
CRPC	Prostate (MICH)	Prostate Adenocarcinoma, Metastatic (Michigan, Nature 2012)	59 (61)	0.8689	Sequencing
CRPC	Prostate (SU2C)	Metastatic Prostate Cancer, SU2C/PCF Dream Team (Robinson et al., Cell 2015)	150 (150)	0.92	Sequencing
PCa	Prostate (TCGA 2015)	Prostate Adenocarcinoma (TCGA, Cell 2015)	333 (333)	0.6817	Sequencing
PCa	Prostate (TCGA)	Prostate Adenocarcinoma (TCGA, Provisional)	492 (492)	0.7337	Sequencing
PCa	Prostate (Broad/Cornell 2013)	Prostate Adenocarcinoma (Broad/Cornell, Cell 2013)	56 (56)	0.625	Sequencing
PCa (Majority)	Prostate (MSKCC 2010)	Prostate Adenocarcinoma (MSKCC, Cancer Cell 2010)	103 (103)	0.3107	Array
PCa	Prostate (Broad/Cornell 2012)	Prostate Adenocarcinoma (Broad/Cornell, Nat Genet 2012)	109 (109)	0.3394	Exome-sequencing
PCa	Prostate (MSKCC 2014)	Prostate Adenocarcinoma CNA study (MSKCC, PNAS 2014)	104 (104)	0.0385	Array
Statistics of alterations in 274 SRGs in different datasets
SUMMARY	Smaple size	274 genes SUM (All splicing genes)	Amplification	Deletion	Multiple alterations	Mutation	%_Sample_ALTERED
CRPC/NEPC	107	NEPC (Trento/Cornell/Broad 2016)	45.79	4.67	28.97	8.41	0.8785
CRPC	136	Prostate (FHCRC, 2016)	42.65	11.03	30.15	6.62	0.9044
CRPC	61	Prostate (MICH)	32.79	18.03	32.79	3.28	0.8689
CRPC	150	Prostate (SU2C)	26	6.67	49.33	10	0.92
PCa	333	Prostate (TCGA 2015)	13.81	27.33	18.32	8.71	0.6817
PCa	492	Prostate (TCGA)	13.01	24.19	22.15	14.02	0.7337
Pca	56	Prostate (Broad/Cornell 2013)	10.71	17.86	10.71	23.21	0.625
PCa	103	Prostate (MSKCC 2010) - Array based technique	15.53	15.53	0	0	0.3107
PCa	104	Prostate (MSKCC 2014) * - Only array based CNA data	2.88	0.96	0	0	0.0385
PCa	109	Prostate (Broad/Cornell 2012) * - Exome sequencing, but showing significant lower mutational load than other cohorts.	5.5	3.67	1.83	22.94	0.3394
Note: *These 2 datasets provide less information regarding the mutational status of SRGs, thus were excluded from analysis.
Statistics of alterations in top 20 mutated SRGs in different datasets
SUMMARY	Smaple size	20 genes SUM (Top 10 deleted and Top10 amplified)	Amplification	Deletion	Multiple alterations	Mutation	PERCENT_CASES_ALTERED
CRPC/NEPC	107	NEPC (Trento/Cornell/Broad 2016)	58.88	1.87	0.93	3.74	0.6542
CRPC	136	Prostate (FHCRC, 2016)	52.94	14.71	0.93	2.94	0.7279
CRPC	61	Prostate (MICH)	39.34	14.75	8.2	1.64	0.6393
CRPC	150	Prostate (SU2C)	39.33	7.33	4.67	3.33	0.5467
PCa	333	Prostate (TCGA 2015)	10.51	31.53	1.2	1.5	0.4474
PCa	492	Prostate (TCGA)	11.59	30.89	1.83	2.24	0.4654
Pca	56	Prostate (Broad/Cornell 2013)	12.5	16.07	1.79	7.14	0.375
PCa	103	Prostate (MSKCC 2010)	9.71	8.74	0	0	0.1845
Note: The accumulative mutation rate (%) of combined 20 genes in different datasets.
Analysis of top 20 mutated SRGs
		Mutual Exclusivity of top 20 altered genes in TCGA-Provisional. (Blue: gene with deletion; Red, gene with amplification)
10 mostly deleted genes	Chromosome location	Gene A	Gene B	Log Odds Ratio	p-Value	Tendency
RB1	13q14.2	CCAR1	YBX2	2.431	0.008	Co-occurrence
ENOX1	13q14.11	CDC40	SRSF12	>3	<0.001	Co-occurrence
WBP4	13q14.11	CDC40	ENOX1	1.765	<0.001	Co-occurrence
HNRNPA1L2	13q14.3	CDC40	HNRNPA1L2	1.774	<0.001	Co-occurrence
SRSF12	6q15	CDK10	SF3B3	>3	<0.001	Co-occurrence
CDC40	6q21	CDK10	FXR2	1.872	<0.001	Co-occurrence
TP53	17p13.1	CDK10	YBX2	1.967	<0.001	Co-occurrence
FXR2	17p13.1	CDK10	WBP4	1.014	0.006	Co-occurrence
YBX2	17p13.1	CDK10	ENOX1	0.971	0.007	Co-occurrence
CDH13	16q23.3	CDK10	CCAR1	2.177	0.015	Co-occurrence
CDK10	16q24.3	ENOX1	HNRNPA1L2	>3	<0.001	Co-occurrence
SF3B3	16q22.1	ENOX1	SRSF12	1.726	<0.001	Co-occurrence
PPWD1	5q12.3	ENOX1	CCAR1	2.494	0.003	Co-occurrence
		ESRP1	PUF60	>3	<0.001	Co-occurrence
		FXR2	YBX2	>3	<0.001	Co-occurrence
10 mostly amplified genes	Chromosome location	FXR2	SF3B3	1.724	<0.001	Co-occurrence
MYC	8q24.21	FXR2	CCAR1	2.842	<0.001	Co-occurrence
PABPC1	8q22.3	FXR2	HNRNPA1L2	0.907	0.019	Co-occurrence
ESRP1	8q22.1	FXR2	ENOX1	0.791	0.03	Co-occurrence
KHDRBS3	8q24.23	HNRNPH3	CCAR1	>3	<0.001	Co-occurrence
PUF60	8q24.3	HNRNPH3	SF3B4	>3	0.002	Co-occurrence
PTEN	10q23.31	HNRNPH3	FXR2	2.933	0.004	Co-occurrence
HNRNPH3	10q21.3	HNRNPH3	CDK10	2.875	0.005	Co-occurrence
CCAR1	10q21.3	HNRNPH3	YBX2	2.283	0.038	Co-occurrence
SF3B4	1q21.2	HNRNPH3	ENOX1	1.959	0.042	Co-occurrence
PIK3CB	3q22.3	HNRNPH3	RBM10	>3	0.05	Co-occurrence
FXR1	3q26.33	KHDRBS3	PUF60	>3	<0.001	Co-occurrence
RBM10	Xp11.3	KHDRBS3	PABPC1	>3	<0.001	Co-occurrence
ZRSR2	Xp22.2	KHDRBS3	ESRP1	>3	<0.001	Co-occurrence
AR	Xq12	MYC	KHDRBS3	>3	<0.001	Co-occurrence
Note: RB1, TP53, CDH13, PTEN, AR, MYC and PIK3CB are reference genes.		MYC	PUF60	>3	<0.001	Co-occurrence
		MYC	PABPC1	>3	<0.001	Co-occurrence
		MYC	ESRP1	>3	<0.001	Co-occurrence
		PABPC1	ESRP1	>3	<0.001	Co-occurrence
		PABPC1	PUF60	>3	<0.001	Co-occurrence
		PPWD1	SRSF12	>3	<0.001	Co-occurrence
		PPWD1	CDC40	2.956	<0.001	Co-occurrence
		PPWD1	HNRNPA1L2	1.697	<0.001	Co-occurrence
		PPWD1	ENOX1	1.279	0.002	Co-occurrence
		PTEN	PABPC1	0.746	0.034	Co-occurrence
		PTEN	CCAR1	1.611	0.042	Co-occurrence
		RB1	HNRNPA1L2	>3	<0.001	Co-occurrence
		RB1	ENOX1	>3	<0.001	Co-occurrence
		RB1	WBP4	>3	<0.001	Co-occurrence
		RB1	SRSF12	1.913	<0.001	Co-occurrence
		RB1	CDC40	1.71	<0.001	Co-occurrence
		RB1	PPWD1	1.518	<0.001	Co-occurrence
		RB1	SF3B3	1.338	<0.001	Co-occurrence
		RB1	CDK10	0.795	0.028	Co-occurrence
		RB1	YBX2	0.832	0.035	Co-occurrence
		RB1	FXR2	0.732	0.046	Co-occurrence
		RBM10	CCAR1	>3	0.002	Co-occurrence
		SF3B3	YBX2	1.758	<0.001	Co-occurrence
		SF3B3	ENOX1	1.256	0.002	Co-occurrence
		SF3B3	CDC40	0.978	0.022	Co-occurrence
		SF3B3	HNRNPA1L2	0.884	0.034	Co-occurrence
		SF3B4	CCAR1	>3	0.005	Co-occurrence
		SRSF12	HNRNPA1L2	2.001	<0.001	Co-occurrence
		WBP4	ENOX1	>3	<0.001	Co-occurrence
		WBP4	HNRNPA1L2	>3	<0.001	Co-occurrence
		WBP4	SRSF12	1.792	<0.001	Co-occurrence
		WBP4	CDC40	1.822	<0.001	Co-occurrence
		WBP4	PPWD1	1.604	<0.001	Co-occurrence
		WBP4	SF3B3	1.276	0.002	Co-occurrence
		YBX2	HNRNPA1L2	0.839	0.041	Co-occurrence
		ZRSR2	PABPC1	2.459	<0.001	Co-occurrence
		ZRSR2	CCAR1	>3	0.009	Co-occurrence
		ZRSR2	SF3B4	2.867	0.012	Co-occurrence
		WBP4	PABPC1	-1.255	0.047	Mutual exclusivity
		RB1	PABPC1	-2.069	0.007	Mutual exclusivity
		PTEN	CDC40	-1.16	0.003	Mutual exclusivity
		PTEN	SRSF12	-1.052	0.004	Mutual exclusivity
		PABPC1	SRSF12	<-3	0.002	Mutual exclusivity
		PABPC1	HNRNPA1L2	-1.912	0.016	Mutual exclusivity
		PABPC1	CDC40	-1.827	0.024	Mutual exclusivity
		ESRP1	ENOX1	-1.274	0.044	Mutual exclusivity
		CDC40	ESRP1	-1.699	0.041	Mutual exclusivity
		Mutual exclusivity of top 20 altered genes in SU2C 2015 Cell (Blue: gene with deletion; Red, gene with amplification)
10 mostly deleted genes	10 mostly amplified genes	Gene A	Gene B	Log Odds Ratio	p-Value	Tendency
ENOX1	PABPC1	CCAR1	HNRNPH3	>3	<0.001	Co-occurrence
WBP4	ESRP1	CDC40	SRSF12	>3	<0.001	Co-occurrence
HNRNPA1L2	KHDRBS3	CDC40	HNRNPA1L2	>3	0.003	Co-occurrence
SRSF12	PUF60	CDC40	SF3B3	2.927	0.018	Co-occurrence
CDC40	ZRSR2	CDK10	WBP4	>3	0.003	Co-occurrence
FXR2	CCAR1	CDK10	ENOX1	2.974	0.004	Co-occurrence
YBX2	HNRNPH3	CDK10	SF3B3	>3	0.013	Co-occurrence
CDK10	SF3B4	CDK10	HNRNPA1L2	2.442	0.034	Co-occurrence
SF3B3	FXR1	ENOX1	WBP4	>3	<0.001	Co-occurrence
PPWD1	RBM10	ENOX1	HNRNPA1L2	>3	<0.001	Co-occurrence
		ESRP1	PABPC1	2.97	<0.001	Co-occurrence
		FXR2	YBX2	>3	<0.001	Co-occurrence
		FXR2	PUF60	2.31	0.043	Co-occurrence
		HNRNPA1L2	RBM10	>3	0.002	Co-occurrence
		KHDRBS3	PUF60	>3	<0.001	Co-occurrence
		KHDRBS3	PABPC1	2.277	<0.001	Co-occurrence
		KHDRBS3	ESRP1	1.859	<0.001	Co-occurrence
		MYC	KHDRBS3	>3	<0.001	Co-occurrence
		MYC	PUF60	>3	<0.001	Co-occurrence
		MYC	PABPC1	>3	<0.001	Co-occurrence
		MYC	ESRP1	1.598	0.003	Co-occurrence
		PABPC1	PUF60	2.295	0.001	Co-occurrence
		RB1	FXR1	1.879	0.032	Co-occurrence
		SRSF12	HNRNPA1L2	2.442	0.034	Co-occurrence
		WBP4	HNRNPA1L2	>3	<0.001	Co-occurrence
		ZRSR2	WBP4	2.118	0.02	Co-occurrence
		ZRSR2	ENOX1	1.956	0.027	Co-occurrence
		ZRSR2	SF3B4	1.815	0.035	Co-occurrence
		P values were derived from one-sided Fisher Exact Test.

## Sheet: Tab3
Tab3: Detailed information of the SRG mutational landscape
Statistics of genes with alteration rate ≥5%
Dataset category	Name	# of genes with alteration rate ≥5%	% of 274 SRGs
CRPC/NEPC	NEPC (Trento/Cornell/Broad 2016)	243	88.6861
CRPC	Prostate (SU2C)	29	10.5839	Representative CRPC-Ad cohort
CRPC	Prostate (MICH)	69	25.1825
CRPC	Prostate (FHCRC, 2016)	58	21.1679
PCa	TCGA 333 mutation	20	7.29927	Representative pri-PCa cohort
PCa	TCGA Provisional-498	17	6.20438
Pca	Prostate (Broad/Cornell 2013)	18	6.56934
PCa	prostate (MSKCC 2010)	0	0
	CRPC (aggressive Pca)				Primary Pca
274 SRGs	NEPC (Trento/Cornell/Broad 2016)-77 patients / 107 samples	Prostate (SU2C) 150 patients	Prostate (MICH)-59 patients 61 samples	Prostate (FHCRC, 2016) 54 patients 136 samples	TCGA 333 mutation	TCGA Provisional-492	Prostate (Broad/Cornell 2013)	prostate (MSKCC 2010)-primary tumor 157
PTEN	0.25	0.4	0.49	0.39	0.17	0.22	0.18	0.06
AR	0.5	0.63	0.52	0.6	0.012	0.018	0.018	0
WBP4	0.028	0.06	0.2	0.08	0.14	0.16	0.09	0.03
HNRNPA1L2	0.05	0.05	0.2	0.13	0.14	0.15	0.14	0.025
SRSF12	0.06	0.04	0.05	0.022	0.14	0.15	0.05	0.013
CDC40	0.06	0.05	0.05	0.04	0.13	0.14	0	0.025
KHDRBS3	0.43	0.14	0.18	0.26	0.09	0.08	0.018	0.019
CDK10	0.04	0.04	0.1	0.06	0.08	0.08	0.04	0.006
NAA38	0.028	0.013	0.016	0.029	0.08	0.014	0.018	0.013
PUF60	0.39	0.07	0.13	0.32	0.07	0.06	0.018	0.006
EFTUD2	0.18	0.027	0.03	0.04	0.07	0.05	0	0
ESRP1	0.45	0.17	0.25	0.2	0.06	0.07	0.05	0.019
SF3B3	0.05	0.03	0.05	0.04	0.06	0.07	0.018	0.006
PPWD1	0.12	0	0.11	0.015	0.06	0.06	0.018	0
CWC27	0.12	0	0.11	0	0.06	0.06	0.018	0
PRPF40A	0.07	0.013	0.016	0.029	0.05	0.05	0.05	0.006
PPIG	0.06	0.013	0	0.04	0.05	0.04	0	0.013
FRA10AC1	0.07	0.007	0.08	0.029	0.04	0.04	0.05	0
DHX8	0.2	0.02	0.016	0.029	0.04	0.04	0	0
TRA2B	0.22	0.05	0.08	0.06	0.04	0.03	0.05	0
HNRNPA3	0.07	0.02	0	0.029	0.04	0.03	0.018	0.013
ISY1	0.21	0.06	0.07	0.11	0.03	0.03	0.018	0
ESRP2	0.05	0.013	0.08	0.029	0.03	0.03	0	0
CWC22	0.07	0.02	0	0.04	0.03	0.028	0.05	0.013
MBNL1	0.2	0.06	0.07	0.04	0.03	0.026	0.04	0
AQR	0.09	0.027	0.03	0.015	0.027	0.03	0.04	0.006
HSPA8	0.15	0.007	0	0.07	0.027	0.028	0	0
U2SURP	0.21	0.07	0.05	0.022	0.027	0.024	0.018	0
ZRSR2	0.29	0.07	0.18	0.15	0.027	0.022	0	0
SRSF11	0.13	0.013	0.016	0.05	0.024	0.028	0.07	0
TXNL4A	0.04	0.013	0.07	0.04	0.024	0.028	0.018	0.006
WBP11	0.08	0.03	0.05	0.022	0.024	0.026	0.04	0.006
FMR1	0.25	0.05	0.05	0.015	0.024	0.026	0	0
MAGOH	0.13	0.013	0.016	0	0.024	0.024	0	0
SDE2	0.21	0.02	0.03	0.022	0.024	0.022	0.018	0
PRPF38A	0.12	0.007	0	0.015	0.024	0.022	0	0
PRCC	0.28	0.013	0.016	0.07	0.024	0.02	0.018	0.006
SRSF9	0.17	0.04	0.08	0.029	0.024	0.02	0	0.006
TFIP11	0.08	0.05	0.03	0.015	0.024	0.02	0	0
SAP18	0.16	0	0.08	0.022	0.021	0.03	0.018	0
KHDRBS2	0.13	0.027	0.03	0.029	0.021	0.026	0.07	0
CELF1	0.15	0.027	0.016	0.06	0.021	0.022	0.018	0
SRSF1	0.21	0.007	0.016	0.07	0.021	0.022	0	0
ZRANB2	0.13	0.02	0	0	0.021	0.02	0.07	0.006
MBNL2	0.09	0.027	0.16	0.07	0.021	0.022	0.04	0
SRSF7	0.14	0	0.03	0.029	0.021	0.02	0	0
SRRM4	0.17	0.04	0.07	0.029	0.021	0.02	0	0.006
TRA2A	0.2	0.013	0.11	0.04	0.021	0.018	0.018	0.006
SRSF2	0.21	0.03	0.03	0.022	0.021	0.018	0.018	0
PTBP2	0.08	0.02	0	0.04	0.021	0.018	0.018	0.006
RBM4	0.22	0.04	0	0.05	0.021	0.018	0	0
PTBP3	0.24	0.02	0.016	0.07	0.021	0.016	0	0
SF3B2	0.25	0.03	0	0.06	0.021	0.016	0	0
SART1	0.24	0.027	0	0.05	0.021	0.016	0	0
PRPF6	0.26	0.027	0.03	0.1	0.021	0.012	0	0.006
CTNNBL1	0.21	0.013	0	0.022	0.021	0.012	0	0
BUD13	0.15	0	0	0.04	0.018	0.024	0.018	0
RBFOX1	0.18	0.027	0	0.08	0.018	0.022	0.018	0.006
PRPF8	0.12	0.06	0.05	0.029	0.018	0.022	0	0.006
CELF3	0.32	0.06	0.016	0.09	0.018	0.02	0.018	0
MFAP1	0.07	0.027	0	0.029	0.018	0.02	0.018	0
NOVA2	0.11	0.007	0	0.015	0.018	0.02	0.018	0.006
CELF4	0.12	0.007	0.08	0.015	0.018	0.02	0	0.006
SF3A1	0.07	0.05	0.016	0.022	0.018	0.02	0	0
ELAVL2	0.19	0.013	0.03	0.007	0.018	0.018	0.05	0
DDX46	0.14	0.02	0.07	0.05	0.018	0.018	0	0
PRPF4	0.23	0.02	0	0.029	0.018	0.018	0	0
CELF5	0.12	0.007	0.016	0	0.018	0.018	0	0
HNRNPLL	0.13	0	0.03	0.04	0.018	0.016	0.018	0
PRPF3	0.32	0.05	0.05	0.13	0.018	0.016	0	0.006
RBM25	0.13	0.03	0.016	0.07	0.018	0.016	0	0
C9orf78	0.21	0.007	0.016	0.04	0.018	0.016	0	0
GPATCH1	0.16	0.007	0.016	0.022	0.018	0.012	0	0
USP39	0.17	0.013	0	0.015	0.018	0.012	0	0
HNRNPA0	0.16	0.007	0.05	0.007	0.018	0.012	0	0
CELF2	0.07	0.02	0.07	0.015	0.015	0.018	0.018	0
CACTIN	0.12	0.013	0.016	0	0.015	0.018	0	0
SF3B4	0.28	0.07	0.03	0.11	0.015	0.016	0.018	0
ELAVL4	0.12	0.013	0.016	0	0.015	0.016	0.018	0
SNRNP200	0.12	0.007	0.016	0.04	0.015	0.016	0	0
RBM17	0.06	0.007	0.05	0	0.015	0.016	0	0
HNRNPF	0.07	0.05	0.016	0	0.015	0.016	0	0
SRRM2	0.22	0.04	0.03	0.05	0.015	0.014	0.018	0
TIA1	0.08	0.02	0.016	0.029	0.015	0.014	0	0
CCDC12	0.21	0	0	0.022	0.018	0.014	0.018	0
CHERP	0.19	0.013	0	0.022	0.015	0.014	0	0
ESS2/DGCR14	0.1	0.013	0.05	0	0.015	0.014	0	0
WDR77	0.1	0.007	0	0	0.015	0.012	0.04	0
QKI	0.11	0.007	0.03	0.022	0.015	0.012	0.018	0
BUD31	0.21	0.013	0.05	0.06	0.015	0.012	0	0
HTATSF1	0.28	0.05	0.07	0.029	0.015	0.012	0	0
ZNF830	0.19	0.007	0	0.015	0.015	0.012	0	0
SRP54	0.19	0.02	0	0.04	0.015	0.01	0.04	0
SRSF10	0.07	0.007	0	0.015	0.015	0.01	0.018	0.006
HNRNPA2B1	0.19	0.027	0.11	0.04	0.015	0.01	0	0.006
DHX35	0.22	0.007	0	0.022	0.015	0.01	0	0
WDR83	0.2	0.013	0	0.015	0.015	0.01	0	0
SRSF6	0.21	0	0.016	0.022	0.015	0.008	0	0
SF1	0.2	0.03	0	0.015	0.015	0.008	0	0
HNRNPA1P33	0	0.04	0	0	0.015	0	0	0
DHX15	0.06	0.027	0.016	0.029	0.012	0.018	0	0
SNW1	0.13	0.007	0.05	0.04	0.012	0.016	0	0.006
SF3B1	0.12	0.03	0.03	0.029	0.012	0.014	0.07	0
SNRPF	0.17	0.007	0.03	0.022	0.012	0.014	0.04	0.006
CCAR1	0.17	0.11	0.08	0.07	0.012	0.014	0.018	0
DDX41	0.19	0.03	0.016	0.07	0.012	0.014	0	0
HNRNPH1	0.2	0.027	0	0.015	0.012	0.014	0	0
SRSF8	0	0.027	0.03	0.07	0.012	0.012	0.04	0
SNRNP70	0.14	0.007	0	0.007	0.012	0.012	0.018	0
HNRNPU	0.29	0.027	0	0.04	0.012	0.012	0	0
LSM5	0.21	0	0.07	0.029	0.012	0.012	0	0.006
HNRNPAB	0.2	0.013	0	0.04	0.012	0.012	0	0
SRRM1	0.07	0.02	0	0.007	0.012	0.012	0	0
SNRPC	0.15	0	0.03	0.029	0.012	0.01	0.018	0
U2AF1	0.15	0.013	0	0	0.012	0.01	0.018	0
SNRPG	0.09	0.013	0.016	0.029	0.012	0.01	0	0
PPIL2	0.08	0.027	0.016	0.007	0.012	0.01	0	0
CDC5L	0.18	0.03	0	0.029	0.012	0.01	0	0
HNRNPR	0.06	0.007	0	0.007	0.012	0.01	0	0
SYF2	0.07	0	0	0.015	0.012	0.01	0	0
HNRNPA1	0.15	0.007	0	0	0.012	0.01	0	0.006
PRPF31	0.18	0.013	0.016	0.015	0.012	0.008	0	0
DDX23	0.13	0.013	0	0.015	0.009	0.016	0	0.006
RBM5	0.19	0.02	0	0.07	0.009	0.014	0.018	0
SLU7	0.21	0.04	0.016	0.022	0.009	0.014	0	0
PLRG1	0.12	0.03	0.016	0.04	0.009	0.012	0.018	0
TARDBP	0.08	0.007	0.03	0.04	0.009	0.012	0	0
THRAP3	0.09	0	0	0.04	0.009	0.012	0	0
CXorf56	0.26	0.027	0.05	0.029	0.009	0.012	0	0
SNRPD3	0.09	0.03	0.016	0	0.009	0.012	0	0
SF3A2	0.16	0.007	0.016	0	0.009	0.012	0	0
CWC15	0.2	0.027	0.03	0.07	0.009	0.01	0.04	0
HNRNPH3	0.18	0.1	0.13	0.06	0.009	0.01	0.018	0
NOSIP	0.17	0.007	0	0.015	0.009	0.01	0.018	0
HNRNPUL2	0.17	0.013	0.03	0.06	0.009	0.01	0	0
KHDRBS1	0.1	0	0	0.04	0.009	0.01	0	0
IK	0.14	0.02	0.016	0.015	0.009	0.01	0	0
RBFOX3	0.21	0.027	0.03	0.015	0.009	0.008	0.04	0
EIF4A3	0.21	0.02	0.016	0.022	0.009	0.008	0.018	0
MBNL3	0.27	0.03	0.05	0	0.009	0.008	0.018	0
HNRNPH2	0.24	0.013	0.05	0.022	0.009	0.008	0	0
ZMAT2	0.14	0.02	0.016	0.029	0.009	0.008	0	0
LENG1	0.18	0.02	0.05	0.015	0.009	0.008	0	0
RBM8A	0.25	0.027	0.016	0.029	0.009	0.008	0	0.006
TIAL1	0.07	0.013	0.016	0.015	0.009	0.008	0	0
CWC25	0.19	0.007	0	0.007	0.009	0.008	0	0
BCAS2	0.1	0	0	0.007	0.009	0.008	0	0
LSM7	0.11	0.007	0.016	0	0.009	0.008	0	0
HNRNPD	0.12	0.007	0.03	0.022	0.009	0.006	0	0
RBFOX2	0.06	0.007	0.016	0.007	0.009	0.006	0	0
FAM32A	0.19	0	0	0.007	0.009	0.006	0	0
HNRNPA1P10	0	0	0	0	0.009	0	0	0
PQBP1	0.32	0.04	0.08	0.1	0.006	0.008	0	0
HNRNPL	0.12	0.013	0	0.029	0.006	0.014	0	0
SNRPD2	0.13	0	0	0.007	0.006	0.012	0.018	0.006
GPKOW	0.33	0.03	0.08	0.13	0.006	0.01	0	0
CLNS1A	0.21	0.007	0.03	0.07	0.006	0.01	0	0
SNRPA1	0.04	0.02	0	0.04	0.006	0.01	0	0
PRPF19	0.17	0.007	0	0.015	0.006	0.01	0	0
DHX16	0.15	0.02	0.016	0.04	0.006	0.008	0.04	0
SNRPB2	0.18	0.007	0.03	0.007	0.006	0.008	0.018	0
SNU13	0.07	0.007	0.016	0.007	0.006	0.008	0.018	0
LSM3	0.22	0.007	0	0.007	0.006	0.008	0.018	0
CD2BP2	0.15	0.013	0.016	0.07	0.006	0.008	0	0
FAM50A	0.27	0.07	0.05	0.06	0.006	0.008	0	0
SNRPA	0.13	0.007	0.03	0.022	0.006	0.008	0	0
CRNKL1	0.2	0	0.05	0.029	0.006	0.008	0	0
PRPF18	0.05	0.013	0.03	0.015	0.006	0.008	0	0
RBM10	0.31	0.04	0.1	0.12	0.006	0.01	0.04	0
LSM2	0.14	0	0.03	0.022	0.006	0.006	0.04	0
PPIL3	0.1	0.02	0	0.022	0.006	0.006	0.018	0
U2AF2	0.2	0.013	0	0.022	0.006	0.006	0	0
RNF113A	0.26	0.03	0.05	0.029	0.006	0.006	0	0
HNRNPDL	0.12	0.013	0.03	0.022	0.006	0.006	0	0
SFPQ	0.07	0.007	0	0.015	0.006	0	0	0
RBMX2	0.27	0.04	0.08	0.022	0.006	0.006	0	0
SUGP1	0.21	0	0.03	0.007	0.006	0.006	0	0
RBM22	0.21	0.03	0.016	0.015	0.006	0.006	0	0
SRSF5	0.11	0.007	0	0.007	0.006	0.006	0	0
SMU1	0.2	0.007	0.016	0	0.006	0.006	0	0
HNRNPK	0.19	0.007	0	0.06	0.006	0.004	0	0
LSM4	0.19	0.007	0.016	0.022	0.006	0.004	0	0
SF3B6	0	0.007	0	0.015	0.006	0.004	0	0
SNRPD1	0.17	0.007	0	0	0.006	0.002	0	0.006
SRSF4	0.1	0.007	0	0.04	0.003	0.014	0	0
HNRNPUL1	0.12	0.007	0.016	0.029	0.003	0.012	0	0
CELF6	0.019	0.03	0	0.05	0.003	0.01	0	0
SRSF3	0.13	0.013	0	0	0.003	0.008	0.018	0
PPIL4	0.07	0.013	0.016	0.04	0.003	0.008	0	0
XAB2	0.13	0.013	0	0	0.003	0.008	0	0
PHF5A	0.07	0.007	0	0.007	0.003	0.006	0.018	0
HNRNPC	0.18	0.007	0.03	0.06	0.003	0.006	0	0
SNIP1	0.1	0	0.016	0.022	0.003	0.006	0	0
SNRPB	0.18	0.007	0.016	0.007	0.003	0.006	0	0
NOVA1	0.15	0.03	0	0.04	0.003	0.004	0.05	0
SMNDC1	0.07	0.02	0.016	0.015	0.003	0.004	0.018	0
PPIL1	0.14	0.007	0.016	0	0.003	0.004	0.018	0
SNRPE	0.3	0.03	0.07	0.07	0.003	0.004	0	0
KHSRP	0.13	0	0	0.022	0.003	0.004	0	0
SF3A3	0.1	0	0.016	0.015	0.003	0.004	0	0
SNRNP40	0.09	0.007	0	0.015	0.003	0.004	0	0
LSM6	0.14	0.027	0.03	0.029	0.003	0.002	0	0
ELAVL3	0.18	0	0	0.022	0.003	0.002	0	0
HNRNPM	0.15	0.02	0	0.015	0.003	0	0	0
HNRNPA1P48	0	0	0	0	0	0.028	0	0
PTBP1	0.16	0.007	0.016	0	0	0.01	0	0
SF3B5	0.07	0	0.016	0.029	0	0.006	0.018	0
YBX1	0.12	0.013	0	0.007	0	0.004	0	0
PPIE	0.09	0.007	0.016	0.05	0	0.002	0	0
DAZAP1	0.14	0	0.016	0.007	0	0.002	0	0
PPIH	0.11	0.02	0	0.007	0	0.002	0	0
RNU1-1	0	0	0	0	0	0.002	0	0
ELAVL1	0.14	0.013	0	0.029	0	0	0	0
RNU2-1	0	0	0	0	0	0	0	0
RNU5A-1	0	0	0	0	0	0	0	0
RNU4-1	0	0	0	0	0	0	0	0
RNU6-1	0	0	0	0	0	0	0	0
HNRNPA1P16	0	0	0	0	0	0	0	0
HNRNPA1P22	0	0	0	0	0	0	0	0
HNRNPA1P27	0	0	0	0	0	0	0	0
HNRNPA1P3	0	0	0	0	0	0	0	0
HNRNPA1P54	0	0	0	0	0	0	0	0
HNRNPA1P6	0	0	0	0	0	0	0	0
HNRNPA1P7	0	0	0	0	0	0	0	0
HNRNPA3P6	0	0	0	0	0	0	0	0
HNRNPCP1	0	0	0	0	0	0	0	0
HNRNPCP2	0	0	0	0	0	0	0	0
HNRNPCP6	0	0	0	0	0	0	0	0
HNRNPH1P1	0	0	0	0	0	0	0	0
HNRNPLP2	0	0	0	0	0	0	0	0
A1CF	0.11	0.04	0.05	0.022	0.024	0.024	0.05	0
ANKHD1	0.17	0.07	0.03	0.015	0.015	0.014	0	0
CNOT4	0.21	0.03	0.07	0.06	0.021	0.018	0	0
CPEB2	0.07	0.013	0.016	0.022	0.009	0.016	0	0
CPEB4	0.2	0.02	0.016	0.015	0.012	0.01	0	0
ENOX1	0.04	0.07	0.18	0.13	0.16	0.18	0.09	0.03
FUS	0.16	0.007	0.016	0.07	0.009	0.01	0	0
FXR1	0.23	0.06	0.08	0.05	0.04	0.03	0.04	0
FXR2	0.028	0.03	0.08	0.04	0.08	0.08	0.018	0.013
G3BP2	0.11	0.027	0.05	0.06	0.009	0.012	0.018	0
HNRNPCL1	0.08	0.007	0.03	0.022	0.012	0.008	0.04	0
IGF2BP2	0.22	0.05	0.07	0.04	0.04	0.03	0.05	0
IGF2BP3	0.21	0.013	0.1	0.04	0.024	0.016	0.018	0.006
LIN28A	0.07	0	0	0.015	0.006	0.006	0	0
MATR3	0.15	0.027	0.03	0.04	0.015	0.012	0.018	0
MSI1	0.17	0.03	0.08	0.04	0.021	0.018	0	0.006
PABPC1	0.44	0.14	0.28	0.29	0.07	0.08	0.07	0.019
PABPC3	0.11	0.027	0.05	0.1	0.015	0.018	0.018	0.006
PABPC4	0.09	0.007	0	0.029	0.003	0.006	0	0
PABPC5	0.22	0.013	0	0.07	0.006	0.012	0	0
PABPN1	0.18	0.013	0	0.04	0.003	0.002	0	0
PCBP1	0.08	0.007	0.016	0.029	0.015	0.012	0	0
PCBP2	0.16	0	0	0.015	0.012	0.012	0	0.006
PCBP3	0.14	0.013	0.03	0.029	0.012	0.012	0.018	0
PPRC1	0.09	0.027	0.08	0.04	0.03	0.04	0.018	0
PUM2	0.18	0	0.016	0	0.012	0.008	0	0
RALY	0.22	0.007	0.016	0.022	0.018	0.012	0	0
RBM24	0.14	0.027	0.03	0.04	0.012	0.006	0.018	0
RBM28	0.18	0.02	0.016	0	0.021	0.018	0	0
RBM3	0.3	0.027	0.07	0.1	0.006	0.006	0	0
RBM38	0.26	0.03	0.016	0.022	0.018	0.012	0	0
RBM41	0.26	0.03	0	0.029	0.003	0.008	0	0
RBM42	0.18	0.013	0.016	0	0.012	0.012	0	0
RBM45	0.07	0.013	0	0.09	0.04	0.03	0.018	0.013
RBM46	0.15	0.04	0.016	0.015	0.012	0.01	0.04	0
RBM6	0.2	0.007	0	0.029	0.015	0.016	0.04	0
RBMS1	0.05	0	0.016	0.022	0.05	0.04	0.018	0
RBMS3	0.21	0.027	0.016	0	0.012	0.012	0	0
SAMD4A	0.13	0.02	0.016	0.007	0.003	0.01	0.018	0
SART3	0.18	0.02	0.016	0.015	0.021	0.018	0	0.006
TUT1	0.16	0.013	0.03	0.06	0.006	0.006	0	0
YBX2	0.06	0.013	0.07	0.015	0.08	0.07	0.018	0.006
ZC3H10	0.16	0.013	0.016	0.06	0.006	0.012	0.018	0.006
ZC3H14	0.16	0.03	0.07	0.007	0.015	0.012	0.018	0
ZCRB1	0.18	0.007	0.016	0.015	0.006	0.008	0.018	0.006
ZNF638	0.09	0.05	0.05	0.007	0.024	0.02	0.018	0
Note: Shown are the mutation rate (%, including all forms of mutation recorded by cBioportal) for individual SRG in different clinical datasets.
PTEN (frequently deleted in primary PCa) and AR ( frequenty amplified in CRPC) were included as references.
