# Supplementary material for: Intron retention is a hallmark and spliceosome represents a therapeutic vulnerability in aggressive prostate cancer
Source: Nat Commun. 2020 Apr 29;11:2089. doi: 10.1038/s41467-020-15815-7 (PMC7190674; doi:10.1038/s41467-020-15815-7)
Supplement: Supplementary file 4 — Supplementary Data 2 [file 41467_2020_15815_MOESM4_ESM.xlsx]

## Sheet: SD2
Supplementary Data 2. Summary of RNA-seq datasets used in this study for splicing analyses (rMATS and SUPPA)
Summary of public and in-house RNA-seq datasets used in this study
	Public datasets (Clinical)	First author	Last Author	Paper title	Reference	PMID (Fig. 1a)	RNA-seq sample information	Total (n=532)	GEO	Description
1	TCGA	TCGA	TCGA	The Molecular Taxonomy of Primary Prostate Cancer	TCGA, Cell, 2015	PMID: 26544944	333 PCa + 52 N	333	dbGap (TCGA)	This study summarized a validated cohort of 333 primary PCa resulted from 425 available cases based on extensive pathologic, analytical, and quality control review. Within the 333 cases, there were 52 tumors that also had 52 paired normal prostate tissues. Therefore, by downloading original RNA-seq data of these samples via TCGA portal, we did both bulk (333 tumor vs. 52 normal, Fig. 1c) and pair…
2	mCRPC	Robinson D.	AM. Chinnaiyan	Integrative Clinical Genomics of Advanced Prostate Cancer	Robinson et al., Cell, 2015	PMID: 26000489	98 mCRPC samples	98	dbGap (SU2C/PCF)	This report established a multi-institutional clinical sequencing infrastructure to conduct prospective whole-exome and transcriptome sequencing of bone or soft tissue tumor biopsies from a cohort of 150 metastatic CRPC patients. These patients were treated with standard-of-care approaches including abiraterone acetate or enzalutamide. The biopsies sequenced were from lymph node (42%), bone (28.7…
3	CRPC	Sowalsky A.	Steven P. Balk	Whole Transcriptome Sequencing Reveals Extensive Unspliced mRNA in Metastatic Castration-Resistant Prostate Cancer	Sowalsky et al., Mol Cancer Res. 2015	PMID: 25189356	8 CRPC bone metastases	8	GSE50630	This report, by using paired-end RNA-seq, has profiled the transcriptome of 8 frozen CRPC bone marrow metastases, the predominant site for metastatic PCa. However, this report did not provide the matched pri-PCa data; therefore, we compared these 8 CRPC RNA-seq data with the 333 TCGA pri-PCa to generate another CRPC-specific AS landscape (Fig. 1h).
4	CRPC-Ad and CRPC-NE	Beltran H.	MA. Rubin & F. Demichelis	Divergent clonal evolution of castration-resistant neuroendocrine prostate cancer	Beltran et al., Nat Med, 2016	PMID: 26855148	15 CRPC-NEPC vs. 34 CRPC-Adeno	49	dbGap (NEPC)	To gain more understanding of the genetic and epigenetic underpinnings of aggressive CRPC-NE subtype, this report interrogated 114 metastatic tumor specimens from 81 individuals, including 51 with clinical and histologic features of CRPC-Ad and 30 with features of CRPC-NE, as confirmed by pathologic consensus criteria. Although whole-exome sequencing was performed on most of these samples, only 4…
5	ADT-pre vs. ADT-post	Rajan P.	Ian D. Pedley & Hing Y. Leung	Next-generation Sequencing of Advanced Prostate Cancer Treated with Androgen-deprivation Therapy	Rajan et al., Eur Urol, 2014	PMID: 24054872	7 patients Before vs. After ADT	14	GSE48403	RNA-seq was performed on tumour-rich, targeted prostatic biopsies from 7 patients with locally advanced or metastatic PCa before and approximately 22 weeks after ADT (LHRH agonists with antiandrogen “flare” protection) initiation. Two splicing signatures corresponding to Before- and After- ADT treatment (i.e., ADT-pre and ADT-post, respectively) were identified in this study (Fig. 1e).
6	High-risk clinically localized PCa	Wyatt AW	Colin C Collins	Heterogeneity in the inter-tumor transcriptome of high risk prostate cancer	Wyatt et al., Genome Biol, 2014	PMID: 25155515	30 (5 N + 15 PCa +10 PCa-treated)	30*	PRJEB6530	This study reported the transcriptomic profiling on 25 high-risk primary prostate tumors and five matched adjacent benign prostate tissues. High-risk cases were selected by meeting any of the following criteria: Gleason ≥8, PSA ≥20, or clinical stage T3a and above. Within the cohort, there were 2 primary samples highly expressing CHGA with NEPC differentiation after neo-adjuvant hormone therapy (…
	Public datasets (Tissues + Cell Lines)	First author	Last Author	Paper title	Reference		RNA-seq sample information	Total (n=29)	GEO	Description
1	LNCaP-shRB/p53	Mu P.	Sawyers CL	SOX2 promotes lineage plasticity and antiandrogen resistance in TP53- and RB1-deficient prostate cancer	Mu., Science, 2017	PMID: 28059768	RNA-seq of LNCaP/AR cell treated with shNC and shRb1/p53 (n=2 for each group)	4	GSE89226	Some cancers evade targeted therapies through a mechanism known as lineage plasticity. In AR+ LNCaP cells, the loss of TP53 and RB1 function can endow resistance to the antiandrogen drug enzalutamide by a phenotypic shift from AR-dependent luminal epithelial cells to AR-independent basal-like cells. We utilized this public dataset and compared the LNCaP-shRB/p53 (double knockdown) vs. parental LN…
2	LNCaP-R1881 0 and 10 nM	Olsen JR	Kalland K	Context dependent regulatory patterns of the androgen receptor and androgen receptor target genes	Olsen et al., BMC Cancer, 2016	PMID: 27378372	1 RNA-seq for each condition	2	GSM1845862, GSM1845863	This report described the context-dependent regulatory patterns of the AR and AR target genes in 3 androgen-sensitive cell lines LNCaP, VCaP and 22Rv1. Briefly, these cells were grown in FBS-containing medium, then treated with 0 or 1 nM R1881 for 24 or 48 hours to boost the androgen/AR signaling. RNA-seq was performed on total RNA isolated from each condition. While the original publication did …
	22Rv1-R1881 0 and 1 nM	Olsen JR	Kalland K	Context dependent regulatory patterns of the androgen receptor and androgen receptor target genes	Olsen et al., BMC Cancer, 2016	PMID: 27378372	1 RNA-seq for each condition	2	GSM1845867, GSM1845866	See above.
	VCaP-R1881 0 and 1 nM	Olsen JR	Kalland K	Context dependent regulatory patterns of the androgen receptor and androgen receptor target genes	Olsen et al., BMC Cancer, 2016	PMID: 27378372	1 RNA-seq for each condition	2	GSM1845869, GSM1845868	See above.
3	hESC and iPS differentiation	Choi J	Hochedlinger K	A comparison of genetically matched cell lines reveals the equivalence of human iPSCs and ESCs	Choi et al., Nat Biotechnol, 2015	PMID: 27378372	ESC vs. eFibroblast (n=3 each)	6	GSE73211	This report used genetically matched hESC and hiPSC lines to assess the contribution of cellular origin (hESC vs. hiPSC), the Sendai virus (SeV) reprogramming method and genetic background to transcriptional and DNA methylation patterns while controlling for cell line clonality and sex. Here, we compared the RNA-seq data of hESC3.6 (HUES3 background, 3 repeats, GSM1888648/GSM1888649/GSM1888650) w…
	hESC and iPS differentiation	Choi J	Hochedlinger K	A comparison of genetically matched cell lines reveals the equivalence of human iPSCs and ESCs	Choi et al., Nat Biotechnol, 2015	PMID: 27378372	iPS vs. iFibroblast (n=3 each)	6	GSE73211	See above.
4	Mouse spermatocytes vs. spermatid	Naro C	Sette C	An Orchestrated Intron Retention Program in Meiosis Controls Timely Usage of Transcripts during Germ Cell Differentiation	Naro et al., Dev Cell 2017	PMID: 28366282	Mouse spermatocytes (n=2) vs. spermatid (n=3)	5	GSE95138	Spermatocytes and spermatids require particularly extensive reprogramming of gene expression to switch from mitosis to meiosis and to support gamete morphogenesis. This report described the global splicing changes during the transmeiotic phases of spermatogenesis, when unique processes take place. They found that, unexpectedly, numerous intron-retaining transcripts (IRTs) are long-lived mRNAs, wh…
5	Human resting CD4 T vs. activated T cells	Ni T	Zhu J	Global intron retention mediated gene regulation during CD4+ T cell activation	Ni et al., Nucleic Acids Res. 2016	PMID: 27369383	1 Resting T vs. 1 Activated T	2	SRP058500	T cell activation is a well-established model for studying cellular responses to exogenous stimulation. Using strand-specific RNA-seq, this report showed that IR is prevalent in polyadenylated transcripts in resting CD4+ T cells and is significantly reduced upon T cell activation. We here reanalyzed this RNA-seq data to show a higher level of IR in stem-like resting vs. activated CD4+ T cells (Su…
	In-house datasets (Experimental)	First author	Last Author	Paper title	Reference		RNA-seq sample info (size & comparision)	Total (n=62)	GEO	Description
1	Human prostate basal and luminal cells (fresh)	D. Zhang	D. Tang	Stem cell and neurogenic gene-expression profiles link prostate basal cells to aggressive prostate cancer	Zhang et al., Nat Commun, 2016	PMID: 26924072	3 Basal vs. 3 Luminal	6	GSE67070	This study described the first transcriptomes (n=3 for each cell type) of freshly purified human prostate basal and luminal epithelial cells. We have previously shown that luminal cell gene profile resembles primary AR+ PCa, whereas stem-like basal cells more molecularly resemble aggressive CRPC. To investigate the splicing difference in cell lineages, we reanalyzed this RNA-seq dataset by rMATS …
2	LNCaP cells treated with FBS, CDSS, FBS+MDV3100, CDSS+DHT, siNC and siAR	D. Zhang	D. Tang	Dysregulated alternative splicing landscape identifies intron retention as a hallmark and spliceosome as a therapeutic vulnerability in aggressive prostate cancer	This study		12 LNCaP-RNA-seq with 6 different treatmetns	12	GSE114052	We used 4 different ways to modulate endogenous AR activity in androgen-sensitive LNCaP cells, followed by transcriptomic analysis (n=2 for each condition, described in detail in main text). We performed pair-comparison to highlight the role of AR in regulating a distinct splicing program in PCa cells.
3	LNCaP cells treated with E7107 for 6 hr	D. Zhang	D. Tang	Dysregulated alternative splicing landscape identifies intron retention as a hallmark and spliceosome as a therapeutic vulnerability in aggressive prostate cancer	This study		6 RNA-seq (n=3 for Ctrl and E7107)	6	GSE128515	Experimentally, we showed that splicing modulator, E7107, can significantly inhibit PCa cell growth both in vitro and in vivo. To determine the mechanisms of therapeutic effect of E7107 in vitro, we treated AR+ LNCaP and AR- PC3 cells with DMSO or E7107 at 10 nM for 6 h, followed by deep RNA-seq analysis of rRNA-depleted total RNA isolated from biological triplicates. Differentially spliced event…
	PC3 cells treated with E7107 for 6 hr	D. Zhang	D. Tang	Dysregulated alternative splicing landscape identifies intron retention as a hallmark and spliceosome as a therapeutic vulnerability in aggressive prostate cancer	This study		6 RNA-seq (n=3 for Ctrl and E7107)	6	GSE128515	See above.
	LAPC9-AI xenografts treated with E7107 (4 hr after last inj.)	D. Zhang	D. Tang	Dysregulated alternative splicing landscape identifies intron retention as a hallmark and spliceosome as a therapeutic vulnerability in aggressive prostate cancer	This study		10 RNA-seq (n=5 for Ctrl and E7107)	10	GSE128515	To evaluate the E7107 effect against CRPC in vivo, we utilized enzalutamide-resistant LAPC9-AI (androgen-independent) and PC3 models. RNA-seq experiments were performed in tumors exactly 4 h after the fifth injection of E7107 (5 mg/kg/day, 5-days injection considered as 1-dose treatment). Five tumors were included for each group (vehicle or E7107) for deep RNA-seq. Differentially spliced events (…
	PC3 xenografts treated with E7107 (4 hr after last inj.)	D. Zhang	D. Tang	Dysregulated alternative splicing landscape identifies intron retention as a hallmark and spliceosome as a therapeutic vulnerability in aggressive prostate cancer	This study		10 RNA-seq (n=5 for Ctrl and E7107)	10	GSE128515	See above.
4	Knockdown of ESRP1 and KHDRBS3 in PC3 cells	D. Zhang	D. Tang	Dysregulated alternative splicing landscape identifies intron retention as a hallmark and spliceosome as a therapeutic vulnerability in aggressive prostate cancer	This study		12 LNCaP-RNA-seq with 4 different siRNA treatmetns	12	GSE139962	We have shown that many splicing-regulatory genes (SRGs) including ESRP1 and KHDRBS3 are overexpressed in human primary PCa (vs. normal) and amplified in CRPC. To explore the biological impact of these altered SRGs on PCa aggressiveness, we treated AR- PC3 cells with siRNAs against either ESRP1 or KHDRBS3, or both. RNA-seq analysis was performed in triplicates of rRNA-depleted total RNA isolated …
5	LNCaP-CRPC long-term culture (AI/AD)	K. Rycaj	D. Tang	Longitudinal tracking of subpopulation dynamics and molecularchanges during LNCaP cell castration and identification ofinhibitors that could target the PSA−/lo castration-resistant cells	Rycaj et al., Oncotarget, 2016	PMID: 26871947	4 LNCaP-AI (CDSS+MDV3100) vs. 4 LNCaP-AD (FBS)	8	unpublished	AR+ LNCaP cells maintained in regular FBS-containing medium were androgen-dependent (AD). To generate in vitro CRPC mimics, we cultured LNCaP in hormone-depleted medium supplemented with antiandrogen treatment (10 mM MDV3100) for a long period of time (>8 wks) and the resultant LNCaP cells were androgen-independent (AI) and castration-resistant (CRPC) cells. RNA-seq analysis was done on both AD a…
6	LAPC9: PSA-/lo (xenografts)	X. Liu	D. Tang	TBD	unpublished		1 PSA- vs. 1 PSA+	2	unpublished	We have previously shown that the PSA-/lo PCa cell population harbors primitive prostate cancer stem cells (PCSCs) that can self-renew. RNA-seq dataset of PSA+ and PSA-/lo populations were thus valuable to decode the CSC-specific splicing landscape. We found that the PCSC-enriched PSA-/lo cells possess a higher level of IR relative to differentiated PSA+ PCa cells (Fig. 2d).
