# Supplementary material for: Intron retention is a hallmark and spliceosome represents a therapeutic vulnerability in aggressive prostate cancer
Source: Nat Commun. 2020 Apr 29;11:2089. doi: 10.1038/s41467-020-15815-7 (PMC7190674; doi:10.1038/s41467-020-15815-7)
Supplement: Supplementary file 5 — Supplementary Data 3 [file 41467_2020_15815_MOESM5_ESM.xlsx]

## Sheet: SD3
Supplementary Data 3. Summary of statistically significant differentially spliced events (DSEs) detected by rMATS and SUPPA
Result format:	Datasets and Comparisons
	GEO accession and/or Sample unmber
	Reference (PMID)
	Associaed Fig. #
		rMATS (Cutoff FDR<0.1)						rMATS (Cutoff FDR<0.05)						SUPPA
1	TCGA- bulk pri-PCa vs. N		FDR <0.1 + dPSI>0.1						FDR <0.05 + dPSI>0.1						dPSI>0.1 + p<0.05
	333 vs. 52	Events	pri T	N	Sum	Ratio		Events	pri T	N	Sum	Ratio		Events	PCa	Nomral	Sum	Ratio
	PMID: 26544944	A3	32	1	33	32		A3	32	1	33	32		A3	112	51	163	2.19608
	Fig. 1d	A5	28	5	33	5.6		A5	28	5	33	5.6		A5	119	63	182	1.88889
	Supplementary Fig. 1a, 1d	MX	107	96	203	1.11458		MX	107	96	203	1.11458		MX	28	23	51	1.21739
		SE	201	144	345	1.39583		SE	201	144	345	1.39583		SE	209	220	429	0.95
		IR	113	5	118	22.6		IR	113	5	118	22.6		IR	168	21	189	8
			481	251	732	1.91633			481	251	732	1.91633			636	378	1014	1.68254
2	TCGA-paired T vs. N		FDR <0.1 + dPSI>0.1						FDR <0.05 + dPSI>0.1
	52 vs. 52	Events	pri T	N	Sum	Ratio		Events	pri T	N	Sum	Ratio
	PMID: 26544944	A3	20	1	21	20		A3	16	1	17	16
	Fig. 1c	A5	22	2	24	11		A5	21	2	23	10.5
		MX	58	43	101	1.34884		MX	57	42	99	1.35714
		SE	203	160	363	1.26875		SE	192	157	349	1.22293
		IR	73	4	77	18.25		IR	68	4	72	17
			376	210	586	1.79048			354	206	560	1.71845
3	Advanced PCa treated with ADT		FDR <0.1 + dPSI>0.1						FDR <0.05 + dPSI>0.1						dPSI>0.1 + p<0.05
	GSE48403: 7 vs. 7	Events	Post-ADT	Pre-ADT	Sum	Ratio		Events	Post-ADT	Pre-ADT	Sum	Ratio		Events	Post-ADT	Pre-ADT	Sum	Ratio
	Fig. 1e	A3	87	53	140	1.64151		A3	68	45	113	1.51111		A3	190	180	370	1.05556
	Supplementary Fig. 1d	A5	57	37	94	1.54054		A5	51	29	80	1.75862		A5	193	142	335	1.35915
		MX	56	68	124	0.823529		MX	41	47	88	0.87234		MX	36	46	82	0.782609
		SE	344	315	659	1.09206		SE	291	268	559	1.08582		SE	460	436	896	1.05505
		IR	182	49	231	3.71429		IR	150	40	190	3.75		IR	121	51	172	2.37255
			726	522	1248	1.3908			601	429	1030	1.40093			1000	855	1855	1.16959
4	NHT: neoadjuvant hormone therapy		FDR <0.1 + dPSI>0.1
	PRJEB6530: NHT=9 vs. T=14 samples	Events	NHT	T	Sum	Ratio
	PMID: 25155515 (Wyatt 2014)	A3	70	41	111	1.70732
	Fig. 1f	A5	66	49	115	1.34694
		MX	204	184	388	1.1087
		SE	575	572	1147	1.00524
		IR	172	41	213	4.19512
			1087	887	1974	1.22548
5	mCRPC vs. PCa		FDR <0.1 + dPSI>0.1						FDR <0.05 + dPSI>0.1						dPSI>0.1 + p<0.05
	SU2C (98 RNA-seqs) vs. TCGA (333 RNA-seqs)	Events	CRPC	PCa	Sum	Ratio		Events	CRPC	PCa	Sum	Ratio		Events	mCRPC	PCa	Sum	Ratio
	PMID: 26000489	A3	209	27	236	7.74074		A3	209	27	236	7.74074		A3	1512	1260	2772	1.2
	Fig. 1g	A5	132	24	156	5.5		A5	132	24	156	5.5		A5	1239	1139	2378	1.0878
	Supplementary Fig. 1b, 1d	MX	11199	5270	16469	2.12505		MX	11199	5270	16469	2.12505		MX	173	188	361	0.920213
		SE	434	338	772	1.28402		SE	434	337	771	1.28783		SE	3067	3594	6661	0.853367
		IR	649	36	685	18.0278		IR	649	36	685	18.0278		IR	759	308	1067	2.46429
			12623	5695	18318	2.21651			12623	5694	18317	2.21689			6750	6489	13239	1.04022
6	8 CRPC vs. 333 TCGA-Pca		FDR <0.1 + dPSI>0.1												dPSI>0.1 + p<0.05
	GSE50630 (n=8) vs. TCGA (n=333)	Events	CRPC	PCa	Sum	Ratio								Events	CRPC	PCa	Sum	Ratio
	PMID: 25189356	A3	309	17	326	18.1765								A3	1864	1711	3575	1.08942
	Fig. 1h	A5	229	21	250	10.9048								A5	1639	1367	3006	1.19898
		MX	11248	13711	24959	0.820363								MX	303	286	589	1.05944
		SE	1855	263	2118	7.05323								SE	5208	4374	9582	1.19067
		IR	718	14	732	51.2857								IR	1232	330	1562	3.73333
			14359	14026	28385	1.02374									10246	8068	18314	1.26996
7	15 CRPC-NE vs. 34 CRPC-Ad		FDR <0.1 + dPSI>0.1						FDR <0.05 + dPSI>0.1						dPSI>0.1 + p<0.05
	Beltran, 2016 (phs000909)	Events	CRPC-NE	CRPC-AD	Sum	Ratio		Events	CRPC-NE	CRPC-AD	Sum	Ratio		Events	CRPC-NE	CRPC-Ad	Sum	Ratio
	PMID: 26855148	A3	34	39	73	0.871795		A3	28	35	63	0.8		A3	262	231	493	1.1342
	Fig. 1i	A5	43	34	77	1.26471		A5	33	25	58	1.32		A5	252	208	460	1.21154
	Supplementary Fig. 1c, 1d	MX	153	215	368	0.711628		MX	122	177	299	0.689266		MX	80	55	135	1.45455
		SE	272	784	1056	0.346939		SE	255	736	991	0.346467		SE	690	891	1581	0.774411
		IR	89	49	138	1.81633		IR	70	47	117	1.48936		IR	184	97	281	1.89691
			591	1121	1712	0.527208			508	1020	1528	0.498039			1468	1482	2950	0.990553
8	PCa with NE vs. pri-PCa		FDR <0.1 + dPSI>0.1
	2 samples per each group	Events	T-NE	T	Sum	Ratio
	PRJEB6530	A3	557	250	807	2.228
	PMID: 25155515	A5	377	188	565	2.00532
	Fig. 1j	MX	923	979	1902	0.942799
		SE	2933	2166	5099	1.35411
		IR	867	124	991	6.99194
			5657	3707	9364	1.52603
9	Prostate Basal vs. Luminal cells		FDR <0.1 + dPSI>0.1						FDR <0.05 + dPSI>0.1						dPSI>0.1 + p<0.05
	GSE67070: 3 vs. 3	Events	Basal	Luminal	Sum	Ratio		Events	Basal	Luminal	Sum	Ratio		Events	Basal	Luminal	Sum	Ratio
	PMID: 26924072	A3	51	48	99	1.0625		A3	38	38	76	1		A3	237	209	446	1.13397
	Fig. 1k	A5	50	37	87	1.35135		A5	39	26	65	1.5		A5	274	175	449	1.56571
	Supplementary Fig. 1d	MX	71	79	150	0.898734		MX	56	62	118	0.903226		MX	107	98	205	1.09184
		SE	472	671	1143	0.703428		SE	356	527	883	0.675522		SE	554	650	1204	0.852308
		IR	109	52	161	2.09615		IR	87	41	128	2.12195		IR	120	64	184	1.875
			753	887	1640	0.848929			576	694	1270	0.829971			1292	1196	2488	1.08027
10	LNCaP: shP53/Rb vs. shNC		FDR <0.1 + dPSI>0.1												dPSI>0.1 + p<0.05
	GSE89226: 2 vs. 2	Events	shRb/p53	shNC	Sum	Ratio								Events	shRB/p53	shNC	Sum	Ratio
	PMID: 28059768	A3	154	70	224	2.2								A3	819	639	1458	1.28169
	Note: shP53/Rb cells resemble basal cells	A5	84	74	158	1.13514								A5	701	739	1440	0.948579
	Fig. 1l	MX	80	103	183	0.776699								MX	186	190	376	0.978947
	Supplementary Fig. 1d	SE	618	560	1178	1.10357								SE	1979	1587	3566	1.24701
		IR	357	95	452	3.75789								IR	357	158	515	2.25949
			1293	902	2195	1.43348									4042	3313	7355	1.22004
11	LAPC9 PSA- vs. PSA+		dPSI>0.3												dPSI>0.2
	Note: each group has 1 sample, so increased the cutoff	Events	LAPC9-PSA-	LAPC9-PSA+	Sum	Ratio								Events	LAPC9-PSA-	LAPC9-PSA+	Sum	Ratio
	Fig. 2d	A3	206	94	300	2.19149								A3	1045	764	1809	1.3678
		A5	145	67	212	2.16418								A5	1158	783	1941	1.47893
		MX	114	108	222	1.05556								MX	481	478	959	1.00628
		SE	1540	940	2480	1.6383								SE	2652	2093	4745	1.26708
		RI	209	59	268	3.54237								RI	549	216	765	2.54167
			2214	1268	3482	1.74606									5885	4334	10219
12	LNCaP-CRPC		dPSI>0.2 + FDR<0.1												dPSI>0.1 + p<0.05
	MDV (RNA-seq=4) vs. Ctrl (RNA-seq=3)	Events	LNCaP-MDV	LNCaP-Bulk	Sum	Ratio								Events	LNCaP-MDV	LNCaP-Bulk	Sum	Ratio
	LNCaP>8 weeks culture with MDV3100	A3	382	39	421	9.79487								A3	1764	1112	2876	1.58633
	Fig. 2d	A5	292	43	335	6.7907								A5	1833	1131	2964	1.62069
		MX	667	499	1166	1.33667								MX	510	490	1000	1.04082
		SE	1938	512	2450	3.78516								SE	4704	3442	8146	1.36665
		RI	818	38	856	21.5263								RI	1278	288	1566	4.4375
			4097	1131	5228	3.62246									10089	6463	16552
13	TCGA: AR-low vs. AR-high		FDR <0.1 + dPSI>0.1
	Samples were fractionated by an AR score	Events	AR-low	AR-hi	Sum	Ratio
	Fig. 2c, 3a	A3	31	2	33	15.5
		A5	32	7	39	4.57143
		MX	22	95	117	0.231579
		SE	171	67	238	2.55224
		RI	93	10	103	9.3
			349	181	530	1.92818
14	mCRPC: AR-low vs. AR-high		FDR <0.1 + dPSI>0.1
	Samples were fractionated by an AR score	Events	AR-low	AR-hi	Sum	Ratio
	Fig. 2c, 3b	A3	79	41	120	1.92683
		A5	77	55	132	1.4
		MX	1875	4900	6775	0.382653
		SE	687	265	952	2.59245
		RI	312	132	444	2.36364
			3030	5393	8423	0.561839
15	TCGA: ELAVL1-hi vs. -low		FDR <0.1 + dPSI>0.1
	Samples were ranked by ELAVL1 expression	Events	ELAVL1-hi	ELAVL1-low	Sum	Ratio
	n=20 for each group	A3	8	66	74	0.121212
	Fig. 2f	A5	5	54	59	0.0925926
		MX	44	26	70	1.69231
		SE	16	351	367	0.045584
		RI	3	284	287	0.0105634
			76	781	857	0.0973111
16	mCRPC (SU2C): RBM38-hi vs. -low		FDR <0.1 + dPSI>0.1
	Samples were ranked by RBM38 expression	Events	RBM38-hi	RBM38-low	Sum	Ratio
	n=20 for each group	A3	9	39	48	0.230769
	Fig. 2f	A5	11	54	65	0.203704
		MX	121	70	191	1.72857
		SE	88	342	430	0.25731
		RI	10	186	196	0.0537634
			239	691	930	0.345876
17	LNCaP cell cultures	rMATS						SUPPA
	Fig. 3i	1. AI vs AD (AD is baseline)						1. AI vs AD (AD is baseline)
	Supplementary Fig. 6c		FDR <0.1 + dPSI>0.1						dPSI>0.2 + p<0.05
		Events	AI	AD	Sum	Ratio		Events	LNCaP-AI	LNCaP-AD	Sum	Ratio
	AD: FBS	A3	55	87	142	0.632184		A3	340	393	733	0.86514
	AD+ARi: FBS+MDV3100	A5	61	58	119	1.05172		A5	373	364	737	1.02473
	AI: CDSS	MX	44	42	86	1.04762		MX	148	120	268	1.23333
	AI: siAR	SE	558	532	1090	1.04887		SE	848	910	1758	0.931868
	AD: AI+DHT	RI	55	122	177	0.45082		RI	132	167	299	0.790419
			773	841	1614	0.919144			1841	1954	3795	0.94217
		2. MDV vs AD (AD is baseline)						2. MDV vs AD (AD is baseline)
			FDR <0.1 + dPSI>0.1						dPSI>0.2 + p<0.05
		Events	MDV3100	AD	Sum	Ratio		Events	LNCaP-MDV	LNCaP-AD	Sum	Ratio
		A3	36	55	91	0.654545		A3	324	383	707	0.845953
		A5	53	72	125	0.736111		A5	315	393	708	0.801527
		MX	29	30	59	0.966667		MX	154	126	280	1.22222
		SE	423	377	800	1.12202		SE	817	886	1703	0.922122
		RI	56	131	187	0.427481		RI	109	169	278	0.64497
			597	665	1262	0.897744			1719	1957	3676	0.878385
		3. siAR vs siNC (siNC is baseline)						3. siAR vs siNC (siNC is baseline)
			FDR <0.1 + dPSI>0.1						dPSI>0.2 + p<0.05
		Events	siAR	siNC	Sum	Ratio		Events	LNCaP-siAR	LNCaP-siNC	Sum	Ratio
		A3	28	48	76	0.583333		A3	350	384	734	0.911458
		A5	18	36	54	0.5		A5	321	402	723	0.798507
		MX	20	19	39	1.05263		MX	101	108	209	0.935185
		SE	214	303	517	0.706271		SE	775	860	1635	0.901163
		RI	39	98	137	0.397959		RI	128	184	312	0.695652
			319	504	823	0.632937			1675	1938	3613	0.864293
		4. AI+DHT vs AI (AI is baseline)
			FDR <0.1 + dPSI>0.1						dPSI>0.2 + p<0.05
		Events	AI	AI+DHT	Sum	Ratio		Events	LNCaP-AI	LNCaP-AI+DHT	Sum	Ratio
		A3	22	16	38	1.375		A3	308	287	595	1.07317
		A5	29	19	48	1.52632		A5	304	292	596	1.0411
		MX	16	13	29	1.23077		MX	91	84	175	1.08333
		SE	174	176	350	0.988636		SE	751	747	1498	1.00535
		RI	34	29	63	1.17241		RI	133	92	225	1.44565
			275	253	528	1.08696			1587	1502	3089	1.05659
			AR-Low	AR-High					AR-Low	AR-High
18	1881 treatment of 3 AR+ lines								dPSI>0.3
	Note: each group has 1 sample, so increased the cutoff				LNCaP: R1881 48hr			Events	LNCaP-R1881-10nM	LNCaP-R1881-0nM		Ratio
	Supplementary Fig. 6d							A3	554	566	1120	0.978799
								A5	620	627	1247	0.988836
								MX	268	283	551	0.946996
								SE	1412	1458	2870	0.96845
								RI	195	244	439	0.79918
									3049	3178	6227	0.959408
									dPSI>0.3
					VCaP: R1881 24hr			Events	VCaP-R1881 1nM	VCaP-R1881 0nM		Ratio
								A3	693	710	1403	0.976056
								A5	781	739	1520	1.05683
								MX	334	311	645	1.07395
								SE	1787	1877	3664	0.952051
								RI	270	269	539	1.00372
									3865	3906	7771	0.989503
									dPSI>0.3
					22Rv1: R1881 24hr			Events	22Rv1-R1881 1nM	22Rv1-R1881 0nM		Ratio
								A3	489	548	1037	0.892336
								A5	503	515	1018	0.976699
								MX	195	229	424	0.851528
								SE	1482	1364	2846	1.08651
								RI	284	156	440	1.82051
									2953	2812	5765	1.05014
									AR-High	AR-Low
		rMATS
19	TCGA: Unfavorable signature-hi vs. -low	FDR <0.1 + dPSI>0.1
	Samples were ranked by unfavorable signature score	Events	Unfavorable-hi	Unfavorable-low	Sum	Ratio
	n=20 for each group	A3	69	7	76	9.85714
	Fig. 6f	A5	37	14	51	2.64286
		MX	76	74	150	1.02703
		SE	276	278	554	0.992806
		RI	208	11	219	18.9091
			666	384	1050	1.73438
20	PC3: siESRP1 vs. siNC	FDR <0.05 + dPSI>0.1
	n=3 for each group	Events	siESRP1	siNC	Sum	Ratio
	Fig. 7f	A3	48	43	91	1.11628
		A5	57	36	93	1.58333
		MX	95	169	264	0.56213
		SE	504	389	893	1.29563
		RI	71	39	110	1.82051
			775	676	1451	1.14645
21	PC3: siKHDRBS3 vs. siNC	FDR <0.05 + dPSI>0.1
	n=3 for each group	Events	siKHDRBS3	siNC	Sum	Ratio
	Fig. 7f	A3	84	55	139	1.52727
		A5	68	49	117	1.38776
		MX	455	877	1332	0.518814
		SE	765	616	1381	1.24188
		RI	149	75	224	1.98667
			1521	1672	3193	0.909689
22	PC3: siESRP1/KHDRBS3 vs. siNC	FDR <0.05 + dPSI>0.1
	n=3 for each group	Events	siDouble-KD	siNC	Sum	Ratio
	Fig. 7f	A3	106	45	151	2.35556
		A5	82	29	111	2.82759
		MX	483	898	1381	0.537862
		SE	963	461	1424	2.08894
		RI	133	49	182	2.71429
			1767	1482	3249	1.19231
23	LNCaP treated with/without E7107 for 6h	FDR <0.1 + dPSI>0.1
	n=3 for each group	Events	E7107	DMSO	Sum	Ratio
	Fig. 8e, 8f	A3	216	259	475	0.833977
		A5	157	230	387	0.682609
		MX	3191	2671	5862	1.19468
		SE	908	20530	21438	0.044228
		RI	67	31	98	2.16129
			4539	23721	28260	0.191349
24	PC3 treated with/without E7107 for 6h	FDR <0.1 + dPSI>0.1
	n=3 for each group	Events	E7107	DMSO	Sum	Ratio
	Fig. 8e, 8f	A3	159	206	365	0.771845
		A5	113	190	303	0.594737
		MX	2177	1985	4162	1.09673
		SE	957	16083	17040	0.0595038
		RI	42	33	75	1.27273
			3448	18497	21945	0.186409
25	LAPC9-AI tumors treated with/without E7107	FDR <0.1 + dPSI>0.1
	n=5 for each group	Events	E7107	DMSO	Sum	Ratio
	Fig. 9g, 9h	A3	314	367	681	0.855586
		A5	115	278	393	0.413669
		MX	3027	3235	6262	0.935703
		SE	1022	18015	19037	0.0567305
		RI	68	65	133	1.04615
			4546	21960	26506	0.207013
26	PC3 tumors treated with/without E7107	FDR <0.1 + dPSI>0.1
	n=5 for each group	Events	E7107	DMSO	Sum	Ratio
	Fig. 9g, 9h	A3	239	310	549	0.770968
		A5	72	231	303	0.311688
		MX	2397	2360	4757	1.01568
		SE	1236	14161	15397	0.087282
		RI	44	73	117	0.60274
			3988	17135	21123	0.23274
