# Supplementary material for: Intron retention is a hallmark and spliceosome represents a therapeutic vulnerability in aggressive prostate cancer
Source: Nat Commun. 2020 Apr 29;11:2089. doi: 10.1038/s41467-020-15815-7 (PMC7190674; doi:10.1038/s41467-020-15815-7)
Supplement: Supplementary file 6 — Supplementary Data 4 [file 41467_2020_15815_MOESM6_ESM.xlsx]

## Sheet: SD4
Supplementary Data 4. Summary of SRG Dysregulation
Content
Tab1	List of up- and down-regulated SRGs used for heatmap
Tab2	Detailed data: Oncomine analysis of SRGs. Shown are significant ones with p<0.05.
Tab3	Detailed data: RNA-seq results of SRGs.

## Sheet: Tab1
Tab1: List of up- and down-regulated SRGs used for heatmap
Note: The list is a summary of all differentially expressed genes across diverse pair-comparisons, so some genes are ovelapped, but the unqie genes are 186.
heatmap-rank 132 genes UP		heatmap-rank 103 genes Down
NOVA1		CELF2
ANKHD1		LSM2
ELAVL3		PABPC5
ESRP2		RBFOX1
IGF2BP3		RBFOX3
KHDRBS3		RBMS3
MSI1		BUD13
PABPC3		ENOX1
PTBP1		HNRNPH2
SF3B6		HNRNPK
A1CF		HNRNPUL2
CELF5		MBNL1
DHX16		MBNL2
HNRNPAB		QKI
HNRNPUL1		RBMS1
PPIH		SNU13
PPIL2		WBP4
SFPQ		AQR
SNRPA		BCAS2
SUGP1		BUD31
U2SURP		CD2BP2
WDR83		CELF3
CDK10		CNOT4
CELF3		CTNNBL1
CELF4		DHX35
CRNKL1		ELAVL3
ELAVL2		G3BP2
ELAVL4		HNRNPA1L2
ENOX1		HNRNPA1P10
ESRP1		HNRNPA3
GPATCH1		HNRNPA3P6
HNRNPA1P10		HNRNPLP2
HNRNPA1P16		LIN28A
HNRNPA1P33		NOSIP
HNRNPF		PABPC3
HNRNPH1		PPIE
HNRNPLL		PQBP1
HNRNPLP2		PRPF31
HNRNPM		RBFOX2
IGF2BP2		RBM38
KHDRBS2		SART1
LIN28A		SLU7
LSM2		SMU1
LSM4		SNW1
LSM7		SRRM1
MATR3		SRRM4
MBNL3		SRSF3
NOVA2		SRSF8
PCBP3		TIA1
PRPF19		ZC3H10
PTBP2		CPEB2
PTBP3		CPEB4
RBM10		CWC27
RBM28		DDX46
RBM41		ELAVL2
RBMS3		ESRP1
SAMD4A		ESRP2
SDE2		FAM32A
SF1		HNRNPA1
SF3A2		HNRNPA1P33
SNRPE		HNRNPA1P48
SRRM2		HNRNPC
SRRM4		HNRNPDL
TIA1		HNRNPF
TRA2B		HNRNPH3
YBX2		HNRNPL
ZRANB2		HSPA8
ZRSR2		IGF2BP2
BUD31		ISY1
CACTIN		KHDRBS1
CDC5L		LSM5
CHERP		MATR3
CNOT4		MBNL3
CPEB4		MFAP1
CWC25		MSI1
CXorf56		NAA38
DDX23		NOVA1
DHX15		PLRG1
EFTUD2		PTBP2
FAM50A		RBM24
FXR2		RBM3
HNRNPDL		RBM45
HNRNPH1P1		RNU1−1
HNRNPR		SAMD4A
HNRNPU		SAP18
KHSRP		SF1
LENG1		SF3B3
LSM5		SF3B5
MBNL1		SNRNP70
MBNL2		SNRPD1
PABPC1		SNRPD3
PABPC4		SNRPE
PCBP2		SNRPG
PPIE		SRP54
PPWD1		SRSF11
PRCC		SRSF4
PRPF3		SRSF6
PRPF4		SRSF7
PRPF8		TARDBP
PUF60		THRAP3
QKI		WDR77
RBFOX1		YBX2
RBM38		ZCRB1
RBM45
RBM5
RBMX2
SART1
SART3
SF3A1
SF3B3
SNIP1
SNRNP200
SNRNP70
SNRPD2
SNRPD3
SNRPF
SRSF1
SRSF10
SRSF11
SRSF2
SRSF4
SRSF6
SRSF7
SRSF8
SRSF9
THRAP3
TXNL4A
U2AF1
U2AF2
WDR77
XAB2
ZC3H14

## Sheet: Tab2
Tab2: Oncomine analysis of SRGs. Shown are significant ones with p<0.05.
The rank for a gene is the median rank for that gene across each of the analyses. The p-Value for a gene is its p-Value for the median-ranked analysis.
1	Oncomine T vs N			4	Oncomine-CRPC vs. Pca
Upregulation	Gene Symbol	Gene Rank		Upregulation	Gene Symbol	Gene Rank
	ESRP1	966.5			RBM10	1123
	ESRP2	1124.5			PCBP2	1143
	SNRPE	1198			SFPQ	1439
	ELAVL2	1268.5			CACTIN	1541
	PTBP1	1576			SNRPE	1802
	SFPQ	1997.5			HNRNPU	1996
	HNRNPDL	2006			BUD31	2120
	ENOX1	2045			SNRPD2	2248
	DHX15	2156			KHDRBS3	2370
	ANKHD1	2237			SNRPA	2387
	SRSF1	2290			LSM5	2640
	TIA1	2324.5			PTBP1	2756.5
	HNRNPAB	2357			THRAP3	2892
	SRSF7	2362			FAM50A	2936
	PRPF4	2374			CELF5	2984
	SRSF8	2522			HNRNPAB	3105.5
	TXNL4A	2522			MATR3	3514
	HNRNPR	2666			PUF60	3607
	LSM4	2673			TRA2B	3823
	SF1	2685.5			RBM28	3823
	SRSF11	2815.5			IGF2BP3	4144	Low expression
	LSM7	2857			RBM41	4446	Low expression
	PPIL2	2901.5			ZRSR2	4495.5	Low expression
	ZC3H14	3032			PPIH	4530	Low expression
	PTBP3	3059.5			HNRNPUL1	4736.5	Low expression
	SRSF9	3112			WDR83	4998	Low expression
	CDC5L	3243.5			NOVA1	5357	Low expression
	SNRPD3	3504			DHX16	5467	Low expression
	RBM45	3684.5			U2SURP	5488	Low expression
	SRRM2	3702			PPIL2	5584	Low expression
	CRNKL1	4064.5	Low expression		ESRP2	5706	Low expression
	MSI1	4086	Low expression		ZRANB2	6154	Low expression
	PABPC3	4264	Low expression		SF3B6	6183	Low expression
	SDE2	4527	Low expression		ANKHD1	6287	Low expression
	HNRNPLL	4919	Low expression		HNRNPF	6402	Low expression
	CDK10	5085	Low expression		PRPF19	6644	Low expression
	SUGP1	5206	Low expression		GPATCH1	6691	Low expression
	KHDRBS3	5227	Low expression		LSM2	6726	Low expression
	SF3B6	5538	Low expression	Downregulation	RBFOX3	345
Downregulation	RBFOX3	392			WBP4	651.5
	RBFOX2	650			CELF2	1233
	RBMS3	746.5			SRSF8	1357
	MBNL2	834			RBM3	1472
	CELF2	856.5			THRAP3	1569
	QKI	1134			PPIE	1641
	RBM38	1355			RBMS1	1728.5
	HNRNPH3	1359			RBMS3	1942
	WBP4	1442			MBNL2	2066.5
	CTNNBL1	1520.5			SRSF3	2171
	CD2BP2	2072.5			PLRG1	2226
	HNRNPDL	2270			PTBP2	2284
	SRSF4	2373.5			RBFOX2	2322.5
	MBNL1	2426			ENOX1	2459.5
	NAA38	2448			SNRNP70	2658
	SRSF3	2508			CPEB2	2733
	RBFOX1	2709			SRSF11	2960
	MFAP1	2876.5			DDX46	3022
	ISY1	3023			HNRNPA1L2	3249
	RBM24	3114			SF1	3810
	CWC27	3441			SRSF7	3834
	SF3B3	3477			HNRNPH2	4041	Low expression
	BUD13	3481.5			TIA1	4069	Low expression
	KHDRBS1	3542			RBFOX1	4126	Low expression
	HNRNPA3	3811			SNU13	4198	Low expression
	HNRNPUL2	4091	Low expression		AQR	4437.5	Low expression
	SRRM1	4542	Low expression		SLU7	4455	Low expression
	ZC3H10	4687	Low expression		HNRNPK	4487	Low expression
	LSM2	4692	Low expression		SNW1	4732	Low expression
	PQBP1	4816	Low expression		BUD13	5084	Low expression
	DHX35	4947.5	Low expression		NOSIP	5959	Low expression
	CNOT4	5345	Low expression		PABPC5	5995	Low expression
	SART1	5440	Low expression		PRPF31	6011	Low expression
					LSM2	6338	Low expression
					BUD31	7111	Low expression

## Sheet: Tab3
Tab3: RNA-seq results of SRGs (cutoff: FC≥1.5 and FDR<0.1)
The FDR values were calculated by DESeq2 v.1.18.1 (see Methods).
TCGA-primary PCa vs. N
274 total genes	count1-post	count2-pre	log2FoldChange	padj	FC-T/N	FC-N/T
A1CF	46.6676	8.38773	1.4743	8.41424e-09	2.77849	1	low expression
ELAVL2	196.378	69.9333	1.44197	3.41048e-12	2.71692	1
ESRP2	4924.18	2143.02	1.19417	7.22169e-42	2.28814	1
CELF5	106.638	51.2179	1.03403	3.59006e-08	2.04774	1
MSI1	949.795	491.601	0.94375	2.32155e-22	1.92352	1
PABPC3	34.145	17.154	0.896715	2.89519e-05	1.86182	1	low expression
HNRNPA1P33	118.402	63.5167	0.885852	1.07112e-09	1.84786	1
KHDRBS3	1367.22	768.893	0.808852	9.47729e-05	1.75182	1
LIN28A	39.897	23.1166	0.771432	4.10878e-07	1.70696	1	low expression
PCBP3	119.856	71.0848	0.744145	3.08099e-06	1.67498	1
MATR3	2970.03	1773.28	0.7403	7.9788e-17	1.67052	1
ESRP1	6924.23	4197.52	0.71882	2.96717e-17	1.64584	1
ENOX1	656.875	404.444	0.693091	2.53605e-08	1.61674	1
SRSF6	13885.4	8837.9	0.649848	1.38026e-21	1.569	1
PABPC1	101560	66011	0.618054	9.06876e-11	1.5348	1
QKI	2987.08	4532.41	-0.597824	7.37522e-09	0.66075	-1.51343
SAMD4A	1199.88	1839.67	-0.610728	1.60898e-06	0.654866	-1.52703
MBNL1	6883.95	10646.9	-0.626738	9.69246e-15	0.647639	-1.54407
NOVA1	239.001	398.938	-0.725883	2.8857e-05	0.604627	-1.65391
RBMS3	930.112	1581.85	-0.761308	1.41217e-12	0.589961	-1.69503
RBMS1	1943.72	3318.27	-0.767291	3.94402e-16	0.587519	-1.70207
HNRNPLP2	14.365	24.5186	-0.769375	6.26194e-12	0.586672	-1.70453	low expression
SRRM4	15.9895	27.8468	-0.772842	0.00160233	0.585264	-1.70863	low expression
CELF3	9.5111	16.5048	-0.77684	0.0019153	0.583644	-1.71337	low expression
MBNL3	1017.9	1952.39	-0.927781	7.81523e-11	0.525666	-1.90235
CELF2	1570.72	3153.03	-0.993636	2.85273e-13	0.50221	-1.9912
MBNL2	2388.24	4801.62	-0.999863	8.26396e-20	0.500048	-1.99981
IGF2BP2	118.825	242.667	-1.01195	4.06223e-09	0.495876	-2.01663
RBM38	1198.47	2625.83	-1.12422	4.59765e-29	0.458749	-2.17984
ELAVL3	25.7703	61.2204	-1.2052	2.04949e-06	0.433709	-2.30569	low expression
YBX2	43.5041	113.645	-1.35558	7.9268e-14	0.390778	-2.559
RBFOX1	36.4957	119.375	-1.65243	1.86501e-13	0.318104	-3.14363
RBFOX3	585.786	2297.46	-1.91973	3.02339e-21	0.264304	-3.78352
ADT-post vs. ADT-before
274 total genes	count1-post	count2-pre	log2FoldChange	padj	FC-Post/pre	FC-Pre/post
RBFOX1	120.6	29.9748	1.3741	0.0489208	2.59207	1
NOVA1	640.352	255.913	1.21846	0.00101724	2.32697	1
ELAVL3	29.0028	8.54831	1.2134	0.0902087	2.31883	1	low expression
NOVA2	162.468	76.8635	0.968721	0.0252121	1.9571	1
IGF2BP2	148.213	87.5177	0.707827	0.0680666	1.63334	1
PTBP2	328.012	197.002	0.68737	0.0705936	1.61035	1
RBMS3	590.939	380.16	0.604348	0.0682235	1.52029	1
SRP54	667.25	1036.87	-0.619529	0.00667145	0.650883	-1.53637
SF3B5	1241.03	1949.29	-0.627872	0.0208457	0.64713	-1.54528
SRSF6	4066.87	6496.41	-0.644627	0.038672	0.639658	-1.56334
SNRPD3	1228.59	1946.82	-0.652353	0.000209319	0.636242	-1.57173
RBM45	161.199	260.986	-0.661706	0.0379991	0.632131	-1.58195
HNRNPF	2360.28	3825.51	-0.672556	0.0100256	0.627394	-1.59389
ESRP1	768.367	1363.14	-0.80671	0.000102371	0.571684	-1.74922
MSI1	117.444	234.091	-0.869028	0.0925626	0.547516	-1.82643
SNRPG	481.571	899.623	-0.873337	0.000204309	0.545883	-1.8319
HSPA8	17880.2	33699.2	-0.880136	0.000674524	0.543316	-1.84055
G3BP2	962.976	1908.29	-0.946896	0.000368986	0.518747	-1.92772
ESRP2	853.525	1878.79	-1.07946	0.000287203	0.473207	-2.11324
mCRPC vs. PCa
274 total genes	count1-post	count2-pre	log2FoldChange	padj	FC-CRPC/PC	FC-PC/CRPC
ELAVL3	421.557	22.7469	4.4196	9.57594e-89	21.4009
A1CF	497.47	39.6867	3.60565	5.84243e-45	12.1733
IGF2BP3	156.769	14.3529	3.45518	2.72645e-104	10.9676
CELF3	123.188	9.2034	3.32993	3.42834e-52	10.0556
SRRM4	215.846	14.6742	2.92038	9.64021e-41	7.57044
KHDRBS2	26.1649	3.83138	2.76516	8.60463e-49	6.79822	low expression
HNRNPH1P1	57.7861	9.78416	2.58773	4.44639e-72	6.01154	low expression
PCBP3	482.424	115.742	2.05303	8.92821e-51	4.14975
CELF4	212.071	54.1531	1.96041	7.86834e-38	3.89172
ELAVL4	93.4169	13.8752	1.77774	2.839e-23	3.42889	low expression
CPEB4	6553.09	1957.79	1.73961	1.58391e-72	3.33944
RBM28	4528.41	1458.06	1.63336	3.04261e-131	3.10234
QKI	7646.94	2474.53	1.62514	3.34974e-74	3.08471
IGF2BP2	337.298	115.486	1.53909	2.23423e-22	2.90612
PTBP1	31826.8	11376	1.4834	1.20393e-191	2.79608
NOVA2	353.514	129.419	1.44839	3.12361e-52	2.72903
PTBP2	1998.59	787.003	1.34274	2.67176e-83	2.53632
MBNL3	1927.57	785.632	1.28997	1.39183e-24	2.44524
PTBP3	9168.94	3829.27	1.25807	2.81594e-70	2.39175
YBX2	98.864	42.0413	1.22679	2.06636e-13	2.34045	low expression
RBM38	2597.68	1112.19	1.22077	4.68099e-31	2.33071
SAMD4A	2419.07	1045.75	1.20717	1.90601e-29	2.30884
MSI1	1876.08	843.249	1.14905	1.65876e-27	2.21767
SRRM2	85555.1	40415.2	1.08059	8.2671e-42	2.11491
SNRNP70	22133.3	10797	1.03456	7.39157e-49	2.04849
ANKHD1	10901.3	5402.73	1.01212	3.13751e-67	2.01687
DDX23	10596.1	5268.06	1.00762	1.55476e-101	2.01059
SART1	7142.21	3594.86	0.989153	1.35563e-47	1.98502
TIA1	6272.95	3324.68	0.914784	6.45468e-30	1.88529
HNRNPH1	23707.9	12607.9	0.910325	2.47873e-47	1.87947
EFTUD2	6727.37	3596.35	0.902978	2.72481e-70	1.86992
RBM5	11385.6	6125.99	0.89335	8.64619e-41	1.85748
MBNL2	3907.56	2101.86	0.892557	1.40581e-17	1.85646
SRSF2	13015.3	7034.75	0.887219	5.32003e-73	1.84961
NOVA1	399.814	215.847	0.886253	7.26903e-10	1.84837
SNRPA	5736.08	3119.47	0.877681	2.10191e-50	1.83742
SART3	5784.9	3184.58	0.860348	3.69736e-57	1.81548
PRPF3	3638.91	2005.67	0.858619	1.42533e-40	1.8133
TRA2B	9647.39	5385.58	0.839376	6.29883e-55	1.78928
PRCC	6064.06	3405.11	0.832042	9.6551e-79	1.7802
CELF5	170.95	97.5276	0.806178	5.8292e-07	1.74857
DHX16	3688.76	2173.96	0.762433	2.06409e-58	1.69635
SF3A2	5759.1	3445.77	0.74052	5.41363e-33	1.67078
SF3B3	12043.5	7307.01	0.72047	1.60328e-40	1.64772
RBM10	7620.13	4721.72	0.690242	4.42733e-50	1.61355
CWC25	1590.09	990.096	0.683173	1.55851e-53	1.60567
SRSF4	7397.54	4635.49	0.674093	3.07427e-43	1.59559
MBNL1	9117.1	5757.68	0.662014	5.0087e-18	1.58229
SF1	20949.2	13279.6	0.657361	1.94556e-44	1.5772
SF3A1	12859.5	8198.16	0.648836	5.11162e-22	1.5679
HNRNPM	16953.3	10848	0.643811	1.46111e-43	1.56245
SNIP1	1714.46	1102.48	0.636649	3.65331e-48	1.55471
CNOT4	2047.15	1336.51	0.615503	3.99762e-47	1.53209
U2SURP	6880.44	4516.15	0.606965	2.39409e-26	1.52305
CXorf56	1514.85	1006.39	0.589306	5.24906e-27	1.50452
PPWD1	1389.27	928.682	0.58017	9.44264e-21	1.49503
WDR77	1586.98	2388.9	-0.590233	2.95832e-26	0.664236	-1.50549
HNRNPK	20905.9	31606.2	-0.595838	1.69238e-24	0.66166	-1.51135
PPIE	1638.38	2476.52	-0.596533	4.56876e-51	0.661341	-1.51208
TARDBP	5175.02	7922.02	-0.613415	9.49487e-20	0.653648	-1.52988
SNRPE	1737.14	2663.45	-0.616231	4.23046e-11	0.652373	-1.53287
LSM5	1117.52	1741.83	-0.640571	8.49414e-15	0.641459	-1.55895
BCAS2	1336.36	2096.86	-0.650515	6.41845e-26	0.637053	-1.56973
ENOX1	414.381	654.388	-0.658143	2.91289e-10	0.633694	-1.57805
G3BP2	9118.55	14476.7	-0.666414	2.21567e-27	0.630071	-1.58712
HNRNPH2	4188.36	6739.01	-0.685785	3.10568e-45	0.621667	-1.60858
FAM32A	2249.81	3754.89	-0.739167	1.71639e-38	0.599085	-1.66921
HNRNPA1	32099.8	53707.6	-0.740741	6.91299e-11	0.598432	-1.67103
WBP4	490.008	818.865	-0.74255	1.26781e-39	0.597682	-1.67313
ELAVL2	119.653	203	-0.758782	6.15335e-06	0.590995	-1.69206
CTNNBL1	1591.15	2730.84	-0.780699	2.29978e-29	0.582085	-1.71796
ZCRB1	1522.21	2630.56	-0.789069	3.68082e-31	0.578717	-1.72796
HNRNPL	9228.49	16405.1	-0.829627	2.2752e-52	0.562675	-1.77723
SMU1	2611.78	4706.81	-0.849785	2.14059e-56	0.554868	-1.80223
HNRNPC	14936.2	27832.3	-0.896666	2.4477e-25	0.537127	-1.86176
HNRNPA1L2	160.059	300.267	-0.906753	3.03643e-11	0.533384	-1.87482
HNRNPA1P10	28.7393	35.3368	-0.930807	4.90332e-12	0.524565	-1.90634	low expression
HNRNPUL2	3741.76	7250.62	-0.953613	2.98635e-59	0.516338	-1.93672
HNRNPA3	8968.21	18203.5	-1.01949	5.14597e-26	0.49329	-2.02721
SNU13	3330.4	6761.85	-1.02101	5.13667e-60	0.492771	-2.02934
SRSF8	2653.32	5424.26	-1.03129	1.72543e-66	0.489273	-2.04385
PABPC3	15.8562	34.854	-1.29103	1.14321e-14	0.408659	-2.44703	low expression
LIN28A	24.4111	40.2205	-1.29907	8.48919e-21	0.406387	-2.46071	low expression
HNRNPA3P6	13.8599	24.9833	-1.36447	2.91468e-13	0.388377	-2.57482	low expression
SNRPD1	916.43	2423.84	-1.40268	1.45854e-64	0.378226	-2.64392
SAP18	2768.13	8086.6	-1.54559	5.22792e-108	0.342555	-2.91924
HNRNPA1P33	25.843	116.225	-2.1636	3.70624e-38	0.223199	-4.48031
RBFOX3	90.0832	567.863	-2.65121	4.51144e-48	0.159186	-6.28196
HNRNPA1P48	79.263	528.14	-2.72464	1.00406e-64	0.151287	-6.60995
CRPC-NE vs. CRPC-AD
274 total genes	count1-post	count2-pre	log2FoldChange	padj	FC-NE/Ad	FC-Ad/NE
CELF3	839.851	14.3494	5.70487	4.90975e-42	52.1599	1
ELAVL4	682.8	22.0436	4.72413	2.08433e-18	26.4305	1
ELAVL3	1085.89	58.0523	3.81482	2.87974e-07	14.0727	1
KHDRBS2	264.577	17.6701	3.56402	5.37131e-07	11.8271	1
YBX2	429.827	64.6015	2.56067	4.62544e-05	5.8998	1
CELF4	685.203	118.884	2.42398	1.1475e-06	5.36649	1
SRRM4	887.261	211.039	1.90521	0.0130789	3.74563	1
HNRNPA1P10	70.827	18.4138	1.87687	2.84919e-05	3.67276	1	low expression
SUGP1	2018.08	684.277	1.53515	7.21377e-07	2.89819	1
CHERP	2694.12	1109.71	1.26108	2.49658e-05	2.39675	1
IGF2BP3	222.888	89.4104	1.25543	0.0473244	2.38738	1
NOVA1	464.463	187.68	1.2516	0.0321716	2.38106	1
LSM7	1438.42	601.968	1.22711	0.00198585	2.34098	1
KHSRP	4553.25	2204.09	1.03401	0.00021093	2.04771	1
SF3A2	2144.13	1067.06	0.993948	0.000493451	1.99163	1
PRPF8	10525.8	5310.14	0.975743	0.000358092	1.96665	1
HNRNPA1P16	72.5218	36.5186	0.960687	0.0137969	1.94624	1	low expression
WDR83	450.673	230.947	0.949819	0.00234122	1.93163	1
U2AF1	1987.89	1049.32	0.909607	0.00289188	1.87853	1
LSM4	1939.35	1055.18	0.861483	0.0210376	1.8169	1
XAB2	1888.18	1074.28	0.800561	0.0214504	1.74178	1
PTBP1	7024.92	4016.03	0.797024	0.00592497	1.73751	1
LENG1	306.726	176.059	0.789383	0.0131937	1.72834	1
SNRNP200	9078.72	5407.86	0.73519	0.0401107	1.66462	1
HNRNPM	4807.54	2902.02	0.720545	0.00785481	1.6478	1
SNRPA	1480.98	898.784	0.706651	0.0685169	1.63201	1
RBMX2	590.016	359.539	0.703861	0.0263362	1.62886	1
HNRNPUL1	5415.61	3316.65	0.700655	0.00635336	1.62524	1
SFPQ	12300.9	7541.41	0.695103	0.0450443	1.619	1
PPIE	1414.93	876.301	0.678033	0.0904648	1.59996	1
FXR2	1044.74	666.955	0.64107	0.014355	1.55949	1
U2AF2	4940.79	3222.52	0.607415	0.0820306	1.52353	1
SRSF10	3485.33	2295.87	0.595505	0.0408047	1.511	1
HNRNPH1	20078.9	13261.3	0.592035	0.041353	1.50737	1
SMU1	939.6	1449.07	-0.622128	0.00567493	0.649712	-1.53914
CD2BP2	950.492	1499.02	-0.648137	0.0552376	0.638104	-1.56714
BCAS2	329.732	524.404	-0.660708	0.0760093	0.632568	-1.58086
RBMS1	850.377	1385.51	-0.694248	0.0392089	0.618031	-1.61804
MATR3	475.604	892.305	-0.89697	0.00119611	0.537013	-1.86215
RBMS3	311.898	619.591	-0.95178	0.0946951	0.516994	-1.93426
MBNL1	1769.92	3484.81	-0.959531	0.00910397	0.514224	-1.94468
QKI	952.594	2120.29	-1.13035	0.00371172	0.456805	-2.18912
PABPC5	38.5154	46.8799	-1.3134	0.02661	0.402371	-2.48527	low expression
CELF2	356.345	1336.35	-1.81471	0.00122422	0.284261	-3.51789
RNU1-1	95.0346	510.839	-2.08978	0.0269565	0.234917	-4.25682
DZ-B over L (FC1.5FDR0.1)
274 total genes	count1-post	count2-pre	log2FoldChange	padj	FC-B/L	FC-L/B
HNRNPA1P33	776.385	70.3339	2.7292	0.000111443	6.63089
HNRNPLP2	30.2239	7.46678	1.57322	0.0689612	2.97569	low expression
RBMS3	676.101	226.665	1.47528	0.000682313	2.78038
WDR77	7387.85	3015	1.16029	0.0674949	2.23502
SNRPF	4283.92	2006.37	1.00672	0.0807856	2.00934
HNRNPAB	24352.6	12056.5	0.940196	0.093173	1.91879
PPIH	1454.2	723.524	0.93382	0.0960391	1.91033
SAMD4A	12087.4	6427.92	0.862439	0.0662187	1.81811
MBNL3	1394	799.691	0.767551	0.0701749	1.70238
PABPC4	17103.9	10541.6	0.674431	0.0797014	1.59597
CPEB4	3868.47	9992.19	-1.28826	0.00291196	0.409443	-2.44234
ENOX1	242.218	634.603	-1.30534	0.00301146	0.404627	-2.47141
