# Supplementary material for: Intron retention is a hallmark and spliceosome represents a therapeutic vulnerability in aggressive prostate cancer
Source: Nat Commun. 2020 Apr 29;11:2089. doi: 10.1038/s41467-020-15815-7 (PMC7190674; doi:10.1038/s41467-020-15815-7)
Supplement: Supplementary file 7 — Supplementary Data 5 [file 41467_2020_15815_MOESM7_ESM.xlsx]

## Sheet: SD5
Supplementary Data 5. Summary of the prognostic association of differentially expressed SRGs, Related to Fig. 6
	Gene ID	Other name	Glinsky (n=77)	prognostic	Setlur (n=363)	prognostic	Taylor (n=150)	prognostic	Yu (n=64)	prognostic	Sboner (n=281)	prognostic	Grasso (n=35)	prognostic	Nakagawa (n=596)	prognostic		Gene signatures
83-Up	CACTIN	CACTIN/C19orf29	0.07132				0.3084		0.05978				0.3581					Unfavorable signature	Favorable signature
	CDC5L	CDC5L	0.09189		0.3261		0.08141		0.05625		0.0479131	unfavorable	0.04395	unfavorable				SRSF1/SFRS1	MFAP1
	CDK10	CDK10	0.1708		0.01795	favorable	0.2962		0.3008		0.562959		0.6392		0.06873	favorable		KHDRBS3	SF3A2
	CELF4	CELF4					0.1389						0.03156	unfavorable				ESRP1	GPATCH1
	CELF5	CELF5					0.1391						0.05651					HNRNPH1	XAB2
	CHERP	CHERP	0.003355	unfavorable	8.025e-05	unfavorable	0.03379	favorable	0.03959	unfavorable	0.0462043	unfavorable	0.3961					U2SURP/SR140	CELF2
	CRNKL1	CRNKL1	0.1038				0.2455						0.5362					LSM5	SF3A1
	CWC25	CWC25	0.2865				0.04275	favorable					0.1852					TIA1	SAP18
	CXorf56	CXorf56	0.05234				0.1555						0.5007					CHERP	SRP54
	DDX23	DDX23	0.2305		0.001536	unfavorable	0.04692	favorable	0.0167	favorable	0.0247185	unfavorable	0.4474					HNRNPR	PPIL2
	DHX15	DHX15	0.03812	unfavorable	0.2482		0.1679		0.01461	unfavorable	0.537463		0.08164					HNRNPH2	SF1
	DHX16	DHX16	0.2528				0.1433						0.02072	favorable				HNRNPH3	MATR3
	EFTUD2	EFTUD2					0.1242						0.04583	unfavorable				HNRNPAB	ELAVL4
	ELAVL4	ELAVL4	0.229		0.3326		0.04628	favorable	0.009082	favorable	0.430746		0.2063					KHDRBS1	CDK10
	FAM50A	FAM50A	0.1009		0.0004699	unfavorable	0.1725		0.1153		0.00885469	unfavorable	0.02133	favorable				13 genes with each showing consistent unfavorable prognosis in ≥3 datasets	13 genes with each showing consistent favorable prognosis in ≥2 datasets
	GPATCH1	GPATCH1	0.03283	favorable			0.04635	favorable					0.2843
	HNRNPAB	HNRNPAB	0.05051		2.732e-06	unfavorable	0.2229		0.01287	unfavorable	0.00301301	unfavorable	0.3104					Summary
	HNRNPH1	HNRNPH1	0.0001336	unfavorable	0.0005378	unfavorable	0.04946	unfavorable	0.02769	unfavorable	0.0865325		0.0009488	unfavorable				Glinsky (n=77)	total
	HNRNPH1P1																	favorable	19
	HNRNPLL	HNRNPLL/HNRPLL					0.1439						0.125					unfavorable	59
	HNRNPM	HNRNPM	0.1287				0.2969		0.03637	unfavorable			0.1193					Setlur (n=363)
	HNRNPR	HNRNPR	0.001653	unfavorable	0.0002333	unfavorable	0.1133		0.04487	unfavorable	0.00929395	unfavorable	0.1851					favorable	10
	HNRNPU	HNRNPU	0.03839	unfavorable	0.02158	unfavorable	0.2135		0.1858		0.086746		0.2963					unfavorable	26
	HNRNPUL1	HNRNPUL1	0.2173				0.3363		0.2333				0.3256					Yu (n=64)
	KHDRBS2	KHDRBS2	0.01412	favorable			0.1801		0.2459				0.02331	unfavorable				favorable	14
	KHDRBS3	KHDRBS3	0.008878	unfavorable	2.794e-05	unfavorable	0.0005948	unfavorable	0.05537		0.00010248	unfavorable	0.02973	favorable				unfavorable	35
	KHSRP	KHSRP	0.03898	favorable	0.009593	unfavorable	0.04151	favorable	0.352		0.0128978	unfavorable	0.003544	unfavorable				Sboner (n=281)
	LENG1	LENG1					0.4204						0.3989					favorable	2
	LSM4	LSM4	0.1746		0.0006178	unfavorable	0.06133		0.0428	unfavorable	0.0523361		0.03857	unfavorable				unfavorable	15
	LSM7	LSM7	0.05386		0.002403	unfavorable	0.1111		0.07374		0.0556024		0.09047					Grasso (n=35)
	NOVA2	NOVA2	0.03966	favorable			0.1852		0.01598	favorable			0.2245					favorable	21
	PPIH	PPIH	0.007209	unfavorable	0.4614		0.2762		0.01029	unfavorable	0.137652		0.09819					unfavorable	37
	PPIL2	PPIL2	0.2295		0.02822	favorable	0.04315	favorable	0.04442	favorable	0.571386		0.204
	PPWD1	PPWD1	0.04075	unfavorable			0.2116		0.2338				0.1317					Nakagawa (n=596)
	PRCC	PRCC	0.05298		0.08339		0.04449	favorable	0.05696		0.0299416	unfavorable	0.02012	unfavorable	0.0006258	unfavorable		favorable	1
	PRPF19	PRPF19	0.0671		0.06445		0.03684	favorable	0.08507		0.271866		0.2602					unfavorable	1
	PRPF3	PRPF3	0.06487		0.0003004	unfavorable	0.1573		0.2706		0.0191624	unfavorable	0.02169	favorable				Note: Only 2 genes were detected in this set, it was thus excluded from further analysis.
	PRPF4	PRPF4	0.01397	unfavorable			0.1383		0.2867				0.3311
	PRPF8	PRPF8	0.2644		0.09571		0.1081		0.01089	unfavorable	0.442029		0.06725					Taylor (n=150)
	PTBP1	PTBP1	0.008377	unfavorable			0.3765		0.0114	unfavorable			0.1428					favorable	22
	PTBP3	PTBP3/ROD1	0.003503	unfavorable			0.1489		0.01832	favorable			0.0004192	unfavorable				unfavorable	6
	PUF60	PUF60	0.1023		0.2723		0.1217		0.404		0.446437		0.2214					Note: This dataset showed opposite pattern (majority of SRGs are favorable) compared to other 5 datasets.
	RBM10	RBM10	0.1108				0.2714		0.2135				0.2471					This is due to issues with clinical information: only few patients were died and all the death was not related to PCa.
	RBM5	RBM5	0.02304	unfavorable	0.1657		0.1476		0.005775	unfavorable	0.763908		0.1028
	RBMX2	RBMX2	2.822e-05	unfavorable			0.4363		0.2199				0.222
	SDE2	SDE2/C1orf55					0.1923						0.1063
	SF3A1	SF3A1	0.01894	favorable	0.001163	favorable	0.07966		0.4406		0.578496		0.2478
	SF3A2	SF3A2	0.03792	favorable			0.1269		0.01878	favorable			0.08911
	SF3B6	SF3B14
	SFPQ	SFPQ	0.3327		0.002616	unfavorable	0.1285		0.00737	unfavorable	0.51377		0.1921
	SNIP1	SNIP1	0.05396				0.2609						0.1303
	SNRNP200	SNRNP200	0.07875				0.145		0.001705	unfavorable			0.02715	favorable
	SNRPA	SNRPA	0.004804	unfavorable	0.1291		0.3106		0.171		0.366547		0.2399
	SNRPF	SNRPF	0.0003955	unfavorable	0.08962		0.1771		0.01598	unfavorable	0.851958		0.05297
	SNRPD2	SNRPD2	0.1304		0.09185		0.1566		0.03038	unfavorable	0.699626		0.07986
	SRRM2	SRRM2	0.0576		0.2978		0.04639	favorable	0.09777		0.858843		0.1755
	SRSF1	SRSF1/SFRS1	0.0002296	unfavorable	0.02371	unfavorable	0.1074		0.002323	unfavorable	0.0356294	unfavorable	0.007097	favorable
	SRSF10	SRSF10/SFRS13A	8.081e-05	unfavorable	0.1451		0.1563		0.2139		0.522786		0.0134	unfavorable
	SRSF2	SRSF2/SFRS2	0.02622	unfavorable	0.09786		0.19		0.08952		0.276703		0.002371	favorable
	SRSF9	SRSF9/SFRS9	0.2387		0.1989		0.2071				0.750701		0.07608
	SUGP1	SUGP1/SF4	7.853e-06	unfavorable			0.1041		0.1351				0.2179
	TRA2B	TRA2B	0.1814		0.4639		0.2718		0.1854		0.172703		0.1233
	TXNL4A	TXNL4A	0.4632				0.3382		0.04888	unfavorable			0.005801	unfavorable
	U2AF1	U2AF1	0.2856		0.05012		0.1823		0.1087		0.120372		0.0757
	U2AF2	U2AF2	0.003994	unfavorable	0.2817		0.1233		0.1507		0.697813		0.1017
	U2SURP	U2SURP/SR140	0.002739	unfavorable			0.3388		0.01722	unfavorable			0.0405	unfavorable
	WDR83	WDR83					0.4159						0.1525
	XAB2	XAB2	0.01496	favorable			0.04508	favorable					0.108
	ANKHD1	ANKHD1	0.06058				0.1293						0.2932
	SART3	SART3	0.0005099	unfavorable	0.2185		0.4027		0.2292		0.936636		0.1263
	RBM28	RBM28	0.0009483	unfavorable			0.2845						0.013	favorable
	PABPC1	PABPC1	0.01358	unfavorable			0.2094		0.3474				0.4849
	IGF2BP3	IGF2BP3	0.2049		0.1689		0.3062		0.04648	favorable	0.646832		1.97e-05	unfavorable
	PCBP3	PCBP3	0.002585	favorable	0.04878	unfavorable	0.3509		0.02146	favorable	0.560932		0.121
	PABPC4	PABPC4	0.03509	unfavorable	0.214		0.09683		0.05888		0.50285		0.2088
	A1CF	A1CF	0.2366				0.3414						0.01428	unfavorable
	HNRNPA1P16	HNRNPA1P16
	FXR2	FXR2	0.07875		0.4502		0.08698		0.03946	favorable	0.19914		0.1561
	PCBP2	PCBP2	0.00592	unfavorable	0.1067		0.2207		0.1963		0.09186		0.1082
	RBM41	RBM41	0.01771	unfavorable			0.5766						0.3376
	ZRSR2	ZRSR2	0.004224	unfavorable	0.09669		0.1218		0.1376		0.68644		0.434
	ZC3H14	ZC3H14	0.04614	unfavorable	0.03925	favorable	0.117		0.1931		0.27124		0.2614
	ZRANB2	ZRANB2					0.1096						0.06583
49-overlapped	CELF3	CELF3	0.001179	favorable	0.1806		0.07671		0.08147		0.659419		0.0001859	unfavorable
	BUD31	BUD31	0.008261	unfavorable	0.07133		0.1561		0.07902		0.0915102		0.2537
	ELAVL2	ELAVL2	0.09673		0.0529		0.3485				0.689833		0.1471
	ELAVL3	ELAVL3	2.24e-05	favorable	0.1548		0.2422		0.05886		0.129314		0.03881	unfavorable
	SRSF11	SFRS11	0.1328		0.04181	favorable	0.174		0.01295	unfavorable	0.333495		0.0478	favorable
	ESRP1	ESRP1	0.005154	unfavorable	0.02528	unfavorable	0.2699				0.042174	unfavorable	0.04237	favorable
	ESRP2	ESRP2	0.1596				0.1869						0.05171
	HNRNPA1P10	HNRNPA1P10/HNRPA1L	n.a.				0.4736
	HNRNPA1P33
	HNRNPDL	HNRNPDL/HNRPDL	0.0614		0.02172	unfavorable	0.04315	unfavorable	0.1147				0.2545
	HNRNPF	HNRNPF	0.3424				0.009415	favorable	0.1092				0.2912
	HNRNPLP2
	LSM2	LSM2	0.4231				0.1998		0.2087				0.04019	unfavorable
	LSM5	LSM5	0.0002773	unfavorable			0.4736		0.01653	unfavorable			0.01823	unfavorable
	MBNL1	MBNL1	0.002211	favorable	0.05592		0.3088		0.3102		0.372893		0.03297	unfavorable
	MBNL2	MBNL2	0.1039				0.1069		0.2839				0.04712	unfavorable
	MBNL3	MBNL3	0.1639				0.3732						0.1061
	NOVA1	NOVA1	0.2107		0.2645		0.1259		0.2772		0.674186		0.0713
	PPIE	PPIE	0.1185				0.3506		0.07469				0.1382
	PTBP2	PTBP2	0.003901	unfavorable			0.2445						0.04295	favorable
	QKI	QKI	0.0008177	unfavorable			0.05382		0.03703	unfavorable			0.2026
	RBFOX1	RBFOX1/A2BP1	0.02017	favorable			0.2907						0.03193	unfavorable
	SART1	SART1	0.01738	favorable	0.3822		0.1807		0.00153	unfavorable	0.42148		0.3369
	SF1	SF1	0.05732		0.3591		0.02095	favorable	0.0004481	favorable	0.344312		0.1514
	SF3B3	SF3B3	0.1236		0.2298		0.1234		0.05353		0.313499		0.04951	unfavorable
	SNRNP70	SNRNP70	0.1371		0.178		0.02499	favorable	0.1085		0.758015		0.05378
	SNRPD3	SNRPD3	0.1267		0.04793	unfavorable	0.006055	favorable	0.166		0.761725		0.4813
	SNRPE	SNRPE	0.06652		0.2147		0.05593		0.3699		0.75138		0.01155	favorable
	SRRM4	SRRM4					0.1986						0.202
	SRSF4	SRSF4/SFRS4	0.1004		0.002034	favorable	0.03228	unfavorable	0.1178		0.335974		0.07408
	SRSF6	SRSF6/SFRS6	0.02631	unfavorable	0.002173	unfavorable	0.04998	favorable			0.420825		0.3196
	SRSF7	SRSF7/SFRS7	0.08712				0.1619		0.01881	favorable			0.011	favorable
	SRSF8	SRSF8/SFRS2B	0.1771				0.09197		0.121				0.1284
	THRAP3	THRAP3	0.1				0.1772						0.05299
	TIA1	TIA1	0.01314	unfavorable	0.1709		0.01947	unfavorable	0.09848		0.692054		0.0003576	unfavorable
	RBMS3	RBMS3	0.1511		0.05898		0.2885		0.2978		0.7114		0.08085
	SAMD4A	SAMD4A	0.09124				0.5351		0.22				0.08921
	MSI1	MSI1	0.00132	favorable	0.1956		0.4456		0.01929	favorable	0.7837		0.03585	unfavorable
	PABPC3	PABPC3	0.0419	unfavorable			0.3059						0.2491
	LIN28A	LIN28A	0.001916	favorable			0.2019						0.03648	unfavorable
	MATR3	MATR3	0.1023		0.09571		0.1625		0.03745	favorable	0.14662		0.04399	favorable
	ENOX1	ENOX1	0.0647				0.05133						0.1352
	CPEB4	CPEB4					0.08617						0.05592
	IGF2BP2	IGF2BP2	0.2214		0.009582	favorable	0.1247				0.184665		0.03115	unfavorable
	YBX2	YBX2	0.0826				0.1864						8.372e-05	unfavorable
	RBM38	RBM38			0.06046		0.08058		0.1011		0.677183		0.01237	unfavorable
	CNOT4	CNOT4	0.0665				0.3371		0.2191				0.1995
	RBM45	RBM45					0.1332						0.0136	unfavorable
	WDR77	WDR77	0.0682		0.07664		0.466		0.4287		0.591732		0.3585
54-Down	AQR	AQR	0.001966	unfavorable			0.1316		0.07819				0.005303	favorable
	BCAS2	BCAS2	0.2418				0.3905		0.2356				0.03911	favorable
	BUD13	BUD13					0.3673						5.71e-05	favorable
	CD2BP2	CD2BP2	0.1789				0.02149	favorable	0.3343				0.04006	unfavorable
	CELF2	CELF2	0.01253	favorable	0.1545		0.01128	favorable	0.231		0.36301		0.07386
	CTNNBL1	CTNNBL1	0.04641	favorable			0.0822						0.02741	unfavorable
	CWC27	CWC27					0.3038						0.1048
	DDX46	DDX46	0.004124	unfavorable			0.3449		0.06909				0.1214
	DHX35	DHX35	0.3313				0.2624						0.2309
	FAM32A	FAM32A	0.06273		0.2235		0.2398		0.1331		0.854662		0.3362
	HNRNPA1	HNRNPA1	0.04753	unfavorable			0.5227		0.02333	unfavorable			0.002339	unfavorable
	HNRNPA1L2	HNRNPA1L2					0.5182						0.02404	unfavorable
	HNRNPA3	HNRNPA3	0.03926	unfavorable			0.07967		0.01029	unfavorable			0.5146
	HNRNPA3P6
	HNRNPC	HNRNPC	0.0003977	unfavorable	0.2222		0.3444		0.1021		0.660494		0.01837	favorable
	HNRNPH2	HNRNPH2	0.0332	unfavorable	0.03355	unfavorable	0.2378		0.00154	unfavorable	0.0124281	unfavorable	0.05131
	HNRNPH3	HNRNPH3	0.02295	unfavorable	0.002694	unfavorable	0.1825		0.1895		0.0319044	unfavorable	0.2314
	HNRNPK	HNRNPK	4.403e-05	unfavorable			0.1215		0.04899	unfavorable			0.2489
	HNRNPL	HNRNPL	0.209		0.06377		0.2483		0.2353		0.0712399		0.07014
	HNRNPUL2	HNRNPUL2	0.006656	unfavorable			0.07337						0.02514	unfavorable
	HSPA8	HSPA8	0.1286				0.4862		0.02457	favorable			0.2197
	ISY1	ISY1					0.09107						0.09114
	KHDRBS1	KHDRBS1	0.0008081	unfavorable	0.002365	unfavorable	0.4068		0.03591	unfavorable	0.533648		0.04869	unfavorable
	MFAP1	MFAP1	0.009764	favorable	0.01236	favorable	0.08373		0.06112		0.0109267	favorable	0.3786
	NAA38	NAA38	0.004764	unfavorable			0.06407						0.0009583	favorable
	NOSIP	NOSIP	0.04136	unfavorable			0.2862						0.006995	unfavorable
	PLRG1	PLRG1					0.3295		0.06821				0.5717
	PQBP1	PQBP1	0.0001984	unfavorable	0.005748	unfavorable	0.006348	favorable	0.005339	unfavorable	0.929661
	PRPF31	PRPF31	0.008962	unfavorable	0.2975		0.1021		0.1364		0.841123		0.2108
	RBFOX2	RBFOX2/RBM9	0.09439		0.3568		0.05216		0.009989	unfavorable	0.438021		0.2594
	RBFOX3	RBFOX3/HRNBP3					0.004987	favorable					0.07225
	RNU1-1	RNU1					0.2189
	SAP18	SAP18	0.01533	favorable	0.02981	favorable	0.2186		0.1112		0.88103		0.09278
	SF3B5	SF3B5	0.009621	unfavorable			0.1492						0.01814	unfavorable
	SLU7	SLU7					0.3457						0.3337
	SMU1	SMU1	0.02073	unfavorable			0.2299						0.1074
	SNRPD1	SNRPD1	0.000756	unfavorable	0.04492	unfavorable	0.5578		0.1109		0.118651		0.1882
	SNRPG	SNRPG/NHP2L1	0.07659		0.08245		0.2792						0.01303	favorable
	SNU13
	SNW1	SNW1	0.02575	unfavorable	0.0141	unfavorable	0.1574		0.1502		0.162174		0.0742
	SRP54	SRP54	0.4299		0.0003137	favorable	0.04677	favorable	0.01878	unfavorable	0.041086	favorable	0.1079
	SRRM1	SRRM1	0.04174	unfavorable			0.3025		0.004612	unfavorable			0.0216	favorable
	SRSF3	SRSF3/SFRS3	0.03315	unfavorable	0.07987		0.1109		0.4339		0.265056		0.06893
	TARDBP	TARDBP	0.02879	unfavorable	0.2276		0.1433		0.02511	unfavorable	0.680451		0.1429
	WBP4	WBP4	0.2211		0.06774		0.1543		0.03643	unfavorable	0.51287		0.07587
	RBMS1	RBMS1	0.1196		0.0291	unfavorable	0.03203	unfavorable	0.01598	unfavorable	0.128231		0.1394
	G3BP2	G3BP2	0.2165		0.1699		0.02711	favorable	0.0199	unfavorable	0.491446		0.09199
	ZCRB1	ZCRB1					0.06332						0.08688
	HNRNPA1P48	HNRNPA1P48
	PABPC5	PABPC5					0.05517						0.1715
	RBM3	RBM3	9.496e-05	unfavorable	0.08891		0.1771				0.0244943	unfavorable
	CPEB2	CPEB2					0.1144						0.3789
	RBM24	RBM24					0.3997						0.1564
	ZC3H10	ZC3H10					0.09318						0.189
