# Supplementary material for: Intron retention is a hallmark and spliceosome represents a therapeutic vulnerability in aggressive prostate cancer
Source: Nat Commun. 2020 Apr 29;11:2089. doi: 10.1038/s41467-020-15815-7 (PMC7190674; doi:10.1038/s41467-020-15815-7)
Supplement: Supplementary file 8 — Supplementary Data 6 [file 41467_2020_15815_MOESM8_ESM.xlsx]

## Sheet: SD6
Supplementary Data 6. Differentially spliced events (DSEs) identified in PCa cells and xenografts treated with E7107
Content
Tab1	DSEs in LNCaP cell cultures treated with E7107 for 6 h
Tab2	DSEs in PC3 cell cultures treated with E7107 for 6 h
Tab3	DSEs in LAPC9-AI tumors treated with E7107
Tab4	DSEs in PC3 tumors treated with E7107

## Sheet: Tab1
Tab1. DSEs in LNCaP cell cultures treated with E7107 for 6 h.
Cutoff: deltaPSI=0.1 and FDR<0.05. The FDR values were calculated by rMATS v4.0 (see Methods).
A3
ID	GeneID	geneSymbol	chr	strand	longExonStart_0base	longExonEnd	shortES	shortEE	flankingES	flankingEE	ID_1	IJC_SAMPLE_1	SJC_SAMPLE_1	IJC_SAMPLE_2	SJC_SAMPLE_2	IncFormLen	SkipFormLen	PValue	FDR	IncLevel1	IncLevel2	IncLevelDifference
585	ENSG00000118058.20	KMT2A	chr11	+	118471661	118474315	118474178	118474315	118468774	118468844	585	16,15,12	0,0,0	53,48,42	5,9,8	2564	47	9.16681e-09	2.70758e-07	1.0,1.0,1.0	0.163,0.089,0.088	0.887
7394	ENSG00000197119.12	SLC25A29	chr14	-	100295625	100295993	100295625	100295697	100298841	100298885	7394	2,3,1	0,0,0	6,1,3	2,2,4	343	47	8.10463e-15	4.65615e-13	1.0,1.0,1.0	0.291,0.064,0.093	0.851
4188	ENSG00000117640.17	MTFR1L	chr1	+	25829544	25829830	25829617	25829830	25826614	25826826	4188	2,2,1	0,1,0	1,0,0	9,11,4	120	47	5.6973e-07	1.27288e-05	1.0,0.439,1.0	0.042,0.0,0.0	0.799
270	ENSG00000060339.13	CCAR1	chr10	+	68742375	68742569	68742427	68742569	68736875	68737048	270	12,12,3	0,1,0	4,4,3	7,4,7	99	47	5.60552e-11	2.22012e-09	1.0,0.851,1.0	0.213,0.322,0.169	0.716
1097	ENSG00000123473.15	STIL	chr1	-	47262902	47263116	47262902	47263062	47269634	47269866	1097	19,27,22	2,3,1	32,16,25	66,64,45	101	47	0	0	0.816,0.807,0.911	0.184,0.104,0.205	0.68
1096	ENSG00000123473.15	STIL	chr1	-	47262902	47263113	47262902	47263062	47269634	47269866	1096	37,41,32	2,3,1	36,43,32	66,64,45	98	47	0	0	0.899,0.868,0.939	0.207,0.244,0.254	0.667
1467	ENSG00000268750.6	CTD-2583A14.10	chr19	+	57856103	57856233	57856106	57856233	57820493	57820549	1467	2,4,7	0,0,0	4,0,14	15,3,3	50	47	1.03002e-08	3.00834e-07	1.0,1.0,1.0	0.2,0.0,0.814	0.662
6076	ENSG00000100425.18	BRD1	chr22	-	49787389	49787887	49787389	49787494	49794033	49794294	6076	64,62,69	8,2,0	39,36,31	49,39,29	440	47	1.28631e-10	4.73579e-09	0.461,0.768,1.0	0.078,0.09,0.102	0.653
4040	ENSG00000184371.13	CSF1	chr1	+	109923165	109924190	109924059	109924190	109921846	109921994	4040	1,1,3	0,0,0	5,0,3	0,2,2	941	47	2.15025e-09	6.77198e-08	1.0,1.0,1.0	1.0,0.0,0.07	0.643
4623	ENSG00000204120.14	GIGYF2	chr2	+	232760479	232760591	232760483	232760591	232748986	232749082	4623	13,13,8	0,0,1	0,2,3	2,2,3	51	47	4.90426e-07	1.11476e-05	1.0,1.0,0.881	0.0,0.48,0.48	0.64
5124	ENSG00000013364.18	MVP	chr16	+	29830473	29830674	29830514	29830674	29820472	29820510	5124	2,1,1	0,0,1	0,1,2	5,5,2	88	47	1.28498e-05	0.000224678	1.0,1.0,0.348	0.0,0.097,0.348	0.634
5191	ENSG00000135951.14	TSGA10	chr2	-	99109388	99109556	99109388	99109512	99110849	99110915	5191	2,3,2	1,0,0	1,4,1	5,3,3	91	47	3.31009e-06	6.40931e-05	0.508,1.0,1.0	0.094,0.408,0.147	0.62
7456	ENSG00000079974.17	RABL2B	chr22	-	50782187	50782351	50782187	50782347	50783500	50783662	7456	1,2,2	0,3,0	2,2,1	9,5,5	51	47	0.00169383	0.0168033	1.0,0.381,1.0	0.17,0.269,0.156	0.595
1924	ENSG00000075826.16	SEC31B	chr10	-	100507907	100508051	100507907	100508048	100509006	100509102	1924	2,1,1	0,0,0	0,2,2	2,5,0	50	47	8.13583e-05	0.00119143	1.0,1.0,1.0	0.0,0.273,1.0	0.576
910	ENSG00000173575.19	CHD2	chr15	+	92978147	92978383	92978233	92978383	92974878	92974950	910	25,30,20	5,7,6	1,2,4	41,44,37	133	47	0	0	0.639,0.602,0.541	0.009,0.016,0.037	0.573
6462	ENSG00000187098.14	MITF	chr3	+	69951811	69951886	69951829	69951886	69949050	69949168	6462	10,6,4	2,1,2	9,9,2	31,23,9	65	47	4.60459e-07	1.06048e-05	0.783,0.813,0.591	0.174,0.221,0.138	0.551
6849	ENSG00000204387.12	C6orf48	chr6	+	31836294	31836517	31836298	31836517	31835410	31835451	6849	3,6,13	0,4,0	0,3,5	15,5,3	51	47	5.04545e-05	0.000789749	1.0,0.58,1.0	0.0,0.356,0.606	0.539
1525	ENSG00000058673.15	ZC3H11A	chr1	+	203802651	203803016	203802956	203803016	203801574	203801628	1525	71,71,56	4,0,2	75,76,75	22,21,32	352	47	2.18287e-09	6.83355e-08	0.703,1.0,0.789	0.313,0.326,0.238	0.538
4964	ENSG00000197603.13	C5orf42	chr5	-	37206196	37206425	37206196	37206296	37213558	37213622	4964	3,2,4	0,0,0	2,14,3	2,0,3	176	47	5.90184e-05	0.000894614	1.0,1.0,1.0	0.211,1.0,0.211	0.526
4644	ENSG00000196696.12	PDXDC2P	chr16	-	70038904	70039100	70038904	70038985	70042350	70042416	4644	6,4,9	0,3,0	12,10,6	14,6,8	162	47	0.00185211	0.018065	1.0,0.279,1.0	0.199,0.326,0.179	0.525
2738	ENSG00000157470.11	FAM81A	chr15	+	59445148	59445262	59445163	59445262	59439954	59440123	2738	0,2,1	2,0,0	0,0,1	2,2,1	62	47	0.00493604	0.0405748	0.0,1.0,1.0	0.0,0.0,0.431	0.523
1310	ENSG00000185684.12	EP400NL	chr12	+	132104377	132105304	132104566	132105304	132103996	132104170	1310	2,1,2	0,1,0	5,6,2	3,5,2	236	47	0.000963045	0.0104892	1.0,0.166,1.0	0.249,0.193,0.166	0.519
9076	ENSG00000132781.17	MUTYH	chr1	-	45333412	45333603	45333412	45333497	45334390	45334511	9076	2,1,1	0,0,1	16,11,6	10,12,11	153	47	0.000483059	0.00568421	1.0,1.0,0.235	0.33,0.22,0.144	0.514
7421	ENSG00000110321.15	EIF4G2	chr11	-	10805906	10806047	10805906	10806010	10807254	10807381	7421	603546432	11,9,19	27,24,11	15,12,14	84	47	0	0	0.968,0.971,0.927	0.502,0.528,0.305	0.51
4650	ENSG00000124279.11	FASTKD3	chr5	-	7861582	7861773	7861582	7861652	7862822	7862997	4650	5,8,4	1,1,2	2,7,3	33,31,20	168	47	7.62123e-08	2.0022e-06	0.583,0.691,0.359	0.017,0.059,0.04	0.506
8675	ENSG00000066923.17	STAG3	chr7	+	100211434	100211539	100211437	100211539	100211010	100211185	8675	1,1,0	0,0,1	1,0,0	1,1,2	50	47	0.00296924	0.0265354	1.0,1.0,0.0	0.485,0.0,0.0	0.505
3819	ENSG00000109381.19	ELF2	chr4	-	139071865	139072039	139071865	139072003	139073453	139073567	3819	130,93,103	60,38,31	32,20,18	153117111	83	47	0	0	0.551,0.581,0.653	0.106,0.088,0.084	0.502
2290	ENSG00000100335.13	MIEF1	chr22	+	39509337	39509571	39509421	39509571	39504202	39504534	2290	1,1,2	1,0,0	3,4,7	11,10,2	131	47	0.000282176	0.00354286	0.264,1.0,1.0	0.089,0.126,0.557	0.497
3740	ENSG00000137074.18	APTX	chr9	-	32987543	32987846	32987543	32987731	32989758	32989895	3740	112,94,72	12,18,8	13,26,20	28,22,18	162	47	1.58762e-14	8.92481e-13	0.73,0.602,0.723	0.119,0.255,0.244	0.479
3234	ENSG00000205352.10	PRR13	chr12	+	53443486	53443773	53443678	53443773	53442694	53442733	3234	5,7,10	0,0,0	28,11,6	2,1,7	239	47	3.38828e-08	9.36926e-07	1.0,1.0,1.0	0.734,0.684,0.144	0.479
5120	ENSG00000139218.17	SCAF11	chr12	-	45919130	45922194	45919130	45919309	45922462	45922582	5120	23,22,32	0,0,0	224188191	9,0,8	2932	47	1.86974e-07	4.5892e-06	1.0,1.0,1.0	0.285,1.0,0.277	0.479
9075	ENSG00000132781.17	MUTYH	chr1	-	45333412	45333594	45333412	45333497	45334390	45334511	9075	1,2,2	0,0,1	21,19,9	10,12,11	144	47	0.000186095	0.00245064	1.0,1.0,0.395	0.407,0.341,0.211	0.479
7699	ENSG00000197283.13	SYNGAP1	chr6	+	33440552	33440965	33440728	33440965	33438774	33438919	7699	7,7,9	0,0,0	4,19,28	3,4,1	223	47	1.38737e-07	3.52095e-06	1.0,1.0,1.0	0.219,0.5,0.855	0.475
3947	ENSG00000169519.20	METTL15	chr11	+	28296752	28296931	28296796	28296931	28290205	28290397	3947	27,23,17	2,1,0	32,17,36	13,18,19	91	47	2.29303e-09	7.09347e-08	0.875,0.922,1.0	0.56,0.328,0.495	0.471
5422	ENSG00000166987.14	MBD6	chr12	+	57525347	57526388	57526310	57526388	57524952	57525115	5422	14,24,12	0,0,0	88,50,51	5,3,1	1010	47	2.4227e-09	7.45053e-08	1.0,1.0,1.0	0.45,0.437,0.704	0.47
5054	ENSG00000025434.18	NR1H3	chr11	+	47259785	47259979	47259790	47259979	47259179	47259259	5054	4,2,2	3,2,3	0,0,0	2,3,5	52	47	1.52786e-07	3.84022e-06	0.547,0.475,0.376	0.0,0.0,0.0	0.466
8295	ENSG00000170364.12	SETMAR	chr3	+	4313646	4313761	4313666	4313761	4312897	4313229	8295	1,1,1	0,0,0	8,10,8	4,7,4	67	47	1.48319e-07	3.74596e-06	1.0,1.0,1.0	0.584,0.501,0.584	0.444
1383	ENSG00000114982.17	KANSL3	chr2	-	96631311	96631543	96631311	96631482	96636920	96637185	1383	24,28,19	6,14,7	16,31,15	79,79,64	108	47	4.55191e-15	2.76714e-13	0.635,0.465,0.542	0.081,0.146,0.093	0.441
8820	ENSG00000175166.16	PSMD2	chr3	+	184301793	184302071	184301857	184302071	184301536	184301658	8820	2,3,2	7,5,0	0,0,0	6,3,2	111	47	0.00450778	0.0377067	0.108,0.203,1.0	0.0,0.0,0.0	0.437
6998	ENSG00000174444.14	RPL4	chr15	-	66502611	66502871	66502611	66502750	66503357	66503529	6998	16,12,5	1,2,0	0,2,1	1,3,0	168	47	7.80391e-05	0.00114604	0.817,0.627,1.0	0.0,0.157,1.0	0.429
3237	ENSG00000205352.10	PRR13	chr12	+	53443566	53443773	53443678	53443773	53442694	53442733	3237	4,14,11	0,0,0	19,13,6	2,1,7	159	47	2.47521e-07	5.96332e-06	1.0,1.0,1.0	0.737,0.794,0.202	0.422
1181	ENSG00000164116.16	GUCY1A3	chr4	+	155696755	155697122	155696934	155697122	155667345	155667419	1181	71,78,48	0,0,2	152130152	29,26,24	226	47	3.44613e-12	1.53986e-10	1.0,1.0,0.833	0.522,0.51,0.568	0.411
7031	ENSG00000071564.14	TCF3	chr19	-	1609292	1611369	1609292	1610500	1611703	1611849	7031	38,27,32	0,0,0	80,70,86	3,5,1	916	47	3.40505e-08	9.36926e-07	1.0,1.0,1.0	0.578,0.418,0.815	0.396
7355	ENSG00000101040.19	ZMYND8	chr20	-	47298728	47298947	47298728	47298872	47310055	47310204	7355	47,32,38	11,4,5	42,38,54	47,34,32	122	47	2.88965e-08	8.07867e-07	0.622,0.755,0.745	0.256,0.301,0.394	0.39
3236	ENSG00000205352.10	PRR13	chr12	+	53443540	53443773	53443678	53443773	53442694	53442733	3236	11,13,14	0,0,0	25,14,13	2,1,7	185	47	1.57615e-07	3.92385e-06	1.0,1.0,1.0	0.761,0.781,0.321	0.379
6810	ENSG00000172765.16	TMCC1	chr3	-	129827802	129828508	129827802	129828077	129832773	129832826	6810	1,1,4	0,0,0	15,16,10	2,2,0	478	47	0.00403576	0.0343631	1.0,1.0,1.0	0.424,0.44,1.0	0.379
2791	ENSG00000065883.14	CDK13	chr7	+	40092784	40093237	40092964	40093237	40088125	40088331	2791	10,8,11	2,3,3	22,24,26	109,71,89	227	47	8.73007e-10	2.87049e-08	0.509,0.356,0.432	0.04,0.065,0.057	0.378
976	ENSG00000213024.11	NUP62	chr19	-	49927693	49927848	49927693	49927815	49929325	49929465	976	29,21,34	6,4,5	100,75,92	117,79,61	80	47	2.69725e-09	8.19839e-08	0.74,0.755,0.8	0.334,0.358,0.47	0.378
9074	ENSG00000132781.17	MUTYH	chr1	-	45333412	45333564	45333412	45333497	45334390	45334511	9074	6,5,9	0,0,1	35,29,35	10,12,11	114	47	4.70447e-06	8.84712e-05	1.0,1.0,0.788	0.591,0.499,0.567	0.377
7457	ENSG00000130429.12	ARPC1B	chr7	+	99377337	99377439	99377357	99377439	99374729	99374781	7457	8,8,3	7,1,4	0,0,3	3,5,2	67	47	0.00123532	0.0129945	0.445,0.849,0.345	0.0,0.0,0.513	0.375
3845	ENSG00000151276.23	MAGI1	chr3	-	65375744	65375948	65375744	65375945	65379260	65379554	3845	3,2,3	1,0,0	18,10,13	10,10,12	50	47	1.03458e-05	0.000185868	0.738,1.0,1.0	0.629,0.485,0.505	0.373
5106	ENSG00000135241.16	PNPLA8	chr7	-	108514435	108515574	108514435	108515447	108521475	108521521	5106	2,3,8	0,1,0	20,17,17	9,5,5	174	47	6.41594e-05	0.000966643	1.0,0.448,1.0	0.375,0.479,0.479	0.372
1150	ENSG00000183337.16	BCOR	chrX	-	40063607	40063952	40063607	40063850	40064335	40064599	1150	91,108,69	38,20,28	50,38,45	108,81,98	149	47	7.77156e-16	4.95484e-14	0.43,0.63,0.437	0.127,0.129,0.127	0.371
6341	ENSG00000123191.14	ATP7B	chr13	-	51958310	51958544	51958310	51958400	51960147	51960322	6341	4,4,1	0,0,0	14,3,14	4,1,0	191	47	0.00306348	0.0271916	1.0,1.0,1.0	0.463,0.425,1.0	0.371
1523	ENSG00000159208.15	CIART	chr1	+	150283207	150283633	150283513	150283633	150282542	150282618	1523	15,13,6	1,7,2	0,3,3	13,14,35	353	47	1.8517e-09	5.90286e-08	0.666,0.198,0.285	0.0,0.028,0.011	0.37
253	ENSG00000143702.15	CEP170	chr1	-	243156220	243156455	243156220	243156347	243164283	243166116	253	17,10,6	0,0,0	54,31,33	9,8,4	155	47	1.35665e-07	3.45979e-06	1.0,1.0,1.0	0.645,0.54,0.714	0.367
1182	ENSG00000164116.16	GUCY1A3	chr4	+	155696805	155697122	155696934	155697122	155667345	155667419	1182	34,33,35	0,0,2	148139128	29,26,24	176	47	2.47912e-08	7.00587e-07	1.0,1.0,0.824	0.577,0.588,0.588	0.357
8956	ENSG00000022976.15	ZNF839	chr14	+	102341322	102342364	102342102	102342364	102339093	102339223	8956	3,2,3	1,0,0	53,38,32	2,6,6	827	47	0.0035352	0.0308548	0.146,1.0,1.0	0.601,0.265,0.233	0.349
1039	ENSG00000164050.12	PLXNB1	chr3	-	48419576	48420257	48419576	48419674	48420664	48420773	1039	14,19,6	0,0,0	35,44,37	4,0,2	630	47	5.38378e-05	0.000832497	1.0,1.0,1.0	0.395,1.0,0.58	0.342
5537	ENSG00000161265.14	U2AF1L4	chr19	-	35742530	35742803	35742530	35742619	35743808	35743904	5537	12,5,8	0,0,0	13,10,10	2,0,3	231	47	0.000639296	0.00728156	1.0,1.0,1.0	0.569,1.0,0.404	0.342
4091	ENSG00000089157.15	RPLP0	chr12	-	120198553	120198770	120198553	120198739	120198894	120199000	4091	3,14,3	0,1,0	7,10,11	3,4,3	78	47	1.3411e-05	0.000232644	1.0,0.894,1.0	0.584,0.601,0.688	0.34
564	ENSG00000126746.17	ZNF384	chr12	-	6678126	6678460	6678126	6678343	6678945	6679183	564	266219223	0,0,0	29,15,20	1,4,4	164	47	5.53257e-08	1.4833e-06	1.0,1.0,1.0	0.893,0.518,0.589	0.333
219	ENSG00000137221.14	TJAP1	chr6	+	43498922	43499100	43498974	43499100	43497880	43497977	219	4,14,8	13,2,8	13,6,1	40,33,48	99	47	0.00143526	0.0147708	0.127,0.769,0.322	0.134,0.079,0.01	0.332
3473	ENSG00000153975.9	ZUFSP	chr6	-	116666633	116667207	116666633	116666912	116668565	116668794	3473	16,21,17	0,1,0	47,42,40	3,6,4	342	47	1.9265e-05	0.000321781	1.0,0.743,1.0	0.683,0.49,0.579	0.33
8504	ENSG00000156304.14	SCAF4	chr21	-	31685048	31685240	31685048	31685174	31685397	31685484	8504	50,40,35	1,1,4	118,83,82	36,28,26	113	47	6.00819e-08	1.60259e-06	0.954,0.943,0.784	0.577,0.552,0.567	0.328
4430	ENSG00000151090.17	THRB	chr3	-	24297225	24297371	24297225	24297323	24337299	24337371	4430	11,1,4	0,0,0	20,18,25	6,5,4	95	47	3.01916e-07	7.14217e-06	1.0,1.0,1.0	0.623,0.64,0.756	0.327
5111	ENSG00000131944.9	FAAP24	chr19	+	32973425	32973562	32973483	32973562	32973183	32973302	5111	5,3,2	0,0,0	23,33,31	5,9,5	105	47	1.35616e-06	2.75876e-05	1.0,1.0,1.0	0.673,0.621,0.735	0.324
2863	ENSG00000275410.4	HNF1B	chr17	-	37733556	37733821	37733556	37733743	37739439	37739639	2863	7,3,2	0,0,0	31,38,43	9,3,9	125	47	1.7258e-06	3.47018e-05	1.0,1.0,1.0	0.564,0.826,0.642	0.323
461	ENSG00000272752.6	STAG3L5P-PVRIG2P-PILRB	chr7	+	100358689	100359079	100358898	100359079	100358219	100358366	461	14,10,4	0,0,0	38,25,32	3,5,1	256	47	4.75516e-07	1.08559e-05	1.0,1.0,1.0	0.699,0.479,0.855	0.322
8778	ENSG00000111011.17	RSRC2	chr12	-	122518838	122519051	122518838	122519029	122520503	122520581	8778	1,1,2	0,0,1	27,15,19	11,14,10	69	47	0.000128945	0.00178813	1.0,1.0,0.577	0.626,0.422,0.564	0.322
773	ENSG00000161847.13	RAVER1	chr19	-	10320654	10320782	10320654	10320763	10320857	10320951	773	2,2,4	0,0,0	9,8,3	4,2,1	66	47	1.98674e-05	0.000330786	1.0,1.0,1.0	0.616,0.74,0.681	0.321
6560	ENSG00000113282.13	CLINT1	chr5	-	157789362	157789567	157789362	157789513	157791702	157791995	6560	72,64,54	20,39,16	152,93,70	149147165	101	47	3.582e-08	9.80457e-07	0.626,0.433,0.611	0.322,0.227,0.165	0.319
5783	ENSG00000090857.13	PDPR	chr16	+	70142470	70142686	70142552	70142686	70142233	70142389	5783	9,2,4	7,2,2	4,0,0	23,22,21	129	47	4.66754e-08	1.27093e-06	0.319,0.267,0.422	0.06,0.0,0.0	0.316
3558	ENSG00000132773.11	TOE1	chr1	+	45342734	45343002	45342842	45343002	45342383	45342643	3558	12,12,12	7,6,6	10,10,16	70,78,62	155	47	2.4738e-12	1.13448e-10	0.342,0.378,0.378	0.042,0.037,0.073	0.315
6781	ENSG00000085465.12	OVGP1	chr1	-	111421275	111421673	111421275	111421461	111422926	111423051	6781	7,5,9	0,0,0	29,15,17	4,1,1	259	47	5.15725e-05	0.000804839	1.0,1.0,1.0	0.568,0.731,0.755	0.315
7252	ENSG00000166012.15	TAF1D	chr11	-	93733349	93733505	93733349	93733397	93734624	93734660	7252	140,126,91	65,49,40	62,47,27	138,122,96	155	47	0	0	0.395,0.438,0.408	0.12,0.105,0.079	0.312
8936	ENSG00000177674.15	AGTRAP	chr1	+	11745987	11746223	11746126	11746223	11745802	11745837	8936	3,6,3	1,2,1	5,9,4	23,7,16	186	47	0.00525152	0.0426982	0.431,0.431,0.431	0.052,0.245,0.059	0.312
2956	ENSG00000103037.11	SETD6	chr16	+	58518019	58518231	58518180	58518231	58516807	58516928	2956	14,13,11	0,0,1	51,52,29	7,8,5	208	47	1.25893e-05	0.000221605	1.0,1.0,0.713	0.622,0.595,0.567	0.31
8386	ENSG00000178694.9	NSUN3	chr3	+	94084106	94084450	94084354	94084450	94064436	94064546	8386	25,15,18	0,0,0	57,32,50	5,3,2	295	47	3.21687e-07	7.57558e-06	1.0,1.0,1.0	0.645,0.63,0.799	0.309
1975	ENSG00000164329.13	PAPD4	chr5	+	79642831	79642910	79642843	79642910	79641104	79641196	1975	5,3,6	1,1,1	44,45,32	42,35,32	59	47	0.000957646	0.0104521	0.799,0.705,0.827	0.455,0.506,0.443	0.309
7460	ENSG00000168137.15	SETD5	chr3	+	9434276	9434485	9434333	9434485	9433844	9433950	7460	21,49,30	8,12,5	169110127	161100104	104	47	1.91164e-06	3.81452e-05	0.543,0.649,0.731	0.322,0.332,0.356	0.304
2697	ENSG00000135870.11	RC3H1	chr1	-	173943441	173943615	173943441	173943588	173946475	173946608	2697	45,48,25	4,2,4	80,93,68	42,42,32	74	47	7.83579e-09	2.32759e-07	0.877,0.938,0.799	0.547,0.584,0.574	0.303
7379	ENSG00000176700.19	SCAND2P	chr15	+	84638353	84638477	84638395	84638477	84637346	84637420	7379	2,8,10	4,5,9	3,0,1	23,5,7	89	47	9.5861e-06	0.000172814	0.209,0.458,0.37	0.064,0.0,0.07	0.301
5512	ENSG00000162419.12	GMEB1	chr1	+	28690073	28690186	28690103	28690186	28683582	28683740	5512	57,48,47	34,33,22	31,30,31	79,60,68	77	47	1.40502e-11	5.99192e-10	0.506,0.47,0.566	0.193,0.234,0.218	0.299
6489	ENSG00000138031.14	ADCY3	chr2	-	24827901	24828161	24827901	24828023	24830708	24830825	6489	15,11,7	0,0,0	44,28,30	4,5,2	185	47	3.39405e-07	7.95699e-06	1.0,1.0,1.0	0.736,0.587,0.792	0.295
3337	ENSG00000040633.12	PHF23	chr17	-	7235929	7236767	7235929	7236566	7237384	7237477	3337	45,35,43	2,0,0	279215200	38,20,18	248	47	1.2045e-06	2.50881e-05	0.81,1.0,1.0	0.582,0.671,0.678	0.293
617	ENSG00000111752.10	PHC1	chr12	+	8922632	8922788	8922656	8922788	8921600	8921750	617	8,12,11	1,1,1	13,5,11	3,5,5	71	47	0.00180439	0.0177653	0.841,0.888,0.879	0.742,0.398,0.593	0.292
5988	ENSG00000064115.10	TM7SF3	chr12	-	26999525	26999766	26999525	26999648	27003235	27003390	5988	6,8,3	0,0,4	0,1,3	3,0,2	165	47	0.0019017	0.0184797	1.0,1.0,0.176	0.0,1.0,0.299	0.292
2929	ENSG00000135365.15	PHF21A	chr11	-	45935120	45935246	45935120	45935157	45935635	45935739	2929	1,2,1	0,0,0	10,4,8	5,0,1	136	47	0.000344043	0.00424211	1.0,1.0,1.0	0.409,1.0,0.734	0.286
3887	ENSG00000105204.13	DYRK1B	chr19	-	39826671	39826987	39826671	39826867	39827284	39827425	3887	16,6,7	4,3,4	19,21,23	55,44,33	167	47	9.80329e-05	0.00140801	0.53,0.36,0.33	0.089,0.118,0.164	0.283
220	ENSG00000137221.14	TJAP1	chr6	+	43498922	43499100	43498977	43499100	43497880	43497977	220	4,14,8	11,8,4	13,6,1	36,38,27	102	47	0.000273125	0.00344903	0.144,0.446,0.48	0.143,0.068,0.017	0.281
7253	ENSG00000166012.15	TAF1D	chr11	-	93733349	93733505	93733349	93733419	93734624	93734660	7253	61,50,42	24,27,20	29,22,13	45,35,47	133	47	7.84803e-11	2.99486e-09	0.473,0.396,0.426	0.185,0.182,0.089	0.28
4076	ENSG00000075413.17	MARK3	chr14	+	103468032	103468186	103468080	103468186	103467078	103467191	4076	43,41,35	2,0,1	195141145	46,45,26	95	47	9.08457e-10	2.96838e-08	0.914,1.0,0.945	0.677,0.608,0.734	0.28
5627	ENSG00000143771.11	CNIH4	chr1	+	224375794	224379452	224379068	224379452	224365878	224365991	5627	16,4,16	1,0,0	26,19,22	2,1,0	3321	47	0.00103414	0.0110562	0.185,1.0,1.0	0.155,0.212,1.0	0.273
7251	ENSG00000166012.15	TAF1D	chr11	-	93733349	93733419	93733349	93733397	93734624	93734660	7251	103,103,69	65,49,40	78,60,61	138,122,96	69	47	5.63993e-14	3.00873e-12	0.519,0.589,0.54	0.278,0.251,0.302	0.272
4202	ENSG00000179820.15	MYADM	chr19	+	53869689	53869838	53869753	53869838	53867882	53867943	4202	27,30,38	4,4,0	15,22,15	6,4,7	111	47	0.00395041	0.0338015	0.741,0.761,1.0	0.514,0.7,0.476	0.271
3422	ENSG00000087157.18	PGS1	chr17	+	78414878	78415027	78414951	78415027	78403567	78404089	3422	9,6,4	0,0,0	14,28,16	8,3,0	120	47	1.31244e-05	0.000228715	1.0,1.0,1.0	0.407,0.785,1.0	0.269
8414	ENSG00000261740.6	RP11-345J4.5	chr16	-	29446801	29447026	29446801	29446922	29454015	29454113	8414	223225198	50,46,45	206203174	151127109	151	47	5.55112e-16	3.58287e-14	0.581,0.604,0.578	0.298,0.332,0.332	0.267
4968	ENSG00000166938.12	DIS3L	chr15	+	66306761	66306952	66306896	66306952	66294987	66295141	4968	19,14,11	0,0,0	66,54,41	6,5,4	182	47	1.33834e-06	2.73313e-05	1.0,1.0,1.0	0.74,0.736,0.726	0.266
3636	ENSG00000184863.10	RBM33	chr7	+	155711172	155711455	155711202	155711455	155706859	155707068	3636	25,33,20	25,18,13	14,12,13	44,30,26	77	47	4.03703e-06	7.64696e-05	0.379,0.528,0.484	0.163,0.196,0.234	0.266
5170	ENSG00000122008.15	POLK	chr5	+	75593877	75594049	75593965	75594049	75590343	75590440	5170	9,6,6	0,0,0	24,27,21	3,2,4	135	47	3.64174e-06	6.94854e-05	1.0,1.0,1.0	0.736,0.825,0.646	0.264
4187	ENSG00000117640.17	MTFR1L	chr1	+	25829508	25829830	25829617	25829830	25826614	25826826	4187	59,47,28	0,1,0	67,61,65	9,11,4	156	47	4.99419e-08	1.34586e-06	1.0,0.934,1.0	0.692,0.626,0.83	0.262
4468	ENSG00000157540.19	DYRK1A	chr21	+	37478180	37478300	37478207	37478300	37472683	37472880	4468	93,91,65	115,100,94	20,22,18	200143132	74	47	0	0	0.339,0.366,0.305	0.06,0.089,0.08	0.26
1507	ENSG00000186104.10	CYP2R1	chr11	-	14879113	14879443	14879113	14879207	14880135	14880768	1507	17,7,10	0,2,0	76,57,36	13,4,9	283	47	0.0040275	0.0343487	1.0,0.368,1.0	0.493,0.703,0.399	0.258
1522	ENSG00000159208.15	CIART	chr1	+	150283207	150283633	150283461	150283633	150282542	150282618	1522	15,13,6	9,2,9	0,3,3	23,23,31	301	47	4.65786e-09	1.3995e-07	0.207,0.504,0.094	0.0,0.02,0.015	0.257
7435	ENSG00000122644.12	ARL4A	chr7	+	12688165	12689176	12688168	12689176	12686907	12687043	7435	9,8,1	1,0,0	9,16,10	4,4,5	50	47	2.33793e-05	0.000384361	0.894,1.0,1.0	0.679,0.79,0.653	0.257
8883	ENSG00000170322.14	NFRKB	chr11	-	129884744	129884882	129884744	129884846	129885434	129885609	8883	10,9,10	5,8,5	34,34,27	82,56,49	83	47	0.00142392	0.0146829	0.531,0.389,0.531	0.19,0.256,0.238	0.256
2363	ENSG00000068137.14	PLEKHH3	chr17	-	42672085	42672392	42672085	42672212	42673175	42673296	2363	15,12,8	0,0,0	131111101	15,5,6	227	47	3.59745e-06	6.88918e-05	1.0,1.0,1.0	0.644,0.821,0.777	0.253
5634	ENSG00000143190.21	POU2F1	chr1	+	167415499	167427342	167416048	167427342	167413025	167413114	5634	19,9,10	0,0,0	48,45,42	1,0,4	596	47	0.00300972	0.0268512	1.0,1.0,1.0	0.791,1.0,0.453	0.252
2570	ENSG00000137312.14	FLOT1	chr6	-	30741189	30741704	30741189	30741333	30741791	30741867	2570	301256227	0,3,0	505427371	20,27,12	418	47	6.4505e-11	2.49801e-09	1.0,0.906,1.0	0.74,0.64,0.777	0.25
1954	ENSG00000121716.19	PILRB	chr7	+	100358689	100359008	100358932	100359008	100358219	100358366	1954	14,10,4	1,0,0	38,25,32	5,2,2	290	47	0.000164416	0.00219277	0.694,1.0,1.0	0.552,0.67,0.722	0.25
8029	ENSG00000114933.15	INO80D	chr2	-	206062798	206063045	206062798	206062954	206063150	206063244	8029	11,5,3	1,0,0	25,23,27	5,4,3	138	47	0.000112215	0.00158557	0.789,1.0,1.0	0.63,0.662,0.754	0.248
1041	ENSG00000245750.7	DRAIC	chr15	+	69565193	69565527	69565223	69565527	69563589	69563804	1041	24,14,14	0,2,1	21,23,12	5,5,7	77	47	0.000149231	0.00202644	1.0,0.81,0.895	0.719,0.737,0.511	0.246
6696	ENSG00000125459.14	MSTO1	chr1	+	155611426	155611603	155611548	155611603	155611215	155611291	6696	9,13,8	0,0,1	9,3,18	5,0,3	169	47	7.49965e-05	0.00110758	1.0,1.0,0.69	0.334,1.0,0.625	0.244
1104	ENSG00000090924.14	PLEKHG2	chr19	+	39414988	39415260	39415168	39415260	39414064	39414195	1104	2,1,2	1,0,0	9,8,13	3,2,1	227	47	0.000560651	0.0065426	0.293,1.0,1.0	0.383,0.453,0.729	0.243
6674	ENSG00000088387.18	DOCK9	chr13	-	98845923	98846060	98845923	98845991	98848591	98848639	6674	7,2,4	0,0,1	21,29,17	5,9,3	116	47	9.0809e-05	0.00131146	1.0,1.0,0.618	0.63,0.566,0.697	0.242
6240	ENSG00000149273.14	RPS3	chr11	+	75404671	75404868	75404759	75404868	75401639	75401733	6240	12,14,24	13,6,8	2,1,2	9,2,2	135	47	0.000677422	0.00768235	0.243,0.448,0.511	0.072,0.148,0.258	0.241
1123	ENSG00000168785.7	TSPAN5	chr4	-	98478684	98478810	98478684	98478746	98482004	98482175	1123	21,29,8	0,0,0	31,33,30	6,2,5	111	47	4.6576e-07	1.06798e-05	1.0,1.0,1.0	0.686,0.875,0.718	0.24
4959	ENSG00000102543.14	CDADC1	chr13	+	49259345	49259523	49259485	49259523	49255838	49255913	4959	50,47,49	0,0,0	65,43,46	4,3,5	187	47	3.78654e-07	8.83751e-06	1.0,1.0,1.0	0.803,0.783,0.698	0.239
362	ENSG00000132680.10	KIAA0907	chr1	-	155916624	155916737	155916624	155916709	155917498	155917672	362	9,12,5	1,2,0	36,25,32	12,8,13	75	47	0.00168485	0.016746	0.849,0.79,1.0	0.653,0.662,0.607	0.239
3107	ENSG00000213079.9	SCAF8	chr6	+	154733794	154733930	154733846	154733930	154733377	154733503	3107	11,9,8	0,0,0	14,8,11	2,1,2	99	47	0.00232067	0.0213224	1.0,1.0,1.0	0.769,0.792,0.723	0.239
195	ENSG00000197530.12	MIB2	chr1	+	1625545	1626754	1626649	1626754	1625285	1625428	195	18,19,10	0,1,0	63,48,64	0,4,4	1151	47	0.000351858	0.004308	1.0,0.437,1.0	1.0,0.329,0.395	0.238
3650	ENSG00000176142.12	TMEM39A	chr3	-	119458017	119458184	119458017	119458083	119461961	119462148	3650	7,5,1	0,0,0	26,20,19	5,0,3	148	47	1.0737e-05	0.000192237	1.0,1.0,1.0	0.623,1.0,0.668	0.236
5737	ENSG00000139636.15	LMBR1L	chr12	-	49101249	49101323	49101249	49101263	49101471	49101549	5737	10,3,3	0,1,0	47,31,43	7,9,18	107	47	5.4141e-05	0.000832497	1.0,0.569,1.0	0.747,0.602,0.512	0.236
1461	ENSG00000091732.15	ZC3HC1	chr7	-	130024262	130024506	130024262	130024377	130026157	130026312	1461	14,16,14	0,0,0	74,63,51	6,5,4	176	47	3.40159e-06	6.53805e-05	1.0,1.0,1.0	0.767,0.771,0.773	0.23
7089	ENSG00000183137.14	CEP57L1	chr6	+	109159217	109159462	109159268	109159462	109159024	109159102	7089	2,3,4	12,2,6	1,3,1	54,38,69	98	47	0.00011837	0.00166354	0.074,0.418,0.242	0.009,0.036,0.007	0.227
8124	ENSG00000138459.8	SLC35A5	chr3	+	112581178	112581326	112581244	112581326	112580545	112580706	8124	9,8,5	0,2,0	14,17,9	0,8,4	113	47	0.00250871	0.0228893	1.0,0.625,1.0	1.0,0.469,0.483	0.224
8879	ENSG00000134644.15	PUM1	chr1	-	30965981	30966278	30965981	30966197	30967166	30967310	8879	72,53,37	5,10,5	169125119	67,45,32	128	47	0.000185678	0.00245064	0.841,0.661,0.731	0.481,0.505,0.577	0.223
3882	ENSG00000239382.10	ALKBH6	chr19	-	36010566	36010683	36010566	36010645	36010893	36011045	3882	65,38,26	2,2,2	110,81,76	21,24,20	85	47	6.69073e-07	1.46971e-05	0.947,0.913,0.878	0.743,0.651,0.678	0.222
2078	ENSG00000139546.10	TARBP2	chr12	+	53503712	53503808	53503729	53503808	53503026	53503212	2078	7,7,2	0,0,0	20,23,11	2,4,4	64	47	1.27852e-05	0.000224299	1.0,1.0,1.0	0.88,0.809,0.669	0.214
1110	ENSG00000091127.13	PUS7	chr7	-	105508114	105508544	105508114	105508520	105522051	105522258	1110	52,31,24	7,8,6	40,52,27	22,17,24	71	47	0.00204742	0.0193561	0.831,0.72,0.726	0.546,0.669,0.427	0.212
7526	ENSG00000160741.16	CRTC2	chr1	-	153952570	153952650	153952570	153952635	153952804	153952834	7526	1,5,5	2,9,9	11,8,10	107,79,72	62	47	0.00475412	0.0393891	0.275,0.296,0.296	0.072,0.071,0.095	0.21
3585	ENSG00000115109.13	EPB41L5	chr2	+	120167876	120168007	120167879	120168007	120167465	120167507	3585	5,6,3	1,0,1	7,10,7	4,3,5	50	47	0.000591111	0.0068069	0.825,1.0,0.738	0.622,0.758,0.568	0.205
5413	ENSG00000137094.14	DNAJB5	chr9	+	34996264	34996866	34996394	34996866	34993199	34993444	5413	7,10,3	0,0,0	21,33,20	0,2,4	177	47	0.001007	0.0108325	1.0,1.0,1.0	1.0,0.814,0.57	0.205
3895	ENSG00000163374.19	YY1AP1	chr1	-	155668626	155668777	155668626	155668717	155670319	155670464	3895	60,52,32	15,12,20	171129116	134,100,87	107	47	0.00216219	0.0201496	0.637,0.656,0.413	0.359,0.362,0.369	0.205
6519	ENSG00000149547.14	EI24	chr11	+	125575250	125575408	125575308	125575408	125572457	125572569	6519	30,30,38	0,3,0	30,15,7	1,2,3	105	47	0.00530313	0.0429841	1.0,0.817,1.0	0.931,0.77,0.511	0.202
4909	ENSG00000151923.17	TIAL1	chr10	-	119582458	119582608	119582458	119582557	119588151	119588248	4909	54,61,36	41,28,27	188139130	276275190	98	47	7.19745e-07	1.5594e-05	0.387,0.511,0.39	0.246,0.195,0.247	0.2
8396	ENSG00000108509.20	CAMTA2	chr17	-	4981677	4981831	4981677	4981742	4982756	4982892	8396	10,5,4	0,0,0	41,34,26	1,9,1	136	47	1.67612e-05	0.00028458	1.0,1.0,1.0	0.934,0.566,0.9	0.2
5040	ENSG00000185917.13	SETD4	chr21	-	36058815	36058973	36058815	36058924	36060346	36060526	5040	12,17,9	13,27,22	1,1,3	20,41,15	96	47	1.78673e-08	5.07664e-07	0.311,0.236,0.167	0.024,0.012,0.089	0.196
2624	ENSG00000152894.14	PTPRK	chr6	-	128009129	128009268	128009129	128009265	128064757	128064794	2624	12,3,4	1,0,0	17,10,6	6,3,1	50	47	7.07128e-05	0.00105625	0.919,1.0,1.0	0.727,0.758,0.849	0.195
111	ENSG00000204410.14	MSH5	chr6	+	31761184	31761262	31761187	31761262	31760689	31760839	111	8,8,4	16,12,11	3,4,3	30,20,18	50	47	0.00250757	0.0228893	0.32,0.385,0.255	0.086,0.158,0.135	0.194
8186	ENSG00000104517.12	UBR5	chr8	-	102342472	102342684	102342472	102342666	102345395	102345545	8186	18,22,11	6,8,5	62,62,41	41,56,41	65	47	0.0047796	0.0395375	0.684,0.665,0.614	0.522,0.445,0.42	0.192
4240	ENSG00000005189.19	AC004381.6	chr16	+	20814926	20815053	20814984	20815053	20813189	20813302	4240	72,72,49	2,0,2	134,85,77	16,9,15	105	47	5.0061e-07	1.13196e-05	0.942,1.0,0.916	0.789,0.809,0.697	0.188
8558	ENSG00000165521.15	EML5	chr14	-	88688270	88688473	88688270	88688359	88694306	88694407	8558	4,3,8	0,1,0	9,12,8	0,4,3	161	47	0.000275841	0.00347493	1.0,0.467,1.0	1.0,0.467,0.438	0.187
7290	ENSG00000138381.9	ASNSD1	chr2	+	189666040	189667596	189667195	189667596	189665375	189665451	7290	42,60,36	0,0,0	272212180	0,6,1	1202	47	0.000314543	0.00390601	1.0,1.0,1.0	1.0,0.58,0.876	0.181
6732	ENSG00000072609.17	CHFR	chr12	-	132848084	132848223	132848084	132848155	132848640	132848724	6732	4,3,3	11,5,4	1,1,0	42,36,36	115	47	7.43409e-06	0.000135893	0.129,0.197,0.235	0.01,0.011,0.0	0.18
2291	ENSG00000100335.13	MIEF1	chr22	+	39512231	39512494	39512317	39512494	39511848	39512026	2291	71,64,62	30,20,13	85,91,64	55,51,45	133	47	0.00183321	0.0179476	0.455,0.531,0.628	0.353,0.387,0.334	0.18
8206	ENSG00000172932.14	ANKRD13D	chr11	+	67299057	67299611	67299529	67299611	67291990	67292180	8206	14,5,11	0,0,0	129117106	5,0,3	519	47	3.27546e-05	0.000526896	1.0,1.0,1.0	0.7,1.0,0.762	0.179
6869	ENSG00000157353.16	FUK	chr16	+	70474527	70474694	70474625	70474694	70474128	70474339	6869	36,31,33	0,0,1	53,37,33	2,3,5	145	47	5.40383e-05	0.000832497	1.0,1.0,0.915	0.896,0.8,0.681	0.179
289	ENSG00000145687.16	SSBP2	chr5	-	81466973	81467065	81466973	81467041	81473699	81473770	289	4,7,0	10,8,15	3,2,0	81,62,70	71	47	3.03498e-05	0.000491235	0.209,0.367,0.0	0.024,0.021,0.0	0.177
3705	ENSG00000136856.17	SLC2A8	chr9	+	127403659	127403803	127403737	127403803	127399906	127400006	3705	10,14,8	1,0,0	19,20,19	1,5,2	125	47	7.30288e-05	0.0010845	0.79,1.0,1.0	0.877,0.601,0.781	0.177
7912	ENSG00000182173.12	TSEN54	chr17	+	75521704	75522333	75522006	75522333	75521408	75521510	7912	8,9,7	0,0,0	94,74,73	3,2,2	349	47	0.000467625	0.0055311	1.0,1.0,1.0	0.808,0.833,0.831	0.176
6427	ENSG00000116584.17	ARHGEF2	chr1	-	155964987	155965131	155964987	155965128	155965302	155965412	6427	2,2,8	0,1,0	33,27,21	9,7,15	50	47	6.13575e-05	0.000927101	1.0,0.653,1.0	0.775,0.784,0.568	0.175
6759	ENSG00000130396.20	MLLT4	chr6	+	167962432	167962567	167962438	167962567	167951185	167952187	6759	16,15,18	0,1,4	55,51,44	20,18,10	53	47	0.00126193	0.0132212	1.0,0.93,0.8	0.709,0.715,0.796	0.17
7019	ENSG00000177728.15	TMEM94	chr17	+	75494626	75494808	75494709	75494808	75493698	75493916	7019	16,32,20	0,0,0	22,20,26	4,0,2	130	47	0.00198433	0.0190293	1.0,1.0,1.0	0.665,1.0,0.825	0.17
8925	ENSG00000162869.15	PPP1R21	chr2	+	48454555	48454741	48454594	48454741	48451007	48451076	8925	5,11,5	13,8,12	14,9,6	47,57,52	86	47	0.00573326	0.045831	0.174,0.429,0.185	0.14,0.079,0.059	0.17
2622	ENSG00000123562.16	MORF4L2	chrX	-	103678498	103678651	103678498	103678600	103685170	103685260	2622	373344361	252221166	470397349	547472447	98	47	3.93062e-10	1.34309e-08	0.415,0.427,0.511	0.292,0.287,0.272	0.167
9073	ENSG00000132781.17	MUTYH	chr1	-	45333412	45333561	45333412	45333497	45334390	45334511	9073	20,24,14	0,0,1	123,96,75	10,12,11	111	47	9.31116e-06	0.000168439	1.0,1.0,0.856	0.839,0.772,0.743	0.167
6616	ENSG00000197620.10	CXorf40A	chrX	+	149545601	149545883	149545767	149545883	149545367	149545500	6616	32,51,32	0,0,0	30,58,27	5,1,0	213	47	0.00304033	0.0270781	1.0,1.0,1.0	0.57,0.928,1.0	0.167
2463	ENSG00000005379.15	TSPOAP1	chr17	-	58306341	58306413	58306341	58306386	58306799	58306968	2463	3,1,3	0,1,0	11,4,4	1,2,3	74	47	0.0013536	0.0140311	1.0,0.388,1.0	0.875,0.56,0.459	0.165
603	ENSG00000167380.16	ZNF226	chr19	+	44165587	44165807	44165756	44165807	44165100	44165142	603	18,19,17	12,14,11	6,7,6	23,12,17	216	47	2.08879e-05	0.000346673	0.246,0.228,0.252	0.054,0.113,0.071	0.163
1356	ENSG00000178971.13	CTC1	chr17	-	8237374	8237519	8237374	8237414	8238030	8238242	1356	30,25,13	0,0,0	74,55,53	5,3,3	152	47	2.21956e-05	0.000366053	1.0,1.0,1.0	0.821,0.85,0.845	0.161
2607	ENSG00000114127.10	XRN1	chr3	-	142332374	142332531	142332374	142332424	142332966	142333089	2607	17,20,25	0,0,0	54,45,44	2,8,0	154	47	5.22778e-05	0.000813418	1.0,1.0,1.0	0.892,0.632,1.0	0.159
4148	ENSG00000121775.17	TMEM39B	chr1	+	32075602	32075822	32075666	32075822	32074950	32075077	4148	9,8,10	0,0,0	92,57,76	2,7,8	111	47	3.32927e-05	0.000533909	1.0,1.0,1.0	0.951,0.775,0.801	0.158
3129	ENSG00000197114.11	ZGPAT	chr20	+	63734644	63734824	63734704	63734824	63733586	63733739	3129	2,3,4	13,8,4	0,0,3	43,55,36	107	47	0.000155533	0.00209029	0.063,0.141,0.305	0.0,0.0,0.035	0.158
4580	ENSG00000148143.12	ZNF462	chr9	+	106932262	106932549	106932445	106932549	106930524	106930689	4580	4,8,13	9,6,5	17,10,10	59,40,29	230	47	0.00124423	0.0130619	0.083,0.214,0.347	0.056,0.049,0.066	0.158
5954	ENSG00000109736.14	MFSD10	chr4	-	2932350	2932512	2932350	2932409	2932599	2932758	5954	95,72,48	2,0,1	115,118,86	6,12,7	150	47	1.47746e-05	0.000253251	0.937,1.0,0.938	0.857,0.755,0.794	0.156
1124	ENSG00000205593.11	DENND6B	chr22	-	50316565	50316712	50316565	50316626	50317292	50317373	1124	5,1,3	1,0,0	1,11,12	0,2,4	133	47	0.000203831	0.00267074	0.639,1.0,1.0	1.0,0.66,0.515	0.155
3530	ENSG00000079432.7	CIC	chr19	+	42292565	42292859	42292568	42292859	42292299	42292466	3530	1,3,2	0,0,1	26,21,20	7,9,7	50	47	0.000236671	0.0030766	1.0,1.0,0.653	0.777,0.687,0.729	0.153
739	ENSG00000137760.14	ALKBH8	chr11	-	107553846	107553978	107553846	107553973	107556765	107557003	739	48,42,37	4,1,0	60,35,29	4,5,15	52	47	0.000259053	0.0032952	0.916,0.974,1.0	0.931,0.864,0.636	0.153
6698	ENSG00000125459.14	MSTO1	chr1	+	155613424	155613566	155613461	155613566	155613048	155613233	6698	53,40,30	92,63,82	13,8,25	141,115,90	84	47	1.14586e-10	4.27896e-09	0.244,0.262,0.17	0.049,0.037,0.135	0.152
3723	ENSG00000139220.16	PPFIA2	chr12	-	81281256	81281450	81281256	81281432	81284240	81284303	3723	2,1,1	1,0,0	15,8,14	6,6,0	65	47	0.000612452	0.00699105	0.591,1.0,1.0	0.644,0.491,1.0	0.152
1968	ENSG00000164306.10	PRIMPOL	chr4	+	184685408	184685498	184685411	184685498	184682247	184682336	1968	10,12,9	0,0,1	46,46,25	4,12,8	50	47	2.58265e-05	0.000423263	1.0,1.0,0.894	0.915,0.783,0.746	0.15
5916	ENSG00000148824.18	MTG1	chr10	+	133401528	133402245	133402148	133402245	133399528	133399619	5916	43,62,35	0,1,0	148138126	2,4,2	667	47	0.00058182	0.00672955	1.0,0.814,1.0	0.839,0.709,0.816	0.15
7294	ENSG00000157693.14	C9orf91	chr9	+	114624135	114624459	114624349	114624459	114617117	114617301	7294	7,19,17	9,12,12	14,18,17	117,70,82	261	47	1.39832e-10	5.07668e-09	0.123,0.222,0.203	0.021,0.044,0.036	0.149
2928	ENSG00000090674.15	MCOLN1	chr19	+	7530285	7530501	7530434	7530501	7529589	7529712	2928	23,23,12	2,0,0	68,47,36	7,2,3	196	47	0.00207873	0.0195813	0.734,1.0,1.0	0.7,0.849,0.742	0.148
6494	ENSG00000087152.15	ATXN7L3	chr17	-	44196033	44196100	44196033	44196079	44196395	44196418	6494	14,14,5	24,16,13	22,9,18	78,75,53	68	47	0.00373342	0.0323151	0.287,0.377,0.21	0.163,0.077,0.19	0.148
2008	ENSG00000143633.12	C1orf131	chr1	-	231229149	231229209	231229149	231229206	231238856	231239188	2008	29,31,30	6,10,4	132,110,98	56,45,56	50	47	0.00338203	0.0296169	0.82,0.745,0.876	0.689,0.697,0.622	0.144
6139	ENSG00000163904.12	SENP2	chr3	+	185598957	185599024	185598991	185599024	185598411	185598545	6139	12,8,12	0,0,0	163137129	15,10,16	81	47	1.13105e-05	0.000201127	1.0,1.0,1.0	0.863,0.888,0.824	0.142
40	ENSG00000160679.12	CHTOP	chr1	+	153642242	153642429	153642245	153642429	153638294	153638448	40	106,94,91	57,53,26	282246230	242211172	50	47	0.000686359	0.00776684	0.636,0.625,0.767	0.523,0.523,0.557	0.142
5784	ENSG00000221926.11	TRIM16	chr17	-	15677175	15677280	15677175	15677277	15677574	15677721	5784	5,16,12	0,1,1	18,17,28	4,6,3	50	47	0.000600652	0.00690156	1.0,0.938,0.919	0.809,0.727,0.898	0.141
8360	ENSG00000141452.9	C18orf8	chr18	+	23530386	23530612	23530510	23530612	23530228	23530297	8360	14,13,8	0,0,0	116106100	4,6,4	171	47	7.027e-05	0.00105264	1.0,1.0,1.0	0.889,0.829,0.873	0.136
4991	ENSG00000121073.13	SLC35B1	chr17	-	49706203	49706334	49706203	49706309	49706964	49707068	4991	156137112	17,9,19	251182206	53,65,44	72	47	6.77805e-05	0.00101827	0.857,0.909,0.794	0.756,0.646,0.753	0.135
7092	ENSG00000133226.16	SRRM1	chr1	+	24651408	24651612	24651498	24651612	24649970	24650086	7092	567530384	8,8,4	385310269	33,22,15	137	47	3.01947e-12	1.37268e-10	0.96,0.958,0.971	0.8,0.829,0.86	0.133
9005	ENSG00000140320.11	BAHD1	chr15	+	40461911	40462294	40461914	40462294	40458450	40459896	9005	4,12,4	0,2,0	29,33,33	7,7,6	50	47	0.00152946	0.0155868	1.0,0.849,1.0	0.796,0.816,0.838	0.133
92	ENSG00000135913.10	USP37	chr2	-	218558497	218558717	218558497	218558677	218560819	218560883	92	17,15,3	20,20,7	25,23,14	79,64,82	87	47	0.00167699	0.0167315	0.315,0.288,0.188	0.146,0.163,0.084	0.133
2149	ENSG00000112130.16	RNF8	chr6	+	37368377	37369218	37368483	37369218	37360445	37360574	2149	32,15,25	58,35,40	3,5,0	99,70,79	153	47	0	0	0.145,0.116,0.161	0.009,0.021,0.0	0.131
2957	ENSG00000103037.11	SETD6	chr16	+	58518050	58518231	58518180	58518231	58516807	58516928	2957	22,24,19	0,0,1	111118101	7,8,5	177	47	0.000103964	0.00147697	1.0,1.0,0.835	0.808,0.797,0.843	0.129
6375	ENSG00000187239.16	FNBP1	chr9	-	129923843	129924026	129923843	129923939	129924959	129925157	6375	12,7,17	1,0,1	29,41,30	4,4,3	134	47	0.00244714	0.0224056	0.808,1.0,0.856	0.718,0.782,0.778	0.129
5237	ENSG00000140521.12	POLG	chr15	-	89320765	89321260	89320765	89321012	89321735	89321853	5237	39,31,28	0,1,0	112,99,84	8,2,2	295	47	0.000177171	0.00235687	1.0,0.832,1.0	0.69,0.887,0.87	0.128
8641	ENSG00000005194.14	CIAPIN1	chr16	-	57439181	57439334	57439181	57439295	57440771	57440983	8641	75,71,82	5,1,2	290286262	38,38,29	86	47	8.84424e-06	0.000161107	0.891,0.975,0.957	0.807,0.804,0.832	0.127
113	ENSG00000182858.13	ALG12	chr22	-	49904336	49904506	49904336	49904384	49907720	49907944	113	41,47,41	0,0,2	98,107,97	7,6,5	169	47	0.00022003	0.00286863	1.0,1.0,0.851	0.796,0.832,0.844	0.126
6243	ENSG00000197375.12	SLC22A5	chr5	+	132390689	132390904	132390775	132390904	132388920	132389021	6243	23,22,10	0,0,0	58,54,50	2,0,7	133	47	0.000138039	0.00189414	1.0,1.0,1.0	0.911,1.0,0.716	0.124
1180	ENSG00000164116.16	GUCY1A3	chr4	+	155696755	155697122	155696805	155697122	155667345	155667419	1180	72,79,48	34,33,35	164144167	148139128	97	47	0.00473421	0.0392864	0.506,0.537,0.399	0.349,0.334,0.387	0.124
3611	ENSG00000072849.10	DERL2	chr17	-	5480386	5480543	5480386	5480459	5481100	5481142	3611	41,41,22	0,1,0	96,58,40	7,2,3	131	47	8.59114e-05	0.0012511	1.0,0.936,1.0	0.831,0.912,0.827	0.122
7915	ENSG00000100416.12	TRMU	chr22	+	46350290	46350463	46350345	46350463	46346421	46346544	7915	50,32,35	1,0,0	181151160	15,10,10	102	47	5.02438e-06	9.38124e-05	0.958,1.0,1.0	0.848,0.874,0.881	0.118
5108	ENSG00000145979.17	TBC1D7	chr6	-	13326786	13326963	13326786	13326906	13328295	13328531	5108	5,4,1	9,6,11	2,0,1	10,10,12	104	47	0.00452313	0.0377747	0.201,0.232,0.039	0.083,0.0,0.036	0.118
1650	ENSG00000072415.8	MPP5	chr14	+	67279017	67279537	67279249	67279537	67269700	67269783	1650	20,29,16	16,12,8	48,42,34	56,52,43	279	47	0.00436174	0.0367794	0.174,0.289,0.252	0.126,0.12,0.118	0.117
6161	ENSG00000062194.15	GPBP1	chr5	+	57249408	57249576	57249453	57249576	57247074	57247215	6161	196172155	8,4,2	199191148	15,24,15	92	47	1.30406e-06	2.67357e-05	0.926,0.956,0.975	0.871,0.803,0.834	0.116
2891	ENSG00000090905.18	TNRC6A	chr16	+	24805604	24805733	24805673	24805733	24805013	24805151	2891	66,38,33	1,1,1	102,89,75	7,5,10	116	47	0.000483832	0.00568421	0.964,0.939,0.93	0.855,0.878,0.752	0.116
4643	ENSG00000186185.13	KIF18B	chr17	-	44932055	44932242	44932055	44932206	44932672	44932773	4643	7,7,3	0,0,0	136,98,91	6,6,11	83	47	0.000126555	0.00175965	1.0,1.0,1.0	0.928,0.902,0.824	0.115
1540	ENSG00000120334.15	CENPL	chr1	-	173807266	173807518	173807266	173807310	173811131	173811306	1540	75,93,54	0,2,0	109,75,79	7,2,1	255	47	0.000747233	0.00840115	1.0,0.896,1.0	0.742,0.874,0.936	0.115
7220	ENSG00000075426.11	FOSL2	chr2	+	28411878	28417312	28411929	28417312	28408758	28408866	7220	5,5,5	24,21,14	0,0,0	81,65,48	98	47	9.71541e-08	2.50208e-06	0.091,0.102,0.146	0.0,0.0,0.0	0.113
7207	ENSG00000116786.11	PLEKHM2	chr1	+	15731888	15732048	15731949	15732048	15731191	15731257	7207	21,17,17	0,0,0	75,74,49	3,1,6	108	47	0.000240599	0.00309816	1.0,1.0,1.0	0.916,0.97,0.78	0.111
2139	ENSG00000100038.19	TOP3B	chr22	-	21962746	21963020	21962746	21962893	21963922	21964028	2139	3,2,5	11,15,4	3,1,0	42,51,43	174	47	0.000745578	0.0084006	0.069,0.035,0.252	0.019,0.005,0.0	0.111
3261	ENSG00000163930.9	BAP1	chr3	-	52406252	52406376	52406252	52406322	52406828	52406907	3261	64,65,49	2,3,3	205199212	23,26,23	101	47	0.00102436	0.0109966	0.937,0.91,0.884	0.806,0.781,0.811	0.111
7461	ENSG00000168137.15	SETD5	chr3	+	9445619	9445740	9445656	9445740	9445047	9445300	7461	13,15,9	94,49,36	2,2,2	294244235	84	47	0	0	0.072,0.146,0.123	0.004,0.005,0.005	0.109
7838	ENSG00000076770.14	MBNL3	chrX	-	132386660	132386811	132386660	132386706	132390846	132391083	7838	45,54,35	0,1,0	61,51,72	4,4,0	152	47	0.00118647	0.0125311	1.0,0.943,1.0	0.825,0.798,1.0	0.107
1549	ENSG00000243943.9	ZNF512	chr2	+	27598066	27598254	27598069	27598254	27583657	27583716	1549	2,3,6	0,2,0	36,29,26	11,10,7	50	47	0.00323092	0.0284844	1.0,0.585,1.0	0.755,0.732,0.777	0.107
1769	ENSG00000109065.11	NAT9	chr17	-	74775621	74775852	74775621	74775707	74776266	74776323	1769	12,7,11	26,17,11	11,5,6	84,64,61	192	47	1.21217e-06	2.51477e-05	0.102,0.092,0.197	0.031,0.019,0.024	0.106
1794	ENSG00000171307.18	ZDHHC16	chr10	+	97455659	97455783	97455713	97455783	97454713	97454799	1794	56,53,35	2,3,1	127119107	17,11,10	101	47	0.00343267	0.03001	0.929,0.892,0.942	0.777,0.834,0.833	0.106
2062	ENSG00000055609.17	KMT2C	chr7	-	152156204	152156346	152156204	152156274	152157760	152157925	2062	21,9,14	0,1,0	51,49,47	5,6,2	119	47	0.000253709	0.00324301	1.0,0.78,1.0	0.801,0.763,0.903	0.104
320	ENSG00000182979.17	MTA1	chr14	+	105464415	105464567	105464462	105464567	105464031	105464147	320	183192192	3,8,6	342303259	32,28,25	94	47	2.28415e-06	4.52331e-05	0.968,0.923,0.941	0.842,0.844,0.838	0.103
5326	ENSG00000173744.17	AGFG1	chr2	+	227553703	227553795	227553709	227553795	227551958	227552117	5326	11,19,18	0,1,0	119,73,76	11,14,7	53	47	4.39571e-05	0.000692192	1.0,0.944,1.0	0.906,0.822,0.906	0.103
8760	ENSG00000119760.15	SUPT7L	chr2	-	27660983	27661601	27660983	27661388	27662178	27662281	8760	23,21,24	34,28,36	10,9,5	126116126	260	47	0	0	0.109,0.119,0.108	0.014,0.014,0.007	0.1
277	ENSG00000126883.16	NUP214	chr9	+	131144279	131144754	131144567	131144754	131140548	131140710	277	22,19,25	1,0,0	108,96,86	3,3,3	335	47	0.000993051	0.0107045	0.755,1.0,1.0	0.835,0.818,0.801	0.1
3423	ENSG00000104047.14	DTWD1	chr15	+	49630955	49631058	49631000	49631058	49625112	49625431	3423	0,1,1	3,1,4	1,7,2	7,3,6	92	47	0.00603456	0.0475099	0.0,0.338,0.113	0.068,0.544,0.146	-0.102
4015	ENSG00000159214.12	CCDC24	chr1	+	43993839	43993964	43993889	43993964	43992522	43992639	4015	0,1,1	1,2,5	11,5,5	14,20,9	97	47	0.00183981	0.0179786	0.0,0.195,0.088	0.276,0.108,0.212	-0.104
5573	ENSG00000171469.10	ZNF561	chr19	-	9618090	9618179	9618090	9618166	9619431	9619582	5573	86,113,71	29,16,16	90113118	10,17,7	60	47	0.00263871	0.02395	0.699,0.847,0.777	0.876,0.839,0.93	-0.107
5383	ENSG00000172113.8	NME6	chr3	-	48296118	48296236	48296118	48296158	48296726	48296829	5383	0,0,0	3,2,2	19,11,9	56,50,21	125	47	7.55555e-05	0.00111269	0.0,0.0,0.0	0.113,0.076,0.139	-0.109
5057	ENSG00000168701.18	TMEM208	chr16	+	67228494	67228881	67228796	67228881	67228354	67228414	5057	149150128	5,3,0	267247219	0,0,0	349	47	0.000406046	0.00485769	0.801,0.871,1.0	1.0,1.0,1.0	-0.109
5543	ENSG00000161265.14	U2AF1L4	chr19	-	35744322	35744981	35744322	35744421	35745124	35745212	5543	1,0,0	16,34,16	1,12,1	6,2,5	607	47	0.0047283	0.0392864	0.005,0.0,0.0	0.013,0.317,0.015	-0.113
1019	ENSG00000175931.12	UBE2O	chr17	-	76397798	76397891	76397798	76397888	76398254	76398383	1019	0,2,0	9,11,7	44,25,17	159,148,92	50	47	0.000240098	0.00309816	0.0,0.146,0.0	0.206,0.137,0.148	-0.115
8597	ENSG00000168487.17	BMP1	chr8	+	22176923	22177139	22176960	22177139	22176532	22176650	8597	0,0,1	24,14,7	4,7,4	21,16,15	84	47	1.18407e-05	0.000209841	0.0,0.0,0.074	0.096,0.197,0.13	-0.116
673	ENSG00000204147.9	ASAH2B	chr10	+	50745127	50745274	50745201	50745274	50742914	50743010	673	0,1,1	4,2,3	13,9,7	14,12,17	121	47	0.000402566	0.00483819	0.0,0.163,0.115	0.265,0.226,0.138	-0.117
7072	ENSG00000186765.11	FSCN2	chr17	+	81536549	81536789	81536621	81536789	81536145	81536267	7072	0,0,2	2,4,8	6,2,7	12,17,9	119	47	0.00158343	0.016012	0.0,0.0,0.09	0.165,0.044,0.235	-0.118
2567	ENSG00000108384.14	RAD51C	chr17	+	58732480	58732544	58732483	58732544	58720745	58720812	2567	0,0,1	11,6,7	1,4,2	12,11,11	50	47	0.0018209	0.0178674	0.0,0.0,0.118	0.073,0.255,0.146	-0.119
3232	ENSG00000205352.10	PRR13	chr12	+	53443486	53443773	53443540	53443773	53442694	53442733	3232	1,1,0	7,7,4	11,0,2	8,3,9	101	47	0.000910716	0.0100448	0.062,0.062,0.0	0.39,0.0,0.094	-0.12
6119	ENSG00000234741.7	GAS5	chr1	-	173864483	173864704	173864483	173864506	173865470	173865547	6119	138,119,89	2,3,4	83,97,83	0,0,0	245	47	0.000178193	0.00236445	0.93,0.884,0.81	1.0,1.0,1.0	-0.125
6127	ENSG00000234741.7	GAS5	chr1	-	173866527	173866796	173866527	173866567	173866990	173867043	6127	185618581422	43,41,40	1011913906	0,0,0	276	47	0	0	0.88,0.885,0.858	1.0,1.0,1.0	-0.126
4070	ENSG00000109332.19	UBE2D3	chr4	-	102801453	102802638	102801453	102801559	102809671	102809703	4070	717581582	2,6,4	174514871284	0,0,1	1126	47	1.67681e-06	3.38469e-05	0.937,0.802,0.859	1.0,1.0,0.982	-0.128
6653	ENSG00000158805.11	ZNF276	chr16	+	89723136	89723709	89723259	89723709	89722530	89722834	6653	37,42,44	6,0,1	60,42,64	1,0,0	170	47	0.00157206	0.0159278	0.63,1.0,0.924	0.943,1.0,1.0	-0.13
4361	ENSG00000102710.19	SUPT20H	chr13	-	37022010	37023044	37022010	37022317	37024034	37024193	4361	1,2,0	7,4,1	30,31,22	10,10,10	774	47	1.79133e-07	4.41749e-06	0.009,0.029,0.0	0.154,0.158,0.118	-0.131
8682	ENSG00000135297.15	MTO1	chr6	+	73479731	73480126	73479935	73480126	73473364	73473654	8682	101,56,56	4,0,3	149150137	0,0,0	251	47	0.000776452	0.00871092	0.825,1.0,0.778	1.0,1.0,1.0	-0.132
7034	ENSG00000071564.14	TCF3	chr19	-	1619110	1619474	1619110	1619234	1619779	1619853	7034	110,79,64	1,2,4	273241230	3,0,0	287	47	0.00337717	0.0296169	0.947,0.866,0.724	0.937,1.0,1.0	-0.133
8372	ENSG00000161960.14	EIF4A1	chr17	+	7577568	7578244	7577826	7578244	7577055	7577165	8372	72,68,63	5,1,0	65,55,40	0,0,0	305	47	0.00440393	0.0370753	0.689,0.913,1.0	1.0,1.0,1.0	-0.133
7048	ENSG00000130726.11	TRIM28	chr19	+	58548739	58548910	58548861	58548910	58548485	58548592	7048	735660554	34,36,16	155913531211	0,0,0	169	47	0	0	0.857,0.836,0.906	1.0,1.0,1.0	-0.134
7620	ENSG00000198929.12	NOS1AP	chr1	+	162300632	162300706	162300647	162300706	162287343	162287436	7620	1,0,1	3,2,0	9,22,7	9,7,6	62	47	0.00372838	0.0323151	0.202,0.0,1.0	0.431,0.704,0.469	-0.134
3659	ENSG00000269313.5	MAGIX	chrX	+	49166073	49166632	49166088	49166632	49165189	49165361	3659	1,0,0	3,3,4	2,1,7	14,6,8	62	47	0.000363087	0.00442475	0.202,0.0,0.0	0.098,0.112,0.399	-0.136
6474	ENSG00000134222.16	PSRC1	chr1	-	109280776	109281251	109280776	109281046	109281618	109282060	6474	117129112	8,2,4	194195152	2,0,1	252	47	3.26952e-05	0.000526896	0.732,0.923,0.839	0.948,1.0,0.966	-0.14
1282	ENSG00000115282.19	TTC31	chr2	+	74491943	74492055	74492003	74492055	74491480	74491666	1282	0,0,0	5,2,1	5,4,3	14,6,16	107	47	0.000119419	0.0016693	0.0,0.0,0.0	0.136,0.227,0.076	-0.146
5010	ENSG00000143621.16	ILF2	chr1	-	153663018	153663276	153663018	153663133	153664042	153664130	5010	137812281032	63,57,38	238620651860	0,0,1	190	47	0	0	0.844,0.842,0.87	1.0,1.0,0.998	-0.147
5041	ENSG00000127824.13	TUBA4A	chr2	-	219251193	219251713	219251193	219251323	219252007	219252230	5041	363309285	6,5,7	634632522	0,0,0	437	47	1.54418e-09	5.01427e-08	0.867,0.869,0.814	1.0,1.0,1.0	-0.15
1241	ENSG00000138778.11	CENPE	chr4	-	103138350	103138452	103138350	103138449	103140255	103140414	1241	3,6,2	20,18,19	63,43,37	129,87,94	50	47	0.0028298	0.0254196	0.124,0.239,0.09	0.315,0.317,0.27	-0.15
5071	ENSG00000076944.15	STXBP2	chr19	+	7640697	7640809	7640739	7640809	7639730	7639807	5071	18,20,10	0,6,1	16,24,27	0,0,1	89	47	0.000828335	0.00918544	1.0,0.638,0.841	1.0,1.0,0.934	-0.152
6113	ENSG00000234741.7	GAS5	chr1	-	173863900	173864304	173863900	173864075	173864674	173864704	6113	90,88,69	13,0,0	32,24,24	0,0,0	276	47	0.000380632	0.00459571	0.541,1.0,1.0	1.0,1.0,1.0	-0.153
3949	ENSG00000196756.11	SNHG17	chr20	-	38425934	38426052	38425934	38426048	38426418	38426503	3949	0,0,1	1,2,1	7,2,2	12,3,7	51	47	0.000418966	0.00500081	0.0,0.0,0.48	0.35,0.381,0.208	-0.153
8590	ENSG00000131051.21	RBM39	chr20	-	35709223	35709274	35709223	35709256	35713018	35713096	8590	35,31,21	43,35,24	372269210	191137194	65	47	0.00209294	0.0196797	0.37,0.39,0.388	0.585,0.587,0.439	-0.154
6210	ENSG00000066322.13	ELOVL1	chr1	-	43364927	43365376	43364927	43365008	43365563	43365623	6210	153142126	30,46,20	604522464	71,52,56	415	47	0.000332689	0.00411181	0.366,0.259,0.416	0.491,0.532,0.484	-0.155
2881	ENSG00000000419.12	DPM1	chr20	-	50940864	50940955	50940864	50940933	50941104	50941209	2881	0,0,0	1,1,1	3,0,5	18,9,6	69	47	0.000660342	0.00750493	0.0,0.0,0.0	0.102,0.0,0.362	-0.155
3912	ENSG00000155463.12	OXA1L	chr14	+	22770192	22770625	22770460	22770625	22769790	22769934	3912	259232233	8,11,2	555432426	0,0,0	315	47	1.41911e-10	5.11662e-09	0.828,0.759,0.946	1.0,1.0,1.0	-0.156
583	ENSG00000146918.19	NCAPG2	chr7	-	158655117	158655455	158655117	158655258	158656259	158656433	583	83,83,63	3,0,6	180198149	0,0,0	244	47	1.682e-05	0.00028458	0.842,1.0,0.669	1.0,1.0,1.0	-0.163
8378	ENSG00000132199.18	ENOSF1	chr18	-	690548	690745	690548	690631	693881	693908	8378	2,0,0	8,4,4	4,3,6	10,9,3	161	47	0.000603391	0.00691782	0.068,0.0,0.0	0.105,0.089,0.369	-0.165
5476	ENSG00000144134.18	RABL2A	chr2	+	113628549	113628713	113628553	113628713	113627243	113627400	5476	1,1,0	2,2,3	2,6,2	3,6,5	51	47	0.00197221	0.0189884	0.315,0.315,0.0	0.381,0.48,0.269	-0.167
4170	ENSG00000162191.13	UBXN1	chr11	-	62678338	62678601	62678338	62678408	62678689	62678743	4170	196199159	8,8,6	400415318	0,0,0	240	47	7.24854e-12	3.18448e-10	0.828,0.83,0.838	1.0,1.0,1.0	-0.168
5616	ENSG00000117632.21	STMN1	chr1	-	25901490	25903813	25901490	25901682	25904663	25904738	5616	991976796	4,3,5	11371150982	0,0,0	2178	47	8.10758e-07	1.7443e-05	0.842,0.875,0.775	1.0,1.0,1.0	-0.169
5882	ENSG00000141522.11	ARHGDIA	chr17	-	81869329	81869625	81869329	81869406	81869740	81869957	5882	146513011122	47,57,40	198016741626	3,0,1	266	47	0	0	0.846,0.801,0.832	0.991,1.0,0.997	-0.17
7254	ENSG00000166012.15	TAF1D	chr11	-	93732243	93732313	93732243	93732291	93739236	93739331	7254	40,34,22	4,5,4	6,11,8	0,0,0	69	47	1.87e-05	0.000313345	0.872,0.822,0.789	1.0,1.0,1.0	-0.172
3563	ENSG00000111641.11	NOP2	chr12	-	6566100	6566336	6566100	6566324	6566528	6566617	3563	30,26,13	28,30,23	185159109	141,75,68	59	47	0.00371934	0.0323001	0.46,0.408,0.31	0.511,0.628,0.561	-0.174
404	ENSG00000065361.14	ERBB3	chr12	+	56098499	56098905	56098758	56098905	56097784	56097940	404	78,79,57	2,3,2	160150134	0,0,0	306	47	0.000152552	0.0020647	0.857,0.802,0.814	1.0,1.0,1.0	-0.176
6125	ENSG00000234741.7	GAS5	chr1	-	173865856	173866206	173865856	173865894	173866760	173866796	6125	59,67,40	4,2,0	21,26,23	0,0,0	359	47	0.00120378	0.0126882	0.659,0.814,1.0	1.0,1.0,1.0	-0.176
407	ENSG00000185122.10	HSF1	chr8	+	144313845	144314054	144313984	144314054	144313510	144313616	407	168139129	12,13,3	356275300	2,1,0	186	47	1.61005e-11	6.78816e-10	0.78,0.73,0.916	0.978,0.986,1.0	-0.179
5857	ENSG00000163682.15	RPL9	chr4	-	39456405	39457681	39456405	39456538	39458193	39458309	5857	12351111169426	109,103,78	12935116029833	0,3,0	1190	47	0	0	0.817,0.81,0.827	1.0,0.993,1.0	-0.18
5917	ENSG00000128951.13	DUT	chr15	+	48341288	48342395	48342021	48342395	48336045	48336090	5917	548541450	16,3,4	922840718	0,0,0	780	47	3.19998e-10	1.10792e-08	0.674,0.916,0.871	1.0,1.0,1.0	-0.18
7539	ENSG00000089053.12	ANAPC5	chr12	-	121345838	121347005	121345838	121346031	121347801	121347881	7539	239229205	2,3,2	291339212	0,0,0	1021	47	0.0001191	0.0016693	0.846,0.778,0.825	1.0,1.0,1.0	-0.184
2976	ENSG00000173020.10	GRK2	chr11	+	67281821	67282542	67282434	67282542	67281649	67281728	2976	189151123	3,4,1	424323312	0,0,0	660	47	2.11313e-05	0.000349602	0.818,0.729,0.898	1.0,1.0,1.0	-0.185
871	ENSG00000197323.11	TRIM33	chr1	-	114397607	114397990	114397607	114397860	114399456	114399609	871	3,2,1	13,9,5	88,62,73	86,55,50	177	47	1.06833e-06	2.2521e-05	0.058,0.056,0.05	0.214,0.23,0.279	-0.186
4657	ENSG00000184661.13	CDCA2	chr8	+	25460239	25460554	25460383	25460554	25459198	25459473	4657	95,90,74	10,8,9	204145163	4,7,4	191	47	0.000102291	0.00145716	0.7,0.735,0.669	0.926,0.836,0.909	-0.189
398	ENSG00000174669.11	SLC29A2	chr11	-	66366125	66366231	66366125	66366191	66366430	66366564	398	30,22,25	14,5,5	201159146	25,10,16	87	47	0.00164806	0.0165383	0.537,0.704,0.73	0.813,0.896,0.831	-0.19
9101	ENSG00000130816.14	DNMT1	chr19	-	10160017	10160418	10160017	10160063	10162666	10162748	9101	156160117	9,6,0	458389340	0,0,0	402	47	1.36093e-08	3.90932e-07	0.67,0.757,1.0	1.0,1.0,1.0	-0.191
7237	ENSG00000100650.15	SRSF5	chr14	+	69769181	69770540	69770466	69770540	69768797	69768896	7237	134138130	4,0,1	810706604	2,0,0	1332	47	0.0061965	0.0485686	0.542,1.0,0.821	0.935,1.0,1.0	-0.191
8929	ENSG00000169718.17	DUS1L	chr17	-	82061208	82061721	82061208	82061353	82061900	82061983	8929	107,99,77	9,2,0	285297277	0,0,0	415	47	1.54218e-06	3.12501e-05	0.574,0.849,1.0	1.0,1.0,1.0	-0.192
3858	ENSG00000172375.12	C2CD2L	chr11	+	119113851	119113988	119113854	119113988	119113610	119113712	3858	1,0,1	15,11,5	22,14,23	62,58,38	50	47	6.80556e-06	0.000125723	0.059,0.0,0.158	0.25,0.185,0.363	-0.194
537	ENSG00000184445.11	KNTC1	chr12	+	122613625	122613761	122613703	122613761	122613111	122613230	537	24,15,21	2,5,0	120,106,76	0,0,2	125	47	0.000404007	0.00484438	0.819,0.53,1.0	1.0,1.0,0.935	-0.195
5855	ENSG00000157881.13	PANK4	chr1	-	2510677	2510782	2510677	2510748	2511337	2511387	5855	24,23,14	12,10,7	109,57,44	20,7,14	81	47	0.00637131	0.0497539	0.537,0.572,0.537	0.76,0.825,0.646	-0.195
6644	ENSG00000166333.13	ILK	chr11	+	6608693	6608967	6608883	6608967	6608393	6608489	6644	179116128	7,17,6	266233220	0,8,2	237	47	4.29662e-05	0.000680689	0.835,0.575,0.809	1.0,0.852,0.956	-0.196
5542	ENSG00000161265.14	U2AF1L4	chr19	-	35744322	35744738	35744322	35744421	35745124	35745187	5542	3,1,1	16,34,16	8,13,1	6,2,5	364	47	2.70265e-06	5.29194e-05	0.024,0.004,0.008	0.147,0.456,0.025	-0.197
7420	ENSG00000110321.15	EIF4G2	chr11	-	10803479	10804050	10803479	10803590	10804136	10804203	7420	239719921743	50,37,60	382131042889	3,2,1	507	47	0	0	0.816,0.833,0.729	0.992,0.993,0.996	-0.201
6611	ENSG00000161204.11	ABCF3	chr3	+	184192600	184192896	184192804	184192896	184191122	184191255	6611	49,48,21	1,4,1	160159142	0,0,0	251	47	0.000923208	0.0101398	0.902,0.692,0.797	1.0,1.0,1.0	-0.203
6120	ENSG00000234741.7	GAS5	chr1	-	173863900	173864304	173863900	173864075	173865509	173865547	6120	91,95,85	8,3,2	5,5,5	0,0,0	276	47	6.64218e-06	0.000123139	0.66,0.844,0.879	1.0,1.0,1.0	-0.206
4773	ENSG00000240303.7	ACAD11	chr3	-	132578795	132579056	132578795	132578881	132579491	132579558	4773	0,2,0	11,2,7	3,5,12	10,1,9	222	47	8.50558e-05	0.0012421	0.0,0.175,0.0	0.06,0.514,0.22	-0.206
1323	ENSG00000006712.14	PAF1	chr19	-	39389479	39389761	39389479	39389546	39390068	39390161	1323	89,89,82	6,5,2	373284303	0,0,0	262	47	1.99077e-09	6.30773e-08	0.727,0.762,0.88	1.0,1.0,1.0	-0.21
892	ENSG00000099622.13	CIRBP	chr19	+	1270927	1271467	1271328	1271467	1269331	1269410	892	587531438	17,24,8	12361159958	4,0,0	448	47	0	0	0.784,0.699,0.852	0.97,1.0,1.0	-0.212
8323	ENSG00000132382.14	MYBBP1A	chr17	-	4545025	4545345	4545025	4545175	4545609	4545761	8323	146132118	15,10,2	409303277	0,1,0	217	47	9.61675e-13	4.48896e-11	0.678,0.741,0.927	1.0,0.985,1.0	-0.213
1261	ENSG00000115234.10	SNX17	chr2	+	27374084	27374433	27374345	27374433	27373860	27373971	1261	268215221	13,11,6	444420395	0,0,0	308	47	4.996e-15	2.96808e-13	0.759,0.749,0.849	1.0,1.0,1.0	-0.214
1942	ENSG00000154832.14	CXXC1	chr18	-	50285748	50286257	50285748	50285928	50286538	50286639	1942	80,124,94	4,5,2	243179173	1,0,0	376	47	7.21832e-07	1.5594e-05	0.714,0.756,0.855	0.968,1.0,1.0	-0.214
3328	ENSG00000114745.13	GORASP1	chr3	-	39100304	39100503	39100304	39100454	39100746	39100877	3328	19,23,16	6,6,5	119,104,98	13,16,3	96	47	0.00554799	0.0446229	0.608,0.652,0.61	0.818,0.761,0.941	-0.217
2212	ENSG00000121022.13	COPS5	chr8	-	67043081	67045960	67043081	67043317	67051229	67051341	2212	136107125	1,1,1	287231166	0,0,1	2690	47	0.00150022	0.0153486	0.704,0.652,0.686	1.0,1.0,0.744	-0.234
3485	ENSG00000100201.19	DDX17	chr22	-	38487878	38492115	38487878	38488115	38493709	38493771	3485	332302252	2,0,3	647572499	0,0,1	4047	47	0.00178768	0.0176673	0.658,1.0,0.494	1.0,1.0,0.853	-0.234
3615	ENSG00000099901.16	RANBP1	chr22	+	20126302	20127181	20126951	20127181	20125307	20125436	3615	138711761189	33,24,23	182515691357	0,0,1	696	47	0	0	0.739,0.768,0.777	1.0,1.0,0.989	-0.235
4910	ENSG00000196155.12	PLEKHG4	chr16	+	67288475	67288604	67288488	67288604	67288166	67288400	4910	0,2,0	1,5,3	4,1,2	7,3,2	60	47	0.00389551	0.033536	0.0,0.239,0.0	0.309,0.207,0.439	-0.239
7924	ENSG00000166347.18	CYB5A	chr18	-	74255740	74260944	74255740	74255775	74263348	74263477	7924	215919891637	8,13,1	231920161810	0,1,0	5216	47	7.70453e-08	2.01396e-06	0.709,0.58,0.937	1.0,0.948,1.0	-0.241
5550	ENSG00000143793.12	C1orf35	chr1	-	228102309	228102560	228102309	228102382	228102642	228102688	5550	31,35,19	0,1,6	177149157	0,0,0	225	47	0.000443422	0.00528067	1.0,0.88,0.398	1.0,1.0,1.0	-0.241
8364	ENSG00000161960.14	EIF4A1	chr17	+	7574259	7574678	7574545	7574678	7572827	7572864	8364	186617521432	103,87,50	275724552182	0,2,0	333	47	0	0	0.719,0.74,0.802	1.0,0.994,1.0	-0.244
3879	ENSG00000130821.15	SLC6A8	chrX	+	153693904	153694633	153694532	153694633	153693461	153693586	3879	131139113	3,4,2	325329264	0,0,0	675	47	8.38738e-07	1.7971e-05	0.753,0.708,0.797	1.0,1.0,1.0	-0.247
4014	ENSG00000159214.12	CCDC24	chr1	+	43993839	43993964	43993886	43993964	43992522	43992639	4014	0,1,1	1,5,1	7,5,5	3,5,6	94	47	0.000318268	0.0039429	0.0,0.091,0.333	0.538,0.333,0.294	-0.247
5590	ENSG00000108788.11	MLX	chr17	+	42568469	42568943	42568836	42568943	42567618	42567655	5590	59,55,42	28,25,22	388261259	68,33,34	414	47	3.48092e-10	1.19725e-08	0.193,0.2,0.178	0.393,0.473,0.464	-0.253
1631	ENSG00000185000.10	DGAT1	chr8	-	144317021	144317252	144317021	144317109	144317332	144317445	1631	55,31,39	8,5,0	97,81,62	0,0,0	190	47	2.01321e-07	4.91825e-06	0.63,0.605,1.0	1.0,1.0,1.0	-0.255
6685	ENSG00000103653.16	CSK	chr15	+	74800411	74800746	74800680	74800746	74799271	74799491	6685	58,40,27	4,5,0	196179136	0,0,0	316	47	6.22398e-07	1.37295e-05	0.683,0.543,1.0	1.0,1.0,1.0	-0.258
831	ENSG00000120948.15	TARDBP	chr1	+	11023160	11023329	11023262	11023329	11022123	11022250	831	0,1,1	1,0,2	7,2,1	1,0,1	149	47	0.000114812	0.00161789	0.0,1.0,0.136	0.688,1.0,0.24	-0.264
7069	ENSG00000176986.15	SEC24C	chr10	+	73769346	73769733	73769614	73769733	73769006	73769152	7069	71,58,55	3,5,3	276234208	0,0,2	315	47	1.05211e-07	2.6963e-06	0.779,0.634,0.732	1.0,1.0,0.939	-0.265
5624	ENSG00000132300.18	PTCD3	chr2	+	86133177	86133436	86133345	86133436	86132317	86132424	5624	124,98,100	20,8,3	345235269	0,1,0	215	47	1.32339e-13	6.91866e-12	0.575,0.728,0.879	1.0,0.981,1.0	-0.266
7114	ENSG00000166986.13	MARS	chr12	+	57515919	57516337	57516244	57516337	57514953	57515058	7114	33,20,15	1,4,0	26,24,25	0,0,0	372	47	0.00231375	0.0212963	0.807,0.387,1.0	1.0,1.0,1.0	-0.269
5981	ENSG00000140983.13	RHOT2	chr16	+	668487	668699	668655	668699	668352	668411	5981	90,97,60	7,8,5	230200161	0,0,0	215	47	7.12985e-13	3.48363e-11	0.738,0.726,0.724	1.0,1.0,1.0	-0.271
7729	ENSG00000169379.15	ARL13B	chr3	+	93996547	93996684	93996562	93996684	93995873	93995944	7729	0,0,0	1,2,2	2,4,2	6,6,4	62	47	1.80844e-05	0.000304985	0.0,0.0,0.0	0.202,0.336,0.275	-0.271
4823	ENSG00000163913.11	IFT122	chr3	+	129463544	129463626	129463559	129463626	129451913	129451998	4823	2,0,0	4,2,4	2,1,5	8,2,2	62	47	0.00166373	0.0166309	0.275,0.0,0.0	0.159,0.275,0.655	-0.271
8593	ENSG00000131051.21	RBM39	chr20	-	35709223	35709274	35709223	35709256	35714184	35714389	8593	9,6,8	1,4,3	100,61,43	8,2,0	65	47	0.00532066	0.0430422	0.867,0.52,0.658	0.9,0.957,1.0	-0.271
385	ENSG00000139579.12	NABP2	chr12	+	56226178	56226419	56226355	56226419	56225623	56225695	385	168176151	14,14,11	248221196	0,0,0	224	47	0	0	0.716,0.725,0.742	1.0,1.0,1.0	-0.272
2850	ENSG00000167965.17	MLST8	chr16	+	2208209	2208613	2208449	2208613	2207192	2207345	2850	275293217	33,34,25	505453414	13,13,12	287	47	8.68861e-13	4.12946e-11	0.577,0.585,0.587	0.864,0.851,0.85	-0.272
6511	ENSG00000101158.13	NELFCD	chr20	+	58988913	58989640	58989487	58989640	58987707	58987817	6511	338336288	8,6,14	559451459	0,0,0	621	47	2.76446e-13	1.40316e-11	0.762,0.809,0.609	1.0,1.0,1.0	-0.273
3684	ENSG00000185324.21	CDK10	chr16	+	89693273	89694232	89694172	89694232	89692448	89692516	3684	73,98,70	2,0,3	172161151	0,0,0	946	47	0.00233441	0.021411	0.645,1.0,0.537	1.0,1.0,1.0	-0.273
4847	ENSG00000168488.18	ATXN2L	chr16	+	28835277	28835758	28835548	28835758	28835057	28835187	4847	50,54,35	3,6,1	293185200	1,0,1	318	47	2.37158e-07	5.74009e-06	0.711,0.571,0.838	0.977,1.0,0.967	-0.275
2130	ENSG00000255717.6	SNHG1	chr11	-	62854887	62855216	62854887	62854938	62855423	62855488	2130	264234200	11,19,12	171138136	0,1,0	325	47	2.01393e-11	8.42308e-10	0.776,0.64,0.707	1.0,0.952,1.0	-0.276
4030	ENSG00000114867.20	EIF4G1	chr3	+	184316071	184316218	184316131	184316218	184315488	184315545	4030	9,11,8	7,8,4	44,19,28	4,4,11	107	47	0.00638556	0.0497539	0.361,0.377,0.468	0.829,0.676,0.528	-0.276
7235	ENSG00000100650.15	SRSF5	chr14	+	69768797	69770540	69770466	69770540	69768603	69768674	7235	341336268	11,0,3	998872766	0,0,0	1716	47	2.64735e-07	6.31979e-06	0.459,1.0,0.71	1.0,1.0,1.0	-0.277
670	ENSG00000158856.17	DMTN	chr8	+	22069015	22069518	22069418	22069518	22067526	22067682	670	56,66,63	5,6,2	87,111,70	2,2,0	450	47	0.00107658	0.0114398	0.539,0.535,0.767	0.82,0.853,1.0	-0.277
4972	ENSG00000170638.9	TRABD	chr22	+	50197822	50198186	50198074	50198186	50197448	50197588	4972	35,35,40	2,5,2	172123170	1,1,1	299	47	1.35445e-05	0.000233698	0.733,0.524,0.759	0.964,0.951,0.964	-0.288
5488	ENSG00000178719.16	GRINA	chr8	+	143991877	143992373	143992244	143992373	143991691	143991804	5488	669593496	30,45,25	939825781	4,5,3	414	47	0	0	0.717,0.599,0.693	0.964,0.949,0.967	-0.29
7018	ENSG00000177728.15	TMEM94	chr17	+	75485870	75486426	75486289	75486426	75485427	75485547	7018	22,23,16	3,1,1	40,42,25	1,1,0	466	47	0.00130801	0.0136493	0.425,0.699,0.617	0.801,0.809,1.0	-0.29
6814	ENSG00000112739.16	PRPF4B	chr6	+	4056320	4057187	4057035	4057187	4052719	4052873	6814	117,113,73	1,4,3	172173125	0,0,0	762	47	9.47629e-07	2.02212e-05	0.878,0.635,0.6	1.0,1.0,1.0	-0.296
1528	ENSG00000143416.20	SELENBP1	chr1	-	151365188	151365684	151365188	151365281	151366721	151366904	1528	26,20,16	0,4,1	57,36,29	1,0,0	450	47	0.00117171	0.0124002	1.0,0.343,0.626	0.856,1.0,1.0	-0.296
718	ENSG00000175634.14	RPS6KB2	chr11	+	67433125	67433447	67433339	67433447	67432951	67433042	718	199191148	26,41,13	418376314	10,8,11	261	47	2.76976e-10	9.65352e-09	0.58,0.456,0.672	0.883,0.894,0.837	-0.302
1645	ENSG00000163697.16	APBB2	chr4	-	40944864	40945073	40944864	40945070	41013582	41014385	1645	6,11,4	10,15,9	33,24,34	12,12,20	50	47	0.000287352	0.00359396	0.361,0.408,0.295	0.721,0.653,0.615	-0.308
3355	ENSG00000103067.12	ESRP2	chr16	-	68232576	68232815	68232576	68232687	68233326	68233425	3355	35,50,37	2,7,7	628517449	0,0,0	175	47	4.44089e-15	2.73141e-13	0.825,0.657,0.587	1.0,1.0,1.0	-0.31
1272	ENSG00000173145.11	NOC3L	chr10	-	94357173	94358215	94357173	94357331	94361664	94361872	1272	6,3,4	5,0,0	54,66,47	0,0,0	931	47	0.00588918	0.0467203	0.057,1.0,1.0	1.0,1.0,1.0	-0.314
2129	ENSG00000255717.6	SNHG1	chr11	-	62853800	62854064	62853800	62853849	62854518	62854551	2129	77,81,48	10,8,2	209195212	0,0,0	262	47	3.35731e-13	1.6877e-11	0.58,0.645,0.812	1.0,1.0,1.0	-0.321
8677	ENSG00000131652.13	THOC6	chr16	+	3026062	3026288	3026250	3026288	3025923	3025988	8677	22,22,3	0,1,4	185169123	2,0,1	235	47	0.00640546	0.0497589	1.0,0.815,0.13	0.949,1.0,0.961	-0.322
8037	ENSG00000100099.20	HPS4	chr22	-	26466225	26468623	26466225	26466262	26472301	26472418	8037	4,5,1	0,6,0	16,17,21	0,0,0	2408	47	9.78368e-07	2.07923e-05	1.0,0.016,1.0	1.0,1.0,1.0	-0.328
172	ENSG00000158270.11	COLEC12	chr18	-	333006	335230	333006	333143	346294	347341	172	20,14,22	2,0,1	53,27,30	1,0,0	2134	47	0.00364633	0.0317717	0.18,1.0,0.326	0.539,1.0,1.0	-0.344
2173	ENSG00000124228.14	DDX27	chr20	+	49243628	49244077	49243815	49244077	49242593	49242681	2173	71,62,54	8,7,5	248230164	0,0,0	234	47	3.9968e-15	2.48753e-13	0.641,0.64,0.684	1.0,1.0,1.0	-0.345
5102	ENSG00000102103.15	PQBP1	chrX	+	48902232	48902795	48902731	48902795	48901929	48902042	5102	230201198	11,19,15	530445385	3,4,6	546	47	7.6226e-11	2.93022e-09	0.643,0.477,0.532	0.938,0.905,0.847	-0.346
7372	ENSG00000162613.16	FUBP1	chr1	-	77967048	77967101	77967048	77967098	77968164	77968203	7372	7,3,5	2,2,3	11,15,16	0,0,0	50	47	1.34389e-05	0.000232644	0.767,0.585,0.61	1.0,1.0,1.0	-0.346
2466	ENSG00000147586.9	MRPS28	chr8	-	80002998	80003180	80002998	80003120	80028694	80028796	2466	9,10,2	1,4,1	12,12,11	0,0,1	107	47	0.000152839	0.0020647	0.798,0.523,0.468	1.0,1.0,0.829	-0.347
5637	ENSG00000174744.13	BRMS1	chr11	-	66340773	66341333	66340773	66340870	66341532	66341623	5637	54,64,38	5,7,0	220148198	0,0,0	510	47	6.52097e-08	1.73054e-06	0.499,0.457,1.0	1.0,1.0,1.0	-0.348
9027	ENSG00000041357.15	PSMA4	chr15	+	78542176	78542645	78542482	78542645	78541904	78541930	9027	789669610	59,54,40	131212021046	1,2,0	353	47	0	0	0.64,0.623,0.67	0.994,0.988,1.0	-0.35
5379	ENSG00000087266.15	SH3BP2	chr4	+	2831922	2832412	2832330	2832412	2831570	2831679	5379	4,5,4	9,14,1	126122108	17,11,13	455	47	3.27094e-11	1.33597e-09	0.044,0.036,0.292	0.434,0.534,0.462	-0.353
4803	ENSG00000084072.16	PPIE	chr1	+	39741894	39743297	39743215	39743297	39741365	39741409	4803	135,125,93	3,2,2	281224184	0,0,0	1368	47	1.8809e-06	3.76756e-05	0.607,0.682,0.615	1.0,1.0,1.0	-0.365
1854	ENSG00000110011.13	DNAJC4	chr11	+	64232700	64232865	64232703	64232865	64231870	64231964	1854	0,1,1	5,2,4	5,4,0	1,1,2	50	47	0.000365564	0.00443427	0.0,0.32,0.19	0.825,0.79,0.0	-0.368
1205	ENSG00000095906.16	NUBP2	chr16	+	1786536	1787831	1787676	1787831	1782931	1783036	1205	99,113,66	11,2,3	182205156	4,1,0	1187	47	0.00128224	0.0134071	0.263,0.691,0.466	0.643,0.89,1.0	-0.371
0	ENSG00000130734.9	ATG4D	chr19	+	10546838	10547253	10547188	10547253	10544956	10545130	0	16,12,12	3,2,3	116,99,83	5,2,5	397	47	0.00188593	0.0183606	0.387,0.415,0.321	0.733,0.854,0.663	-0.376
7360	ENSG00000103168.16	TAF1C	chr16	-	84181327	84181663	84181327	84181463	84181745	84181863	7360	16,9,11	3,5,0	78,59,35	0,1,0	247	47	5.59736e-06	0.000104139	0.504,0.255,1.0	1.0,0.918,1.0	-0.386
5796	ENSG00000234545.7	FAM133B	chr7	-	92577654	92578182	92577654	92577717	92578318	92578393	5796	109,92,99	7,6,5	133,94,122	0,0,0	512	47	1.21952e-10	4.52173e-09	0.588,0.585,0.645	1.0,1.0,1.0	-0.394
7680	ENSG00000073584.18	SMARCE1	chr17	-	40631591	40632367	40631591	40631693	40635930	40636102	7680	426384340	18,23,11	789689643	1,0,0	721	47	0	0	0.607,0.521,0.668	0.981,1.0,1.0	-0.395
2127	ENSG00000255717.6	SNHG1	chr11	-	62853800	62853849	62853800	62853833	62854518	62854551	2127	18,17,6	10061065810	21,25,11	30,18,14	63	47	0	0	0.013,0.012,0.005	0.343,0.509,0.37	-0.397
3160	ENSG00000169026.12	MFSD7	chr4	-	684482	684602	684482	684599	684718	684856	3160	1,0,0	0,1,1	1,2,1	4,0,0	50	47	0.00133248	0.0138493	1.0,0.0,0.0	0.19,1.0,1.0	-0.397
6649	ENSG00000115414.18	FN1	chr2	-	215379129	215382325	215379129	215379317	215383327	215383483	6649	541528496	7,5,5	895826825	0,0,0	3055	47	1.40973e-11	5.99192e-10	0.543,0.619,0.604	1.0,1.0,1.0	-0.411
8115	ENSG00000106263.17	EIF3B	chr7	+	2378688	2379242	2379133	2379242	2376949	2377075	8115	366342302	35,35,11	765707599	0,0,0	492	47	0	0	0.5,0.483,0.724	1.0,1.0,1.0	-0.431
6237	ENSG00000145730.20	PAM	chr5	+	103028181	103028238	103028184	103028238	103019789	103019843	6237	1,0,2	1,6,7	12,7,2	0,3,4	50	47	0.000120779	0.00168383	0.485,0.0,0.212	1.0,0.687,0.32	-0.437
2276	ENSG00000005007.12	UPF1	chr19	+	18865288	18865778	18865560	18865778	18864169	18864251	2276	114,100,79	14,11,9	285304262	0,0,0	319	47	0	0	0.545,0.573,0.564	1.0,1.0,1.0	-0.439
8212	ENSG00000136986.9	DERL1	chr8	-	123014148	123019305	123014148	123015585	123021446	123021499	8212	57,51,29	1,3,3	182152150	2,0,2	3767	47	0.00390913	0.0335581	0.416,0.175,0.108	0.532,1.0,0.483	-0.439
1752	ENSG00000099840.13	IZUMO4	chr19	+	2098051	2098334	2098286	2098334	2097928	2097955	1752	9,15,4	2,0,2	8,9,8	0,0,0	282	47	0.00269871	0.0244097	0.429,1.0,0.25	1.0,1.0,1.0	-0.44
772	ENSG00000138750.14	NUP54	chr4	-	76117663	76118194	76117663	76117774	76124648	76124756	772	46,39,30	3,3,3	222177183	0,0,0	467	47	2.79786e-09	8.45504e-08	0.607,0.567,0.502	1.0,1.0,1.0	-0.441
8694	ENSG00000161010.14	C5orf45	chr5	-	179837275	179840959	179837275	179837885	179841906	179842064	8694	4,1,5	1,1,0	46,27,25	1,0,0	3121	47	1.6805e-05	0.00028458	0.057,0.015,1.0	0.409,1.0,1.0	-0.446
3534	ENSG00000076864.19	RAP1GAP	chr1	-	21597960	21598095	21597960	21598040	21598399	21598502	3534	0,2,0	3,1,2	5,9,9	1,5,2	102	47	4.28756e-05	0.000680689	0.0,0.48,0.0	0.697,0.453,0.675	-0.448
2007	ENSG00000143633.12	C1orf131	chr1	-	231223762	231225523	231223762	231224414	231226738	231226825	2007	37,42,42	4,3,0	172143130	0,0,0	1156	47	5.02323e-07	1.13196e-05	0.273,0.363,1.0	1.0,1.0,1.0	-0.455
4825	ENSG00000135924.15	DNAJB2	chr2	+	219280577	219281771	219281717	219281771	219279797	219279898	4825	40,36,21	1,2,1	163116116	1,0,0	1187	47	0.000588717	0.00679429	0.613,0.416,0.454	0.866,1.0,1.0	-0.461
513	ENSG00000120314.18	WDR55	chr5	+	140668890	140669248	140669078	140669248	140668611	140668791	513	36,25,16	3,8,3	165138139	0,0,0	235	47	9.31033e-13	4.38508e-11	0.706,0.385,0.516	1.0,1.0,1.0	-0.464
522	ENSG00000130299.16	GTPBP3	chr19	+	17338953	17339266	17339122	17339266	17338538	17338741	522	25,26,11	4,5,3	99,89,82	0,0,1	216	47	1.38906e-10	5.07668e-09	0.576,0.531,0.444	1.0,1.0,0.947	-0.465
4615	ENSG00000163728.10	TTC14	chr3	+	180603123	180606372	180606252	180606372	180602890	180603015	4615	56,46,29	4,1,0	126,72,83	0,0,0	3176	47	2.95716e-05	0.000480125	0.172,0.405,1.0	1.0,1.0,1.0	-0.474
4482	ENSG00000183963.18	SMTN	chr22	+	31096997	31097338	31097268	31097338	31096732	31096897	4482	29,42,28	2,10,4	143101112	0,0,0	318	47	7.70384e-13	3.69501e-11	0.682,0.383,0.509	1.0,1.0,1.0	-0.475
6608	ENSG00000161204.11	ABCF3	chr3	+	184189087	184189277	184189254	184189277	184188928	184188988	6608	18,31,5	3,2,4	136175131	0,0,0	214	47	2.52505e-09	7.71986e-08	0.569,0.773,0.215	1.0,1.0,1.0	-0.481
5549	ENSG00000143793.12	C1orf35	chr1	-	228102079	228102382	228102079	228102165	228102642	228102688	5549	10,7,7	5,3,0	6,4,4	0,0,0	264	47	6.98627e-07	1.52821e-05	0.263,0.293,1.0	1.0,1.0,1.0	-0.481
4596	ENSG00000165458.13	INPPL1	chr11	+	72233440	72233744	72233654	72233744	72233074	72233163	4596	58,85,36	14,14,8	170125110	0,2,1	261	47	1.11022e-16	7.44134e-15	0.427,0.522,0.448	1.0,0.918,0.952	-0.491
5530	ENSG00000198563.13	DDX39B	chr6	-	31538762	31538939	31538762	31538855	31540321	31540534	5530	19,26,11	19,62,8	18,23,21	3,0,7	131	47	7.11764e-06	0.000131025	0.264,0.131,0.33	0.683,1.0,0.518	-0.492
2093	ENSG00000115204.14	MPV17	chr2	-	27317077	27317234	27317077	27317173	27322447	27322522	2093	1,4,3	3,2,2	2,2,2	0,0,1	108	47	4.25343e-05	0.000677955	0.127,0.465,0.395	1.0,1.0,0.465	-0.493
8146	ENSG00000213780.10	GTF2H4	chr6	+	30911683	30912146	30912013	30912146	30911430	30911499	8146	13,9,10	0,3,4	56,52,37	0,0,0	377	47	4.42853e-07	1.02444e-05	1.0,0.272,0.238	1.0,1.0,1.0	-0.497
4219	ENSG00000090447.11	TFAP4	chr16	-	4261778	4262422	4261778	4261949	4262535	4262701	4219	11,5,8	4,1,0	177130141	0,0,0	520	47	8.84006e-05	0.00128377	0.199,0.311,1.0	1.0,1.0,1.0	-0.497
4003	ENSG00000053900.10	ANAPC4	chr4	+	25413644	25414504	25414465	25414504	25409697	25409791	4003	24,20,27	2,1,1	92,82,73	0,0,0	868	47	0.00202723	0.0192347	0.394,0.52,0.594	1.0,1.0,1.0	-0.497
1781	ENSG00000179335.18	CLK3	chr15	+	74622119	74622560	74622493	74622560	74620008	74620225	1781	18,9,8	32,29,18	145130146	18,15,8	421	47	0	0	0.059,0.033,0.047	0.473,0.492,0.671	-0.499
6495	ENSG00000144228.8	SPOPL	chr2	+	138550902	138551054	138550973	138551054	138550156	138550294	6495	24,22,14	12,13,3	16,15,13	0,0,0	118	47	1.70509e-10	6.06409e-09	0.443,0.403,0.65	1.0,1.0,1.0	-0.501
1374	ENSG00000011243.17	AKAP8L	chr19	-	15403474	15404042	15403474	15403715	15410519	15410594	1374	27,32,31	11,8,1	204170131	0,3,0	374	47	9.77809e-09	2.8719e-07	0.236,0.335,0.796	1.0,0.877,1.0	-0.503
6853	ENSG00000158552.12	ZFAND2B	chr2	+	219208255	219208486	219208425	219208486	219207886	219208038	6853	24,10,14	4,4,3	76,61,61	0,0,1	217	47	6.67293e-10	2.22204e-08	0.565,0.351,0.503	1.0,1.0,0.93	-0.504
3085	ENSG00000140105.17	WARS	chr14	-	100374135	100374265	100374135	100374179	100375282	100375347	3085	1,0,0	0,1,1	6,1,2	2,0,0	133	47	8.92717e-05	0.00129283	1.0,0.0,0.0	0.515,1.0,1.0	-0.505
6605	ENSG00000161204.11	ABCF3	chr3	+	184187396	184187761	184187663	184187761	184186795	184186875	6605	20,22,16	9,13,0	375299253	0,1,0	314	47	1.59669e-08	4.56148e-07	0.25,0.202,1.0	1.0,0.978,1.0	-0.509
3779	ENSG00000157625.15	TAB3	chrX	-	30842965	30846644	30842965	30843049	30852777	30852938	3779	12,19,27	17,17,7	80,87,84	2,3,0	3642	47	1.1776e-06	2.46726e-05	0.009,0.014,0.047	0.34,0.272,1.0	-0.514
222	ENSG00000137221.14	TJAP1	chr6	+	43500743	43501687	43501525	43501687	43498977	43499100	222	5,8,6	0,1,2	51,27,34	0,0,0	829	47	0.00198165	0.0190293	1.0,0.312,0.145	1.0,1.0,1.0	-0.514
5296	ENSG00000186635.14	ARAP1	chr11	-	72695541	72695865	72695541	72695628	72696548	72696654	5296	39,39,26	5,6,11	119,121,92	0,2,0	284	47	1.30151e-12	6.02152e-11	0.563,0.518,0.281	1.0,0.909,1.0	-0.516
1517	ENSG00000062598.17	ELMO2	chr20	-	46368890	46370525	46368890	46368968	46371351	46371459	1517	23,34,13	0,2,3	152,87,81	0,0,0	1604	47	2.07425e-06	4.12327e-05	1.0,0.333,0.113	1.0,1.0,1.0	-0.518
7319	ENSG00000031823.14	RANBP3	chr19	-	5924826	5925737	5924826	5924905	5927967	5928087	7319	114,103,98	8,7,4	330258263	0,0,0	879	47	6.88338e-15	3.99848e-13	0.432,0.44,0.567	1.0,1.0,1.0	-0.52
1386	ENSG00000129422.14	MTUS1	chr8	-	17653424	17654666	17653424	17653498	17655862	17656065	1386	12,11,18	0,2,2	109,100,67	0,0,0	1215	47	5.30186e-05	0.000822496	1.0,0.175,0.258	1.0,1.0,1.0	-0.522
2031	ENSG00000110066.14	KMT5B	chr11	-	68171231	68171296	68171231	68171251	68173803	68173913	2031	2,1,1	0,5,1	4,6,2	0,0,0	92	47	0.000101162	0.00144501	1.0,0.093,0.338	1.0,1.0,1.0	-0.523
1774	ENSG00000003756.16	RBM5	chr3	+	50100531	50103166	50103082	50103166	50099981	50100051	1774	2,1,5	25,19,9	125,93,108	15,2,0	2598	47	2.52052e-08	7.08455e-07	0.001,0.001,0.01	0.131,0.457,1.0	-0.525
313	ENSG00000102977.13	ACD	chr16	-	67658927	67659613	67658927	67659079	67659701	67659795	313	14,10,5	2,0,6	55,48,43	0,0,0	581	47	1.57093e-07	3.92385e-06	0.362,1.0,0.063	1.0,1.0,1.0	-0.525
5548	ENSG00000143793.12	C1orf35	chr1	-	228102079	228102382	228102079	228102165	228102477	228102560	5548	17,12,3	2,2,3	156130133	2,2,0	264	47	4.01545e-06	7.63373e-05	0.602,0.516,0.151	0.933,0.92,1.0	-0.528
1330	ENSG00000117410.13	ATP6V0B	chr1	+	43977025	43978295	43977980	43978295	43976772	43976824	1330	390318265	11,23,22	599549517	1,0,0	1002	47	0	0	0.624,0.393,0.361	0.966,1.0,1.0	-0.529
5206	ENSG00000214655.10	ZSWIM8	chr10	+	73800639	73801195	73801016	73801195	73800295	73800472	5206	36,39,22	5,3,4	63,58,51	0,0,0	424	47	2.48985e-11	1.03309e-09	0.444,0.59,0.379	1.0,1.0,1.0	-0.529
128	ENSG00000101639.18	CEP192	chr18	+	13057584	13059312	13059081	13059312	13055779	13056698	128	6,5,3	7,4,7	46,43,55	0,3,3	1544	47	1.04057e-06	2.20248e-05	0.025,0.037,0.013	1.0,0.304,0.358	-0.529
1026	ENSG00000147274.14	RBMX	chrX	-	136879016	136879453	136879016	136879123	136880596	136880722	1026	142130101	21,16,16	221205164	0,0,0	377	47	0	0	0.457,0.503,0.44	1.0,1.0,1.0	-0.533
275	ENSG00000108592.16	FTSJ3	chr17	-	63820838	63821115	63820838	63820938	63821353	63821643	275	83,80,63	23,23,11	279224223	0,0,0	224	47	0	0	0.431,0.422,0.546	1.0,1.0,1.0	-0.534
7879	ENSG00000133884.9	DPF2	chr11	+	65345929	65348931	65348849	65348931	65345665	65345803	7879	21,28,22	1,0,2	355305233	0,0,0	2967	47	0.00157186	0.0159278	0.25,1.0,0.148	1.0,1.0,1.0	-0.534
4165	ENSG00000168894.9	RNF181	chr2	+	85597103	85597581	85597444	85597581	85596518	85596649	4165	18,12,1	0,3,2	5,12,10	0,0,0	388	47	1.55322e-05	0.000265367	1.0,0.326,0.057	1.0,1.0,1.0	-0.539
263	ENSG00000036672.15	USP2	chr11	-	119359023	119359342	119359023	119359134	119359536	119359660	263	2,2,3	3,1,0	18,11,11	0,0,0	255	47	0.000134239	0.00185172	0.109,0.269,1.0	1.0,1.0,1.0	-0.541
6573	ENSG00000100225.17	FBXO7	chr22	+	32487744	32493281	32493104	32493281	32485067	32485209	6573	108,101,72	6,3,0	159147119	0,0,0	5407	47	8.3141e-08	2.15179e-06	0.135,0.226,1.0	1.0,1.0,1.0	-0.546
2314	ENSG00000170919.15	TPT1-AS1	chr13	+	45377111	45377215	45377139	45377215	45369958	45370182	2314	0,2,0	1,1,1	2,4,1	5,0,0	75	47	0.00057335	0.00664694	0.0,0.556,0.0	0.2,1.0,1.0	-0.548
4246	ENSG00000007516.13	BAIAP3	chr16	+	1339112	1339244	1339163	1339244	1338901	1338989	4246	0,0,0	3,4,1	5,1,1	5,1,0	98	47	0.00443476	0.0372287	0.0,0.0,0.0	0.324,0.324,1.0	-0.549
2313	ENSG00000170919.15	TPT1-AS1	chr13	+	45377060	45377215	45377139	45377215	45369958	45370182	2313	0,3,0	1,1,1	3,7,8	5,0,0	126	47	0.000465428	0.00551759	0.0,0.528,0.0	0.183,1.0,1.0	-0.552
6118	ENSG00000234741.7	GAS5	chr1	-	173864256	173865282	173864256	173864704	173865470	173865547	6118	278244206	72,54,38	448468356	6,14,4	625	47	0	0	0.225,0.254,0.29	0.849,0.715,0.87	-0.555
1624	ENSG00000100395.14	L3MBTL2	chr22	+	41217122	41219536	41219418	41219536	41216138	41216262	1624	38,24,30	4,0,3	166151148	0,0,0	2343	47	7.53705e-08	1.99009e-06	0.16,1.0,0.167	1.0,1.0,1.0	-0.558
5659	ENSG00000091640.7	SPAG7	chr17	-	4960021	4960190	4960021	4960111	4960458	4960547	5659	0,2,0	26,32,25	3,2,2	0,1,2	126	47	7.22842e-05	0.00107664	0.0,0.023,0.0	1.0,0.427,0.272	-0.559
7029	ENSG00000177082.12	WDR73	chr15	-	84647889	84648625	84647889	84647954	84652713	84652802	7029	12,22,10	2,2,1	133,84,107	2,0,0	718	47	9.08097e-06	0.000164845	0.282,0.419,0.396	0.813,1.0,1.0	-0.572
6220	ENSG00000143093.14	STRIP1	chr1	+	110049111	110050409	110050342	110050409	110047771	110047869	6220	8,7,5	2,0,1	93,75,55	0,0,0	1278	47	0.000270667	0.00342627	0.128,1.0,0.155	1.0,1.0,1.0	-0.572
1069	ENSG00000142864.14	SERBP1	chr1	-	67424199	67424322	67424199	67424277	67425082	67425223	1069	216190167	157154152	221212154	4,3,5	92	47	0	0	0.413,0.387,0.36	0.966,0.973,0.94	-0.573
4677	ENSG00000146263.11	MMS22L	chr6	-	97269901	97272881	97269901	97269992	97272974	97273062	4677	17,13,13	0,1,2	40,43,38	0,0,0	2936	47	0.000132703	0.00183537	1.0,0.172,0.094	1.0,1.0,1.0	-0.578
3128	ENSG00000076604.14	TRAF4	chr17	+	28747842	28748178	28748016	28748178	28747212	28747264	3128	50,53,48	21,11,16	307302272	0,1,0	221	47	0	0	0.336,0.506,0.39	1.0,0.985,1.0	-0.584
4338	ENSG00000187531.13	SIRT7	chr17	-	81914293	81914702	81914293	81914530	81915439	81915512	4338	3,7,0	2,0,3	55,63,26	0,0,0	219	47	1.21841e-06	2.51773e-05	0.244,1.0,0.0	1.0,1.0,1.0	-0.585
808	ENSG00000165233.17	CARD19	chr9	+	93110567	93112289	93112217	93112289	93107673	93107816	808	40,28,29	2,1,1	70,50,44	0,0,0	1697	47	5.44411e-05	0.000834657	0.356,0.437,0.445	1.0,1.0,1.0	-0.587
8404	ENSG00000196531.10	NACA	chr12	-	56714601	56714703	56714601	56714687	56725262	56725299	8404	59,71,49	93,62,53	92,74,74	2,0,0	63	47	0	0	0.321,0.461,0.408	0.972,1.0,1.0	-0.594
3413	ENSG00000063046.17	EIF4B	chr12	+	53021715	53021860	53021805	53021860	53018797	53019006	3413	40,37,35	31,18,33	24,35,33	0,1,2	137	47	1.93179e-14	1.0744e-12	0.307,0.414,0.267	1.0,0.923,0.85	-0.595
6392	ENSG00000082898.16	XPO1	chr2	-	61483936	61485962	61483936	61484105	61488164	61488271	6392	170113112	58,52,40	580458491	3,6,11	1904	47	0	0	0.067,0.051,0.065	0.827,0.653,0.524	-0.607
6245	ENSG00000007202.14	KIAA0100	chr17	-	28639574	28640025	28639574	28639642	28644057	28644187	6245	11,12,8	3,2,1	15,7,14	0,0,0	430	47	4.73107e-08	1.28155e-06	0.286,0.396,0.467	1.0,1.0,1.0	-0.617
6710	ENSG00000142327.11	RNPEPL1	chr2	+	240573774	240574628	240574514	240574628	240573109	240573261	6710	77,65,75	9,4,10	150152134	0,0,0	787	47	2.44249e-15	1.53847e-13	0.338,0.493,0.309	1.0,1.0,1.0	-0.62
2450	ENSG00000187147.17	RNF220	chr1	+	44649882	44651723	44650703	44651723	44649660	44649769	2450	34,19,27	5,4,1	255220237	0,0,1	868	47	8.40694e-12	3.63235e-10	0.269,0.205,0.594	1.0,1.0,0.928	-0.62
7927	ENSG00000116580.18	GON4L	chr1	-	155815804	155816262	155815804	155815900	155820605	155820656	7927	11,18,11	4,2,2	58,52,62	0,0,0	409	47	3.96025e-11	1.59263e-09	0.24,0.508,0.387	1.0,1.0,1.0	-0.622
4277	ENSG00000169242.11	EFNA1	chr1	+	155133502	155133780	155133729	155133780	155131338	155131634	4277	11,6,6	60,63,39	176168152	13,17,16	274	47	0	0	0.03,0.016,0.026	0.699,0.629,0.62	-0.625
7236	ENSG00000100650.15	SRSF5	chr14	+	69769181	69770540	69770466	69770540	69768603	69768674	7236	6,11,9	11,0,3	46,38,25	0,0,0	1332	47	5.54534e-10	1.8584e-08	0.019,1.0,0.096	1.0,1.0,1.0	-0.628
7250	ENSG00000166012.15	TAF1D	chr11	-	93732243	93732313	93732243	93732291	93733349	93733397	7250	50,44,30	187179108	6,11,8	3,2,0	69	47	7.40246e-09	2.21143e-07	0.154,0.143,0.159	0.577,0.789,1.0	-0.637
4252	ENSG00000141458.12	NPC1	chr18	-	23533354	23534559	23533354	23533517	23535468	23535700	4252	27,10,14	1,2,2	189188150	0,0,1	1089	47	2.94521e-07	6.99889e-06	0.538,0.177,0.232	1.0,1.0,0.866	-0.64
2128	ENSG00000255717.6	SNHG1	chr11	-	62853800	62854064	62853800	62853833	62854518	62854551	2128	85,90,52	10061065810	230220223	30,18,14	278	47	0	0	0.014,0.014,0.011	0.564,0.674,0.729	-0.643
6124	ENSG00000234741.7	GAS5	chr1	-	173865856	173866206	173865856	173865894	173866527	173866567	6124	670700502	152191150	872805734	4,3,0	359	47	0	0	0.366,0.324,0.305	0.966,0.972,1.0	-0.648
3657	ENSG00000234585.6	CCT6P3	chr7	+	65068708	65070484	65070345	65070484	65068455	65068610	3657	5,1,3	5,1,0	8,6,3	0,0,0	1684	47	2.27657e-09	7.08448e-08	0.027,0.027,1.0	1.0,1.0,1.0	-0.649
5641	ENSG00000083838.15	ZNF446	chr19	+	58479642	58480019	58479929	58480019	58478086	58478181	5641	6,8,7	2,6,2	48,31,40	2,0,0	334	47	1.66186e-09	5.36309e-08	0.297,0.158,0.33	0.772,1.0,1.0	-0.662
4735	ENSG00000130305.16	NSUN5	chr7	-	73307582	73308553	73307582	73307757	73308697	73308816	4735	26,33,29	4,3,3	178154123	0,0,0	843	47	6.98552e-13	3.44531e-11	0.266,0.38,0.35	1.0,1.0,1.0	-0.668
6597	ENSG00000109323.8	MANBA	chr4	-	102664684	102669049	102664684	102664852	102671280	102671398	6597	32,37,30	16,8,6	64,28,41	0,2,0	4244	47	0.000969991	0.0105355	0.022,0.049,0.052	1.0,0.134,1.0	-0.67
873	ENSG00000165195.15	PIGA	chrX	-	15324664	15325152	15324664	15324871	15325913	15326046	873	9,11,11	3,7,2	46,38,39	0,0,0	328	47	6.88338e-15	3.99848e-13	0.301,0.184,0.441	1.0,1.0,1.0	-0.691
882	ENSG00000213782.7	DDX47	chr12	+	12823202	12824016	12823869	12824016	12822660	12822732	882	180188162	27,22,33	428388365	0,0,0	714	47	0	0	0.305,0.36,0.244	1.0,1.0,1.0	-0.697
4484	ENSG00000183963.18	SMTN	chr22	+	31099061	31099896	31099744	31099896	31098666	31098840	4484	28,20,14	9,4,2	98,71,80	0,0,1	730	47	1.43108e-13	7.4076e-12	0.167,0.244,0.311	1.0,1.0,0.837	-0.705
5833	ENSG00000129933.20	MAU2	chr19	+	19344848	19345369	19345303	19345369	19343836	19343940	5833	5,12,4	1,2,2	121,67,58	0,0,0	502	47	2.48741e-07	5.96523e-06	0.319,0.36,0.158	1.0,1.0,1.0	-0.721
6116	ENSG00000234741.7	GAS5	chr1	-	173864256	173864704	173864256	173864304	173865470	173865547	6116	146138105	510542442	108,83,72	3,2,4	447	47	0	0	0.029,0.026,0.024	0.791,0.814,0.654	-0.727
6108	ENSG00000147162.13	OGT	chrX	+	71544566	71548023	71547906	71548023	71537828	71538072	6108	119,88,90	8,5,8	167156158	0,1,0	3387	47	1.05623e-10	4.00141e-09	0.171,0.196,0.135	1.0,0.684,1.0	-0.727
787	ENSG00000076924.11	XAB2	chr19	-	7620274	7620669	7620274	7620446	7620845	7621036	787	14,24,20	11,10,8	164,120,99	0,0,0	270	47	0	0	0.181,0.295,0.303	1.0,1.0,1.0	-0.74
4225	ENSG00000069399.13	BCL3	chr19	+	44758245	44758841	44758723	44758841	44757645	44757723	4225	7,5,9	2,5,1	34,41,29	0,0,0	525	47	7.64944e-14	4.03952e-12	0.239,0.082,0.446	1.0,1.0,1.0	-0.744
176	ENSG00000013441.15	CLK1	chr2	-	200856890	200857884	200856890	200856985	200857972	200858089	176	31,36,9	15,14,4	114105100	4,0,0	946	47	4.54758e-12	2.01481e-10	0.093,0.113,0.101	0.586,1.0,1.0	-0.76
2761	ENSG00000077152.9	UBE2T	chr1	-	202333009	202333335	202333009	202333093	202333449	202333555	2761	301249222	156131151	938828669	0,4,0	289	47	0	0	0.239,0.236,0.193	1.0,0.971,1.0	-0.768
238	ENSG00000137497.17	NUMA1	chr11	-	72007188	72008845	72007188	72007435	72008966	72009185	238	145132105	14,13,14	356343311	0,0,0	1457	47	0	0	0.25,0.247,0.195	1.0,1.0,1.0	-0.769
6582	ENSG00000186866.16	POFUT2	chr21	-	45263927	45267713	45263927	45265635	45269838	45270019	6582	18,15,14	4,7,6	57,47,38	0,1,0	2125	47	6.8992e-10	2.28285e-08	0.091,0.045,0.049	1.0,0.51,1.0	-0.775
4282	ENSG00000076984.17	MAP2K7	chr19	+	7910062	7910373	7910259	7910373	7909754	7909896	4282	7,10,3	4,6,3	81,95,73	0,0,0	244	47	0	0	0.252,0.243,0.162	1.0,1.0,1.0	-0.781
3069	ENSG00000125089.16	SH3TC1	chr4	+	8236277	8237670	8237473	8237670	8235432	8235555	3069	1,2,3	6,4,3	23,30,18	0,0,1	1243	47	7.92988e-12	3.45478e-10	0.006,0.019,0.036	1.0,1.0,0.405	-0.781
2539	ENSG00000110172.11	CHORDC1	chr11	-	90210535	90214175	90210535	90210594	90215173	90215230	2539	93,102,93	3,4,9	739539564	0,0,0	3628	47	0	0	0.287,0.248,0.118	1.0,1.0,1.0	-0.782
4280	ENSG00000126822.16	PLEKHG3	chr14	+	64731360	64731806	64731713	64731806	64731037	64731169	4280	9,8,8	3,5,4	69,53,52	0,0,0	400	47	2.22045e-16	1.45106e-14	0.261,0.158,0.19	1.0,1.0,1.0	-0.797
4204	ENSG00000112531.16	QKI	chr6	+	163563419	163570145	163565945	163570145	163561981	163562069	4204	22,35,19	2,3,1	159112119	0,0,0	2573	47	3.68277e-11	1.49252e-09	0.167,0.176,0.258	1.0,1.0,1.0	-0.8
8816	ENSG00000175166.16	PSMD2	chr3	+	184301770	184302071	184301793	184302071	184301536	184301658	8816	2,1,0	2,3,2	2,1,2	0,0,0	70	47	5.92654e-11	2.32962e-09	0.402,0.183,0.0	1.0,1.0,1.0	-0.805
5990	ENSG00000067048.16	DDX3Y	chrY	+	12914883	12915227	12915066	12915227	12914563	12914649	5990	25,21,30	26,30,29	240209183	5,1,0	230	47	0	0	0.164,0.125,0.175	0.907,0.977,1.0	-0.807
1023	ENSG00000147274.14	RBMX	chrX	-	136872267	136875168	136872267	136872345	136875257	136875383	1023	685642551	42,38,56	11161021892	0,0,0	2870	47	0	0	0.211,0.217,0.139	1.0,1.0,1.0	-0.811
4632	ENSG00000109118.13	PHF12	chr17	-	28923908	28927063	28923908	28924302	28950064	28950246	4632	107,80,65	78,52,49	126129115	2,0,0	2808	47	1.11022e-16	7.44134e-15	0.022,0.025,0.022	0.513,1.0,1.0	-0.815
293	ENSG00000079134.11	THOC1	chr18	-	224923	225403	224923	224994	226800	226901	293	37,28,22	19,13,10	120,84,96	0,0,0	456	47	0	0	0.167,0.182,0.185	1.0,1.0,1.0	-0.822
3993	ENSG00000144354.13	CDCA7	chr2	+	173363817	173364989	173364794	173364989	173363225	173363462	3993	26,17,18	7,9,2	142,127,94	0,0,0	1024	47	0	0	0.146,0.08,0.292	1.0,1.0,1.0	-0.827
1338	ENSG00000197223.11	C1D	chr2	-	68045987	68046410	68045987	68046043	68047172	68047319	1338	26,34,12	19,21,16	102,85,80	2,0,0	414	47	0	0	0.134,0.155,0.078	0.853,1.0,1.0	-0.829
5921	ENSG00000196378.11	ZNF34	chr8	-	144778037	144778525	144778037	144778164	144780227	144780280	5921	11,12,7	16,5,3	20,6,14	0,0,0	408	47	1.81299e-13	9.29248e-12	0.073,0.217,0.212	1.0,1.0,1.0	-0.833
6576	ENSG00000159377.10	PSMB4	chr1	+	151401238	151401630	151401541	151401630	151400441	151400588	6576	13,17,10	8,12,7	13,10,12	0,0,0	350	47	3.38085e-12	1.52371e-10	0.179,0.16,0.161	1.0,1.0,1.0	-0.833
5087	ENSG00000162413.16	KLHL21	chr1	-	6590723	6595557	6590723	6593658	6599046	6599452	5087	19,9,13	1,2,4	95,111,79	0,0,0	1946	47	4.66294e-15	2.80205e-13	0.315,0.098,0.073	1.0,1.0,1.0	-0.838
4074	ENSG00000109332.19	UBE2D3	chr4	-	102801453	102802638	102801453	102801559	102826484	102826636	4074	62,38,37	13,10,7	4,4,4	0,0,0	1126	47	3.11644e-06	6.06668e-05	0.166,0.137,0.181	1.0,1.0,1.0	-0.839
6409	ENSG00000108443.13	RPS6KB1	chr17	+	59936214	59936541	59936463	59936541	59935192	59935300	6409	32,25,25	43,37,34	159158128	0,2,2	296	47	0	0	0.106,0.097,0.105	1.0,0.926,0.91	-0.843
6117	ENSG00000234741.7	GAS5	chr1	-	173864256	173865282	173864256	173864304	173865470	173865547	6117	326311241	510542442	511492396	3,2,4	1025	47	0	0	0.028,0.026,0.024	0.886,0.919,0.819	-0.849
8006	ENSG00000101182.14	PSMA7	chr20	-	62137363	62137465	62137363	62137426	62139074	62139197	8006	7,3,0	12,7,7	1,4,1	0,0,0	86	47	2.54971e-10	8.94624e-09	0.242,0.19,0.0	1.0,1.0,1.0	-0.856
3813	ENSG00000177595.17	PIDD1	chr11	-	799814	800244	799814	800014	800332	800451	3813	4,6,3	12,8,2	20,12,15	0,0,0	277	47	0	0	0.054,0.113,0.203	1.0,1.0,1.0	-0.877
8752	ENSG00000006744.18	ELAC2	chr17	-	12995939	12996685	12995939	12995978	13000155	13000274	8752	1,4,3	6,1,1	4,4,2	0,0,0	754	47	0	0	0.01,0.2,0.158	1.0,1.0,1.0	-0.877
7592	ENSG00000088205.12	DDX18	chr2	+	117826268	117829466	117829288	117829466	117825446	117825599	7592	133117112	17,15,10	440351360	0,0,0	3067	47	0	0	0.107,0.107,0.146	1.0,1.0,1.0	-0.88
7656	ENSG00000167962.13	ZNF598	chr16	-	1999495	2000481	1999495	2000256	2001003	2001191	7656	108,135,82	168150118	338310269	0,0,0	272	47	0	0	0.1,0.135,0.107	1.0,1.0,1.0	-0.886
4472	ENSG00000215041.9	NEURL4	chr17	-	7318268	7318674	7318268	7318356	7319049	7319208	4472	18,7,9	23,23,10	74,57,61	1,0,0	365	47	0	0	0.092,0.038,0.104	0.905,1.0,1.0	-0.89
2326	ENSG00000267796.7	LIN37	chr19	+	35754245	35754519	35754392	35754519	35754016	35754157	2326	1,2,2	3,11,8	41,34,34	0,0,1	194	47	0	0	0.075,0.042,0.057	1.0,1.0,0.892	-0.906
5568	ENSG00000115942.8	ORC2	chr2	-	200913294	200913992	200913294	200913413	200920221	200920393	5568	14,20,4	9,13,8	194134146	0,0,0	626	47	0	0	0.105,0.104,0.036	1.0,1.0,1.0	-0.918
6973	ENSG00000169228.13	RAB24	chr5	-	177302127	177302496	177302127	177302178	177303008	177303077	6973	3,3,7	5,5,8	8,5,6	0,0,0	365	47	7.59837e-13	3.67817e-11	0.072,0.072,0.101	1.0,1.0,1.0	-0.918
654	ENSG00000163938.16	GNL3	chr3	+	52690591	52691071	52690944	52691071	52689073	52689206	654	69,53,35	83,92,69	869739677	1,0,1	400	47	0	0	0.089,0.063,0.056	0.99,1.0,0.988	-0.923
7392	ENSG00000119707.13	RBM25	chr14	+	73099666	73103478	73103191	73103478	73099379	73099433	7392	224221202	33,39,33	424372305	0,0,0	3572	47	0	0	0.082,0.069,0.075	1.0,1.0,1.0	-0.925
4550	ENSG00000089916.17	GPATCH2L	chr14	+	76173545	76176690	76176622	76176690	76171842	76172019	4550	13,14,8	3,7,1	86,75,77	0,0,0	3124	47	0	0	0.061,0.029,0.107	1.0,1.0,1.0	-0.934
883	ENSG00000213782.7	DDX47	chr12	+	12823202	12824677	12824539	12824677	12822660	12822732	883	180188162	133,115,97	428388365	0,0,0	1384	47	0	0	0.044,0.053,0.054	1.0,1.0,1.0	-0.95
7880	ENSG00000089094.17	KDM2B	chr12	-	121442156	121443793	121442156	121442836	121444011	121444272	7880	10,12,17	12,15,20	132,113,80	0,0,0	1004	47	0	0	0.038,0.036,0.038	1.0,1.0,1.0	-0.963
4431	ENSG00000114857.17	NKTR	chr3	+	42619663	42621516	42621428	42621516	42619019	42619127	4431	17,8,13	17,14,15	71,64,57	0,0,0	1812	47	0	0	0.025,0.015,0.022	1.0,1.0,1.0	-0.979
4459	ENSG00000112715.20	VEGFA	chr6	+	43778888	43786484	43784540	43786484	43778459	43778536	4459	56,59,63	36,33,22	254205189	0,0,0	5699	47	0	0	0.013,0.015,0.023	1.0,1.0,1.0	-0.983
4990	ENSG00000121073.13	SLC35B1	chr17	-	49705123	49706309	49705123	49705281	49706964	49707068	4990	17,9,19	46,58,30	53,65,44	0,0,0	1075	47	0	0	0.016,0.007,0.027	1.0,1.0,1.0	-0.983
5435	ENSG00000107679.14	PLEKHA1	chr10	+	122417899	122424263	122424198	122424263	122415858	122416002	5435	11,9,12	10,6,7	122,123,84	0,0,0	6346	47	0	0	0.008,0.011,0.013	1.0,1.0,1.0	-0.989
4549	ENSG00000089916.17	GPATCH2L	chr14	+	76173545	76176690	76176622	76176690	76154353	76155025	4549	3,1,1	9,2,1	3,2,4	0,0,0	3124	47	9.10383e-15	5.17335e-13	0.005,0.007,0.015	1.0,1.0,1.0	-0.991
5544	ENSG00000161265.14	U2AF1L4	chr19	-	35744322	35745187	35744322	35744421	35745347	35745442	5544	0,4,0	28,9,9	13,15,4	0,0,0	813	47	0	0	0.0,0.025,0.0	1.0,1.0,1.0	-0.992
3376	ENSG00000204713.10	TRIM27	chr6	-	28903001	28908840	28903001	28904665	28908972	28909088	3376	17,11,9	32,29,39	355289330	0,0,0	4222	47	0	0	0.006,0.004,0.003	1.0,1.0,1.0	-0.996
2249	ENSG00000104763.18	ASAH1	chr8	-	18061376	18062423	18061376	18061458	18067219	18067298	2249	0,0,0	1,1,1	1,2,1	0,0,0	1012	47	3.83471e-13	1.90932e-11	0.0,0.0,0.0	1.0,1.0,1.0	-1
A5
ID	GeneID	geneSymbol	chr	strand	longExonStart_0base	longExonEnd	shortES	shortEE	flankingES	flankingEE	ID_1	IJC_SAMPLE_1	SJC_SAMPLE_1	IJC_SAMPLE_2	SJC_SAMPLE_2	IncFormLen	SkipFormLen	PValue	FDR	IncLevel1	IncLevel2	IncLevelDifference
258	ENSG00000130713.15	EXOSC2	chr9	+	130697581	130698251	130697581	130697627	130702133	130702310	258	6,8,10	0,0,0	6,5,10	1,3,2	671	47	8.22271e-11	2.7843e-09	1.0,1.0,1.0	0.296,0.105,0.259	0.78
3617	ENSG00000132436.11	FIGNL1	chr7	-	50449117	50449723	50449562	50449723	50448180	50448289	3617	10,10,4	0,1,0	20,29,24	18,14,17	492	47	2.76084e-06	4.80781e-05	1.0,0.489,1.0	0.096,0.165,0.119	0.703
5072	ENSG00000122783.16	C7orf49	chr7	-	135168930	135169060	135168968	135169060	135167731	135167807	5072	1,2,5	0,0,2	22,23,14	36,43,27	85	47	0.000183982	0.00205756	1.0,1.0,0.58	0.253,0.228,0.223	0.625
868	ENSG00000116128.10	BCL9	chr1	+	147612882	147613199	147612882	147612977	147614426	147614616	868	172156110	4,4,3	123,105,89	78,48,41	269	47	0	0	0.883,0.872,0.865	0.216,0.277,0.275	0.617
92	ENSG00000247240.7	UBL7-AS1	chr15	+	74461882	74462031	74461882	74462027	74466035	74466130	92	3,1,1	1,0,0	1,2,4	14,8,2	51	47	2.9454e-06	5.10489e-05	0.734,1.0,1.0	0.062,0.187,0.648	0.612
1136	ENSG00000172262.11	ZNF131	chr5	+	43161248	43161613	43161248	43161606	43161708	43161931	1136	1,3,5	0,1,4	17,11,15	84,57,80	54	47	0.00134749	0.0117049	1.0,0.723,0.521	0.15,0.144,0.14	0.603
5593	ENSG00000160323.18	ADAMTS13	chr9	+	133455284	133455603	133455284	133455435	133456068	133456215	5593	5,3,1	2,0,0	6,0,3	2,4,3	215	47	0.00412883	0.0303196	0.353,1.0,1.0	0.396,0.0,0.179	0.593
3815	ENSG00000163138.18	PACRGL	chr4	+	20700458	20700706	20700458	20700617	20704465	20704533	3815	5,1,2	0,0,1	5,0,0	1,12,8	136	47	1.10697e-06	2.0867e-05	1.0,1.0,0.409	0.633,0.0,0.0	0.592
4659	ENSG00000131480.8	AOC2	chr17	+	42849085	42849371	42849085	42849290	42849600	42849730	4659	5,1,7	0,0,0	20,12,4	7,3,9	128	47	2.07703e-09	6.07657e-08	1.0,1.0,1.0	0.512,0.595,0.14	0.584
1660	ENSG00000154134.14	ROBO3	chr11	+	124877518	124878131	124877518	124877658	124878297	124878436	1660	15,3,10	0,0,1	13,10,4	9,1,2	520	47	1.00908e-05	0.000153121	1.0,1.0,0.475	0.115,0.475,0.153	0.577
5101	ENSG00000172053.16	QARS	chr3	-	49104356	49104471	49104372	49104471	49103862	49103972	5101	4,2,3	2,0,0	5,2,0	9,1,2	63	47	8.6745e-05	0.00102331	0.599,1.0,1.0	0.293,0.599,0.0	0.569
2120	ENSG00000073803.13	MAP3K13	chr3	+	185428496	185429056	185428496	185428946	185437446	185437630	2120	10,12,10	0,0,1	9,4,3	2,3,4	157	47	2.93466e-07	6.02924e-06	1.0,1.0,0.75	0.574,0.285,0.183	0.569
3615	ENSG00000132436.11	FIGNL1	chr7	-	50449117	50449723	50449544	50449723	50448180	50448289	3615	10,10,4	0,1,0	20,29,24	3,9,10	474	47	2.55779e-05	0.000352975	1.0,0.498,1.0	0.398,0.242,0.192	0.555
1491	ENSG00000188917.14	TRMT2B	chrX	-	101051250	101051733	101051643	101051733	101041316	101041371	1491	1,1,2	0,0,0	1,2,6	1,0,2	440	47	0.000939183	0.00858648	1.0,1.0,1.0	0.097,1.0,0.243	0.553
350	ENSG00000221838.9	AP4M1	chr7	+	100101879	100102393	100101879	100101989	100102674	100102781	350	4,5,5	0,0,0	21,12,8	0,3,7	451	47	3.25103e-07	6.49674e-06	1.0,1.0,1.0	1.0,0.294,0.106	0.533
909	ENSG00000067840.12	PDZD4	chrX	-	153808341	153808595	153808359	153808595	153807278	153807369	909	5,4,4	0,3,0	0,2,2	1,1,3	65	47	0.00375006	0.0278186	1.0,0.491,1.0	0.0,0.591,0.325	0.525
1333	ENSG00000226935.6	LINC00161	chr21	+	28539317	28539884	28539317	28539528	28540052	28540355	1333	7,12,7	0,0,0	77,67,56	5,10,11	403	47	3.02357e-07	6.17721e-06	1.0,1.0,1.0	0.642,0.439,0.373	0.515
5071	ENSG00000122783.16	C7orf49	chr7	-	135168785	135169060	135168968	135169060	135167731	135167807	5071	6,3,5	0,0,2	74,67,48	36,43,27	230	47	0.00248606	0.0197181	1.0,1.0,0.338	0.296,0.242,0.266	0.511
4754	ENSG00000167315.17	ACAA2	chr18	-	49813681	49813953	49813816	49813953	49802686	49802853	4754	1,1,4	0,0,1	0,1,0	2,0,2	182	47	6.87162e-06	0.000110217	1.0,1.0,0.508	0.0,1.0,0.0	0.503
298	ENSG00000110888.17	CAPRIN2	chr12	-	30714958	30716676	30716507	30716676	30713784	30713885	298	9,8,14	1,0,0	56,39,37	2,11,5	1596	47	0.000797237	0.00751416	0.21,1.0,1.0	0.452,0.095,0.179	0.495
1087	ENSG00000170412.16	GPRC5C	chr17	+	74439744	74440827	74439744	74440046	74443817	74443912	1087	17,16,5	0,0,0	37,35,27	2,1,3	828	47	1.11789e-06	2.09647e-05	1.0,1.0,1.0	0.512,0.665,0.338	0.495
4861	ENSG00000173559.12	NABP1	chr2	+	191678135	191678705	191678135	191678241	191678989	191679128	4861	68,36,52	1,5,1	103,63,56	35,18,27	511	47	3.96768e-05	0.000509117	0.862,0.398,0.827	0.213,0.244,0.16	0.49
4642	ENSG00000082258.12	CCNT2	chr2	+	134946100	134946465	134946100	134946146	134947735	134947899	4642	58,65,51	7,6,10	13,9,15	122,108,88	366	47	0	0	0.516,0.582,0.396	0.013,0.011,0.021	0.483
2195	ENSG00000159210.9	SNF8	chr17	-	48936130	48936242	48936169	48936242	48931642	48931717	2195	1,3,4	2,0,0	0,1,4	2,1,3	86	47	0.000928343	0.00850865	0.215,1.0,1.0	0.0,0.353,0.422	0.48
1412	ENSG00000147687.17	TATDN1	chr8	-	124504270	124504347	124504274	124504347	124503839	124503951	1412	7,8,5	0,4,3	7,8,3	14,17,11	51	47	0.000235539	0.00256358	1.0,0.648,0.606	0.315,0.302,0.201	0.479
3817	ENSG00000163138.18	PACRGL	chr4	+	20700458	20700787	20700458	20700617	20704465	20704533	3817	38,31,39	0,0,1	33,17,21	1,12,8	217	47	2.0408e-07	4.39013e-06	1.0,1.0,0.894	0.877,0.235,0.362	0.473
2634	ENSG00000239382.10	ALKBH6	chr19	-	36013000	36013089	36013020	36013089	36010893	36011045	2634	2,0,2	0,1,0	5,0,0	2,2,4	67	47	0.000158244	0.00180279	1.0,0.0,1.0	0.637,0.0,0.0	0.454
128	ENSG00000197530.12	MIB2	chr1	+	1625545	1626754	1625545	1625653	1626836	1626999	128	21,23,18	0,0,0	68,68,64	5,1,2	1148	47	1.99739e-08	5.00304e-07	1.0,1.0,1.0	0.358,0.736,0.567	0.446
3614	ENSG00000132436.11	FIGNL1	chr7	-	50449117	50449723	50449499	50449723	50448180	50448289	3614	10,10,4	0,1,1	20,29,24	16,12,11	429	47	0.00236722	0.0190262	1.0,0.523,0.305	0.12,0.209,0.193	0.435
0	ENSG00000130734.9	ATG4D	chr19	+	10546838	10547082	10546838	10547071	10547188	10547253	0	1,0,1	0,1,0	1,1,2	3,5,3	58	47	0.00250018	0.0197444	1.0,0.0,1.0	0.213,0.139,0.351	0.432
278	ENSG00000108039.17	XPNPEP1	chr10	-	109875527	109877867	109877789	109877867	109873366	109873427	278	206166134	0,1,1	330304243	14,7,6	2309	47	3.00362e-06	5.15693e-05	1.0,0.772,0.732	0.324,0.469,0.452	0.42
5908	ENSG00000077150.18	NFKB2	chr10	+	102394109	102394600	102394109	102394555	102395887	102395980	5908	2,1,3	0,0,0	7,3,3	8,0,2	92	47	3.70389e-06	6.18499e-05	1.0,1.0,1.0	0.309,1.0,0.434	0.419
4468	ENSG00000100325.14	ASCC2	chr22	-	29834441	29834550	29834488	29834550	29825621	29825780	4468	6,6,2	3,0,0	3,5,5	4,3,2	94	47	0.00714976	0.0479755	0.5,1.0,1.0	0.273,0.455,0.556	0.405
4910	ENSG00000129810.14	SGO1	chr3	-	20174248	20175055	20175004	20175055	20171042	20171232	4910	19,9,8	0,0,0	156127137	7,4,5	803	47	4.45543e-07	8.85518e-06	1.0,1.0,1.0	0.566,0.65,0.616	0.389
4353	ENSG00000163660.11	CCNL1	chr3	-	157156935	157157083	157157010	157157083	157153035	157153156	4353	15,23,21	5,9,6	22,10,28	54,38,40	122	47	5.71339e-10	1.74116e-08	0.536,0.496,0.574	0.136,0.092,0.212	0.389
3794	ENSG00000137449.15	CPEB2	chr4	+	15007304	15007595	15007304	15007586	15017187	15017278	3794	4,2,4	2,8,2	3,3,1	24,18,10	56	47	0.00393808	0.0290354	0.627,0.173,0.627	0.095,0.123,0.077	0.377
306	ENSG00000272752.6	STAG3L5P-PVRIG2P-PILRB	chr7	+	100353372	100354012	100353372	100353483	100355142	100355240	306	6,5,8	0,0,0	60,42,45	4,3,1	576	47	2.11385e-07	4.49438e-06	1.0,1.0,1.0	0.55,0.533,0.786	0.377
858	ENSG00000139926.15	FRMD6	chr14	+	51701055	51701159	51701055	51701135	51702511	51702588	858	6,1,1	0,0,0	2,3,7	5,1,0	71	47	0.0013796	0.011899	1.0,1.0,1.0	0.209,0.665,1.0	0.375
3816	ENSG00000163138.18	PACRGL	chr4	+	20700458	20700747	20700458	20700617	20704465	20704533	3816	4,3,0	0,0,1	6,8,4	1,12,8	177	47	0.00127437	0.011176	1.0,1.0,0.0	0.614,0.15,0.117	0.373
1245	ENSG00000175455.14	CCDC14	chr3	-	123955842	123956115	123956045	123956115	123948895	123949132	1245	32,19,30	2,0,0	67,63,54	14,6,10	250	47	7.96008e-06	0.000125474	0.75,1.0,1.0	0.474,0.664,0.504	0.369
1089	ENSG00000106462.10	EZH2	chr7	-	148846469	148846598	148846496	148846598	148829727	148829848	1089	2,1,1	0,0,0	9,12,6	2,3,5	74	47	1.9074e-07	4.12743e-06	1.0,1.0,1.0	0.741,0.718,0.433	0.369
5322	ENSG00000006757.11	PNPLA4	chrX	-	7927670	7927739	7927685	7927739	7925939	7926132	5322	3,3,5	0,0,2	12,18,6	4,11,9	62	47	0.000379886	0.00389144	1.0,1.0,0.655	0.695,0.554,0.336	0.357
4165	ENSG00000111846.15	GCNT2	chr6	+	10528630	10529836	10528630	10528841	10621350	10621443	4165	15,4,8	0,0,0	82,38,26	2,0,3	1042	47	0.000333218	0.00347174	1.0,1.0,1.0	0.649,1.0,0.281	0.357
4870	ENSG00000049283.17	EPN3	chr17	+	50532737	50532985	50532737	50532844	50536420	50536625	4870	23,15,11	1,0,1	105,94,78	38,23,13	188	47	7.52438e-06	0.000119638	0.852,1.0,0.733	0.409,0.505,0.6	0.357
5728	ENSG00000151148.13	UBE3B	chr12	+	109477652	109478109	109477652	109477776	109481636	109481742	5728	25,10,27	0,0,0	39,31,29	5,2,1	380	47	1.78878e-07	3.89379e-06	1.0,1.0,1.0	0.491,0.657,0.782	0.357
5206	ENSG00000163378.13	EOGT	chr3	-	69012514	69012799	69012602	69012799	69011935	69011991	5206	6,2,4	1,0,0	12,10,7	5,1,4	135	47	6.19121e-05	0.000757232	0.676,1.0,1.0	0.455,0.777,0.379	0.355
4341	ENSG00000185621.11	LMLN	chr3	+	197960199	197960440	197960199	197960319	197974376	197974474	4341	8,10,6	0,1,0	46,26,11	13,1,7	168	47	3.25031e-05	0.000441873	1.0,0.737,1.0	0.497,0.879,0.305	0.352
5761	ENSG00000183474.15	GTF2H2C	chr5	+	69560222	69560403	69560222	69560242	69565099	69565188	5761	6,2,3	2,0,0	14,10,14	9,4,1	208	47	0.00739231	0.0494217	0.404,1.0,1.0	0.26,0.361,0.76	0.341
5893	ENSG00000104064.16	GABPB1	chr15	-	50301220	50301368	50301256	50301368	50300788	50300902	5893	50,31,38	10,18,19	49,47,22	78,50,62	83	47	4.5276e-06	7.4583e-05	0.739,0.494,0.531	0.262,0.347,0.167	0.329
5069	ENSG00000122783.16	C7orf49	chr7	-	135168748	135169060	135168968	135169060	135167731	135167807	5069	29,21,28	0,0,2	378228231	36,43,27	267	47	2.68208e-05	0.000367354	1.0,1.0,0.711	0.649,0.483,0.601	0.326
2171	ENSG00000138375.12	SMARCAL1	chr2	+	216412413	216412648	216412413	216412603	216413855	216413892	2171	1,5,4	0,1,0	21,25,14	10,9,4	92	47	4.2216e-05	0.000537923	1.0,0.719,1.0	0.518,0.587,0.641	0.324
1698	ENSG00000187147.17	RNF220	chr1	+	44635544	44635666	44635544	44635588	44636029	44636162	1698	100,88,74	17,22,15	222198190	184169130	125	47	8.77076e-15	3.95984e-13	0.689,0.601,0.65	0.312,0.306,0.355	0.322
2696	ENSG00000129219.13	PLD2	chr17	+	4819428	4819582	4819428	4819549	4821792	4821907	2696	8,19,11	1,4,0	13,15,13	4,10,8	80	47	0.00198174	0.0164336	0.825,0.736,1.0	0.656,0.468,0.488	0.316
5009	ENSG00000079974.17	RABL2B	chr22	-	50783038	50783286	50783044	50783286	50782187	50782351	5009	16,10,14	2,5,0	19,4,30	9,12,11	53	47	0.00748765	0.04982	0.876,0.639,1.0	0.652,0.228,0.707	0.309
1039	ENSG00000178821.12	TMEM52	chr1	-	1918892	1919088	1919044	1919088	1918252	1918431	1039	6,11,5	1,1,0	6,17,10	7,1,3	199	47	0.0012942	0.0112688	0.586,0.722,1.0	0.168,0.801,0.44	0.3
75	ENSG00000107404.18	DVL1	chr1	-	1339286	1339439	1339361	1339439	1338521	1338653	75	55,61,26	4,13,3	143150127	87,49,61	122	47	3.48441e-05	0.000461684	0.841,0.644,0.77	0.388,0.541,0.445	0.294
2312	ENSG00000183426.16	NPIPA1	chr16	+	14948929	14949936	14948929	14949037	14950049	14950110	2312	3,4,4	0,1,0	13,8,3	0,1,8	946	47	0.00393017	0.0290354	1.0,0.166,1.0	1.0,0.284,0.018	0.288
1850	ENSG00000118518.15	RNF146	chr6	+	127266882	127267095	127266882	127267044	127280230	127280340	1850	2,3,2	1,0,0	14,18,6	10,5,2	98	47	0.000110723	0.00129365	0.49,1.0,1.0	0.402,0.633,0.59	0.288
3200	ENSG00000124151.18	NCOA3	chr20	+	47649004	47649109	47649004	47649097	47650981	47651276	3200	4,3,1	0,0,1	10,5,6	7,5,3	59	47	5.19649e-05	0.00064638	1.0,1.0,0.443	0.532,0.443,0.614	0.285
2166	ENSG00000076604.14	TRAF4	chr17	+	28747212	28747391	28747212	28747264	28747842	28747947	2166	76,68,78	50,53,48	6,1,2	307302272	174	47	0	0	0.291,0.257,0.305	0.005,0.001,0.002	0.282
4291	ENSG00000080802.18	CNOT4	chr7	-	135410514	135410648	135410523	135410648	135398168	135398226	4291	12,9,9	5,8,7	20,17,16	45,35,35	56	47	0.00101632	0.00913222	0.668,0.486,0.519	0.272,0.29,0.277	0.278
3438	ENSG00000204564.11	C6orf136	chr6	+	30650993	30651100	30650993	30651082	30651265	30651466	3438	12,3,4	12,8,5	11,5,4	84,79,75	65	47	1.25881e-06	2.33678e-05	0.42,0.213,0.366	0.086,0.044,0.037	0.277
102	ENSG00000118412.12	CASP8AP2	chr6	+	89829899	89830106	89829899	89830067	89846561	89846644	102	9,9,6	8,5,5	11,4,1	16,16,10	86	47	0.00325586	0.0244993	0.381,0.496,0.396	0.273,0.12,0.052	0.276
3956	ENSG00000196730.12	DAPK1	chr9	+	87497680	87498107	87497680	87497772	87498969	87499139	3956	8,12,8	0,1,0	14,19,27	4,1,1	382	47	1.89332e-05	0.000266303	1.0,0.596,1.0	0.301,0.7,0.769	0.275
1996	ENSG00000145868.16	FBXO38	chr5	+	148427212	148427947	148427212	148427722	148433423	148433524	1996	19,22,25	5,2,4	57,29,47	22,24,22	272	47	0.00503114	0.0358653	0.396,0.655,0.519	0.309,0.173,0.27	0.273
3248	ENSG00000008128.22	CDK11A	chr1	-	1707408	1707584	1707524	1707584	1705641	1705732	3248	11,19,7	6,4,3	12,15,8	20,17,12	163	47	0.0012809	0.0112064	0.346,0.578,0.402	0.147,0.203,0.161	0.272
4024	ENSG00000269893.6	SNHG8	chr4	+	118278708	118279137	118278708	118278792	118279623	118279823	4024	66,64,55	25,15,9	2,1,2	3,3,3	392	47	8.58863e-06	0.000133087	0.24,0.338,0.423	0.074,0.038,0.074	0.272
2153	ENSG00000156650.12	KAT6B	chr10	+	74975398	74975781	74975398	74975454	74977315	74977437	2153	1,2,5	0,0,1	50,49,47	11,7,2	374	47	0.000494795	0.00497106	1.0,1.0,0.386	0.364,0.468,0.747	0.269
5417	ENSG00000087206.16	UIMC1	chr5	-	176968554	176969291	176969052	176969291	176958092	176958154	5417	20,16,19	0,0,0	67,58,54	0,2,5	545	47	3.31486e-05	0.000445678	1.0,1.0,1.0	1.0,0.714,0.482	0.268
557	ENSG00000188219.14	POTEE	chr2	+	131223595	131223740	131223595	131223710	131223869	131224043	557	1,3,2	0,2,0	9,8,2	2,2,4	77	47	0.00688678	0.0466388	1.0,0.478,1.0	0.733,0.709,0.234	0.267
6081	ENSG00000232956.8	SNHG15	chr7	-	44985881	44986097	44986020	44986097	44984356	44984426	6081	136,98,84	37,46,15	46,60,78	69,66,49	186	47	1.93972e-06	3.47723e-05	0.482,0.35,0.586	0.144,0.187,0.287	0.267
1051	ENSG00000160193.11	WDR4	chr21	-	42873550	42873691	42873602	42873691	42863439	42863596	1051	37,41,36	0,1,2	105,82,78	24,15,20	99	47	1.50986e-08	3.86124e-07	1.0,0.951,0.895	0.675,0.722,0.649	0.267
3124	ENSG00000214725.8	CDIPT-AS1	chr16	+	29865159	29865237	29865159	29865193	29865355	29865442	3124	3,11,8	0,0,0	8,9,14	2,1,3	91	47	0.000269779	0.00285966	1.0,1.0,1.0	0.674,0.823,0.707	0.265
5699	ENSG00000137693.13	YAP1	chr11	+	102205892	102206086	102205892	102206074	102229701	102233423	5699	9,22,16	44,43,25	0,0,0	1,1,1	59	47	1.15325e-05	0.000172141	0.14,0.29,0.338	0.0,0.0,0.0	0.256
844	ENSG00000092098.16	RNF31	chr14	+	24148257	24148477	24148257	24148413	24148641	24148701	844	12,16,7	9,15,11	7,8,7	87,81,68	111	47	9.14546e-12	3.31138e-10	0.361,0.311,0.212	0.033,0.04,0.042	0.256
1628	ENSG00000068137.14	PLEKHH3	chr17	-	42669917	42670376	42669942	42670376	42669429	42669621	1628	17,21,2	1,3,0	81,63,57	24,21,21	72	47	0.000927761	0.00850865	0.917,0.82,1.0	0.688,0.662,0.639	0.249
1195	ENSG00000278259.4	MYO19	chr17	-	36534672	36534810	36534683	36534810	36533952	36534104	1195	1,3,5	0,0,1	16,5,8	5,8,0	58	47	0.000253236	0.00272378	1.0,1.0,0.802	0.722,0.336,1.0	0.248
3425	ENSG00000140332.15	TLE3	chr15	-	70058149	70058291	70058185	70058291	70057458	70057658	3425	10,13,1	1,1,1	55,42,48	23,37,41	83	47	0.00150054	0.0127913	0.85,0.88,0.362	0.575,0.391,0.399	0.242
5208	ENSG00000129158.10	SERGEF	chr11	-	18010070	18010139	18010074	18010139	18007940	18008076	5208	9,8,6	1,0,0	14,12,16	7,4,4	51	47	9.54823e-06	0.000147333	0.892,1.0,1.0	0.648,0.734,0.787	0.241
4179	ENSG00000083857.13	FAT1	chr4	-	186596539	186597171	186597033	186597171	186595688	186595826	4179	20,22,19	0,0,0	54,73,51	1,1,3	541	47	0.00496125	0.0355055	1.0,1.0,1.0	0.824,0.864,0.596	0.239
1900	ENSG00000088280.18	ASAP3	chr1	-	23433076	23433272	23433157	23433272	23431695	23431918	1900	1,3,1	0,0,0	12,10,10	1,4,0	128	47	0.00580778	0.0406101	1.0,1.0,1.0	0.815,0.479,1.0	0.235
4446	ENSG00000168264.10	IRF2BP2	chr1	-	234608446	234609525	234608494	234609525	234604268	234607852	4446	223177189	35,30,13	185194154	67,80,61	95	47	3.38074e-09	9.58401e-08	0.759,0.745,0.878	0.577,0.545,0.555	0.235
2470	ENSG00000198901.13	PRC1	chr15	-	90969446	90969623	90969523	90969623	90969078	90969120	2470	13,8,5	0,2,0	44,32,21	19,7,2	124	47	0.000716134	0.00685576	1.0,0.603,1.0	0.467,0.634,0.799	0.234
2342	ENSG00000188002.10	RP11-43F13.1	chr5	-	1632643	1632906	1632844	1632906	1630408	1630566	2342	3,7,8	1,0,1	21,11,3	1,4,4	248	47	0.00558217	0.0391823	0.362,1.0,0.603	0.799,0.343,0.124	0.233
5813	ENSG00000225697.11	SLC26A6	chr3	-	48631648	48631801	48631762	48631801	48631223	48631306	5813	8,13,1	0,0,0	37,38,39	4,3,3	161	47	9.74121e-06	0.000149238	1.0,1.0,1.0	0.73,0.787,0.791	0.231
5211	ENSG00000182134.15	TDRKH	chr1	-	151790379	151790488	151790398	151790488	151782898	151783049	5211	22,19,15	1,7,3	30,22,21	14,11,15	66	47	0.00649894	0.0445903	0.94,0.659,0.781	0.604,0.588,0.499	0.23
2037	ENSG00000240225.10	ZNF542P	chr19	+	56368138	56368460	56368138	56368220	56368865	56368936	2037	47,45,28	0,0,0	60,53,49	1,4,3	287	47	8.41244e-06	0.000131764	1.0,1.0,1.0	0.908,0.685,0.728	0.226
3566	ENSG00000248333.8	CDK11B	chr1	-	1642346	1642508	1642385	1642508	1641905	1642001	3566	2,6,3	3,5,5	4,1,2	22,11,10	86	47	0.00552081	0.0388595	0.267,0.396,0.247	0.09,0.047,0.099	0.225
2677	ENSG00000196756.11	SNHG17	chr20	-	38435026	38435333	38435196	38435333	38434503	38434626	2677	62,72,61	23,14,14	20,29,26	17,12,29	217	47	0.000237079	0.0025727	0.369,0.527,0.486	0.203,0.344,0.163	0.224
2558	ENSG00000101361.15	NOP56	chr20	+	2655933	2656214	2655933	2656034	2656400	2656549	2558	248231194	104,78,66	707587541	885761678	227	47	0	0	0.331,0.38,0.378	0.142,0.138,0.142	0.222
3546	ENSG00000196323.11	ZBTB44	chr11	-	130236792	130237093	130237009	130237093	130233307	130233382	3546	9,5,3	0,1,0	11,10,9	0,3,2	264	47	0.000743969	0.00710102	1.0,0.471,1.0	1.0,0.372,0.445	0.218
3820	ENSG00000163138.18	PACRGL	chr4	+	20700458	20700787	20700458	20700747	20704465	20704533	3820	38,31,39	4,3,0	33,19,21	6,8,4	87	47	0.00208212	0.0171109	0.837,0.848,1.0	0.748,0.562,0.739	0.212
2238	ENSG00000007376.7	RPUSD1	chr16	-	787343	787477	787396	787477	787076	787179	2238	7,9,5	0,1,1	12,18,8	4,3,3	100	47	0.00124886	0.011005	1.0,0.809,0.701	0.585,0.738,0.556	0.21
170	ENSG00000143702.15	CEP170	chr1	-	243142315	243142463	243142366	243142463	243139936	243140107	170	10,4,7	0,0,0	43,24,34	8,6,0	98	47	7.6524e-06	0.000121146	1.0,1.0,1.0	0.72,0.657,1.0	0.208
2011	ENSG00000103037.11	SETD6	chr16	+	58515790	58516097	58515790	58515880	58516201	58516343	2011	1,3,2	0,0,1	21,24,13	2,5,2	264	47	0.000692937	0.0066862	1.0,1.0,0.263	0.651,0.461,0.536	0.205
1058	ENSG00000135451.12	TROAP	chr12	+	49330144	49330943	49330144	49330573	49331213	49331407	1058	8,8,6	0,0,0	90,75,54	1,2,3	417	47	0.00114265	0.0101671	1.0,1.0,1.0	0.91,0.809,0.67	0.204
5184	ENSG00000099817.11	POLR2E	chr19	-	1093903	1095375	1095258	1095375	1091791	1091907	5184	912865731	1,0,0	12361139913	12,13,6	1402	47	4.29198e-10	1.33015e-08	0.968,1.0,1.0	0.775,0.746,0.836	0.204
5045	ENSG00000126456.15	IRF3	chr19	-	49664442	49664673	49664552	49664673	49663342	49663514	5045	9,5,7	5,8,5	6,9,1	22,21,15	157	47	0.00161156	0.0136108	0.35,0.158,0.295	0.075,0.114,0.02	0.198
552	ENSG00000117222.13	RBBP5	chr1	-	205094872	205095064	205094986	205095064	205086141	205088815	552	81,66,79	2,5,1	100115105	10,11,22	161	47	0.000231219	0.00252408	0.922,0.794,0.958	0.745,0.753,0.582	0.198
2140	ENSG00000177200.15	CHD9	chr16	+	53307680	53307953	53307680	53307905	53308685	53308854	2140	16,15,2	2,0,0	29,31,26	9,3,4	95	47	0.00060493	0.00591505	0.798,1.0,1.0	0.615,0.836,0.763	0.195
138	ENSG00000167554.14	ZNF610	chr19	+	52347706	52347944	52347706	52347831	52349153	52349235	138	10,5,10	0,1,0	23,21,20	3,3,3	160	47	0.000180285	0.0020224	1.0,0.595,1.0	0.693,0.673,0.662	0.189
4422	ENSG00000155066.15	PROM2	chr2	+	95277363	95277566	95277363	95277496	95277929	95278004	4422	63,75,43	0,3,3	67,93,57	10,10,11	117	47	7.31799e-05	0.000881413	1.0,0.909,0.852	0.729,0.789,0.675	0.189
3369	ENSG00000156253.6	RWDD2B	chr21	-	29008239	29008621	29008394	29008621	29007760	29008123	3369	42,28,44	1,0,2	99,77,76	8,8,6	202	47	0.000817684	0.00764775	0.907,1.0,0.837	0.742,0.691,0.747	0.188
3632	ENSG00000255769.7	GOLGA2P10	chr15	-	82477393	82477582	82477480	82477582	82477032	82477123	3632	15,11,12	0,0,0	30,23,17	3,0,3	134	47	0.00184243	0.0153831	1.0,1.0,1.0	0.778,1.0,0.665	0.186
3370	ENSG00000156253.6	RWDD2B	chr21	-	29009594	29009692	29009626	29009692	29008394	29008621	3370	11,10,11	0,0,0	16,15,24	3,2,2	79	47	0.000397027	0.00405566	1.0,1.0,1.0	0.76,0.817,0.877	0.182
2117	ENSG00000167751.12	KLK2	chr19	+	50876871	50877045	50876871	50877008	50878403	50880567	2117	483413440	318301263	712697581	1079982838	84	47	3.33067e-16	1.66853e-14	0.459,0.434,0.483	0.27,0.284,0.28	0.181
457	ENSG00000163938.16	GNL3	chr3	+	52688108	52688206	52688108	52688192	52689073	52689206	457	63,64,36	194154103	30,39,30	744612573	61	47	0	0	0.2,0.243,0.212	0.03,0.047,0.039	0.18
2340	ENSG00000129317.14	PUS7L	chr12	-	43754335	43755261	43755216	43755261	43748449	43748609	2340	54,37,60	2,0,0	93,71,91	2,2,2	928	47	0.00734912	0.049223	0.578,1.0,1.0	0.702,0.643,0.697	0.179
6067	ENSG00000168564.5	CDKN2AIP	chr4	+	183445534	183445665	183445534	183445634	183446087	183448198	6067	77,56,47	23,18,16	41,33,40	27,21,28	78	47	0.000841615	0.00781851	0.669,0.652,0.639	0.478,0.486,0.463	0.178
2339	ENSG00000100796.17	PPP4R3A	chr14	-	91475810	91475966	91475849	91475966	91473238	91473370	2339	232191175	195167140	53,40,42	103,76,83	86	47	4.94236e-09	1.34882e-07	0.394,0.385,0.406	0.219,0.223,0.217	0.175
5907	ENSG00000125629.14	INSIG2	chr2	+	118096418	118096800	118096418	118096426	118103196	118103321	5907	18,21,10	0,0,0	114,86,81	0,5,2	421	47	0.00034236	0.00354677	1.0,1.0,1.0	1.0,0.658,0.819	0.174
83	ENSG00000082996.19	RNF13	chr3	+	149895472	149895570	149895472	149895560	149902071	149902162	83	19,13,5	26,28,13	22,22,14	116107105	57	47	0.000113258	0.00131906	0.376,0.277,0.241	0.135,0.145,0.099	0.172
3767	ENSG00000126773.12	PCNX4	chr14	+	60124217	60125251	60124217	60124310	60125636	60125823	3767	32,47,46	1,0,0	172163137	5,2,3	988	47	0.000260468	0.00278518	0.604,1.0,1.0	0.621,0.795,0.685	0.168
1759	ENSG00000166169.16	POLL	chr10	-	101584601	101584919	101584877	101584919	101583507	101583681	1759	11,1,6	0,1,0	76,63,63	4,10,12	323	47	0.00107084	0.00957475	1.0,0.127,1.0	0.734,0.478,0.433	0.161
1055	ENSG00000143379.12	SETDB1	chr1	+	150926423	150926517	150926423	150926463	150927703	150927974	1055	66,57,48	10,8,6	125,102,88	23,38,32	101	47	0.00484494	0.0348778	0.754,0.768,0.788	0.717,0.555,0.561	0.159
3032	ENSG00000112715.20	VEGFA	chr6	+	43780731	43780803	43780731	43780785	43781955	43782087	3032	8,12,2	0,0,0	43,32,20	4,4,4	65	47	4.30909e-05	0.000547164	1.0,1.0,1.0	0.886,0.853,0.783	0.159
5552	ENSG00000142330.19	CAPN10	chr2	+	240590814	240591011	240590814	240591000	240591932	240592150	5552	13,8,11	0,0,0	37,28,24	2,6,4	58	47	3.26405e-05	0.000442097	1.0,1.0,1.0	0.937,0.791,0.829	0.148
1753	ENSG00000137494.13	ANKRD42	chr11	+	83198478	83198642	83198478	83198558	83206057	83206165	1753	30,33,26	3,0,1	60,52,51	8,8,4	131	47	0.00749275	0.04982	0.782,1.0,0.903	0.729,0.7,0.821	0.145
5329	ENSG00000160392.13	C19orf47	chr19	-	40341785	40341890	40341838	40341890	40336319	40336407	5329	35,20,18	40,51,44	16,5,8	84,65,62	100	47	2.06472e-07	4.4156e-06	0.291,0.156,0.161	0.082,0.035,0.057	0.145
2173	ENSG00000197114.11	ZGPAT	chr20	+	63733586	63733739	63733586	63733712	63734704	63734824	2173	13,8,4	0,0,0	43,55,36	8,2,4	74	47	3.93908e-05	0.000507226	1.0,1.0,1.0	0.773,0.946,0.851	0.143
3411	ENSG00000135241.16	PNPLA8	chr7	-	108487758	108487953	108487944	108487953	108479183	108479379	3411	18,32,22	0,0,0	111,98,91	7,2,2	233	47	3.62815e-05	0.000473862	1.0,1.0,1.0	0.762,0.908,0.902	0.143
3829	ENSG00000148334.14	PTGES2	chr9	-	128127438	128128462	128128247	128128462	128125243	128125441	3829	89,99,95	0,2,0	151127128	2,0,7	856	47	0.00284788	0.0217252	1.0,0.731,1.0	0.806,1.0,0.501	0.141
5140	ENSG00000167962.13	ZNF598	chr16	-	2000390	2000481	2000408	2000481	1999495	2000256	5140	67,106,49	47,40,33	215220176	245209157	65	47	0.0016981	0.0142104	0.508,0.657,0.518	0.388,0.432,0.448	0.138
1967	ENSG00000130529.15	TRPM4	chr19	+	49182577	49182922	49182577	49182867	49183077	49183212	1967	16,23,13	0,0,0	45,44,23	3,3,2	102	47	0.000439883	0.0044561	1.0,1.0,1.0	0.874,0.871,0.841	0.138
1481	ENSG00000181396.12	OGFOD3	chr17	-	82415397	82415627	82415405	82415627	82411454	82411530	1481	43,37,40	2,3,4	77,66,58	14,20,14	55	47	0.000220058	0.00242395	0.948,0.913,0.895	0.825,0.738,0.78	0.138
5043	ENSG00000213930.11	GALT	chr9	+	34648761	34649081	34648761	34648894	34649409	34649564	5043	48,43,41	0,0,0	74,79,63	4,4,0	234	47	0.000132444	0.00151833	1.0,1.0,1.0	0.788,0.799,1.0	0.138
665	ENSG00000167749.11	KLK4	chr19	-	50908358	50908829	50908578	50908829	50906933	50907086	665	309307272	18,26,22	450327360	67,49,39	267	47	0.000492441	0.00496104	0.751,0.675,0.685	0.542,0.54,0.619	0.137
4099	ENSG00000124839.12	RAB17	chr2	-	237585997	237586157	237586063	237586157	237578003	237578155	4099	8,7,10	0,0,0	45,52,42	4,2,3	113	47	0.000262422	0.00279789	1.0,1.0,1.0	0.824,0.915,0.853	0.136
243	ENSG00000197056.9	ZMYM1	chr1	+	35093913	35094083	35093913	35094009	35095818	35095891	243	21,9,16	0,0,0	64,76,54	4,5,3	121	47	4.41383e-05	0.000558525	1.0,1.0,1.0	0.861,0.855,0.875	0.136
124	ENSG00000092199.17	HNRNPC	chr14	-	21230957	21231072	21230996	21231072	21230318	21230366	124	254022381867	298124922193	12381133967	310826202284	86	47	0	0	0.318,0.329,0.318	0.179,0.191,0.188	0.136
3137	ENSG00000167193.7	CRK	chr17	-	1436619	1437155	1436789	1437155	1420688	1423650	3137	84,89,52	52,52,37	114123103	190171188	217	47	5.64561e-10	1.73496e-08	0.259,0.27,0.233	0.115,0.135,0.106	0.135
535	ENSG00000167257.10	RNF214	chr11	+	117238600	117239111	117238600	117238646	117239800	117239860	535	43,50,23	1,0,1	138147126	7,2,9	512	47	0.00128646	0.0112281	0.798,1.0,0.679	0.644,0.871,0.562	0.133
1350	ENSG00000134318.13	ROCK2	chr2	-	11218314	11218466	11218454	11218466	11217089	11217169	1350	4,6,5	7,8,9	1,1,0	59,48,54	187	47	2.42234e-08	5.98546e-07	0.126,0.159,0.123	0.004,0.005,0.0	0.133
360	ENSG00000139350.11	NEDD1	chr12	+	96907603	96907856	96907603	96907624	96909751	96909895	360	33,26,11	0,1,1	91,76,79	13,5,3	279	47	0.000842355	0.00781851	1.0,0.814,0.649	0.541,0.719,0.816	0.129
5210	ENSG00000182134.15	TDRKH	chr1	-	151779950	151780140	151780050	151780140	151779102	151779242	5210	66,53,52	0,0,3	148108102	14,2,11	147	47	0.000178038	0.00200334	1.0,1.0,0.847	0.772,0.945,0.748	0.127
5479	ENSG00000176155.18	CCDC57	chr17	-	82198313	82198422	82198336	82198422	82195262	82195364	5479	8,2,1	0,0,0	33,14,18	2,1,3	70	47	0.00656136	0.0448503	1.0,1.0,1.0	0.917,0.904,0.801	0.126
6069	ENSG00000244005.12	NFS1	chr20	-	35699191	35699352	35699309	35699352	35698480	35698590	6069	38,39,16	2,0,0	43,66,42	4,3,2	165	47	0.00273422	0.0211197	0.844,1.0,1.0	0.754,0.862,0.857	0.124
5296	ENSG00000116580.18	GON4L	chr1	-	155774962	155775173	155775001	155775173	155773065	155773210	5296	1,5,2	17,9,6	0,0,3	57,45,34	86	47	0.00103709	0.00929567	0.031,0.233,0.154	0.0,0.0,0.046	0.124
2621	ENSG00000136271.10	DDX56	chr7	-	44569983	44570128	44570014	44570128	44569808	44569903	2621	19,25,9	99,54,69	4,4,5	370326269	78	47	0	0	0.104,0.218,0.073	0.006,0.007,0.011	0.124
1545	ENSG00000104763.18	ASAH1	chr8	-	18083980	18084980	18084675	18084980	18075540	18075587	1545	485385282	24,18,17	567547470	57,39,41	742	47	0.00344493	0.0258158	0.561,0.575,0.512	0.387,0.47,0.421	0.123
3454	ENSG00000089195.14	TRMT6	chr20	-	5943826	5944031	5943947	5944031	5943558	5943683	3454	9,10,5	34,10,15	1,0,0	73,54,68	168	47	1.22055e-10	4.05778e-09	0.069,0.219,0.085	0.004,0.0,0.0	0.123
442	ENSG00000141027.20	NCOR1	chr17	-	16061400	16061894	16061757	16061894	16058470	16058599	442	72,45,60	0,0,0	286228237	9,0,5	404	47	3.84069e-05	0.000496304	1.0,1.0,1.0	0.787,1.0,0.846	0.122
420	ENSG00000213983.11	AP1G2	chr14	-	23565815	23566160	23566063	23566160	23565605	23565701	420	129,84,80	0,0,0	141137134	3,3,3	295	47	0.000194753	0.0021517	1.0,1.0,1.0	0.882,0.879,0.877	0.121
2286	ENSG00000143258.15	USP21	chr1	+	161163877	161163981	161163877	161163922	161164163	161164250	2286	13,3,5	0,0,0	202148154	10,11,9	106	47	8.48459e-05	0.00100415	1.0,1.0,1.0	0.9,0.856,0.884	0.12
619	ENSG00000061936.9	SFSWAP	chr12	+	131714070	131714240	131714070	131714193	131714821	131714953	619	55,47,50	4,2,0	109,84,102	23,7,7	94	47	0.00160893	0.0136108	0.873,0.922,1.0	0.703,0.857,0.879	0.119
2402	ENSG00000155508.13	CNOT8	chr5	+	154858638	154858816	154858638	154858768	154863206	154863395	2402	31,31,17	33,50,34	40,21,38	113,104,95	95	47	0.000563928	0.00555872	0.317,0.235,0.198	0.149,0.091,0.165	0.115
762	ENSG00000114735.9	HEMK1	chr3	+	50570930	50571332	50570930	50571294	50571709	50571801	762	40,48,42	1,0,0	66,66,73	4,5,8	85	47	8.51149e-06	0.000132453	0.957,1.0,1.0	0.901,0.88,0.835	0.114
513	ENSG00000171204.12	TMEM126B	chr11	+	85629131	85629262	85629131	85629203	85631686	85631808	513	27,10,7	0,1,0	30,20,11	4,0,2	106	47	0.00417448	0.0305933	1.0,0.816,1.0	0.769,1.0,0.709	0.113
3426	ENSG00000140332.15	TLE3	chr15	-	70058158	70058291	70058185	70058291	70057458	70057658	3426	48,48,50	1,1,1	376345257	23,37,41	74	47	2.98689e-06	5.15239e-05	0.968,0.968,0.969	0.912,0.856,0.799	0.113
3005	ENSG00000132323.8	ILKAP	chr2	-	238194781	238194870	238194804	238194870	238194274	238194331	3005	11,9,8	31,35,31	7,11,9	142,111,99	70	47	3.65942e-05	0.000476161	0.192,0.147,0.148	0.032,0.062,0.058	0.112
2217	ENSG00000110713.15	NUP98	chr11	-	3760487	3760626	3760538	3760626	3753315	3753408	2217	64,75,45	85,76,69	89,86,82	255188198	98	47	6.93461e-06	0.000110742	0.265,0.321,0.238	0.143,0.18,0.166	0.112
4887	ENSG00000198826.10	ARHGAP11A	chr15	+	32629594	32629762	32629594	32629675	32632978	32633108	4887	30,33,33	1,0,2	274279245	31,12,23	134	47	0.00117339	0.0104152	0.913,1.0,0.853	0.756,0.891,0.789	0.11
3645	ENSG00000276234.4	TADA2A	chr17	+	37437737	37437922	37437737	37437829	37440504	37440662	3645	7,2,5	12,18,9	4,3,2	94,71,62	140	47	1.52822e-05	0.000217459	0.164,0.036,0.157	0.014,0.014,0.011	0.106
5758	ENSG00000136273.11	HUS1	chr7	-	47979409	47979553	47979420	47979553	47978688	47978816	5758	4,4,2	1,0,0	17,15,11	4,2,2	58	47	0.0014247	0.0122303	0.764,1.0,1.0	0.775,0.859,0.817	0.104
4847	ENSG00000100650.15	SRSF5	chr14	+	69767092	69767380	69767092	69767255	69768137	69768282	4847	224226174	355343300	107,120,97	770735578	172	47	0	0	0.147,0.153,0.137	0.037,0.043,0.044	0.104
4520	ENSG00000125459.14	MSTO1	chr1	+	155611215	155611355	155611215	155611291	155611548	155611603	4520	1,4,2	0,0,1	13,13,12	5,0,3	111	47	0.000775691	0.00732998	1.0,1.0,0.459	0.524,1.0,0.629	0.102
1056	ENSG00000135451.12	TROAP	chr12	+	49323844	49324037	49323844	49323946	49325500	49325658	1056	13,6,3	0,0,0	120,82,93	3,4,4	138	47	0.000539368	0.00533441	1.0,1.0,1.0	0.932,0.875,0.888	0.102
2501	ENSG00000185324.21	CDK10	chr16	+	89693273	89693467	89693273	89693326	89694172	89694232	2501	114112112	6,5,1	234205188	0,1,2	188	47	7.32703e-05	0.000881413	0.826,0.848,0.966	1.0,0.981,0.959	-0.1
5788	ENSG00000002016.17	RAD52	chr12	-	914410	914532	914430	914532	913893	914121	5788	0,0,0	1,3,2	4,2,7	31,30,23	67	47	0.000413663	0.00420213	0.0,0.0,0.0	0.083,0.045,0.176	-0.101
2741	ENSG00000109180.14	OCIAD1	chr4	+	48831226	48831433	48831226	48831398	48832619	48832682	2741	0,0,1	14,7,9	5,1,5	16,22,12	82	47	0.000364744	0.00374694	0.0,0.0,0.06	0.152,0.025,0.193	-0.103
1150	ENSG00000150316.11	CWC15	chr11	-	94970976	94971487	94971374	94971487	94969988	94970096	1150	354286280	6,3,6	451352390	0,3,0	445	47	3.5004e-05	0.000462129	0.862,0.91,0.831	1.0,0.925,1.0	-0.107
4039	ENSG00000187325.4	TAF9B	chrX	-	78137748	78138098	78137961	78138098	78136914	78136990	4039	148122161	0,5,6	250195159	0,1,0	260	47	3.43997e-05	0.000457454	1.0,0.815,0.829	1.0,0.972,1.0	-0.109
4989	ENSG00000110321.15	EIF4G2	chr11	-	10801660	10802209	10802048	10802209	10800961	10801087	4989	227620761795	723592500	389232993018	738569504	435	47	1.30591e-08	3.36318e-07	0.254,0.275,0.279	0.363,0.385,0.393	-0.111
383	ENSG00000187634.11	SAMD11	chr1	+	939274	939460	939274	939412	941143	941306	383	0,0,0	1,1,2	4,8,8	32,25,24	95	47	0.000193471	0.00214401	0.0,0.0,0.0	0.058,0.137,0.142	-0.112
4227	ENSG00000149273.14	RPS3	chr11	+	75401639	75402446	75401639	75401733	75404019	75404207	4227	733672725850	80,75,61	817375276542	17,17,7	760	47	0	0	0.85,0.857,0.856	0.967,0.965,0.983	-0.117
1142	ENSG00000184939.15	ZFP90	chr16	+	68539290	68539487	68539290	68539469	68539757	68539825	1142	1,0,0	4,2,2	5,3,2	13,11,10	65	47	0.00083352	0.00777597	0.153,0.0,0.0	0.218,0.165,0.126	-0.119
4218	ENSG00000165533.18	TTC8	chr14	+	88841036	88841514	88841036	88841196	88843805	88843850	4218	3,7,5	12,13,4	82,75,57	34,49,31	365	47	1.41564e-05	0.000203819	0.031,0.065,0.139	0.237,0.165,0.191	-0.119
4048	ENSG00000150995.18	ITPR1	chr3	+	4675067	4675248	4675067	4675221	4676613	4676801	4048	0,2,0	4,3,5	6,3,4	10,5,21	74	47	0.00334262	0.0251005	0.0,0.297,0.0	0.276,0.276,0.108	-0.121
1901	ENSG00000088280.18	ASAP3	chr1	-	23433361	23433532	23433424	23433532	23433076	23433272	1901	0,0,0	7,6,2	2,3,5	8,7,17	110	47	0.000338257	0.00351422	0.0,0.0,0.0	0.097,0.155,0.112	-0.121
4149	ENSG00000234741.7	GAS5	chr1	-	173865228	173865547	173865509	173865547	173864674	173864704	4149	900939729	37,23,26	11021076950	8,20,4	328	47	1.75304e-08	4.42128e-07	0.777,0.854,0.801	0.952,0.885,0.971	-0.125
3798	ENSG00000185787.14	MORF4L1	chr15	+	78890988	78891572	78890988	78891014	78892211	78892313	3798	957889739	10,9,10	213619031651	0,0,0	605	47	3.13083e-14	1.36303e-12	0.881,0.885,0.852	1.0,1.0,1.0	-0.127
3463	ENSG00000142541.16	RPL13A	chr19	+	49489849	49489922	49489849	49489912	49490474	49490576	3463	364393258	43,41,40	244314202	1,0,1	57	47	0	0	0.875,0.888,0.842	0.995,1.0,0.994	-0.128
4144	ENSG00000234741.7	GAS5	chr1	-	173865470	173865547	173865509	173865547	173864256	173864304	4144	788807667	91,95,85	178189172	5,5,5	86	47	6.23307e-11	2.14917e-09	0.826,0.823,0.811	0.951,0.954,0.949	-0.131
5848	ENSG00000138035.14	PNPT1	chr2	-	55680711	55680918	55680854	55680918	55679681	55679795	5848	87,67,84	4,2,5	201154174	2,0,1	190	47	5.29897e-05	0.000654673	0.843,0.892,0.806	0.961,1.0,0.977	-0.132
392	ENSG00000074219.13	TEAD2	chr19	-	49355302	49355419	49355311	49355419	49355147	49355206	392	0,0,0	5,5,7	1,4,3	13,13,16	56	47	0.000450655	0.00455261	0.0,0.0,0.0	0.061,0.205,0.136	-0.134
3690	ENSG00000015479.17	MATR3	chr5	+	139293749	139294028	139293749	139293805	139314674	139314736	3690	35,30,16	68,61,51	29,29,52	23,22,27	270	47	1.58397e-08	4.02262e-07	0.082,0.079,0.052	0.18,0.187,0.251	-0.135
910	ENSG00000115159.15	GPD2	chr2	+	156578888	156579164	156578888	156579001	156579689	156579788	910	46,53,40	2,2,1	88,71,72	0,0,0	210	47	0.00585962	0.0408944	0.837,0.856,0.9	1.0,1.0,1.0	-0.136
4377	ENSG00000134222.16	PSRC1	chr1	-	109280776	109281251	109281107	109281251	109280395	109280489	4377	97,95,76	3,1,2	172139125	1,0,0	378	47	0.00243299	0.0194268	0.801,0.922,0.825	0.955,1.0,1.0	-0.136
1380	ENSG00000139546.10	TARBP2	chr12	+	53503026	53503212	53503026	53503129	53503729	53503808	1380	0,0,0	1,4,3	2,4,4	8,7,8	130	47	0.000225924	0.00247367	0.0,0.0,0.0	0.083,0.171,0.153	-0.136
882	ENSG00000100823.11	APEX1	chr14	+	20455577	20456101	20455577	20455703	20456667	20456860	882	147113041155	26,20,31	168414761371	0,7,3	445	47	4.44089e-16	2.16538e-14	0.857,0.873,0.797	1.0,0.957,0.98	-0.137
1300	ENSG00000105135.15	ILVBL	chr19	-	15116000	15116321	15116151	15116321	15115849	15115921	1300	62,67,54	1,3,3	165126105	0,0,0	198	47	0.000653655	0.00632385	0.936,0.841,0.81	1.0,1.0,1.0	-0.138
1517	ENSG00000134291.11	TMEM106C	chr12	+	47965281	47966229	47965281	47965345	47966682	47966732	1517	331251248	6,3,2	372349286	4,0,0	931	47	0.00684609	0.0464493	0.736,0.809,0.862	0.824,1.0,1.0	-0.139
3766	ENSG00000173171.14	MTX1	chr1	+	155210547	155212219	155210547	155210627	155212384	155212567	3766	145128100	34,26,15	363268230	17,22,31	1639	47	0.00018565	0.00206988	0.109,0.124,0.16	0.38,0.259,0.175	-0.14
2127	ENSG00000181038.13	METTL23	chr17	+	76726829	76727213	76726829	76726879	76729689	76729794	2127	8,2,0	8,9,7	21,22,13	13,8,10	381	47	8.48132e-05	0.00100415	0.11,0.027,0.0	0.166,0.253,0.138	-0.14
1121	ENSG00000126709.14	IFI6	chr1	-	27669232	27669346	27669244	27669346	27668457	27668535	1121	6,2,4	37,27,35	9,11,4	28,16,23	59	47	0.00625253	0.0433059	0.114,0.056,0.083	0.204,0.354,0.122	-0.142
5424	ENSG00000152332.15	UHMK1	chr1	+	162499954	162501104	162499954	162500247	162503753	162503848	5424	338324264	2,3,3	613575464	0,0,0	904	47	9.55129e-05	0.00112312	0.898,0.849,0.821	1.0,1.0,1.0	-0.144
4521	ENSG00000125459.14	MSTO1	chr1	+	155611688	155611852	155611688	155611827	155611982	155612100	4521	0,2,0	4,2,3	14,2,10	15,30,9	72	47	0.00250516	0.0197444	0.0,0.395,0.0	0.379,0.042,0.42	-0.149
5216	ENSG00000100897.17	DCAF11	chr14	+	24115514	24115749	24115514	24115726	24116971	24117044	5216	0,0,0	9,10,8	3,4,4	19,13,12	70	47	3.2358e-05	0.000441541	0.0,0.0,0.0	0.096,0.171,0.183	-0.15
2686	ENSG00000103024.7	NME3	chr16	-	1771069	1771410	1771279	1771410	1770880	1770993	2686	130,128,96	5,6,3	170157120	0,2,0	257	47	6.74847e-06	0.000109155	0.826,0.796,0.854	1.0,0.935,1.0	-0.153
2039	ENSG00000089280.18	FUS	chr16	+	31184938	31188357	31184938	31185179	31189122	31189226	2039	134011981066	6,5,0	264322601965	0,0,0	3225	47	1.44151e-06	2.63581e-05	0.765,0.777,1.0	1.0,1.0,1.0	-0.153
763	ENSG00000152556.15	PFKM	chr12	+	48134942	48135383	48134942	48135038	48137720	48137846	763	269258233	46,58,34	407343298	47,23,31	392	47	0.000706518	0.00678146	0.412,0.348,0.451	0.509,0.641,0.535	-0.158
2426	ENSG00000127328.21	RAB3IP	chr12	+	69800208	69800337	69800208	69800332	69801608	69801721	2426	18,11,14	4,2,2	52,49,49	0,0,1	52	47	6.82845e-05	0.000832387	0.803,0.833,0.864	1.0,1.0,0.978	-0.159
3172	ENSG00000158850.14	B4GALT3	chr1	-	161173604	161174049	161173858	161174049	161172226	161172331	3172	99,110,69	6,3,3	327251245	4,0,4	301	47	0.00188557	0.0157074	0.72,0.851,0.782	0.927,1.0,0.905	-0.16
5841	ENSG00000149925.17	ALDOA	chr16	+	30067449	30068978	30067449	30067661	30069305	30069389	5841	315527852520	15,23,19	430438383325	2,0,0	1364	47	0	0	0.879,0.807,0.82	0.987,1.0,1.0	-0.16
4369	ENSG00000197448.13	GSTK1	chr7	+	143264991	143265296	143264991	143265092	143267616	143267733	4369	121117102	8,6,6	174122135	3,1,3	251	47	0.000809918	0.00759454	0.739,0.785,0.761	0.916,0.958,0.894	-0.161
1011	ENSG00000101782.14	RIOK3	chr18	+	23473428	23473626	23473428	23473483	23474947	23475107	1011	56,46,37	3,8,0	172149132	3,0,1	190	47	0.000398906	0.00406351	0.822,0.587,1.0	0.934,1.0,0.97	-0.165
5530	ENSG00000132382.14	MYBBP1A	chr17	-	4553809	4554093	4554018	4554093	4552450	4552626	5530	190184135	5,12,3	364314272	0,0,0	256	47	2.28313e-10	7.19775e-09	0.875,0.738,0.892	1.0,1.0,1.0	-0.165
1509	ENSG00000185627.17	PSMD13	chr11	+	244040	244469	244040	244216	244674	244761	1509	375288317	12,20,2	927745591	0,0,0	300	47	4.44089e-14	1.88841e-12	0.83,0.693,0.961	1.0,1.0,1.0	-0.172
1671	ENSG00000169045.17	HNRNPH1	chr5	-	179616868	179617110	179617020	179617110	179616125	179616218	1671	821680619	135113100	1034915851	84,65,57	199	47	4.23358e-11	1.48867e-09	0.59,0.587,0.594	0.744,0.769,0.779	-0.174
2778	ENSG00000109332.19	UBE2D3	chr4	-	102801453	102802638	102802560	102802638	102799406	102799500	2778	658487623	7,5,4	160212521127	0,1,0	1154	47	5.14764e-09	1.39444e-07	0.793,0.799,0.864	1.0,0.981,1.0	-0.175
3339	ENSG00000121073.13	SLC35B1	chr17	-	49705865	49706309	49706203	49706309	49705123	49705281	3339	168143129	3,7,2	326265258	0,0,0	385	47	2.17132e-07	4.58989e-06	0.872,0.714,0.887	1.0,1.0,1.0	-0.176
2833	ENSG00000162191.13	UBXN1	chr11	-	62677517	62677832	62677780	62677832	62676812	62677005	2833	172155138	4,4,7	341329248	0,0,0	310	47	8.58347e-09	2.25826e-07	0.867,0.855,0.749	1.0,1.0,1.0	-0.176
5712	ENSG00000131051.21	RBM39	chr20	-	35704667	35705330	35705224	35705330	35704376	35704581	5712	230210188	5,3,3	633409441	0,0,0	604	47	3.12496e-07	6.3138e-06	0.782,0.845,0.83	1.0,1.0,1.0	-0.181
2167	ENSG00000076604.14	TRAF4	chr17	+	28747212	28747391	28747212	28747264	28748016	28748178	2167	70,67,78	21,11,16	3,1,2	0,1,0	174	47	0.000636053	0.00620279	0.474,0.622,0.568	1.0,0.213,1.0	-0.183
1183	ENSG00000179335.18	CLK3	chr15	+	74620008	74622216	74620008	74620225	74622493	74622560	1183	16,18,10	32,29,18	143147121	18,15,8	2038	47	0	0	0.011,0.014,0.013	0.155,0.184,0.259	-0.187
2071	ENSG00000115392.11	FANCL	chr2	-	58198578	58198662	58198593	58198662	58165723	58165874	2071	1,0,0	5,2,1	9,8,8	24,21,18	62	47	9.61983e-05	0.00112755	0.132,0.0,0.0	0.221,0.224,0.252	-0.188
2267	ENSG00000163930.9	BAP1	chr3	-	52402778	52403298	52403137	52403298	52402601	52402674	2267	105,118,73	6,2,1	234188162	0,0,0	406	47	2.71795e-06	4.7769e-05	0.67,0.872,0.894	1.0,1.0,1.0	-0.188
6014	ENSG00000071462.11	WBSCR22	chr7	+	73692595	73693414	73692595	73692646	73693623	73693669	6014	373317306	4,7,5	591519396	2,1,0	815	47	3.42816e-06	5.80406e-05	0.843,0.723,0.779	0.945,0.968,1.0	-0.189
5464	ENSG00000168397.16	ATG4B	chr2	+	241651009	241651335	241651009	241651111	241653511	241653610	5464	98,55,63	3,3,3	165120116	1,0,0	271	47	2.17559e-05	0.000302515	0.85,0.761,0.785	0.966,1.0,1.0	-0.19
3495	ENSG00000169231.13	THBS3	chr1	-	155206192	155206406	155206199	155206406	155205059	155205316	3495	0,0,0	6,5,9	1,0,6	13,14,5	54	47	0.00435585	0.0316687	0.0,0.0,0.0	0.063,0.0,0.511	-0.191
4400	ENSG00000101158.13	NELFCD	chr20	+	58992997	58993544	58992997	58993112	58993623	58994239	4400	135142119	7,3,1	237252179	0,0,0	479	47	5.18973e-07	1.02588e-05	0.654,0.823,0.921	1.0,1.0,1.0	-0.201
4607	ENSG00000204387.12	C6orf48	chr6	+	31834907	31835200	31834907	31835057	31835410	31835451	4607	349301252	58,70,71	651568489	55,54,46	190	47	2.68284e-08	6.58466e-07	0.598,0.515,0.468	0.745,0.722,0.724	-0.203
2045	ENSG00000167770.11	OTUB1	chr11	+	63996529	63996941	63996529	63996648	63997049	63997244	2045	253265207	5,12,9	487485381	0,0,0	340	47	2.16827e-13	8.71357e-12	0.875,0.753,0.761	1.0,1.0,1.0	-0.204
1483	ENSG00000162971.10	TYW5	chr2	-	199948317	199948472	199948336	199948472	199943764	199943834	1483	3,2,2	12,12,6	21,10,21	26,26,16	66	47	0.00273742	0.0211197	0.151,0.106,0.192	0.365,0.215,0.483	-0.205
1338	ENSG00000113194.12	FAF2	chr5	+	176493998	176494275	176493998	176494084	176496485	176496663	1338	80,66,85	4,3,5	382317291	0,0,0	238	47	6.6437e-09	1.78647e-07	0.798,0.813,0.77	1.0,1.0,1.0	-0.206
3783	ENSG00000103507.13	BCKDK	chr16	+	31110400	31111219	31110400	31110499	31111299	31111389	3783	184172160	4,6,0	330251233	0,0,0	767	47	2.00129e-06	3.57011e-05	0.738,0.637,1.0	1.0,1.0,1.0	-0.208
2361	ENSG00000100664.10	EIF5	chr14	+	103339171	103339803	103339171	103339333	103340426	103340561	2361	325327230	8,4,9	1114885810	0,0,0	517	47	3.17524e-13	1.24859e-11	0.787,0.881,0.699	1.0,1.0,1.0	-0.211
3843	ENSG00000203875.10	SNHG5	chr6	-	85677794	85678032	85677953	85678032	85677423	85677492	3843	98,110,81	24,17,6	181170139	14,8,3	206	47	0.000950365	0.00866146	0.482,0.596,0.755	0.747,0.829,0.914	-0.219
3479	ENSG00000165271.16	NOL6	chr9	-	33469206	33470191	33470011	33470191	33468957	33469121	3479	159154102	2,4,1	234177165	0,0,0	852	47	5.33207e-05	0.000656545	0.814,0.68,0.849	1.0,1.0,1.0	-0.219
1246	ENSG00000175455.14	CCDC14	chr3	-	123955842	123956795	123956739	123956795	123948895	123949132	1246	34,17,31	11,4,3	65,64,59	4,4,4	944	47	0.00251707	0.0197956	0.133,0.175,0.34	0.447,0.443,0.423	-0.222
4768	ENSG00000166986.13	MARS	chr12	+	57512007	57512353	57512007	57512103	57512750	57512964	4768	241214218	16,11,8	543496400	2,2,1	297	47	1.30007e-13	5.40268e-12	0.704,0.755,0.812	0.977,0.975,0.984	-0.222
3341	ENSG00000204628.11	RACK1	chr5	-	181241491	181242345	181242173	181242345	181239486	181239582	3341	766669356173	149121119	883875856776	0,0,0	729	47	0	0	0.768,0.787,0.77	1.0,1.0,1.0	-0.225
3004	ENSG00000132323.8	ILKAP	chr2	-	238189858	238189972	238189862	238189972	238188130	238188257	3004	1,1,1	6,1,2	6,7,3	4,4,4	51	47	0.00513008	0.0364285	0.133,0.48,0.315	0.58,0.617,0.409	-0.226
6080	ENSG00000232956.8	SNHG15	chr7	-	44985881	44986097	44986020	44986097	44983821	44984046	6080	57,37,45	218232190	7,14,18	9,7,9	186	47	4.28204e-09	1.18632e-07	0.062,0.039,0.056	0.164,0.336,0.336	-0.226
4152	ENSG00000234741.7	GAS5	chr1	-	173866527	173866796	173866760	173866796	173865470	173865547	4152	499498381	37,41,17	81,61,77	0,2,0	280	47	3.17392e-07	6.37749e-06	0.694,0.671,0.79	1.0,0.837,1.0	-0.227
5780	ENSG00000068438.14	FTSJ1	chrX	+	48481425	48481715	48481425	48481528	48482402	48482506	5780	69,77,66	4,10,6	151116117	3,1,3	234	47	5.22488e-05	0.000647708	0.776,0.607,0.688	0.91,0.959,0.887	-0.228
2974	ENSG00000140400.15	MAN2C1	chr15	-	75358461	75358808	75358703	75358808	75358200	75358344	2974	36,48,31	4,0,2	62,48,44	0,0,0	289	47	0.000646182	0.00626814	0.594,1.0,0.716	1.0,1.0,1.0	-0.23
488	ENSG00000175634.14	RPS6KB2	chr11	+	67432951	67433194	67432951	67433042	67433339	67433447	488	11,9,3	26,41,13	24,17,12	10,8,11	199	47	6.31876e-08	1.44423e-06	0.091,0.049,0.052	0.362,0.334,0.205	-0.236
3970	ENSG00000163682.15	RPL9	chr4	-	39456405	39457681	39457585	39457681	39454532	39454649	3970	164176134	2,3,1	127156121	0,0,0	1227	47	0.000265943	0.00282719	0.759,0.692,0.837	1.0,1.0,1.0	-0.237
869	ENSG00000055147.18	FAM114A2	chr5	-	154038292	154038434	154038387	154038434	154034743	154034967	869	23,11,21	0,1,7	47,36,34	0,0,0	142	47	4.78648e-05	0.000597411	1.0,0.785,0.498	1.0,1.0,1.0	-0.239
3601	ENSG00000087266.15	SH3BP2	chr4	+	2823394	2823573	2823394	2823569	2824612	2824730	3601	0,0,0	4,1,1	0,3,2	1,5,3	51	47	0.00551549	0.0388595	0.0,0.0,0.0	0.0,0.356,0.381	-0.246
3955	ENSG00000143442.21	POGZ	chr1	-	151406606	151407023	151406910	151407023	151402723	151406464	3955	69,60,45	2,1,6	156135140	1,0,0	351	47	4.87637e-06	7.99681e-05	0.822,0.889,0.501	0.954,1.0,1.0	-0.247
1207	ENSG00000214078.12	CPNE1	chr20	-	35632162	35632385	35632310	35632385	35631944	35632025	1207	172163129	34,39,18	323299254	14,21,15	195	47	8.13412e-09	2.15554e-07	0.549,0.502,0.633	0.848,0.774,0.803	-0.247
4524	ENSG00000167524.14	SGK494	chr17	-	28613077	28613146	28613089	28613146	28612617	28612687	4524	8,6,5	0,2,4	24,17,16	1,0,0	59	47	0.00101636	0.00913222	1.0,0.705,0.499	0.95,1.0,1.0	-0.249
1492	ENSG00000188917.14	TRMT2B	chrX	-	101051250	101051733	101051643	101051733	101042041	101042312	1492	6,6,8	2,5,6	21,20,26	5,2,4	440	47	0.00249104	0.0197181	0.243,0.114,0.125	0.31,0.516,0.41	-0.251
5964	ENSG00000011304.18	PTBP1	chr19	+	805012	807902	805012	805187	808359	808452	5964	446339312	4,2,1	157312971203	0,0,0	2762	47	1.46507e-05	0.000210108	0.655,0.743,0.842	1.0,1.0,1.0	-0.253
3262	ENSG00000141279.15	NPEPPS	chr17	+	47579389	47582849	47579389	47579511	47585499	47585700	3262	97,82,87	8,8,4	174158152	2,3,5	3385	47	0.00204636	0.016931	0.144,0.125,0.232	0.547,0.422,0.297	-0.255
5148	ENSG00000155363.18	MOV10	chr1	+	112698286	112698789	112698286	112698478	112699684	112699810	5148	82,54,62	5,6,0	114103110	0,0,0	358	47	6.37664e-07	1.24039e-05	0.683,0.542,1.0	1.0,1.0,1.0	-0.258
3598	ENSG00000183258.11	DDX41	chr5	-	177516287	177516835	177516724	177516835	177516118	177516193	3598	201179150	8,8,3	291254227	0,0,0	484	47	1.75279e-10	5.62276e-09	0.709,0.685,0.829	1.0,1.0,1.0	-0.259
4062	ENSG00000140983.13	RHOT2	chr16	+	668352	668569	668352	668411	668655	668699	4062	103,86,62	7,8,5	311206196	0,0,0	205	47	2.38476e-13	9.47942e-12	0.771,0.711,0.74	1.0,1.0,1.0	-0.259
2060	ENSG00000085511.19	MAP3K4	chr6	+	161093772	161093851	161093772	161093839	161097079	161097176	2060	1,0,0	2,2,2	33,26,32	58,36,40	59	47	3.28413e-05	0.000443176	0.285,0.0,0.0	0.312,0.365,0.389	-0.26
2805	ENSG00000267673.6	FDX2	chr19	-	10315385	10315759	10315704	10315759	10310852	10310940	2805	129135111	13,13,6	215183192	4,6,1	366	47	1.51947e-05	0.000217059	0.56,0.571,0.704	0.873,0.797,0.961	-0.265
2581	ENSG00000177595.17	PIDD1	chr11	-	800332	800451	800383	800451	799814	800014	2581	14,11,4	4,4,0	14,7,15	0,0,0	98	47	3.48718e-06	5.84982e-05	0.627,0.569,1.0	1.0,1.0,1.0	-0.268
5507	ENSG00000156256.14	USP16	chr21	+	29042471	29043599	29042471	29042528	29046666	29047321	5507	84,66,81	3,1,1	245214207	0,1,0	1118	47	0.000856682	0.00791369	0.541,0.735,0.773	1.0,0.9,1.0	-0.284
4141	ENSG00000234741.7	GAS5	chr1	-	173864483	173864704	173864674	173864704	173864256	173864304	4141	659626500	90,88,69	1061913810	32,24,24	238	47	0	0	0.591,0.584,0.589	0.868,0.883,0.87	-0.286
3464	ENSG00000142541.16	RPL13A	chr19	+	49489849	49490090	49489849	49489912	49490474	49490576	3464	508550369	43,41,40	374429290	1,0,1	225	47	0	0	0.712,0.737,0.658	0.987,1.0,0.984	-0.288
4284	ENSG00000105221.16	AKT2	chr19	-	40236256	40238091	40237968	40238091	40235889	40236104	4284	209190192	4,2,2	305245240	1,0,0	1759	47	1.18268e-05	0.000175816	0.583,0.717,0.72	0.891,1.0,1.0	-0.29
4315	ENSG00000162231.13	NXF1	chr11	-	62798538	62800486	62800376	62800486	62797317	62797386	4315	119128106	0,5,1	379289281	0,0,0	1885	47	0.000186412	0.00207206	1.0,0.39,0.725	1.0,1.0,1.0	-0.295
3051	ENSG00000164828.17	SUN1	chr7	+	852608	852952	852608	852667	853408	853618	3051	58,41,25	2,3,2	249180181	0,0,0	332	47	9.75329e-06	0.000149238	0.804,0.659,0.639	1.0,1.0,1.0	-0.299
4186	ENSG00000139372.14	TDG	chr12	+	103982798	103983389	103982798	103982934	103984748	103984920	4186	118,93,53	8,1,3	443323300	0,0,0	502	47	3.87132e-09	1.08072e-07	0.58,0.897,0.623	1.0,1.0,1.0	-0.3
4148	ENSG00000234741.7	GAS5	chr1	-	173865228	173865547	173865470	173865547	173864674	173864704	4148	622674504	72,54,38	927889782	6,14,4	289	47	0	0	0.584,0.67,0.683	0.962,0.912,0.97	-0.302
685	ENSG00000126581.12	BECN1	chr17	-	42818543	42819609	42819547	42819609	42818220	42818415	685	172182163	3,4,8	313255217	2,0,1	1051	47	1.21072e-05	0.000179255	0.719,0.67,0.477	0.875,1.0,0.907	-0.305
4365	ENSG00000141030.12	COPS3	chr17	-	17270757	17271008	17270895	17271008	17267884	17267977	4365	160145130	11,32,13	466400419	0,1,4	185	47	0	0	0.787,0.535,0.718	1.0,0.99,0.964	-0.305
1736	ENSG00000204351.11	SKIV2L	chr6	+	31962713	31963091	31962713	31962798	31963412	31963559	1736	55,62,39	5,10,0	120,88,72	0,0,0	340	47	1.25978e-07	2.79213e-06	0.603,0.462,1.0	1.0,1.0,1.0	-0.312
801	ENSG00000095906.16	NUBP2	chr16	+	1786536	1787831	1786536	1786655	1787940	1788051	801	210205161	3,4,3	374374320	0,0,0	1223	47	9.72699e-08	2.18231e-06	0.729,0.663,0.673	1.0,1.0,1.0	-0.312
3130	ENSG00000109118.13	PHF12	chr17	-	28923908	28927063	28926990	28927063	28921687	28921808	3130	249184159	6,1,2	206145115	2,0,0	3129	47	0.000952121	0.00866146	0.384,0.734,0.544	0.607,1.0,1.0	-0.315
5599	ENSG00000131408.13	NR1H2	chr19	+	50376472	50376826	50376472	50376576	50377586	50377648	5599	139,112,83	10,10,5	298250225	0,0,0	297	47	1.33227e-15	6.41066e-14	0.687,0.639,0.724	1.0,1.0,1.0	-0.317
1283	ENSG00000174652.17	ZNF266	chr19	-	9418761	9419299	9419050	9419299	9418504	9418631	1283	2,0,2	15,25,28	48,34,24	17,8,7	336	47	0	0	0.018,0.0,0.01	0.283,0.373,0.324	-0.317
2911	ENSG00000141644.17	MBD1	chr18	-	50276661	50276998	50276831	50276998	50276377	50276418	2911	23,23,29	4,6,0	155127110	0,1,0	217	47	7.64679e-07	1.47181e-05	0.555,0.454,1.0	1.0,0.965,1.0	-0.319
5231	ENSG00000185813.10	PCYT2	chr17	-	81907553	81907857	81907772	81907857	81906759	81906898	5231	51,40,39	3,5,3	114,117,92	0,0,0	266	47	8.11696e-09	2.15554e-07	0.75,0.586,0.697	1.0,1.0,1.0	-0.322
1047	ENSG00000114062.18	UBE3A	chr15	-	25415709	25415842	25415714	25415842	25411907	25411971	1047	4,2,7	2,2,5	16,4,12	2,1,0	52	47	0.000304699	0.00318367	0.644,0.475,0.559	0.879,0.783,1.0	-0.328
5413	ENSG00000011485.14	PPP5C	chr19	+	46387365	46388448	46387365	46387453	46388552	46388731	5413	98,92,70	4,3,1	248191191	2,0,0	1042	47	1.54952e-05	0.000219635	0.525,0.58,0.759	0.848,1.0,1.0	-0.328
3118	ENSG00000204138.12	PHACTR4	chr1	+	28457831	28457859	28457831	28457855	28459084	28459258	3118	0,1,0	3,2,2	22,15,15	23,23,16	51	47	1.31326e-05	0.000192875	0.0,0.315,0.0	0.469,0.375,0.464	-0.331
4570	ENSG00000111364.15	DDX55	chr12	+	123605930	123606159	123605930	123605981	123607599	123607662	4570	2,0,4	0,1,2	1,6,2	0,0,1	225	47	0.00168101	0.0140997	1.0,0.0,0.295	1.0,1.0,0.295	-0.333
4433	ENSG00000105792.19	CFAP69	chr7	+	90299866	90304820	90299866	90300059	90306900	90307098	4433	0,2,1	2,0,0	7,2,3	0,0,0	4808	47	1.69739e-07	3.71698e-06	0.0,1.0,1.0	1.0,1.0,1.0	-0.333
3142	ENSG00000105618.13	PRPF31	chr19	+	54128072	54128377	54128072	54128200	54129056	54129370	3142	167,139,91	23,19,5	319272245	0,0,0	224	47	0	0	0.604,0.606,0.792	1.0,1.0,1.0	-0.333
5370	ENSG00000100099.20	HPS4	chr22	-	26465454	26466262	26466225	26466262	26463916	26464826	5370	19,26,18	2,3,0	121120114	0,3,0	818	47	0.00259885	0.0203512	0.353,0.332,1.0	1.0,0.697,1.0	-0.337
4142	ENSG00000234741.7	GAS5	chr1	-	173865228	173865547	173865470	173865547	173864256	173864304	4142	39,17,25	510542442	11,10,7	3,2,4	289	47	0	0	0.012,0.005,0.009	0.374,0.448,0.222	-0.339
1064	ENSG00000244687.11	UBE2V1	chr20	-	50115484	50115954	50115698	50115954	50096671	50096820	1064	11,11,5	1,2,2	12,18,11	0,0,2	261	47	0.00209309	0.0171624	0.665,0.498,0.31	1.0,1.0,0.498	-0.342
280	ENSG00000185122.10	HSF1	chr8	+	144309771	144311249	144309771	144309896	144311320	144311382	280	205165149	11,11,3	457400325	7,4,1	1400	47	0.000270576	0.00285982	0.385,0.335,0.625	0.687,0.77,0.916	-0.343
1349	ENSG00000168958.19	MFF	chr2	+	227328677	227330846	227328677	227328789	227332418	227332588	1349	166131107	5,0,2	342322311	0,0,0	2104	47	6.65808e-06	0.000108216	0.426,1.0,0.544	1.0,1.0,1.0	-0.343
2169	ENSG00000076604.14	TRAF4	chr17	+	28747842	28748178	28747842	28747947	28748261	28748423	2169	238244202	26,16,22	449404331	0,0,2	278	47	0	0	0.607,0.721,0.608	1.0,1.0,0.965	-0.343
2404	ENSG00000155508.13	CNOT8	chr5	+	154858516	154858816	154858516	154858543	154865191	154865385	2404	18,15,10	1,0,5	5,2,1	0,0,0	320	47	0.000245055	0.00264356	0.726,1.0,0.227	1.0,1.0,1.0	-0.349
173	ENSG00000107185.9	RGP1	chr9	+	35750657	35750989	35750657	35750741	35751265	35751412	173	49,36,48	4,7,6	163134120	3,2,1	295	47	8.66111e-07	1.64967e-05	0.661,0.45,0.56	0.896,0.914,0.95	-0.363
2859	ENSG00000143207.19	RFWD2	chr1	-	175988287	175989479	175989361	175989479	175986942	175987103	2859	38,34,30	1,0,3	144127111	0,0,0	1121	47	0.00470998	0.0340403	0.614,1.0,0.295	1.0,1.0,1.0	-0.364
1344	ENSG00000182199.10	SHMT2	chr12	+	57230359	57230660	57230359	57230462	57230802	57231000	1344	0,0,0	1,1,2	10,16,14	6,3,5	245	47	2.52375e-07	5.24395e-06	0.0,0.0,0.0	0.242,0.506,0.349	-0.366
3280	ENSG00000163481.7	RNF25	chr2	-	218668078	218668679	218668604	218668679	218667911	218667981	3280	69,62,47	2,5,2	112,88,87	0,0,0	573	47	4.04489e-08	9.73169e-07	0.739,0.504,0.658	1.0,1.0,1.0	-0.366
1074	ENSG00000131899.10	LLGL1	chr17	+	18236834	18237773	18236834	18236939	18238066	18238214	1074	49,50,47	5,1,2	101,93,74	2,0,0	881	47	7.03566e-05	0.000854798	0.343,0.727,0.556	0.729,1.0,1.0	-0.368
1663	ENSG00000196704.11	AMZ2	chr17	+	68250187	68250967	68250187	68250470	68251049	68251178	1663	300246227	20,26,11	389375316	3,4,1	544	47	4.029e-12	1.50347e-10	0.564,0.45,0.641	0.918,0.89,0.965	-0.373
5865	ENSG00000119760.15	SUPT7L	chr2	-	27660983	27662281	27662178	27662281	27657344	27657669	5865	40,23,44	5,4,3	137118138	1,6,3	1242	47	0.00227759	0.0183938	0.232,0.179,0.357	0.838,0.427,0.635	-0.377
2271	ENSG00000111231.8	GPN3	chr12	-	110468125	110468264	110468195	110468264	110465105	110465214	2271	5,1,2	5,5,5	12,9,9	9,2,2	117	47	0.00252699	0.0198309	0.287,0.074,0.138	0.349,0.644,0.644	-0.379
5328	ENSG00000160392.13	C19orf47	chr19	-	40341785	40341890	40341838	40341890	40336109	40336224	5328	16,12,15	7,5,2	5,1,4	0,0,0	100	47	4.14479e-08	9.90687e-07	0.518,0.53,0.779	1.0,1.0,1.0	-0.391
1873	ENSG00000175224.16	ATG13	chr11	+	46668498	46668910	46668498	46668576	46669403	46669532	1873	82,50,79	3,8,9	167149127	0,2,0	381	47	2.42324e-09	6.97779e-08	0.771,0.435,0.52	1.0,0.902,1.0	-0.392
341	ENSG00000249915.7	PDCD6	chr5	+	304176	306754	304176	304221	311292	311402	341	59,39,37	11,2,2	111,124,81	2,1,1	2580	47	3.59241e-05	0.00047257	0.089,0.262,0.252	0.503,0.693,0.596	-0.396
3726	ENSG00000143793.12	C1orf35	chr1	-	228102309	228102560	228102477	228102560	228102079	228102165	3726	15,13,14	2,2,3	193179171	2,2,0	215	47	1.34384e-05	0.000196528	0.621,0.587,0.505	0.955,0.951,1.0	-0.398
3259	ENSG00000132424.14	PNISR	chr6	-	99403828	99404702	99404602	99404702	99402539	99402710	3259	0,4,4	47,30,42	68,55,57	10,7,2	821	47	0	0	0.0,0.008,0.005	0.28,0.31,0.62	-0.399
1072	ENSG00000026025.14	VIM	chr10	+	17235168	17236379	17235168	17235389	17237229	17237593	1072	270260227	18,3,7	411285237	0,0,0	1037	47	6.28824e-11	2.14917e-09	0.405,0.797,0.595	1.0,1.0,1.0	-0.401
5539	ENSG00000175215.10	CTDSP2	chr12	-	57827533	57827590	57827551	57827590	57826345	57826402	5539	1,10,7	7,20,17	5,3,4	1,3,2	65	47	0.00742132	0.0495251	0.094,0.266,0.229	0.783,0.42,0.591	-0.402
4573	ENSG00000162576.16	MXRA8	chr1	-	1354192	1354509	1354353	1354509	1354029	1354106	4573	14,16,14	1,3,4	59,91,51	0,1,0	208	47	1.51926e-07	3.34695e-06	0.76,0.547,0.442	1.0,0.954,1.0	-0.402
256	ENSG00000130713.15	EXOSC2	chr9	+	130697581	130698251	130697581	130697627	130699328	130699394	256	68,54,53	38,28,31	310273233	22,25,9	671	47	0	0	0.111,0.119,0.107	0.497,0.433,0.645	-0.413
1157	ENSG00000099840.13	IZUMO4	chr19	+	2097928	2098127	2097928	2097955	2098286	2098334	1157	12,12,2	2,0,2	6,11,7	0,0,0	219	47	0.00502656	0.0358653	0.563,1.0,0.177	1.0,1.0,1.0	-0.42
20	ENSG00000075415.12	SLC25A3	chr12	+	98593974	98595848	98593974	98594135	98597855	98598035	20	234121652002	39,43,44	306127262283	0,0,0	1760	47	0	0	0.616,0.573,0.549	1.0,1.0,1.0	-0.421
3573	ENSG00000108654.12	DDX5	chr17	-	64500548	64502069	64502009	64502069	64499615	64500326	3573	813789681	26,28,32	249621451924	15,9,6	1508	47	0	0	0.494,0.468,0.399	0.838,0.881,0.909	-0.422
2899	ENSG00000126822.16	PLEKHG3	chr14	+	64731360	64731806	64731360	64731543	64732094	64732181	2899	7,9,6	0,4,1	100,76,60	0,0,0	310	47	0.000294316	0.00309286	1.0,0.254,0.476	1.0,1.0,1.0	-0.423
1474	ENSG00000177666.16	PNPLA2	chr11	+	823693	824130	823693	823855	824313	824436	1474	54,57,63	6,21,2	114,108,88	1,0,0	322	47	3.57525e-09	1.00574e-07	0.568,0.284,0.821	0.943,1.0,1.0	-0.423
1402	ENSG00000141428.16	C18orf21	chr18	+	35972624	35972840	35972624	35972805	35974895	35975095	1402	54,39,26	23,25,7	16,10,9	0,0,0	82	47	3.81542e-10	1.19256e-08	0.574,0.472,0.68	1.0,1.0,1.0	-0.425
112	ENSG00000013441.15	CLK1	chr2	-	200856890	200857884	200857717	200857884	200856681	200856811	112	59,63,37	3,3,1	107,108,89	0,0,0	874	47	2.63586e-07	5.44596e-06	0.514,0.53,0.666	1.0,1.0,1.0	-0.43
5950	ENSG00000182944.17	EWSR1	chr22	+	29288605	29291599	29288605	29288786	29292136	29292169	5950	506436362	32,15,7	1042938864	8,6,2	2860	47	4.20158e-08	9.9774e-07	0.206,0.323,0.459	0.682,0.72,0.877	-0.43
1819	ENSG00000149100.12	EIF3M	chr11	+	32593865	32595013	32593865	32593949	32595965	32596047	1819	350246316	14,12,5	729608571	0,0,0	1111	47	4.44089e-16	2.16538e-14	0.514,0.464,0.728	1.0,1.0,1.0	-0.431
2168	ENSG00000076604.14	TRAF4	chr17	+	28747212	28747391	28747212	28747264	28748261	28748326	2168	72,72,78	69,35,24	3,1,2	0,0,1	174	47	0.00022332	0.0024525	0.22,0.357,0.467	1.0,1.0,0.351	-0.436
2034	ENSG00000173020.10	GRK2	chr11	+	67280731	67281184	67280731	67280783	67281458	67281558	2034	180214153	23,23,13	487447361	1,4,2	448	47	0	0	0.451,0.494,0.553	0.981,0.921,0.95	-0.451
5130	ENSG00000241370.5	RPP21	chr6	+	30345297	30345573	30345297	30345398	30346431	30346557	5130	2,30,21	13,6,2	64,22,28	0,0,4	222	47	0.000120657	0.00140078	0.032,0.514,0.69	1.0,1.0,0.597	-0.454
2346	ENSG00000104231.10	ZFAND1	chr8	-	81713917	81714895	81714803	81714895	81702968	81703124	2346	103,63,90	4,1,10	228227181	0,0,0	933	47	1.62419e-10	5.25632e-09	0.565,0.76,0.312	1.0,1.0,1.0	-0.454
5971	ENSG00000269858.5	EGLN2	chr19	+	40807137	40807551	40807137	40807274	40807808	40808432	5971	8,14,7	4,0,2	86,92,68	1,0,0	324	47	1.78752e-05	0.000252393	0.225,1.0,0.337	0.926,1.0,1.0	-0.455
1353	ENSG00000099821.13	POLRMT	chr19	-	617569	618586	618487	618586	617418	617480	1353	21,17,13	2,2,0	119107107	0,0,0	965	47	0.000528263	0.0052717	0.338,0.293,1.0	1.0,1.0,1.0	-0.456
837	ENSG00000111247.14	RAD51AP1	chr12	+	4543762	4543911	4543762	4543904	4545218	4545312	837	0,0,0	2,1,2	3,2,4	9,3,1	54	47	1.21404e-06	2.26517e-05	0.0,0.0,0.0	0.225,0.367,0.777	-0.456
175	ENSG00000141504.11	SAT2	chr17	-	7627362	7627802	7627552	7627802	7627142	7627226	175	98,106,85	18,21,13	194198188	0,2,0	237	47	0	0	0.519,0.5,0.565	1.0,0.952,1.0	-0.456
2543	ENSG00000110583.12	NAA40	chr11	+	63945839	63947003	63945839	63945935	63952237	63952333	2543	7,2,7	3,1,6	63,62,48	11,1,1	1115	47	3.62675e-05	0.000473862	0.09,0.078,0.047	0.194,0.723,0.669	-0.457
3209	ENSG00000185920.15	PTCH1	chr9	-	95449840	95453620	95453477	95453620	95449068	95449323	3209	1,0,0	4,3,5	42,23,28	0,1,2	3684	47	0.000126012	0.00144914	0.003,0.0,0.0	1.0,0.227,0.152	-0.459
1943	ENSG00000115464.14	USP34	chr2	-	61206759	61208977	61208898	61208977	61206016	61206124	1943	23,31,28	11,2,0	159103119	0,1,0	2186	47	1.69574e-06	3.06995e-05	0.043,0.25,1.0	1.0,0.689,1.0	-0.465
2564	ENSG00000005700.14	IBTK	chr6	-	82191072	82191879	82191786	82191879	82181878	82182028	2564	80,70,70	10,4,4	319268219	1,2,1	761	47	1.20613e-09	3.64531e-08	0.331,0.519,0.519	0.952,0.892,0.931	-0.469
1938	ENSG00000089737.15	DDX24	chr14	-	94054995	94057897	94057821	94057897	94052997	94053127	1938	347302315	3,4,9	414343316	0,0,0	2873	47	1.33548e-10	4.39987e-09	0.654,0.553,0.364	1.0,1.0,1.0	-0.476
1970	ENSG00000164039.14	BDH2	chr4	-	103085348	103086540	103086479	103086540	103082870	103082929	1970	48,33,40	6,1,4	57,49,43	2,0,0	1178	47	0.000121896	0.00141067	0.242,0.568,0.285	0.532,1.0,1.0	-0.479
4153	ENSG00000234741.7	GAS5	chr1	-	173865856	173866206	173866176	173866206	173865509	173865547	4153	892926743	120,100,94	928910855	1,2,0	367	47	0	0	0.488,0.543,0.503	0.992,0.983,1.0	-0.48
746	ENSG00000160753.15	RUSC1	chr1	+	155325101	155325490	155325101	155325178	155325863	155325910	746	8,7,7	0,3,2	13,9,2	0,0,0	359	47	2.68108e-05	0.000367354	1.0,0.234,0.314	1.0,1.0,1.0	-0.484
5334	ENSG00000096746.17	HNRNPH3	chr10	+	68337198	68338687	68337198	68337333	68339139	68339226	5334	259238181	14,13,15	424294313	3,3,1	1401	47	1.77026e-10	5.62943e-09	0.383,0.38,0.288	0.826,0.767,0.913	-0.485
2305	ENSG00000107937.18	GTPBP4	chr10	+	996105	997308	996105	996242	999002	999095	2305	129155111	5,7,4	493429356	0,0,0	1113	47	5.30687e-14	2.23071e-12	0.521,0.483,0.54	1.0,1.0,1.0	-0.485
3818	ENSG00000163138.18	PACRGL	chr4	+	20700458	20700747	20700458	20700706	20704465	20704533	3818	4,3,0	5,1,2	6,8,4	5,0,0	88	47	0.00655525	0.0448503	0.299,0.616,0.0	0.391,1.0,1.0	-0.492
2549	ENSG00000099797.12	TECR	chr19	+	14564785	14564992	14564785	14564858	14565201	14565290	2549	6,6,7	2,1,2	4,13,3	0,0,0	181	47	8.14522e-05	0.000970262	0.438,0.609,0.476	1.0,1.0,1.0	-0.492
5517	ENSG00000151612.15	ZNF827	chr4	-	145764978	145765165	145764987	145765165	145763089	145763122	5517	0,0,0	2,1,1	3,8,4	3,4,5	56	47	9.73797e-09	2.5437e-07	0.0,0.0,0.0	0.456,0.627,0.402	-0.495
3538	ENSG00000149532.15	CPSF7	chr11	-	61420469	61421608	61421389	61421608	61419921	61420094	3538	38,26,30	13,11,6	291273255	5,13,5	967	47	1.56986e-12	6.10741e-11	0.124,0.103,0.196	0.739,0.505,0.713	-0.511
4626	ENSG00000157353.16	FUK	chr16	+	70466881	70467471	70466881	70466954	70468848	70468968	4626	4,2,11	0,1,2	13,4,3	0,0,0	564	47	0.00710044	0.0478201	1.0,0.143,0.314	1.0,1.0,1.0	-0.514
4145	ENSG00000234741.7	GAS5	chr1	-	173865228	173865547	173865470	173865547	173864483	173864506	4145	26,13,14	2,3,4	4,8,6	0,0,0	289	47	1.85633e-09	5.47466e-08	0.679,0.413,0.363	1.0,1.0,1.0	-0.515
4385	ENSG00000221914.8	PPP2R2A	chr8	+	26362683	26363890	26362683	26362848	26366314	26366406	4385	346346287	16,17,13	583515429	0,0,0	1089	47	0	0	0.483,0.468,0.488	1.0,1.0,1.0	-0.52
142	ENSG00000137221.14	TJAP1	chr6	+	43500743	43501687	43500743	43500772	43502282	43502349	142	19,19,10	3,0,2	47,43,49	0,0,0	962	47	6.77553e-06	0.000109155	0.236,1.0,0.196	1.0,1.0,1.0	-0.523
4288	ENSG00000047410.13	TPR	chr1	-	186341251	186343473	186343325	186343473	186341027	186341159	4288	59,50,66	2,4,1	173162160	0,0,1	2121	47	2.29571e-07	4.82496e-06	0.395,0.217,0.594	1.0,1.0,0.78	-0.525
3466	ENSG00000142541.16	RPL13A	chr19	+	49489849	49490090	49489849	49489922	49490474	49490576	3466	275258178	131,101,67	135,119,90	5,4,2	215	47	0	0	0.315,0.358,0.367	0.855,0.867,0.908	-0.53
4143	ENSG00000234741.7	GAS5	chr1	-	173865228	173865547	173865509	173865547	173864256	173864304	4143	317282250	91,95,85	186197175	5,5,5	328	47	0	0	0.333,0.298,0.296	0.842,0.85,0.834	-0.533
5915	ENSG00000112511.17	PHF1	chr6	+	33414724	33415144	33414724	33414829	33415234	33415329	5915	11,9,5	2,1,3	48,23,29	0,0,1	362	47	4.56946e-08	1.07119e-06	0.417,0.539,0.178	1.0,1.0,0.79	-0.552
4688	ENSG00000146670.9	CDCA5	chr11	-	65083363	65083550	65083484	65083550	65079352	65079787	4688	29,35,23	15,16,6	348241228	0,0,1	168	47	0	0	0.351,0.38,0.517	1.0,1.0,0.985	-0.579
3159	ENSG00000161638.10	ITGA5	chr12	-	54404429	54404894	54404702	54404894	54404144	54404246	3159	10,7,6	4,1,1	52,28,31	0,0,0	320	47	6.81539e-08	1.54807e-06	0.269,0.507,0.468	1.0,1.0,1.0	-0.585
3828	ENSG00000139620.12	KANSL2	chr12	-	48681381	48682225	48682186	48682225	48679654	48679833	3828	55,57,24	5,2,4	114,101,90	0,0,0	852	47	4.68825e-12	1.73181e-10	0.378,0.611,0.249	1.0,1.0,1.0	-0.587
3404	ENSG00000133641.17	C12orf29	chr12	+	88043598	88045779	88043598	88043715	88046806	88046976	3404	61,49,28	3,1,1	191143136	0,0,0	2111	47	3.46618e-06	5.84138e-05	0.312,0.522,0.384	1.0,1.0,1.0	-0.594
4782	ENSG00000056736.9	IL17RB	chr3	+	53857615	53858818	53857615	53857690	53860129	53860228	4782	12,24,16	1,2,2	43,51,28	0,1,0	1175	47	1.40943e-06	2.59009e-05	0.324,0.324,0.242	1.0,0.671,1.0	-0.594
5266	ENSG00000089094.17	KDM2B	chr12	-	121444449	121445418	121445274	121445418	121444011	121444272	5266	25,22,13	1,4,1	84,85,70	0,0,0	872	47	3.90887e-08	9.46671e-07	0.574,0.229,0.412	1.0,1.0,1.0	-0.595
3926	ENSG00000234545.7	FAM133B	chr7	-	92577654	92578182	92578149	92578182	92577102	92577195	3926	107,94,88	17,11,17	159132134	2,0,0	542	47	1.11022e-16	5.88418e-15	0.353,0.426,0.31	0.873,1.0,1.0	-0.595
4063	ENSG00000140983.13	RHOT2	chr16	+	672253	672825	672253	672384	672927	673130	4063	122,107,90	16,31,8	247193191	0,0,0	488	47	0	0	0.423,0.249,0.52	1.0,1.0,1.0	-0.603
5293	ENSG00000166347.18	CYB5A	chr18	-	74255740	74260944	74260914	74260944	74253296	74253665	5293	162714691262	167141101	200416021423	6,5,9	5221	47	0	0	0.081,0.086,0.101	0.75,0.743,0.587	-0.604
1152	ENSG00000185189.16	NRBP2	chr8	-	143839508	143839825	143839735	143839825	143839313	143839408	1152	4,0,3	3,2,0	5,10,8	0,0,0	274	47	2.39689e-07	5.00881e-06	0.186,0.0,1.0	1.0,1.0,1.0	-0.605
3704	ENSG00000173846.12	PLK3	chr1	+	44804338	44804779	44804338	44804501	44805265	44805379	3704	0,0,0	7,2,2	16,6,11	1,4,0	325	47	4.61608e-08	1.07522e-06	0.0,0.0,0.0	0.698,0.178,1.0	-0.625
1539	ENSG00000104763.18	ASAH1	chr8	-	18064456	18067298	18067219	18067298	18063184	18063230	1539	229181233	8,6,8	508386341	0,1,0	2810	47	1.46438e-13	6.01714e-12	0.324,0.335,0.328	1.0,0.866,1.0	-0.626
4277	ENSG00000101187.15	SLCO4A1	chr20	+	62667744	62668541	62667744	62667910	62668929	62669078	4277	25,17,13	1,4,3	85,88,69	0,0,0	678	47	3.36341e-11	1.19417e-09	0.634,0.228,0.231	1.0,1.0,1.0	-0.636
606	ENSG00000213782.7	DDX47	chr12	+	12823202	12824016	12823202	12823319	12824539	12824677	606	85,82,72	44,54,46	258206198	4,6,5	744	47	0	0	0.109,0.088,0.09	0.803,0.684,0.714	-0.638
368	ENSG00000140398.13	NEIL1	chr15	+	75352601	75354492	75352601	75352701	75354652	75354818	368	1,2,1	1,1,0	14,5,13	0,0,0	1838	47	3.27492e-06	5.59644e-05	0.025,0.049,1.0	1.0,1.0,1.0	-0.642
4355	ENSG00000148688.13	RPP30	chr10	+	90894774	90895483	90894774	90894891	90895879	90895917	4355	28,36,36	64,46,39	166,152,95	3,5,5	639	47	0	0	0.031,0.054,0.064	0.803,0.691,0.583	-0.643
3317	ENSG00000197603.13	C5orf42	chr5	-	37139339	37142480	37142309	37142480	37138719	37138848	3317	2,1,3	0,2,1	10,6,9	0,0,0	3017	47	1.85524e-09	5.47466e-08	1.0,0.008,0.045	1.0,1.0,1.0	-0.649
5713	ENSG00000131051.21	RBM39	chr20	-	35738967	35740887	35740823	35740887	35731940	35732135	5713	1098872838	54,40,46	1075812733	1,0,0	1903	47	0	0	0.334,0.35,0.31	0.964,1.0,1.0	-0.657
5769	ENSG00000136718.9	IMP4	chr2	+	130345566	130345933	130345566	130345699	130346017	130346112	5769	283301225	113,91,81	587538455	0,0,1	281	47	0	0	0.295,0.356,0.317	1.0,1.0,0.987	-0.673
4511	ENSG00000111653.19	ING4	chr12	-	6652270	6652770	6652661	6652770	6651323	6651385	4511	15,8,12	4,2,2	52,59,52	0,0,0	438	47	4.34631e-11	1.51376e-09	0.287,0.3,0.392	1.0,1.0,1.0	-0.674
5029	ENSG00000090372.14	STRN4	chr19	-	46721985	46722340	46722241	46722340	46720535	46720771	5029	29,30,22	15,19,3	145128114	0,0,0	303	47	0	0	0.231,0.197,0.532	1.0,1.0,1.0	-0.68
5538	ENSG00000175215.10	CTDSP2	chr12	-	57827533	57827590	57827551	57827590	57824226	57824319	5538	0,3,2	3,1,4	4,2,2	0,0,0	65	47	2.20902e-09	6.41143e-08	0.0,0.684,0.266	1.0,1.0,1.0	-0.683
1052	ENSG00000100395.14	L3MBTL2	chr22	+	41217122	41219536	41217122	41217202	41220733	41220868	1052	41,45,43	5,5,1	200165167	1,0,0	2381	47	1.16639e-10	3.9133e-09	0.139,0.151,0.459	0.798,1.0,1.0	-0.683
3964	ENSG00000129347.19	KRI1	chr19	-	10561666	10561845	10561790	10561845	10561168	10561265	3964	37,39,29	24,24,17	318261208	0,0,0	171	47	0	0	0.298,0.309,0.319	1.0,1.0,1.0	-0.691
5465	ENSG00000168397.16	ATG4B	chr2	+	241651009	241651335	241651009	241651111	241654545	241654647	5465	46,37,26	18,17,9	2,2,2	0,0,0	271	47	2.12838e-06	3.76013e-05	0.307,0.274,0.334	1.0,1.0,1.0	-0.695
1974	ENSG00000090905.18	TNRC6A	chr16	+	24805013	24805733	24805013	24805151	24806205	24806283	1974	22,19,14	3,2,7	77,84,55	0,0,0	629	47	1.55431e-15	7.38197e-14	0.354,0.415,0.13	1.0,1.0,1.0	-0.7
5585	ENSG00000100722.18	ZC3H14	chr14	+	88609266	88609803	88609266	88609403	88610833	88610940	5585	37,25,25	16,4,7	322287250	1,0,0	447	47	0	0	0.196,0.397,0.273	0.971,1.0,1.0	-0.702
1007	ENSG00000161939.18	RNASEK-C17orf49	chr17	+	7014144	7015156	7014144	7014878	7016494	7016685	1007	32,30,18	12,9,8	14,6,6	0,0,0	325	47	4.85458e-09	1.33483e-07	0.278,0.325,0.246	1.0,1.0,1.0	-0.717
2062	ENSG00000085511.19	MAP3K4	chr6	+	161093772	161093851	161093772	161093839	161102698	161102779	2062	4,1,0	2,4,1	2,1,2	0,0,0	59	47	8.30903e-08	1.87569e-06	0.614,0.166,0.0	1.0,1.0,1.0	-0.74
5421	ENSG00000038274.16	MAT2B	chr5	+	163512001	163513669	163512001	163512196	163513841	163513994	5421	46,54,46	13,12,11	128,124,98	0,0,2	1520	47	1.85996e-12	7.08527e-11	0.099,0.122,0.115	1.0,1.0,0.602	-0.755
2630	ENSG00000117335.19	CD46	chr1	+	207767012	207770362	207767012	207767195	207783291	207783330	2630	113,99,92	12,9,21	403388350	1,2,0	3214	47	0	0	0.121,0.139,0.06	0.855,0.739,1.0	-0.758
4578	ENSG00000158863.21	FAM160B2	chr8	+	22101707	22102315	22101707	22101851	22102527	22102628	4578	11,15,6	5,6,1	73,57,37	0,0,0	511	47	1.11022e-16	5.88418e-15	0.168,0.187,0.356	1.0,1.0,1.0	-0.763
3922	ENSG00000061273.17	HDAC7	chr12	-	47784078	47785471	47785386	47785471	47782725	47783886	3922	8,11,14	1,2,1	79,62,59	0,0,0	1355	47	2.73003e-06	4.7769e-05	0.217,0.16,0.327	1.0,1.0,1.0	-0.765
4860	ENSG00000166012.15	TAF1D	chr11	-	93736693	93737239	93737063	93737239	93736140	93736304	4860	262238160	233173160	293200185	2,3,4	417	47	0	0	0.112,0.134,0.101	0.943,0.883,0.839	-0.773
5416	ENSG00000188895.11	MSL1	chr17	+	40133041	40133658	40133041	40133109	40133826	40133899	5416	15,12,23	11,7,8	158156128	2,0,1	596	47	0	0	0.097,0.119,0.185	0.862,1.0,0.91	-0.79
4900	ENSG00000111300.9	NAA25	chr12	-	112039228	112040578	112040480	112040578	112033232	112033379	4900	39,21,27	13,7,15	114,80,94	0,0,2	1299	47	1.4877e-14	6.55484e-13	0.098,0.098,0.061	1.0,1.0,0.63	-0.791
4698	ENSG00000124784.8	RIOK1	chr6	+	7402602	7402897	7402602	7402715	7403940	7404027	4698	14,14,14	12,12,10	64,67,44	0,0,0	229	47	0	0	0.193,0.193,0.223	1.0,1.0,1.0	-0.797
317	ENSG00000197077.13	KIAA1671	chr22	+	25174239	25177522	25174239	25174489	25181698	25181823	317	34,19,31	2,4,1	143,107,93	0,0,0	3080	47	3.87468e-14	1.66702e-12	0.206,0.068,0.321	1.0,1.0,1.0	-0.802
519	ENSG00000138750.14	NUP54	chr4	-	76117663	76118194	76118074	76118194	76114658	76115494	519	77,45,63	62,26,14	237247232	0,0,0	458	47	0	0	0.113,0.151,0.316	1.0,1.0,1.0	-0.807
314	ENSG00000112282.17	MED23	chr6	-	131592387	131593171	131593005	131593171	131591312	131591527	314	4,9,6	7,10,6	67,80,72	3,0,0	665	47	3.33067e-16	1.66853e-14	0.039,0.06,0.066	0.612,1.0,1.0	-0.816
1467	ENSG00000124228.14	DDX27	chr20	+	49233567	49236231	49233567	49233709	49236332	49236510	1467	59,51,26	3,14,2	213174149	0,0,0	2569	47	0	0	0.265,0.062,0.192	1.0,1.0,1.0	-0.827
3151	ENSG00000214087.8	ARL16	chr17	-	81682033	81683594	81683535	81683594	81681186	81681879	3151	54,31,42	8,4,8	132108127	0,0,0	1549	47	0	0	0.17,0.19,0.137	1.0,1.0,1.0	-0.834
3348	ENSG00000147416.10	ATP6V1B2	chr8	+	20212781	20217324	20212781	20212905	20218152	20218282	3348	48,46,33	3,2,2	161180159	0,0,0	4466	47	1.74794e-12	6.72863e-11	0.144,0.195,0.148	1.0,1.0,1.0	-0.838
3227	ENSG00000135924.15	DNAJB2	chr2	+	219280577	219281771	219280577	219280687	219281938	219282061	3227	30,39,24	13,8,4	146141107	0,0,0	1131	47	0	0	0.088,0.168,0.2	1.0,1.0,1.0	-0.848
1623	ENSG00000163050.16	ADCK3	chr1	+	226982893	226984235	226982893	226983034	226984547	226984655	1623	38,35,26	9,10,4	185206183	0,0,0	1248	47	0	0	0.137,0.116,0.197	1.0,1.0,1.0	-0.85
5951	ENSG00000182944.17	EWSR1	chr22	+	29298732	29299280	29298732	29298895	29299598	29299851	5951	58,47,41	57,49,18	139150131	0,0,0	432	47	0	0	0.1,0.094,0.199	1.0,1.0,1.0	-0.869
5742	ENSG00000197622.12	CDC42SE1	chr1	-	151055015	151055993	151055676	151055993	151054230	151054321	5742	130,130,94	96,90,92	943763688	1,2,5	708	47	0	0	0.082,0.087,0.064	0.984,0.962,0.901	-0.871
2012	ENSG00000103037.11	SETD6	chr16	+	58515790	58516097	58515790	58515880	58518400	58518543	2012	2,2,5	2,6,5	4,4,2	0,0,0	264	47	6.21725e-15	2.84206e-13	0.151,0.056,0.151	1.0,1.0,1.0	-0.881
4366	ENSG00000141030.12	COPS3	chr17	-	17270757	17271008	17270895	17271008	17267884	17268045	4366	19,11,13	31,36,24	11,4,4	0,0,0	185	47	1.8574e-13	7.54725e-12	0.135,0.072,0.121	1.0,1.0,1.0	-0.891
4378	ENSG00000134222.16	PSRC1	chr1	-	109282517	109282731	109282679	109282731	109281618	109282060	4378	23,25,18	38,50,39	185167107	0,0,0	209	47	0	0	0.12,0.101,0.094	1.0,1.0,1.0	-0.895
2836	ENSG00000175110.11	MRPS22	chr3	+	139350178	139351060	139350178	139350322	139352646	139352792	2836	80,76,78	50,59,52	185162131	0,0,0	785	47	0	0	0.087,0.072,0.082	1.0,1.0,1.0	-0.92
3841	ENSG00000203875.10	SNHG5	chr6	-	85677794	85678032	85677953	85678032	85677083	85677191	3841	0,2,0	1,2,5	1,4,1	0,0,0	206	47	0	0	0.0,0.186,0.0	1.0,1.0,1.0	-0.938
2771	ENSG00000106346.11	USP42	chr7	+	6139091	6140195	6139091	6139194	6140913	6140984	2771	3,2,6	3,3,3	22,30,27	0,0,0	1048	47	3.33067e-16	1.66853e-14	0.043,0.029,0.082	1.0,1.0,1.0	-0.949
4850	ENSG00000100650.15	SRSF5	chr14	+	69768797	69770540	69768797	69768896	69770994	69771105	4850	163160152	129,70,72	915831687	0,0,0	1691	47	0	0	0.034,0.06,0.055	1.0,1.0,1.0	-0.95
1048	ENSG00000165516.10	KLHDC2	chr14	+	49779594	49779806	49779594	49779675	49780702	49780775	1048	0,0,3	2,3,5	9,6,5	0,0,0	178	47	0	0	0.0,0.0,0.137	1.0,1.0,1.0	-0.954
3255	ENSG00000106009.15	BRAT1	chr7	-	2539543	2541484	2541297	2541484	2537880	2538764	3255	3,1,1	1,3,3	7,4,2	0,0,0	1801	47	2.9976e-15	1.38762e-13	0.073,0.009,0.009	1.0,1.0,1.0	-0.97
5468	ENSG00000137955.15	RABGGTB	chr1	+	75789158	75790517	75789158	75789356	75791284	75791337	5468	11,12,14	22,16,20	79,47,51	0,0,0	1208	47	0	0	0.019,0.028,0.027	1.0,1.0,1.0	-0.975
5467	ENSG00000137955.15	RABGGTB	chr1	+	75787496	75790517	75787496	75787604	75791284	75791337	5467	11,12,14	7,9,16	79,47,51	0,0,0	2960	47	0	0	0.024,0.021,0.014	1.0,1.0,1.0	-0.98
MX
ID	GeneID	geneSymbol	chr	strand	1stExonStart_0base	1stExonEnd	2ndExonStart_0base	2ndExonEnd	upstreamES	upstreamEE	downstreamES	downstreamEE	ID_1	IJC_SAMPLE_1	SJC_SAMPLE_1	IJC_SAMPLE_2	SJC_SAMPLE_2	IncFormLen	SkipFormLen	PValue	FDR	IncLevel1	IncLevel2	IncLevelDifference
0	ENSG00000096696.13	DSP	chr6	+	7559225	7559400	7562651	7562780	7558115	7558264	7563735	7563786	0	137126108	99,114,96	133149131	192180199	222	176	8.72484e-05	0.00048964	0.523,0.467,0.471	0.354,0.396,0.343	0.123
3	ENSG00000130734.9	ATG4D	chr19	+	10544956	10545130	10546838	10547115	10543894	10544325	10547188	10547253	3	15,12,11	11,13,2	5,2,5	72,65,77	221	324	1.44329e-15	2.42258e-14	0.667,0.575,0.89	0.092,0.043,0.087	0.637
4	ENSG00000130734.9	ATG4D	chr19	+	10544956	10545130	10547188	10547253	10543894	10544325	10548903	10549034	4	27,20,16	8,11,8	10,15,8	62,57,67	221	112	0	0	0.631,0.48,0.503	0.076,0.118,0.057	0.454
5	ENSG00000130734.9	ATG4D	chr19	+	10544956	10545130	10551896	10551975	10543894	10544325	10552044	10552121	5	14,11,9	74,50,51	0,0,0	169147138	221	126	3.33067e-15	5.43948e-14	0.097,0.111,0.091	0.0,0.0,0.0	0.1
6	ENSG00000130734.9	ATG4D	chr19	+	10544956	10545130	10546838	10547071	10543916	10544325	10547188	10547253	6	15,12,11	0,4,0	5,2,5	3,5,3	221	280	0.000283048	0.00146671	1.0,0.792,1.0	0.679,0.336,0.679	0.366
12	ENSG00000130734.9	ATG4D	chr19	+	10548903	10549034	10551896	10551975	10547188	10547253	10552044	10552121	12	8,15,12	40,32,34	93,79,100	172150138	178	126	0.00606898	0.0235112	0.124,0.249,0.2	0.277,0.272,0.339	-0.105
14	ENSG00000112039.3	FANCE	chr6	+	35460551	35460618	35462788	35462914	35459681	35459760	35466243	35467103	14	2,0,0	4,3,3	24,16,25	72,62,56	114	173	0.00246007	0.0105581	0.431,0.0,0.0	0.336,0.281,0.404	-0.197
21	ENSG00000148606.12	POLR3A	chr10	-	78010470	78010540	78013649	78013790	78007701	78007866	78017574	78017716	21	34,19,18	4,1,1	99,85,109	1,0,0	188	117	0.00533395	0.0209571	0.841,0.922,0.918	0.984,1.0,1.0	-0.101
22	ENSG00000148606.12	POLR3A	chr10	-	78013649	78013790	78017574	78017716	78010470	78010540	78019161	78019252	22	34,22,13	5,5,11	116119101	121,105,98	189	188	0.00129442	0.00591	0.871,0.814,0.54	0.488,0.53,0.506	0.234
30	ENSG00000130779.19	CLIP1	chr12	-	122355114	122355312	122360958	122361181	122354452	122354556	122363982	122364107	30	63,49,60	42,41,35	150,96,119	144112150	270	245	0.00294877	0.0124409	0.576,0.52,0.609	0.486,0.438,0.419	0.121
31	ENSG00000087502.17	ERGIC2	chr12	-	29341733	29341761	29343119	29343282	29341017	29341218	29345442	29345540	31	147147145	30,27,26	333254257	92,93,77	210	75	0.00142824	0.00645827	0.636,0.66,0.666	0.564,0.494,0.544	0.12
32	ENSG00000087502.17	ERGIC2	chr12	-	29341733	29341816	29343119	29343282	29337351	29341218	29345442	29345540	32	147147145	84,88,79	333254257	339309265	210	130	1.84709e-07	1.47692e-06	0.52,0.508,0.532	0.378,0.337,0.375	0.157
33	ENSG00000087502.17	ERGIC2	chr12	-	29345442	29345540	29349078	29349177	29337351	29341218	29350012	29350068	33	85,53,65	11,17,9	222163155	0,0,0	146	145	0	0	0.885,0.756,0.878	1.0,1.0,1.0	-0.16
35	ENSG00000087502.17	ERGIC2	chr12	-	29356381	29356477	29357622	29357724	29350012	29350068	29370113	29370222	35	46,41,38	72,57,66	9,5,5	219198179	149	143	0	0	0.38,0.408,0.356	0.038,0.024,0.026	0.352
42	ENSG00000087502.17	ERGIC2	chr12	-	29361644	29361685	29370113	29370168	29357622	29357724	29371527	29371670	42	19,21,14	19,18,17	0,0,0	70,52,48	102	88	0	0	0.463,0.502,0.415	0.0,0.0,0.0	0.46
43	ENSG00000087502.17	ERGIC2	chr12	-	29366876	29366947	29368240	29368287	29357622	29357724	29370113	29370168	43	17,11,11	3,3,1	48,26,41	0,0,0	94	118	0.00200962	0.0087996	0.877,0.822,0.932	1.0,1.0,1.0	-0.123
53	ENSG00000100603.13	SNW1	chr14	-	77720710	77720828	77723180	77723277	77717952	77718530	77730987	77731129	53	76,58,56	85,78,66	398365309	310286219	144	165	0.000623369	0.00303225	0.506,0.46,0.493	0.595,0.594,0.618	-0.116
85	ENSG00000135250.16	SRPK2	chr7	-	105132790	105132898	105133003	105133104	105116375	105118022	105142007	105142490	85	35,26,18	8,10,12	202129122	1,0,0	148	155	0	0	0.821,0.731,0.611	0.995,1.0,1.0	-0.277
86	ENSG00000135250.16	SRPK2	chr7	-	105132790	105132898	105146492	105146658	105116375	105118022	105160506	105160613	86	47,65,48	8,5,9	233204154	1,0,0	213	155	6.6247e-13	8.93218e-12	0.81,0.904,0.795	0.994,1.0,1.0	-0.162
90	ENSG00000135250.16	SRPK2	chr7	-	105203627	105203785	105388647	105388702	105169156	105169265	105388790	105388894	90	15,11,12	103,80,79	65,47,61	185151131	102	205	3.43979e-06	2.37244e-05	0.226,0.217,0.234	0.414,0.385,0.483	-0.202
108	ENSG00000109919.9	MTCH2	chr11	-	47631035	47631087	47634671	47634734	47627079	47627127	47638698	47638805	108	30,26,28	5,5,2	52,38,35	0,0,0	110	99	2.83657e-06	1.97805e-05	0.844,0.824,0.926	1.0,1.0,1.0	-0.135
120	ENSG00000078246.16	TULP3	chr12	+	2934446	2934561	2937630	2937729	2933417	2933530	2938113	2938285	120	6,2,8	18,13,15	112,82,93	103,74,71	162	146	8.07358e-05	0.000455942	0.231,0.122,0.325	0.495,0.5,0.541	-0.286
128	ENSG00000166783.20	KIAA0430	chr16	-	15615829	15616005	15617051	15617171	15612556	15612777	15617298	15617535	128	10,15,16	44,37,27	88,43,50	87,55,61	167	223	0.00116353	0.00536254	0.233,0.351,0.442	0.575,0.511,0.523	-0.194
139	ENSG00000134982.16	APC	chr5	+	112754872	112755025	112766325	112766410	112707497	112707649	112767188	112767322	139	3,2,0	26,24,16	15,4,12	41,37,23	200	132	0.000339743	0.00173619	0.071,0.052,0.0	0.194,0.067,0.256	-0.131
140	ENSG00000134982.16	APC	chr5	+	112801278	112801383	112815494	112815593	112780789	112780903	112818965	112819344	140	7,3,5	29,29,15	0,0,0	32,37,22	152	146	2.15831e-07	1.71053e-06	0.188,0.09,0.243	0.0,0.0,0.0	0.174
145	ENSG00000100461.17	RBM23	chr14	-	22905335	22905453	22906194	22906368	22905157	22905246	22918998	22919165	145	34,59,24	16,24,18	0,5,2	155191162	221	165	0	0	0.613,0.647,0.499	0.0,0.019,0.009	0.577
154	ENSG00000160679.12	CHTOP	chr1	+	153636571	153636653	153638294	153638448	153634048	153634343	153642245	153642429	154	98,137,70	68,62,35	236186185	249212174	129	201	2.72594e-06	1.90359e-05	0.692,0.775,0.757	0.596,0.578,0.624	0.142
155	ENSG00000160679.12	CHTOP	chr1	+	153636571	153636653	153642245	153642429	153634079	153634343	153645063	153646302	155	97,137,70	61,56,37	236186186	29,35,26	129	231	2.23266e-13	3.13302e-12	0.74,0.814,0.772	0.936,0.905,0.928	-0.148
156	ENSG00000160679.12	CHTOP	chr1	+	153638294	153638448	153642242	153642429	153633981	153634343	153643226	153643364	156	11,9,10	77,49,54	7,1,2	459419353	201	234	0	0	0.143,0.176,0.177	0.017,0.003,0.007	0.156
157	ENSG00000160679.12	CHTOP	chr1	+	153638294	153638448	153642245	153642429	153634048	153634343	153643226	153643364	157	11,9,10	77,52,55	7,1,2	459419353	201	231	0	0	0.141,0.166,0.173	0.017,0.003,0.006	0.151
161	ENSG00000167548.14	KMT2D	chr12	-	49024809	49024946	49026181	49027322	49022589	49022875	49027802	49027930	161	15,15,6	6,5,1	64,59,39	0,0,1	1188	184	2.52098e-11	2.97742e-10	0.279,0.317,0.482	1.0,1.0,0.858	-0.593
162	ENSG00000167548.14	KMT2D	chr12	-	49024809	49024946	49027802	49027930	49022589	49022875	49028008	49028141	162	28,22,19	5,5,1	71,83,78	0,0,0	175	184	2.90609e-06	2.02224e-05	0.855,0.822,0.952	1.0,1.0,1.0	-0.124
164	ENSG00000167548.14	KMT2D	chr12	-	49034409	49034476	49034581	49034666	49034066	49034299	49034811	49034935	164	21,11,5	19,8,8	78,62,48	22,29,24	132	114	0.0082517	0.0308529	0.488,0.543,0.351	0.754,0.649,0.633	-0.218
166	ENSG00000167548.14	KMT2D	chr12	-	49043362	49043428	49043634	49043782	49042740	49042878	49043867	49043998	166	26,14,20	2,4,1	56,66,48	0,0,0	195	113	0.000425325	0.00213811	0.883,0.67,0.921	1.0,1.0,1.0	-0.175
175	ENSG00000143815.14	LBR	chr1	-	225406663	225406832	225411336	225411440	225404403	225404526	225412453	225412645	175	88,66,60	17,13,14	525410415	5,5,2	151	216	0	0	0.881,0.879,0.86	0.993,0.992,0.997	-0.121
245	ENSG00000103429.10	BFAR	chr16	+	14644273	14644609	14655065	14655210	14632814	14633018	14661891	14662065	245	144120135	29,21,6	153,148,90	92,72,66	383	192	4.41429e-10	4.63485e-09	0.713,0.741,0.919	0.455,0.508,0.406	0.335
251	ENSG00000198874.12	TYW1	chr7	+	66998816	66998954	67009582	67009684	66998064	66998195	67014366	67014561	251	86,74,58	65,67,51	58,62,52	111,87,85	185	149	2.78121e-05	0.000168472	0.516,0.471,0.478	0.296,0.365,0.33	0.158
253	ENSG00000198874.12	TYW1	chr7	+	67067284	67067403	67083429	67083539	67049948	67050066	67098540	67098718	253	6,12,5	30,34,20	2,1,1	82,79,91	166	157	6.99448e-11	7.94094e-10	0.159,0.25,0.191	0.023,0.012,0.01	0.185
254	ENSG00000198874.12	TYW1	chr7	+	67067284	67067403	67098540	67098718	67049948	67050066	67117482	67117618	254	6,10,3	66,66,57	2,1,0	158134142	166	225	3.79672e-08	3.26888e-07	0.11,0.17,0.067	0.017,0.01,0.0	0.107
267	ENSG00000086061.15	DNAJA1	chr9	+	33026474	33026616	33026812	33026990	33025210	33025383	33029884	33029989	267	931837695	574509454	174815521239	185616531472	189	225	3.20392e-10	3.42473e-09	0.659,0.662,0.646	0.529,0.528,0.501	0.136
269	ENSG00000086061.15	DNAJA1	chr9	+	33026812	33026990	33029884	33029989	33026474	33026616	33030439	33030667	269	12501039961	435397355	172514261174	146612991095	225	152	0	0	0.66,0.639,0.646	0.443,0.426,0.42	0.219
283	ENSG00000106603.17	COA1	chr7	-	43657215	43657269	43665657	43665722	43650611	43650712	43729428	43729505	283	6,6,3	1,6,0	6,15,12	0,0,0	112	101	0.000461153	0.00230219	0.844,0.474,1.0	1.0,1.0,1.0	-0.227
294	ENSG00000135913.10	USP37	chr2	-	218455579	218455718	218457091	218457161	218450250	218455017	218459789	218459905	294	16,12,11	38,20,12	86,43,50	37,46,24	117	186	0.000803357	0.00382914	0.401,0.488,0.593	0.787,0.598,0.768	-0.224
297	ENSG00000135913.10	USP37	chr2	-	218459789	218459905	218466009	218466176	218455579	218455718	218474629	218474885	297	29,18,15	14,9,3	61,58,36	0,1,0	214	163	2.61235e-13	3.63996e-12	0.612,0.604,0.792	1.0,0.978,1.0	-0.323
299	ENSG00000135913.10	USP37	chr2	-	218459789	218459905	218466009	218466176	218457091	218457161	218474629	218474885	299	28,19,16	16,13,12	61,58,36	108,54,67	214	163	0.00248061	0.0106308	0.571,0.527,0.504	0.301,0.45,0.29	0.187
308	ENSG00000135913.10	USP37	chr2	-	218529955	218530040	218534608	218534706	218509978	218510140	218546220	218546298	308	17,22,9	27,21,27	120,96,100	109,68,72	145	132	0.00982681	0.0359568	0.364,0.488,0.233	0.501,0.562,0.558	-0.179
309	ENSG00000135913.10	USP37	chr2	-	218529955	218530040	218546220	218546298	218509978	218510140	218546918	218547091	309	50,57,28	18,15,16	73,75,91	107,66,69	125	132	5.30174e-05	0.000307622	0.746,0.801,0.649	0.419,0.545,0.582	0.217
310	ENSG00000135913.10	USP37	chr2	-	218546220	218546298	218549808	218549909	218509978	218510140	218553552	218553724	310	60,40,45	16,20,9	100,88,103	0,1,0	148	125	0	0	0.76,0.628,0.809	1.0,0.987,1.0	-0.263
311	ENSG00000135913.10	USP37	chr2	-	218546220	218546298	218546918	218547091	218529955	218530040	218549808	218549824	311	36,28,26	9,7,10	90,77,75	2,2,6	220	125	1.38011e-07	1.11802e-06	0.694,0.694,0.596	0.962,0.956,0.877	-0.27
312	ENSG00000135913.10	USP37	chr2	-	218546220	218546298	218549808	218549909	218529955	218530040	218553552	218553724	312	60,41,44	7,7,11	100,88,103	2,2,6	148	125	9.10786e-06	5.92301e-05	0.879,0.832,0.772	0.977,0.974,0.935	-0.134
316	ENSG00000135913.10	USP37	chr2	-	218558497	218558677	218560819	218560883	218553552	218553724	218562672	218562813	316	23,13,9	70,49,37	81,50,60	100130100	111	227	0.00316016	0.013216	0.402,0.352,0.332	0.624,0.44,0.551	-0.176
317	ENSG00000135913.10	USP37	chr2	-	218558497	218558717	218560819	218560883	218553552	218553724	218562672	218562813	317	23,13,9	65,45,40	81,50,60	99130100	111	267	0.00662935	0.0254714	0.46,0.41,0.351	0.663,0.481,0.591	-0.171
318	ENSG00000135913.10	USP37	chr2	-	218560819	218560883	218562717	218562813	218558497	218558677	218568177	218568291	318	45,34,23	16,17,5	83,72,45	53,40,57	143	111	0.0113215	0.0407171	0.686,0.608,0.781	0.549,0.583,0.38	0.188
319	ENSG00000135913.10	USP37	chr2	-	218560819	218560883	218562672	218562813	218558497	218558677	218568177	218568326	319	52,43,24	16,17,5	84,73,46	53,40,57	188	111	0.00176059	0.00781547	0.657,0.599,0.739	0.483,0.519,0.323	0.223
322	ENSG00000100084.14	HIRA	chr22	-	19397991	19398087	19408482	19408593	19396786	19396947	19410715	19410778	322	57,55,53	23,15,18	195164155	124108108	158	143	0.000177068	0.000947039	0.692,0.768,0.727	0.587,0.579,0.565	0.152
323	ENSG00000100084.14	HIRA	chr22	-	19397991	19398087	19410715	19410778	19396786	19396947	19431439	19431696	323	28,26,17	23,21,17	51,42,33	124108108	110	143	1.25143e-07	1.0188e-06	0.613,0.617,0.565	0.348,0.336,0.284	0.276
327	ENSG00000198791.11	CNOT7	chr8	-	17232426	17232537	17242991	17243185	17224963	17230848	17245035	17245247	327	515469507	222190176	730602537	724536474	241	158	0	0	0.603,0.618,0.654	0.398,0.424,0.426	0.209
332	ENSG00000133961.19	NUMB	chr14	-	73292733	73292874	73297210	73297285	73287109	73287314	73355625	73355766	332	22,16,11	41,37,31	0,0,0	129,113,98	122	188	0	0	0.453,0.4,0.354	0.0,0.0,0.0	0.402
334	ENSG00000133961.19	NUMB	chr14	-	73297210	73297285	73323129	73323204	73292733	73292874	73355625	73355766	334	14,17,19	58,38,33	117,91,123	86,76,68	122	122	2.28978e-08	2.019e-07	0.194,0.309,0.365	0.576,0.545,0.644	-0.299
335	ENSG00000105983.19	LMBR1	chr7	-	156724111	156724178	156734176	156734257	156680876	156684163	156756392	156756465	335	47,53,35	14,9,18	115,91,85	4,6,7	128	114	4.05994e-07	3.12641e-06	0.749,0.84,0.634	0.962,0.931,0.915	-0.195
347	ENSG00000005100.12	DHX33	chr17	-	5450202	5450406	5453579	5453668	5448808	5448895	5453820	5453980	347	9,8,9	30,29,19	115,103,95	132104114	136	251	0.000114812	0.000632579	0.356,0.337,0.466	0.617,0.646,0.606	-0.237
348	ENSG00000005100.12	DHX33	chr17	-	5450806	5450934	5453579	5453668	5450202	5450406	5453820	5453980	348	22,17,19	5,10,15	118,104,95	158138142	136	175	0.000414147	0.00208581	0.85,0.686,0.62	0.49,0.492,0.463	0.237
349	ENSG00000005100.12	DHX33	chr17	-	5453579	5453668	5453820	5453980	5450202	5450406	5455996	5456182	349	13,13,11	15,9,11	0,0,0	3,1,1	207	136	4.28952e-07	3.29293e-06	0.363,0.487,0.397	0.0,0.0,0.0	0.416
350	ENSG00000005100.12	DHX33	chr17	-	5453579	5453668	5453820	5453980	5450806	5450934	5455996	5456182	350	2,8,6	15,10,22	0,0,0	140125127	207	136	1.94858e-10	2.12663e-09	0.081,0.345,0.152	0.0,0.0,0.0	0.193
353	ENSG00000135698.9	MPHOSPH6	chr16	-	82151423	82151514	82164081	82164194	82149308	82149403	82170124	82170226	353	107,91,77	47,29,31	174120135	354291287	160	138	0	0	0.663,0.73,0.682	0.298,0.262,0.289	0.409
366	ENSG00000162670.10	BRINP3	chr1	-	190264864	190265055	190281559	190281750	190234371	190234477	190454654	190454940	366	0,0,3	2,3,2	9,5,19	14,8,9	238	238	0.00935179	0.0343801	0.0,0.0,0.6	0.391,0.385,0.679	-0.285
387	ENSG00000196313.11	POM121	chr7	+	72926801	72926963	72928384	72928465	72926261	72926477	72929939	72930111	387	233256226	53,45,34	475390362	255208185	209	128	5.55112e-16	9.59504e-15	0.729,0.777,0.803	0.533,0.535,0.545	0.232
388	ENSG00000196313.11	POM121	chr7	+	72926801	72926963	72929939	72930111	72926261	72926477	72938589	72938681	388	185207179	63,42,46	474390362	339243289	209	219	1.65423e-14	2.54575e-13	0.755,0.838,0.803	0.594,0.627,0.568	0.202
389	ENSG00000196313.11	POM121	chr7	+	72926801	72926963	72938589	72938681	72926261	72926477	72939335	72939409	389	201214204	42,18,24	474390362	299241205	209	139	0	0	0.761,0.888,0.85	0.513,0.518,0.54	0.309
390	ENSG00000196313.11	POM121	chr7	+	72929939	72930111	72938589	72938681	72926261	72926477	72939335	72939409	390	78,66,75	42,18,24	1,8,0	299241205	219	139	0	0	0.541,0.699,0.665	0.002,0.021,0.0	0.627
391	ENSG00000196313.11	POM121	chr7	+	72929939	72930111	72938589	72938681	72926801	72926963	72939335	72939409	391	98,94,106	42,18,24	2,8,0	299241205	219	139	0	0	0.597,0.768,0.737	0.004,0.021,0.0	0.692
393	ENSG00000196313.11	POM121	chr7	+	72939335	72939409	72940413	72940516	72926801	72926963	72940816	72940993	393	14,5,21	10,8,11	0,0,0	61,58,52	121	150	0	0	0.634,0.437,0.703	0.0,0.0,0.0	0.591
394	ENSG00000196313.11	POM121	chr7	+	72939335	72939409	72940413	72940516	72929939	72930111	72940816	72940993	394	39,35,53	29,37,23	1,3,0	68,62,54	121	150	0	0	0.625,0.54,0.741	0.018,0.057,0.0	0.61
395	ENSG00000196313.11	POM121	chr7	+	72940413	72940516	72940816	72940993	72939335	72939409	72941836	72943522	395	93,106,72	7,7,8	15,18,6	60,43,40	150	224	0	0	0.952,0.958,0.931	0.272,0.385,0.183	0.667
400	ENSG00000204410.14	MSH5	chr6	+	31761471	31761615	31761817	31761865	31761184	31761262	31762111	31762185	400	20,12,11	1,1,3	30,47,30	0,1,0	191	95	0.011957	0.0426599	0.909,0.856,0.646	1.0,0.959,1.0	-0.183
415	ENSG00000051009.10	FAM160A2	chr11	-	6218599	6218763	6222441	6222609	6216569	6218150	6222810	6222897	415	61,49,41	10,10,12	73,57,47	34,40,26	215	211	2.9732e-05	0.000179112	0.857,0.828,0.77	0.678,0.583,0.64	0.185
417	ENSG00000051009.10	FAM160A2	chr11	-	6218599	6218763	6224378	6224707	6216569	6218150	6234543	6234663	417	39,53,36	6,11,18	44,31,31	34,40,26	376	211	5.3433e-05	0.000309912	0.785,0.73,0.529	0.421,0.303,0.401	0.306
418	ENSG00000051009.10	FAM160A2	chr11	-	6222441	6222609	6222810	6222897	6216569	6218150	6223079	6223238	418	21,29,11	67,52,48	32,37,35	4,0,0	134	215	0	0	0.335,0.472,0.269	0.928,1.0,1.0	-0.617
419	ENSG00000051009.10	FAM160A2	chr11	-	6222441	6222609	6224378	6224707	6216569	6218150	6234543	6234663	419	39,53,36	36,31,28	44,31,31	0,0,0	376	215	0	0	0.383,0.494,0.424	1.0,1.0,1.0	-0.566
420	ENSG00000051009.10	FAM160A2	chr11	-	6222441	6222609	6222810	6222897	6218557	6218763	6223079	6223238	420	25,28,11	45,35,32	32,37,35	4,1,0	134	215	0	0	0.471,0.562,0.355	0.928,0.983,1.0	-0.508
421	ENSG00000051009.10	FAM160A2	chr11	-	6223079	6223238	6224378	6224707	6216569	6218150	6234543	6234663	421	39,53,36	10,8,6	44,31,31	1,0,0	376	206	1.11789e-08	1.01686e-07	0.681,0.784,0.767	0.96,1.0,1.0	-0.243
424	ENSG00000163814.7	CDCP1	chr3	-	45110472	45110841	45118411	45118621	45095346	45095568	45146205	45146422	424	58,52,37	100,84,70	79,74,61	277220160	257	416	0.000240166	0.00125771	0.484,0.501,0.461	0.316,0.353,0.382	0.132
425	ENSG00000163814.7	CDCP1	chr3	-	45112082	45112445	45118411	45118621	45110215	45110841	45146205	45146422	425	53,49,36	82,54,58	83,75,61	189168159	257	410	0.00189038	0.00833915	0.508,0.591,0.498	0.412,0.416,0.38	0.13
428	ENSG00000082996.19	RNF13	chr3	+	149846010	149846140	149911977	149912083	149812707	149813353	149921133	149921227	428	30,28,14	60,30,37	105110103	96,84,82	177	153	0.00102616	0.00478181	0.302,0.447,0.246	0.486,0.531,0.521	-0.181
430	ENSG00000082996.19	RNF13	chr3	+	149852515	149852596	149911977	149912083	149813203	149813353	149921133	149921227	430	8,11,1	60,30,37	2,4,0	96,84,82	128	153	2.49623e-05	0.000152551	0.137,0.305,0.031	0.024,0.054,0.0	0.132
431	ENSG00000082996.19	RNF13	chr3	+	149852515	149852596	149872028	149872154	149813836	149814331	149895472	149895560	431	8,7,12	78,77,50	0,0,0	156127105	128	173	1.5008e-12	1.95242e-11	0.122,0.109,0.245	0.0,0.0,0.0	0.159
433	ENSG00000082996.19	RNF13	chr3	+	149895472	149895560	149911977	149912083	149812707	149813353	149921133	149921227	433	11,8,6	60,30,37	0,0,1	96,84,82	135	153	3.36142e-12	4.2716e-11	0.172,0.232,0.155	0.0,0.0,0.014	0.182
434	ENSG00000082996.19	RNF13	chr3	+	149895472	149895570	149911977	149912083	149813203	149813353	149921133	149921227	434	14,6,9	60,30,37	0,0,1	96,84,82	145	153	7.34968e-14	1.07042e-12	0.198,0.174,0.204	0.0,0.0,0.013	0.188
435	ENSG00000082996.19	RNF13	chr3	+	149902071	149902162	149911977	149912083	149895472	149895560	149921133	149921227	435	20,27,13	63,36,37	101,93,99	96,84,82	138	153	0.000103878	0.00057544	0.26,0.454,0.28	0.538,0.551,0.572	-0.222
469	ENSG00000111860.13	CEP85L	chr6	-	118523801	118523920	118565528	118566316	118483705	118483858	118632452	118632611	469	20,8,5	1,0,8	21,12,13	0,1,0	835	166	0.000844652	0.00400918	0.799,1.0,0.111	1.0,0.705,1.0	-0.265
470	ENSG00000111860.13	CEP85L	chr6	-	118523801	118523920	118632452	118632611	118483705	118483858	118651196	118651891	470	16,16,3	6,0,6	15,16,19	0,0,0	206	166	9.32521e-06	6.05372e-05	0.682,1.0,0.287	1.0,1.0,1.0	-0.344
471	ENSG00000111860.13	CEP85L	chr6	-	118565528	118566316	118632452	118632611	118483705	118483858	118651196	118651891	471	16,16,3	7,1,4	15,16,19	0,0,0	206	835	0.000240445	0.00125872	0.903,0.985,0.752	1.0,1.0,1.0	-0.12
472	ENSG00000111860.13	CEP85L	chr6	-	118565528	118566316	118632452	118632611	118523801	118523920	118651196	118651857	472	16,16,10	8,5,10	15,17,19	21,12,31	206	835	0.0104538	0.0379646	0.89,0.928,0.802	0.743,0.852,0.713	0.104
473	ENSG00000164142.15	FAM160A1	chr4	+	151454700	151454808	151566137	151566364	151409245	151409465	151577449	151577464	473	1,5,3	32,31,23	12,21,10	50,44,47	155	274	0.00344292	0.0142456	0.052,0.222,0.187	0.298,0.458,0.273	-0.189
474	ENSG00000164142.15	FAM160A1	chr4	+	151566137	151566364	151577449	151578076	151409245	151409465	151586640	151586799	474	21,17,4	17,9,11	9,8,10	40,32,24	274	674	0.0016846	0.00750723	0.752,0.823,0.472	0.356,0.381,0.506	0.268
483	ENSG00000177410.12	ZFAS1	chr20	+	49279103	49279208	49280484	49280570	49278177	49278716	49289044	49289260	483	169316331323	404369334	725661561	313305247	152	133	1.7799e-10	1.95189e-09	0.786,0.795,0.776	0.67,0.655,0.665	0.122
484	ENSG00000247077.6	PGAM5	chr12	+	132717438	132717564	132717709	132717798	132714752	132715036	132717986	132718120	484	480455397	134137128	454450378	315276252	173	136	4.4531e-13	6.10426e-12	0.738,0.723,0.709	0.531,0.562,0.541	0.179
485	ENSG00000101639.18	CEP192	chr18	+	13015327	13015448	13017187	13017336	13008455	13008631	13018479	13018615	485	1,11,6	59,41,43	0,2,1	108,83,94	168	196	7.03063e-07	5.28887e-06	0.019,0.238,0.14	0.0,0.027,0.012	0.119
510	ENSG00000144339.11	TMEFF2	chr2	-	191953678	191953837	191956254	191956378	191949042	191950464	191998261	191998321	510	80,60,51	27,24,37	1090950791	136,114,95	171	206	6.24479e-11	7.12807e-10	0.781,0.751,0.624	0.906,0.909,0.909	-0.189
513	ENSG00000144339.11	TMEFF2	chr2	-	192057678	192057775	192184353	192184483	191999059	191999208	192191879	192191989	513	134135119	221191132	946772752	806771619	177	144	0.000117685	0.000647445	0.33,0.365,0.423	0.488,0.449,0.497	-0.105
514	ENSG00000144339.11	TMEFF2	chr2	-	192057678	192057775	192191879	192191989	191999059	191999208	192194352	192194916	514	288199184	136,145,87	916764589	804771619	157	144	6.08086e-06	4.04603e-05	0.66,0.557,0.66	0.511,0.476,0.466	0.141
515	ENSG00000144339.11	TMEFF2	chr2	-	192179667	192179694	192184353	192184483	192057678	192057775	192191879	192191989	515	175161140	49,23,25	1133904866	310316273	177	74	0.00796841	0.0299336	0.599,0.745,0.701	0.604,0.545,0.57	0.109
519	ENSG00000085760.14	MTIF2	chr2	-	55263639	55263865	55267568	55267635	55262315	55262427	55268816	55269217	519	17,21,15	87,91,72	2,3,2	231181176	114	273	0	0	0.319,0.356,0.333	0.02,0.038,0.026	0.308
535	ENSG00000086827.8	ZW10	chr11	-	113741693	113741765	113743801	113744040	113738263	113738394	113747530	113747713	535	49,70,52	8,2,2	159137133	0,0,0	286	119	7.25222e-07	5.45002e-06	0.718,0.936,0.915	1.0,1.0,1.0	-0.144
541	ENSG00000189159.15	HN1	chr17	-	75147555	75147653	75148528	75148671	75135306	75136250	75154341	75154675	541	247620621997	225203198	294925812225	2,9,4	190	145	0	0	0.894,0.886,0.885	0.999,0.995,0.998	-0.109
545	ENSG00000118412.12	CASP8AP2	chr6	+	89854816	89854917	89855469	89855544	89853165	89853234	89857083	89857199	545	9,6,7	36,34,32	38,23,21	29,23,23	148	122	2.9431e-09	2.84685e-08	0.171,0.127,0.153	0.519,0.452,0.429	-0.316
546	ENSG00000118412.12	CASP8AP2	chr6	+	89855469	89855544	89857083	89857199	89853165	89853234	89862125	89862793	546	16,21,17	20,13,13	0,0,1	28,16,15	122	163	1.11022e-16	2.00198e-15	0.517,0.683,0.636	0.0,0.0,0.082	0.585
547	ENSG00000118412.12	CASP8AP2	chr6	+	89855469	89855544	89857083	89857199	89854816	89854917	89862125	89862793	547	7,6,7	14,8,11	35,23,31	28,16,15	122	163	0.00686806	0.0262904	0.4,0.501,0.46	0.625,0.658,0.734	-0.219
548	ENSG00000118412.12	CASP8AP2	chr6	+	89857083	89857199	89862125	89864371	89853165	89853234	89865952	89869082	548	7,5,2	42,17,41	0,1,0	41,42,36	163	2293	1.59904e-07	1.28692e-06	0.701,0.805,0.407	0.0,0.251,0.0	0.554
555	ENSG00000164190.16	NIPBL	chr5	+	36962122	36962274	36970875	36971036	36961483	36961583	36971944	36972041	555	49,60,46	46,46,34	122101100	68,57,39	199	208	0.00725986	0.0275869	0.527,0.577,0.586	0.652,0.649,0.728	-0.113
556	ENSG00000164190.16	NIPBL	chr5	+	36975775	36976402	36984675	36986301	36971944	36972041	36995621	36995804	556	66,61,44	22,10,14	69,53,39	85,84,54	674	1673	1.11022e-16	2.00198e-15	0.882,0.938,0.886	0.668,0.61,0.642	0.262
557	ENSG00000164190.16	NIPBL	chr5	+	36984675	36986301	36995621	36995804	36975775	36976402	37000372	37000570	557	27,29,25	8,13,9	68,56,65	104,83,79	1673	230	7.98751e-08	6.64892e-07	0.317,0.235,0.276	0.082,0.085,0.102	0.186
558	ENSG00000164190.16	NIPBL	chr5	+	36984675	36986301	37000372	37000570	36975775	36976402	37000816	37000888	558	37,31,33	10,22,11	69,56,65	114,94,84	1673	245	4.48104e-07	3.43373e-06	0.351,0.171,0.305	0.081,0.08,0.102	0.188
559	ENSG00000164190.16	NIPBL	chr5	+	36995621	36995804	37000372	37000570	36975775	36976402	37000816	37000888	559	15,15,25	10,22,11	4,15,3	114,94,84	230	245	2.9976e-15	4.91451e-14	0.615,0.421,0.708	0.036,0.145,0.037	0.509
560	ENSG00000164190.16	NIPBL	chr5	+	36995621	36995804	37000372	37000570	36984675	36986301	37000816	37000888	560	32,19,33	10,22,10	86,93,57	114,94,84	230	245	0.00439462	0.017701	0.773,0.479,0.779	0.446,0.513,0.42	0.217
561	ENSG00000164190.16	NIPBL	chr5	+	37002661	37002765	37003260	37003347	37000988	37001078	37006356	37006588	561	55,39,34	29,8,17	73,75,51	76,66,47	151	134	0.000569993	0.00280068	0.627,0.812,0.64	0.46,0.502,0.491	0.209
562	ENSG00000164190.16	NIPBL	chr5	+	37027358	37027412	37038601	37038738	37024584	37024719	37044346	37044487	562	1,4,4	21,17,29	0,0,0	67,54,67	101	184	4.68419e-06	3.1716e-05	0.08,0.3,0.201	0.0,0.0,0.0	0.194
563	ENSG00000164190.16	NIPBL	chr5	+	37038601	37038738	37044346	37044487	37027358	37027412	37044635	37044729	563	4,4,2	14,23,34	0,0,0	87,69,51	184	188	1.7242e-05	0.000107932	0.226,0.151,0.057	0.0,0.0,0.0	0.145
578	ENSG00000136643.11	RPS6KC1	chr1	+	213077695	213077816	213117316	213117410	213051254	213051509	213129526	213129889	578	8,10,8	23,20,9	14,10,5	57,53,47	168	141	0.00521569	0.0205552	0.226,0.296,0.427	0.171,0.137,0.082	0.186
582	ENSG00000136643.11	RPS6KC1	chr1	+	213104453	213104569	213117316	213117410	213051232	213051509	213129526	213129889	582	4,12,2	23,20,9	0,1,1	57,53,47	163	141	4.57782e-09	4.33604e-08	0.131,0.342,0.161	0.0,0.016,0.018	0.2
583	ENSG00000136643.11	RPS6KC1	chr1	+	213104453	213104569	213117316	213117410	213071005	213071041	213129526	213129889	583	2,7,1	17,14,8	1,4,1	57,53,47	163	141	0.00165781	0.00739694	0.092,0.302,0.098	0.015,0.061,0.018	0.133
585	ENSG00000136643.11	RPS6KC1	chr1	+	213117316	213117410	213129526	213129889	213051232	213051509	213167857	213167973	585	14,8,5	39,33,22	1,0,0	78,55,55	141	410	1.9873e-14	3.03779e-13	0.511,0.413,0.398	0.036,0.0,0.0	0.429
586	ENSG00000136643.11	RPS6KC1	chr1	+	213117316	213117410	213232122	213232255	213051232	213051509	213240701	213242297	586	8,6,2	13,10,6	0,0,0	51,49,51	141	180	2.77778e-13	3.86137e-12	0.44,0.434,0.299	0.0,0.0,0.0	0.391
587	ENSG00000136643.11	RPS6KC1	chr1	+	213117316	213117410	213129526	213129889	213077695	213077816	213167857	213167973	587	8,2,3	39,33,24	5,2,0	78,55,55	141	410	0.00715945	0.0272789	0.374,0.15,0.267	0.157,0.096,0.0	0.179
588	ENSG00000136643.11	RPS6KC1	chr1	+	213117316	213117410	213129526	213129889	213104453	213104569	213167857	213167973	588	22,11,15	34,36,21	98,60,66	78,55,55	141	410	0.00296121	0.012488	0.653,0.47,0.675	0.785,0.76,0.777	-0.175
589	ENSG00000136643.11	RPS6KC1	chr1	+	213117316	213117410	213129526	213129889	213104453	213104569	213240701	213242297	589	16,9,12	2,9,1	97,60,66	0,0,0	141	410	3.60092e-05	0.000213924	0.959,0.744,0.972	1.0,1.0,1.0	-0.108
590	ENSG00000136643.11	RPS6KC1	chr1	+	213129526	213129889	213232122	213232255	213051232	213051509	213240701	213242297	590	7,6,2	13,10,6	0,0,0	51,49,51	410	180	7.87478e-10	8.04293e-09	0.191,0.208,0.128	0.0,0.0,0.0	0.176
591	ENSG00000136643.11	RPS6KC1	chr1	+	213167857	213167973	213232122	213232255	213051232	213051509	213240701	213242297	591	17,34,17	13,10,6	0,0,0	51,49,51	163	180	0	0	0.591,0.79,0.758	0.0,0.0,0.0	0.713
592	ENSG00000136643.11	RPS6KC1	chr1	+	213167857	213167973	213232122	213232255	213129526	213129889	213240701	213242297	592	48,50,32	13,9,6	78,55,55	51,49,51	163	180	9.19658e-09	8.44607e-08	0.803,0.86,0.855	0.628,0.553,0.544	0.264
597	ENSG00000136643.11	RPS6KC1	chr1	+	213232122	213232255	213240701	213242297	213167857	213167973	213242568	213242658	597	5,3,3	20,31,18	1,1,1	81,71,72	180	1643	1.94469e-06	1.38381e-05	0.695,0.469,0.603	0.101,0.114,0.113	0.48
604	ENSG00000007168.12	PAFAH1B1	chr17	+	2638098	2638320	2666015	2666090	2593745	2594006	2666991	2667198	604	211155132	72,41,56	103,80,72	279224217	269	122	0	0	0.571,0.632,0.517	0.143,0.139,0.131	0.436
606	ENSG00000007168.12	PAFAH1B1	chr17	+	2666991	2667198	2670162	2670331	2638098	2638320	2672654	2672757	606	155,115,88	221232184	2,0,0	414328351	254	216	0	0	0.374,0.297,0.289	0.004,0.0,0.0	0.319
633	ENSG00000013441.15	CLK1	chr2	-	200856890	200856985	200857717	200857884	200856681	200856811	200857972	200858089	633	33,39,10	73,77,41	114105100	111,108,89	214	142	7.32117e-07	5.49765e-06	0.231,0.252,0.139	0.405,0.392,0.427	-0.201
635	ENSG00000164199.15	ADGRV1	chr5	+	90681314	90681454	90683585	90684195	90676079	90676209	90685779	90685995	635	0,1,0	3,4,3	2,2,1	18,11,10	187	657	0.00246852	0.0105882	0.0,0.468,0.0	0.281,0.39,0.26	-0.154
638	ENSG00000167491.17	GATAD2A	chr19	+	19492580	19492712	19494293	19494383	19465339	19465614	19495753	19495885	638	45,40,32	120,136,90	4,4,9	249224197	179	137	0	0	0.223,0.184,0.214	0.012,0.013,0.034	0.187
647	ENSG00000151332.18	MBIP	chr14	-	36300784	36300823	36308091	36308189	36298557	36299190	36311572	36311725	647	4,3,6	9,9,11	95,81,60	54,42,29	145	86	7.80492e-06	5.12977e-05	0.209,0.165,0.244	0.511,0.534,0.551	-0.326
664	ENSG00000092199.17	HNRNPC	chr14	-	21212959	21213117	21230318	21230366	21211809	21211923	21230957	21231072	664	13331183992	381735242974	650579515	320826372427	95	205	7.05599e-08	5.90672e-07	0.43,0.42,0.419	0.304,0.321,0.314	0.11
670	ENSG00000166024.13	R3HCC1L	chr10	+	98163292	98163397	98208100	98209899	98134623	98134706	98231511	98231687	670	4,2,5	13,14,9	0,1,1	12,17,12	152	1846	0.000388948	0.0019713	0.789,0.634,0.871	0.0,0.417,0.503	0.458
671	ENSG00000166024.13	R3HCC1L	chr10	+	98163292	98163397	98208100	98209899	98162882	98162975	98231511	98231687	671	7,2,2	10,14,8	26,15,12	12,17,13	152	1846	0.00765019	0.0288737	0.895,0.634,0.752	0.963,0.915,0.918	-0.172
681	ENSG00000186654.20	PRR5	chr22	+	44731729	44731821	44735026	44735162	44726576	44726634	44736771	44736786	681	2,4,8	9,13,16	59,40,41	63,52,36	139	183	0.00484987	0.0193192	0.226,0.288,0.397	0.552,0.503,0.6	-0.248
685	ENSG00000092140.14	G2E3	chr14	+	30581075	30581116	30607887	30608069	30559122	30559272	30612206	30612379	685	16,17,14	54,60,67	147,97,103	190,99,147	88	229	3.62745e-09	3.47252e-08	0.435,0.424,0.352	0.668,0.718,0.646	-0.274
686	ENSG00000092140.14	G2E3	chr14	+	30586717	30586815	30589382	30589484	30559157	30559272	30592322	30592447	686	40,62,22	31,35,27	11,11,23	185134158	145	149	0	0	0.57,0.645,0.456	0.058,0.078,0.13	0.468
688	ENSG00000092140.14	G2E3	chr14	+	30586717	30586815	30598482	30598599	30559157	30559272	30601769	30601894	688	40,61,22	53,40,47	11,11,23	251228165	145	164	0	0	0.461,0.633,0.346	0.047,0.052,0.136	0.402
689	ENSG00000092140.14	G2E3	chr14	+	30586717	30586815	30589382	30589484	30581075	30581116	30592322	30592447	689	18,21,16	33,35,25	242194185	185134158	145	149	4.4811e-05	0.000262163	0.359,0.381,0.397	0.573,0.598,0.546	-0.193
692	ENSG00000092140.14	G2E3	chr14	+	30589382	30589484	30592322	30592447	30586717	30586815	30593473	30593504	692	67,72,59	30,27,34	187148155	227194184	149	172	7.66427e-10	7.83874e-09	0.721,0.755,0.667	0.487,0.468,0.493	0.232
693	ENSG00000092140.14	G2E3	chr14	+	30589382	30589484	30601769	30601894	30586717	30586815	30601998	30602131	693	51,68,45	37,43,23	187148155	186180150	149	172	0.00113884	0.00525972	0.614,0.646,0.693	0.537,0.487,0.544	0.128
696	ENSG00000092140.14	G2E3	chr14	+	30593473	30593639	30601998	30602131	30589382	30589484	30607887	30607919	696	18,10,17	1,7,5	0,0,0	3,9,6	213	180	1.54543e-13	2.19466e-12	0.938,0.547,0.742	0.0,0.0,0.0	0.742
697	ENSG00000092140.14	G2E3	chr14	+	30593473	30593639	30601998	30602131	30592322	30592447	30607887	30607919	697	31,28,37	3,6,6	227194184	3,9,6	213	180	0.000168274	0.000903757	0.897,0.798,0.839	0.985,0.948,0.963	-0.121
698	ENSG00000092140.14	G2E3	chr14	+	30593473	30593639	30607887	30608069	30592322	30592447	30612206	30612379	698	32,28,37	47,50,57	227194184	190,99,147	213	229	6.58149e-06	4.35954e-05	0.423,0.376,0.411	0.562,0.678,0.574	-0.201
703	ENSG00000092140.14	G2E3	chr14	+	30597419	30597526	30601998	30602131	30593473	30593639	30607887	30607919	703	17,20,25	5,7,8	209144132	3,9,6	154	180	4.44425e-08	3.7933e-07	0.799,0.77,0.785	0.988,0.949,0.963	-0.182
704	ENSG00000092140.14	G2E3	chr14	+	30598482	30598599	30601769	30601894	30559122	30559272	30601998	30602131	704	3,10,8	40,44,23	0,0,0	186180150	164	172	4.30433e-13	5.91402e-12	0.073,0.192,0.267	0.0,0.0,0.0	0.177
707	ENSG00000092140.14	G2E3	chr14	+	30601769	30601894	30601998	30602131	30559157	30559272	30607887	30607919	707	5,3,1	1,9,5	0,0,0	3,9,6	172	180	2.25663e-06	1.59505e-05	0.84,0.259,0.173	0.0,0.0,0.0	0.424
714	ENSG00000092140.14	G2E3	chr14	+	30601998	30602131	30607887	30608069	30593473	30593639	30612206	30612379	714	5,4,8	49,50,60	0,0,0	190,99,147	180	229	4.10699e-09	3.90884e-08	0.115,0.092,0.145	0.0,0.0,0.0	0.117
717	ENSG00000092140.14	G2E3	chr14	+	30601998	30602131	30607887	30608069	30601769	30601894	30612206	30612379	717	37,43,28	48,50,58	186180150	190,99,147	180	229	0.00896284	0.0331353	0.495,0.522,0.38	0.555,0.698,0.565	-0.14
719	ENSG00000165525.17	NEMF	chr14	-	49803236	49803294	49806020	49806133	49800650	49800696	49814753	49814857	719	12,11,4	1,4,1	3,4,9	0,0,1	160	105	0.00135138	0.00614545	0.887,0.643,0.724	1.0,1.0,0.855	-0.2
729	ENSG00000075223.13	SEMA3C	chr7	-	80818298	80818418	80916678	80916819	80805638	80805758	80918827	80919351	729	84,79,80	14,9,8	289213228	0,0,0	188	167	4.44089e-16	7.75297e-15	0.842,0.886,0.899	1.0,1.0,1.0	-0.124
731	ENSG00000119048.7	UBE2B	chr5	+	134374382	134374463	134376668	134376694	134371178	134371639	134380718	134380808	731	22,36,17	6,2,2	179127122	69,48,56	128	73	0.00080058	0.0038179	0.676,0.911,0.829	0.597,0.601,0.554	0.221
735	ENSG00000119048.7	UBE2B	chr5	+	134376668	134376694	134380718	134380808	134374382	134374463	134388324	134388413	735	4,5,4	30,20,25	102,103,76	255173194	73	137	0.000849985	0.00403127	0.2,0.319,0.231	0.429,0.528,0.424	-0.21
737	ENSG00000119048.7	UBE2B	chr5	+	134380718	134380808	134388324	134388413	134376668	134376694	134390224	134391992	737	32,11,13	109,53,62	314195192	475340342	137	136	1.00475e-07	8.27297e-07	0.226,0.171,0.172	0.396,0.363,0.358	-0.183
756	ENSG00000249392.1	RP11-725D20.1	chr4	-	59564222	59564345	59594419	59594479	59551141	59551254	59630210	59630324	756	19,11,10	17,14,16	76,42,52	33,19,31	107	170	0.00192368	0.00846459	0.64,0.555,0.498	0.785,0.778,0.727	-0.199
763	ENSG00000076321.10	KLHL20	chr1	+	173716002	173716066	173733712	173734286	173714983	173715078	173751763	173751922	763	0,0,0	20,13,10	16,20,26	54,53,54	111	621	4.00391e-11	4.64362e-10	0.0,0.0,0.0	0.624,0.679,0.729	-0.677
765	ENSG00000076321.10	KLHL20	chr1	+	173766145	173766289	173774304	173774438	173756975	173757159	173775633	173775842	765	27,25,13	4,0,2	107,90,70	129,144,87	191	181	1.44329e-15	2.42258e-14	0.865,1.0,0.86	0.44,0.372,0.433	0.493
766	ENSG00000076321.10	KLHL20	chr1	+	173766145	173766289	173775633	173775842	173756975	173757159	173782123	173782230	766	27,33,21	5,3,1	107,90,69	125,117,77	191	256	1.11022e-16	2.00198e-15	0.879,0.936,0.966	0.534,0.508,0.546	0.398
770	ENSG00000205213.13	LGR4	chr11	-	27371614	27371698	27372282	27372398	27365960	27369143	27373550	27373676	770	0,5,2	14,5,13	38,36,26	57,33,25	163	131	0.00206691	0.00903538	0.0,0.446,0.11	0.349,0.467,0.455	-0.238
771	ENSG00000205213.13	LGR4	chr11	-	27378696	27378768	27380639	27380711	27373974	27374046	27380894	27380966	771	10,4,4	3,0,4	17,15,14	0,0,0	119	119	0.00017802	0.000951785	0.769,1.0,0.5	1.0,1.0,1.0	-0.244
772	ENSG00000205213.13	LGR4	chr11	-	27380639	27380711	27380894	27380966	27373974	27374046	27382187	27382256	772	12,8,9	13,5,3	29,34,32	0,0,0	119	119	8.5798e-13	1.14381e-11	0.48,0.615,0.75	1.0,1.0,1.0	-0.385
773	ENSG00000205213.13	LGR4	chr11	-	27380639	27380711	27380894	27380966	27378696	27378768	27382187	27382256	773	14,6,8	11,2,7	29,34,32	0,0,0	119	119	6.07403e-13	8.2159e-12	0.56,0.75,0.533	1.0,1.0,1.0	-0.386
776	ENSG00000111727.11	HCFC2	chr12	+	104079444	104079653	104080745	104080830	104067946	104068107	104082499	104082606	776	5,4,6	0,1,0	39,31,30	53,34,36	256	132	5.91211e-08	4.99149e-07	1.0,0.673,1.0	0.275,0.32,0.301	0.592
777	ENSG00000111727.11	HCFC2	chr12	+	104086846	104087014	104087985	104088038	104082712	104082901	104093385	104093563	777	5,6,1	2,0,0	38,51,41	32,41,19	215	100	0.000454024	0.00227	0.538,1.0,1.0	0.356,0.367,0.501	0.438
790	ENSG00000080823.21	MOK	chr14	-	102251916	102251995	102283477	102283592	102250811	102250987	102304961	102305147	790	9,13,16	2,4,2	19,12,17	0,0,0	162	126	3.03709e-05	0.000182615	0.778,0.717,0.862	1.0,1.0,1.0	-0.214
791	ENSG00000080823.21	MOK	chr14	-	102251916	102251995	102283477	102283592	102250811	102250990	102304961	102305137	791	10,12,20	3,3,0	19,12,17	0,0,0	162	126	0.00422566	0.0170809	0.722,0.757,1.0	1.0,1.0,1.0	-0.174
803	ENSG00000156110.13	ADK	chr10	+	74525255	74525426	74589281	74589317	74398470	74398579	74670182	74670269	803	206157144	11,12,10	274270208	1,4,5	218	83	9.69717e-07	7.16555e-06	0.877,0.833,0.846	0.991,0.963,0.941	-0.113
812	ENSG00000162769.12	FLVCR1	chr1	+	212889145	212889257	212894985	212895053	212888488	212888594	212895215	212895334	812	79,88,102	40,43,44	127,118,97	119,122,86	159	115	4.6298e-06	3.13764e-05	0.588,0.597,0.626	0.436,0.412,0.449	0.171
817	ENSG00000115760.13	BIRC6	chr2	+	32401162	32401385	32401462	32401623	32395510	32395593	32406498	32406557	817	185185153	30,54,62	156116118	99,93,104	270	208	3.54232e-08	3.06361e-07	0.826,0.725,0.655	0.548,0.49,0.466	0.234
818	ENSG00000115760.13	BIRC6	chr2	+	32401462	32401623	32406498	32406557	32401162	32401385	32414768	32416163	818	82,76,68	87,78,72	135113145	73,68,53	208	106	8.07044e-06	5.2984e-05	0.324,0.332,0.325	0.485,0.459,0.582	-0.182
819	ENSG00000115760.13	BIRC6	chr2	+	32406498	32406557	32414768	32416163	32401162	32401385	32429145	32429295	819	39,27,20	68,80,53	0,0,1	101,81,87	106	1442	0	0	0.886,0.821,0.837	0.0,0.0,0.135	0.803
821	ENSG00000115760.13	BIRC6	chr2	+	32433643	32433804	32436052	32436184	32430864	32431090	32439507	32439686	821	60,34,47	36,47,34	76,61,96	143153151	208	179	0.000296278	0.00152804	0.589,0.384,0.543	0.314,0.255,0.354	0.198
824	ENSG00000115760.13	BIRC6	chr2	+	32439507	32439686	32441328	32441462	32430864	32431090	32442064	32442226	824	24,12,14	67,52,61	0,1,2	118,93,124	226	181	0	0	0.223,0.156,0.155	0.0,0.009,0.013	0.171
825	ENSG00000115760.13	BIRC6	chr2	+	32439507	32439686	32441328	32441462	32436052	32436184	32442064	32442226	825	52,55,45	64,51,61	143154153	118,93,125	226	181	0.00650219	0.0250162	0.394,0.463,0.371	0.493,0.57,0.495	-0.11
826	ENSG00000115760.13	BIRC6	chr2	+	32442323	32442455	32443490	32443588	32442064	32442226	32445520	32445668	826	110,91,104	20,24,21	161133150	55,73,46	179	145	0.00185474	0.00819411	0.817,0.754,0.8	0.703,0.596,0.725	0.116
827	ENSG00000115760.13	BIRC6	chr2	+	32445520	32445668	32453807	32453942	32442323	32442455	32463193	32463381	827	2,3,2	18,8,15	0,0,0	68,50,49	195	182	0.00130099	0.00593729	0.094,0.259,0.111	0.0,0.0,0.0	0.155
829	ENSG00000115760.13	BIRC6	chr2	+	32445520	32445668	32465064	32465164	32443490	32443588	32467524	32467739	829	21,28,24	23,32,22	55,73,46	107123104	195	147	0.00398539	0.0162092	0.408,0.397,0.451	0.279,0.309,0.25	0.139
830	ENSG00000115760.13	BIRC6	chr2	+	32448794	32448928	32465064	32465164	32445520	32445668	32467524	32467739	830	13,27,20	23,35,21	43,53,46	107123104	181	147	0.0136815	0.0480199	0.315,0.385,0.436	0.246,0.259,0.264	0.122
831	ENSG00000115760.13	BIRC6	chr2	+	32453807	32453942	32465064	32465164	32443490	32443588	32467524	32467739	831	10,7,2	23,32,22	0,1,0	107123104	182	147	4.86574e-11	5.60365e-10	0.26,0.15,0.068	0.0,0.007,0.0	0.157
832	ENSG00000115760.13	BIRC6	chr2	+	32453807	32453942	32463193	32463381	32445520	32445668	32464508	32464823	832	4,5,3	14,7,16	1,0,0	67,83,52	182	235	5.83681e-09	5.46559e-08	0.269,0.48,0.195	0.019,0.0,0.0	0.308
833	ENSG00000115760.13	BIRC6	chr2	+	32453807	32453942	32465064	32465164	32445520	32445668	32467524	32467739	833	14,11,5	23,35,21	0,1,0	107123104	182	147	0	0	0.33,0.202,0.161	0.0,0.007,0.0	0.229
846	ENSG00000115760.13	BIRC6	chr2	+	32488587	32488714	32493539	32493667	32485642	32485759	32499546	32500109	846	7,8,5	26,33,31	0,0,0	92,92,80	174	175	6.42397e-12	8.01548e-11	0.213,0.196,0.14	0.0,0.0,0.0	0.183
847	ENSG00000115760.13	BIRC6	chr2	+	32493539	32493667	32499546	32500109	32488587	32488714	32501712	32501888	847	3,2,2	42,38,29	0,0,0	104,69,73	175	610	0.000133435	0.000727617	0.199,0.155,0.194	0.0,0.0,0.0	0.183
848	ENSG00000115760.13	BIRC6	chr2	+	32502794	32502891	32503041	32503236	32501712	32501888	32505004	32505205	848	14,16,17	43,54,48	72,57,60	106,94,99	144	242	0.00085064	0.00403373	0.354,0.332,0.373	0.533,0.505,0.505	-0.161
850	ENSG00000115760.13	BIRC6	chr2	+	32512932	32513154	32514989	32515770	32510525	32510634	32518253	32518397	850	19,12,14	40,37,29	86,85,99	114106100	269	828	0.00191502	0.00843527	0.594,0.5,0.598	0.699,0.712,0.753	-0.157
858	ENSG00000115825.9	PRKD3	chr2	-	37259582	37259681	37260222	37260384	37256661	37256929	37267429	37267536	858	47,31,19	10,6,9	79,61,71	55,38,39	209	146	0.00202016	0.00884314	0.767,0.783,0.596	0.501,0.529,0.56	0.185
875	ENSG00000074603.18	DPP8	chr15	-	65481514	65481615	65485098	65485160	65480221	65480399	65487689	65487818	875	20,24,20	27,23,24	38,30,40	78,100,83	109	148	0.00156225	0.0070135	0.501,0.586,0.531	0.398,0.289,0.396	0.178
880	ENSG00000121067.17	SPOP	chr17	-	49611279	49611457	49618980	49619108	49607249	49607372	49619233	49619304	880	58,77,62	8,19,13	354268216	0,0,0	175	225	0	0	0.903,0.839,0.86	1.0,1.0,1.0	-0.133
882	ENSG00000121067.17	SPOP	chr17	-	49668026	49668078	49675894	49676016	49622732	49622876	49677932	49678110	882	3,1,1	0,1,0	20,28,23	12,8,7	169	99	0.000295721	0.0015257	1.0,0.369,1.0	0.494,0.672,0.658	0.182
885	ENSG00000104218.14	CSPP1	chr8	+	67137455	67137603	67149782	67149935	67131950	67132080	67154023	67154136	885	24,8,9	9,2,4	35,41,21	38,27,22	195	200	0.00513829	0.0202934	0.732,0.804,0.698	0.486,0.609,0.495	0.215
919	ENSG00000137497.17	NUMA1	chr11	-	72029204	72029290	72035901	72035975	72021203	72021291	72041822	72042142	919	3,9,0	10,5,2	17,11,5	0,0,2	121	133	8.00406e-07	5.98163e-06	0.248,0.664,0.0	1.0,1.0,0.733	-0.607
931	ENSG00000137497.17	NUMA1	chr11	-	72068078	72068231	72068495	72068617	72035901	72035975	72069841	72069911	931	0,0,1	3,8,3	3,1,6	12,8,8	169	200	0.000126969	0.000694392	0.0,0.0,0.283	0.228,0.129,0.47	-0.181
936	ENSG00000157500.10	APPL1	chr3	+	57256956	57257051	57257245	57257428	57252268	57252311	57259027	57259080	936	11,11,7	76,44,43	1,1,3	235248221	142	230	4.44089e-16	7.75297e-15	0.19,0.288,0.209	0.007,0.006,0.022	0.217
944	ENSG00000171612.6	SLC25A33	chr1	+	9553625	9553805	9570257	9570358	9539481	9539747	9573345	9573412	944	203219174	251172187	267232221	456372341	227	148	0.000217508	0.00114472	0.345,0.454,0.378	0.276,0.289,0.297	0.105
945	ENSG00000171612.6	SLC25A33	chr1	+	9553625	9553805	9573345	9573412	9539481	9539747	9579953	9580234	945	234254209	177187139	267233221	324268224	227	114	7.11565e-05	0.000404468	0.399,0.406,0.43	0.293,0.304,0.331	0.102
947	ENSG00000171612.6	SLC25A33	chr1	+	9567283	9567361	9570257	9570358	9539481	9539747	9573345	9573412	947	43,43,25	251172187	33,24,20	456372341	125	148	1.30615e-08	1.18088e-07	0.169,0.228,0.137	0.079,0.071,0.065	0.106
948	ENSG00000171612.6	SLC25A33	chr1	+	9567283	9567361	9573345	9573412	9539481	9539747	9579953	9580234	948	34,48,44	177187139	2,3,3	324268224	125	114	0	0	0.149,0.19,0.224	0.006,0.01,0.012	0.178
957	ENSG00000171612.6	SLC25A33	chr1	+	9573345	9573412	9579953	9580234	9570257	9570358	9582298	9585179	957	118,89,86	375299277	262204191	414406343	114	328	1.80638e-07	1.44593e-06	0.475,0.461,0.472	0.645,0.591,0.616	-0.148
965	ENSG00000130706.12	ADRM1	chr20	+	62303567	62303781	62304460	62304577	62302895	62303049	62306196	62306320	965	280318226	207161112	535456456	640559466	261	164	1.63234e-08	1.4615e-07	0.459,0.554,0.559	0.344,0.339,0.381	0.169
978	ENSG00000156983.15	BRPF1	chr3	+	9744223	9744508	9745007	9745155	9743577	9743901	9746299	9746454	978	53,43,42	0,3,7	46,41,57	11,11,11	332	195	0.00116701	0.00537721	1.0,0.894,0.779	0.711,0.686,0.753	0.174
1000	ENSG00000107185.9	RGP1	chr9	+	35749736	35749871	35750242	35750379	35749286	35749408	35750657	35750741	1000	60,62,46	156107105	190156127	211151139	182	184	3.71635e-07	2.87379e-06	0.28,0.369,0.307	0.477,0.511,0.48	-0.171
1004	ENSG00000107185.9	RGP1	chr9	+	35751626	35751754	35751955	35752145	35750657	35750989	35752650	35752802	1004	18,9,8	80,81,82	2,7,5	271203170	175	237	4.09838e-09	3.90315e-08	0.234,0.131,0.117	0.01,0.045,0.038	0.13
1007	ENSG00000141504.11	SAT2	chr17	-	7627142	7627226	7627362	7627414	7626233	7626614	7627569	7627855	1007	15,12,16	52,36,35	18,15,20	2,0,1	99	131	0	0	0.276,0.306,0.377	0.923,1.0,0.964	-0.643
1008	ENSG00000141504.11	SAT2	chr17	-	7627142	7627226	7627362	7627414	7626236	7626614	7627552	7627869	1008	21,25,16	68,54,48	62,65,65	0,2,0	99	131	0	0	0.29,0.38,0.306	1.0,0.977,1.0	-0.667
1010	ENSG00000085433.15	WDR47	chr1	-	108981732	108981864	108982608	108982785	108974535	108974754	108983281	108983451	1010	18,12,15	19,17,18	12,8,15	36,34,31	224	179	0.00273918	0.0116279	0.431,0.361,0.4	0.21,0.158,0.279	0.182
1014	ENSG00000153207.14	AHCTF1	chr1	-	246863923	246864116	246876949	246877081	246861958	246862153	246877157	246877302	1014	27,36,20	43,44,19	287230223	230187158	179	240	0.0120931	0.0430729	0.457,0.523,0.585	0.626,0.623,0.654	-0.113
1023	ENSG00000153207.14	AHCTF1	chr1	-	246867660	246867811	246877157	246877302	246861958	246862153	246885492	246885680	1023	40,27,21	5,10,3	263174190	0,0,0	192	198	4.07652e-12	5.15158e-11	0.892,0.736,0.878	1.0,1.0,1.0	-0.165
1024	ENSG00000153207.14	AHCTF1	chr1	-	246867660	246867811	246876036	246876187	246863923	246864116	246876949	246877068	1024	23,19,20	9,15,3	242173194	5,3,0	198	198	1.55431e-14	2.39571e-13	0.719,0.559,0.87	0.98,0.983,1.0	-0.272
1025	ENSG00000153207.14	AHCTF1	chr1	-	246867660	246867811	246877157	246877302	246863923	246864116	246885492	246885680	1025	41,22,22	14,23,4	263174190	5,3,0	192	198	5.55112e-16	9.59504e-15	0.751,0.497,0.85	0.982,0.984,1.0	-0.289
1027	ENSG00000153207.14	AHCTF1	chr1	-	246876036	246876187	246876949	246877081	246861958	246862153	246877157	246877302	1027	27,36,20	4,4,5	287230223	0,0,0	179	198	1.14948e-07	9.40453e-07	0.882,0.909,0.816	1.0,1.0,1.0	-0.131
1028	ENSG00000153207.14	AHCTF1	chr1	-	246876036	246876187	246876949	246877081	246863923	246864116	246877157	246877302	1028	28,36,20	4,2,5	287230223	0,0,0	179	198	1.128e-05	7.23393e-05	0.886,0.952,0.816	1.0,1.0,1.0	-0.115
1034	ENSG00000153207.14	AHCTF1	chr1	-	246888393	246888517	246890955	246891060	246888176	246888233	246891778	246891919	1034	14,11,16	87,60,42	266150172	267238220	152	171	5.54592e-09	5.20143e-08	0.153,0.171,0.3	0.528,0.415,0.468	-0.262
1035	ENSG00000153207.14	AHCTF1	chr1	-	246889965	246890059	246890955	246891060	246888393	246888517	246891778	246891919	1035	14,15,20	52,48,49	266150172	214186204	152	141	3.23846e-08	2.81278e-07	0.2,0.225,0.275	0.536,0.428,0.439	-0.234
1036	ENSG00000153207.14	AHCTF1	chr1	-	246891778	246891919	246895834	246895925	246888393	246888517	246898207	246898336	1036	94,84,56	23,8,13	263209188	0,0,0	138	188	0	0	0.848,0.935,0.854	1.0,1.0,1.0	-0.121
1041	ENSG00000112697.15	TMEM30A	chr6	-	75260823	75260911	75265230	75265338	75259346	75259490	75284401	75284948	1041	85,62,60	290220234	9,6,5	367287274	155	135	0	0	0.203,0.197,0.183	0.021,0.018,0.016	0.176
1043	ENSG00000278139.1	PIK3R3	chr1	-	46046550	46046625	46055794	46055971	46043660	46043871	46061928	46062071	1043	55,56,47	6,9,6	206224206	1,3,3	224	122	1.12149e-09	1.12831e-08	0.833,0.772,0.81	0.991,0.976,0.974	-0.175
1064	ENSG00000240682.9	ISY1	chr3	-	129158507	129158559	129159153	129159176	129156854	129156920	129160972	129161028	1064	19,14,9	42,53,38	17,18,17	124,142,76	70	99	0.0087432	0.0324652	0.39,0.272,0.251	0.162,0.152,0.24	0.12
1066	ENSG00000082458.11	DLG3	chrX	+	70492520	70492596	70497179	70497221	70479117	70479264	70498519	70498570	1066	14,9,5	10,13,9	2,2,0	99,71,68	123	89	0	0	0.503,0.334,0.287	0.014,0.02,0.0	0.363
1067	ENSG00000082458.11	DLG3	chrX	+	70492520	70492596	70498519	70498570	70479117	70479264	70499175	70499277	1067	10,6,2	16,21,20	2,2,0	94,80,83	123	98	5.29868e-09	4.98059e-08	0.332,0.185,0.074	0.017,0.02,0.0	0.185
1073	ENSG00000082458.11	DLG3	chrX	+	70498519	70498570	70499175	70499277	70492520	70492596	70499876	70499903	1073	11,6,7	34,49,42	1,0,0	246201142	98	149	1.33227e-15	2.24514e-14	0.33,0.157,0.202	0.006,0.0,0.0	0.228
1086	ENSG00000198952.8	SMG5	chr1	-	156267469	156267678	156268114	156268183	156265780	156266380	156268289	156268415	1086	97,68,78	23,32,16	272219220	4,6,4	116	256	0	0	0.903,0.824,0.915	0.993,0.988,0.992	-0.11
1088	ENSG00000198952.8	SMG5	chr1	-	156274596	156274686	156277084	156277241	156268289	156268415	156277924	156278048	1088	121,91,75	10,9,5	277220231	0,0,0	204	137	6.99996e-12	8.69022e-11	0.89,0.872,0.91	1.0,1.0,1.0	-0.109
1090	ENSG00000249967.1	RP11-548K23.11	chr10	+	97656284	97656416	97666437	97666571	97650940	97651141	97667060	97667120	1090	38,55,34	20,8,18	143,116,93	92,88,69	179	181	0.0094355	0.034662	0.658,0.874,0.656	0.611,0.571,0.577	0.143
1091	ENSG00000249967.1	RP11-548K23.11	chr10	+	97656284	97656416	97667060	97667120	97650940	97651141	97673580	97673910	1091	67,70,52	16,24,29	143,116,93	101,92,60	179	107	0.00231028	0.00997741	0.715,0.635,0.517	0.458,0.43,0.481	0.166
1096	ENSG00000249967.1	RP11-548K23.11	chr10	+	97666437	97666571	97667060	97667120	97656820	97656974	97673580	97673910	1096	6,6,10	17,23,29	0,0,0	101,92,60	181	107	6.71907e-13	9.0553e-12	0.173,0.134,0.169	0.0,0.0,0.0	0.159
1110	ENSG00000151414.14	NEK7	chr1	+	198253039	198253180	198262574	198262637	198156962	198157276	198264124	198264235	1110	6,14,5	23,14,18	0,1,1	87,67,56	188	110	3.68028e-12	4.66678e-11	0.132,0.369,0.14	0.0,0.009,0.01	0.207
1149	ENSG00000007341.18	ST7L	chr1	-	112591524	112591603	112597970	112598086	112582374	112582472	112610840	112611003	1149	0,0,0	2,1,1	3,3,6	5,1,3	163	126	1.23984e-08	1.12333e-07	0.0,0.0,0.0	0.317,0.699,0.607	-0.541
1156	ENSG00000126883.16	NUP214	chr9	+	131134897	131135004	131139280	131139407	131133105	131133209	131140548	131140710	1156	38,40,39	58,42,35	71,83,73	162120143	154	174	0.0138465	0.04853	0.425,0.518,0.557	0.331,0.439,0.366	0.121
1164	ENSG00000126883.16	NUP214	chr9	+	131189052	131189131	131195232	131195294	131187288	131187364	131197215	131197330	1164	11,13,15	9,20,21	104,79,87	74,50,47	126	109	0.0090261	0.0333382	0.514,0.36,0.382	0.549,0.577,0.616	-0.162
1177	ENSG00000138660.11	AP1AR	chr4	+	112262987	112263086	112265733	112265807	112260765	112260862	112266587	112266716	1177	7,11,14	38,37,46	136151116	193170154	146	121	1.15305e-07	9.43114e-07	0.132,0.198,0.201	0.369,0.424,0.384	-0.215
1178	ENSG00000138660.11	AP1AR	chr4	+	112265733	112265807	112266587	112266716	112262987	112263086	112268143	112270047	1178	5,1,8	20,16,18	0,6,1	230185184	121	176	2.26968e-08	2.00247e-07	0.267,0.083,0.393	0.0,0.045,0.008	0.23
1192	ENSG00000145687.16	SSBP2	chr5	-	81513627	81513717	81615472	81615557	81489249	81489309	81650266	81650339	1192	5,1,2	12,9,6	0,1,1	48,48,26	132	137	5.52197e-05	0.000319336	0.302,0.103,0.257	0.0,0.021,0.038	0.201
1197	ENSG00000090060.17	PAPOLA	chr14	+	96525309	96525391	96552479	96552622	96520054	96520228	96555846	96555947	1197	68,40,43	347335272	0,0,0	595514511	129	190	0	0	0.224,0.15,0.189	0.0,0.0,0.0	0.188
1207	ENSG00000079134.11	THOC1	chr18	-	260185	260304	264025	264092	259179	259275	265302	265363	1207	10,17,11	9,3,0	67,73,48	0,1,2	114	166	1.66303e-05	0.000104279	0.618,0.892,1.0	1.0,0.991,0.972	-0.151
1231	ENSG00000073536.17	NLE1	chr17	-	35137813	35137890	35139234	35139314	35137542	35137640	35141978	35142122	1231	11,12,16	69,45,46	3,6,0	156118111	127	124	2.62634e-12	3.35621e-11	0.135,0.207,0.254	0.018,0.047,0.0	0.177
1233	ENSG00000073536.17	NLE1	chr17	-	35139234	35139314	35141978	35142122	35137000	35137193	35142257	35142304	1233	14,5,14	4,5,4	37,26,35	0,0,0	191	127	1.04196e-09	1.05116e-08	0.699,0.399,0.699	1.0,1.0,1.0	-0.401
1243	ENSG00000102977.13	ACD	chr16	-	67658927	67659079	67659536	67659613	67657511	67657684	67659701	67659795	1243	7,8,3	2,0,8	41,33,36	0,0,0	124	199	0.00021481	0.00113152	0.849,1.0,0.376	1.0,1.0,1.0	-0.258
1244	ENSG00000102977.13	ACD	chr16	-	67658927	67659079	67659536	67659613	67657761	67657853	67659701	67659795	1244	7,8,5	2,0,7	41,33,36	2,0,0	124	199	0.000195199	0.00103712	0.849,1.0,0.534	0.971,1.0,1.0	-0.196
1246	ENSG00000008083.13	JARID2	chr6	+	15374116	15374252	15410223	15410365	15246295	15246584	15452005	15452175	1246	15,14,20	9,8,4	43,37,45	50,39,41	183	189	0.00476955	0.0190325	0.633,0.644,0.838	0.47,0.495,0.531	0.206
1251	ENSG00000008083.13	JARID2	chr6	+	15452005	15452175	15468541	15468718	15374116	15374252	15487306	15487542	1251	5,6,5	26,30,32	4,3,0	68,53,40	217	224	0.000894705	0.00423049	0.166,0.171,0.139	0.057,0.055,0.0	0.121
1252	ENSG00000008083.13	JARID2	chr6	+	15452005	15452175	15468541	15468718	15410223	15410365	15487306	15487542	1252	9,6,5	19,25,27	50,39,41	69,53,40	217	224	0.000261338	0.00136159	0.328,0.199,0.16	0.428,0.432,0.514	-0.229
1257	ENSG00000145088.8	EAF2	chr3	+	121857010	121857156	121872536	121872788	121835182	121835391	121886341	121886468	1257	0,3,2	7,10,6	0,0,2	63,38,39	193	299	0.00723621	0.0275147	0.0,0.317,0.341	0.0,0.0,0.074	0.195
1258	ENSG00000145088.8	EAF2	chr3	+	121857010	121857156	121872536	121872788	121844452	121844547	121886341	121886468	1258	6,7,4	6,11,6	1,2,5	63,38,39	193	299	4.05008e-08	3.47591e-07	0.608,0.496,0.508	0.024,0.075,0.166	0.449
1269	ENSG00000137460.8	FHDC1	chr4	+	152953498	152953560	152960564	152960650	152942927	152943555	152960743	152960844	1269	21,9,9	15,13,11	88,45,55	39,15,27	109	133	0.00468683	0.0187317	0.631,0.458,0.5	0.734,0.785,0.713	-0.214
1286	ENSG00000214046.8	SMIM7	chr19	-	16654034	16654125	16659958	16660000	16644744	16647261	16660084	16660157	1286	34,34,13	150155115	19,21,13	308232228	89	138	2.31296e-06	1.63019e-05	0.26,0.254,0.149	0.087,0.123,0.081	0.124
1288	ENSG00000214046.8	SMIM7	chr19	-	16654034	16654125	16659394	16659447	16647095	16647261	16660084	16660130	1288	49,52,41	150155115	47,42,38	308232228	100	138	6.82649e-06	4.51476e-05	0.311,0.316,0.33	0.174,0.2,0.187	0.132
1289	ENSG00000214046.8	SMIM7	chr19	-	16654034	16654125	16659394	16659447	16652355	16652961	16659958	16660000	1289	121,128,82	36,36,31	308246231	22,24,20	100	138	2.39497e-12	3.07115e-11	0.823,0.831,0.785	0.951,0.934,0.941	-0.129
1290	ENSG00000214046.8	SMIM7	chr19	-	16654034	16654125	16659958	16660000	16652355	16652961	16660084	16660142	1290	8,15,11	42,41,38	16,21,10	21,22,18	89	138	0.000759684	0.00363855	0.228,0.362,0.31	0.542,0.597,0.463	-0.234
1293	ENSG00000214046.8	SMIM7	chr19	-	16659394	16659447	16659958	16660000	16652355	16652961	16660084	16660142	1293	8,15,11	13,5,6	16,21,10	0,2,0	89	100	8.18489e-08	6.80366e-07	0.409,0.771,0.673	1.0,0.922,1.0	-0.356
1305	ENSG00000147419.16	CCDC25	chr8	-	27740471	27740517	27752511	27752587	27733310	27736245	27756718	27756770	1305	79,83,63	22,21,18	159105105	53,69,57	123	93	0.0045453	0.018236	0.731,0.749,0.726	0.694,0.535,0.582	0.132
1320	ENSG00000001631.15	KRIT1	chr7	-	92244901	92245134	92245464	92245595	92244049	92244149	92245843	92245924	1320	0,0,0	2,2,6	2,3,5	53,38,42	178	280	0.000397877	0.00201217	0.0,0.0,0.0	0.056,0.11,0.158	-0.108
1326	ENSG00000204149.10	AGAP6	chr10	+	49991675	49991744	49994394	49994429	49989307	49989376	50001995	50002096	1326	10,10,6	4,0,0	21,14,13	17,9,3	116	82	0.00339523	0.0140738	0.639,1.0,1.0	0.466,0.524,0.754	0.298
1336	ENSG00000204149.10	AGAP6	chr10	+	50004684	50004720	50008024	50008076	49994394	49994429	50008710	50010425	1336	2,0,5	5,7,11	0,0,0	8,7,12	83	99	0.000167306	0.000898887	0.323,0.0,0.352	0.0,0.0,0.0	0.225
1352	ENSG00000012061.15	ERCC1	chr19	-	45421177	45421393	45423269	45423381	45416490	45416897	45423822	45423938	1352	8,4,10	4,3,5	8,8,6	2,2,0	159	263	0.0139322	0.0487955	0.768,0.688,0.768	0.869,0.869,1.0	-0.171
1372	ENSG00000283088.1	CTD-2331H12.8	chr19	-	52891228	52891346	52893778	52893856	52890240	52890328	52894125	52894220	1372	5,4,0	26,20,14	0,0,0	52,49,30	125	165	2.47668e-05	0.000151421	0.202,0.209,0.0	0.0,0.0,0.0	0.137
1378	ENSG00000230124.6	ACBD6	chr1	-	180397515	180397605	180413365	180413471	180288229	180288517	180430179	180430262	1378	164195125	27,39,27	250169142	0,0,1	153	137	0	0	0.845,0.817,0.806	1.0,1.0,0.992	-0.175
1389	ENSG00000138018.17	EPT1	chr2	+	26373366	26373629	26383298	26383347	26346085	26346289	26384958	26385139	1389	4,11,5	27,12,24	2,2,0	61,47,46	310	96	5.62946e-07	4.27063e-06	0.044,0.221,0.061	0.01,0.013,0.0	0.101
1410	ENSG00000197056.9	ZMYM1	chr1	+	35093913	35094083	35095818	35095891	35093238	35093441	35097316	35097478	1410	8,4,11	21,25,27	34,43,32	82,54,38	217	120	0.00721267	0.0274463	0.174,0.081,0.184	0.187,0.306,0.318	-0.124
1412	ENSG00000197056.9	ZMYM1	chr1	+	35110293	35110447	35111771	35111912	35104556	35104769	35112086	35112130	1412	21,13,9	3,0,4	127,76,94	66,54,42	201	188	0.00136416	0.00620032	0.868,1.0,0.678	0.643,0.568,0.677	0.219
1414	ENSG00000197056.9	ZMYM1	chr1	+	35111775	35111912	35112086	35112130	35110293	35110447	35112976	35114636	1414	0,4,4	6,2,0	0,0,0	40,31,36	184	91	0.000571233	0.00280584	0.0,0.497,1.0	0.0,0.0,0.0	0.499
1425	ENSG00000165392.9	WRN	chr8	+	31058371	31058543	31064288	31064434	31033800	31033973	31064914	31065063	1425	21,21,21	18,8,15	51,37,33	77,60,53	219	193	0.00113627	0.00524944	0.507,0.698,0.552	0.369,0.352,0.354	0.227
1428	ENSG00000165392.9	WRN	chr8	+	31064288	31064434	31076172	31076287	31058371	31058543	31080866	31081296	1428	11,9,6	8,5,13	0,0,0	56,34,62	193	162	1.11022e-16	2.00198e-15	0.536,0.602,0.279	0.0,0.0,0.0	0.472
1429	ENSG00000165392.9	WRN	chr8	+	31064288	31064434	31167021	31167230	31058371	31058543	31172994	31173769	1429	2,3,1	13,14,11	0,0,0	77,38,44	193	256	0.00297627	0.0125444	0.169,0.221,0.108	0.0,0.0,0.0	0.166
1431	ENSG00000165661.16	QSOX2	chr9	-	136218678	136218808	136219029	136219164	136216599	136216722	136224006	136224112	1431	15,17,7	24,18,27	18,16,15	81,68,67	182	177	0.00828055	0.0309491	0.378,0.479,0.201	0.178,0.186,0.179	0.172
1440	ENSG00000144580.13	CNOT9	chr2	+	218580560	218580740	218584611	218584721	218568579	218568978	218587585	218587695	1440	121,75,73	66,67,69	297218229	419366325	227	157	4.3723e-05	0.000256406	0.559,0.436,0.423	0.329,0.292,0.328	0.156
1441	ENSG00000144580.13	CNOT9	chr2	+	218582970	218583086	218584611	218584721	218568579	218568978	218587585	218587695	1441	47,88,38	66,67,69	9,5,3	419366325	163	157	0	0	0.407,0.559,0.347	0.02,0.013,0.009	0.424
1453	ENSG00000113456.18	RAD1	chr5	-	34909257	34909356	34911553	34911812	34905263	34908948	34913469	34913578	1453	62,61,53	47,45,27	117,103,92	282159196	306	146	8.4511e-11	9.51801e-10	0.386,0.393,0.484	0.165,0.236,0.183	0.226
1454	ENSG00000113456.18	RAD1	chr5	-	34911553	34911812	34913469	34913578	34905263	34908948	34914694	34914961	1454	50,37,24	69,50,57	155115109	45,23,26	156	306	0	0	0.587,0.592,0.452	0.871,0.907,0.892	-0.346
1455	ENSG00000113456.18	RAD1	chr5	-	34911553	34911812	34914694	34914961	34905263	34908948	34915415	34916766	1455	118123117	42,22,36	255201161	0,0,0	314	306	0	0	0.732,0.845,0.76	1.0,1.0,1.0	-0.221
1458	ENSG00000113456.18	RAD1	chr5	-	34914694	34914961	34915415	34915626	34911553	34911812	34918051	34918136	1458	5,8,10	36,34,31	0,0,1	47,27,28	258	314	1.05562e-08	9.632e-08	0.145,0.223,0.282	0.0,0.0,0.042	0.203
1466	ENSG00000127527.13	EPS15L1	chr19	-	16437769	16437865	16440861	16440909	16436595	16436999	16441891	16441981	1466	48,46,36	34,35,32	104,99,81	151126115	95	143	0.000770654	0.00368691	0.68,0.664,0.629	0.509,0.542,0.515	0.136
1468	ENSG00000127527.13	EPS15L1	chr19	-	16440861	16440909	16441891	16441981	16437769	16437865	16442177	16442219	1468	68,80,47	14,9,16	185127134	78,51,72	137	95	0.000606485	0.00295888	0.771,0.86,0.671	0.622,0.633,0.563	0.161
1470	ENSG00000127527.13	EPS15L1	chr19	-	16441891	16441981	16442177	16442219	16434364	16434490	16471912	16471950	1470	4,2,2	11,8,9	3,3,3	0,0,0	89	137	4.31727e-11	4.98752e-10	0.359,0.278,0.255	1.0,1.0,1.0	-0.703
1473	ENSG00000258466.5	RP11-1012A1.4	chr14	-	67662476	67662535	67685014	67685204	67659819	67659922	67690211	67690367	1473	278335221	295242229	808725657	340295282	237	106	1.53699e-12	1.996e-11	0.297,0.382,0.301	0.515,0.524,0.51	-0.19
1476	ENSG00000163811.11	WDR43	chr2	+	28906459	28906581	28912589	28912710	28894642	28894923	28914068	28914208	1476	51,36,32	244310231	6,5,4	584492414	169	168	0	0	0.172,0.103,0.121	0.01,0.01,0.01	0.122
1479	ENSG00000163811.11	WDR43	chr2	+	28922918	28922983	28924981	28925153	28914068	28914208	28926467	28926485	1479	11,12,4	112112103	0,0,0	460389300	112	219	2.55351e-15	4.19805e-14	0.161,0.173,0.071	0.0,0.0,0.0	0.135
1481	ENSG00000163811.11	WDR43	chr2	+	28924981	28925153	28926467	28926554	28914068	28914208	28927568	28927700	1481	39,23,25	146135101	0,0,0	490435370	219	134	0	0	0.14,0.094,0.132	0.0,0.0,0.0	0.122
1485	ENSG00000163811.11	WDR43	chr2	+	28926467	28926554	28927568	28927700	28924981	28925153	28929578	28929710	1485	89,95,79	321257199	394337250	569436385	134	179	4.39384e-10	4.61665e-09	0.27,0.331,0.347	0.481,0.508,0.465	-0.169
1486	ENSG00000163811.11	WDR43	chr2	+	28935520	28935607	28936921	28936953	28929578	28929710	28937930	28937994	1486	29,33,16	6,4,4	338282273	124,119,88	134	79	0.00717313	0.027321	0.74,0.829,0.702	0.616,0.583,0.647	0.142
1487	ENSG00000163811.11	WDR43	chr2	+	28935520	28935607	28941460	28941574	28929578	28929710	28942311	28942381	1487	29,41,25	162124141	338282273	407366348	134	161	6.66134e-16	1.14141e-14	0.177,0.284,0.176	0.499,0.481,0.485	-0.276
1490	ENSG00000163811.11	WDR43	chr2	+	28936921	28936953	28941460	28941574	28935520	28935607	28942311	28942381	1490	5,2,3	107,98,99	124,81,70	407366348	79	161	5.21805e-15	8.36951e-14	0.087,0.04,0.058	0.383,0.311,0.291	-0.267
1492	ENSG00000163811.11	WDR43	chr2	+	28937930	28937994	28941460	28941574	28936921	28936953	28942311	28942381	1492	6,4,3	102,90,95	207144159	407366348	111	161	0	0	0.079,0.061,0.044	0.425,0.363,0.399	-0.334
1493	ENSG00000163811.11	WDR43	chr2	+	28941460	28941574	28942311	28942381	28929578	28929710	28946449	28946499	1493	60,36,47	225186165	0,0,0	376316287	161	117	0	0	0.162,0.123,0.172	0.0,0.0,0.0	0.152
1496	ENSG00000163811.11	WDR43	chr2	+	28941460	28941574	28942311	28942381	28937930	28937994	28946449	28946499	1496	12,19,13	151129123	381313269	377324291	161	117	0	0	0.055,0.097,0.071	0.423,0.412,0.402	-0.338
1497	ENSG00000163811.11	WDR43	chr2	+	28942311	28942381	28946449	28946499	28929578	28929710	28946599	28948222	1497	72,49,37	46,42,35	0,0,0	231216175	117	97	0	0	0.565,0.492,0.467	0.0,0.0,0.0	0.508
1498	ENSG00000163811.11	WDR43	chr2	+	28942311	28942381	28946449	28946499	28941460	28941574	28946599	28946669	1498	91,77,82	35,34,29	351324304	231216175	117	97	0.00121101	0.00556785	0.683,0.652,0.701	0.557,0.554,0.59	0.112
1502	ENSG00000089234.15	BRAP	chr12	-	111649938	111650042	111665638	111665787	111642145	111644562	111672660	111672774	1502	8,2,8	53,50,33	99,76,91	98,55,68	196	151	0	0	0.104,0.03,0.157	0.438,0.516,0.508	-0.39
1504	ENSG00000089234.15	BRAP	chr12	-	111655565	111655655	111672660	111672774	111649938	111650042	111679150	111679340	1504	38,31,24	19,20,14	84,56,71	89,77,72	161	137	0.000995213	0.0046471	0.63,0.569,0.593	0.445,0.382,0.456	0.17
1510	ENSG00000089234.15	BRAP	chr12	-	111660599	111660675	111672660	111672774	111659206	111659345	111679150	111679340	1510	35,28,25	14,8,6	84,56,71	55,44,36	161	123	0.00477376	0.0190468	0.656,0.728,0.761	0.538,0.493,0.601	0.171
1512	ENSG00000089234.15	BRAP	chr12	-	111665638	111665787	111672660	111672774	111660599	111660675	111679150	111679340	1512	32,29,22	12,3,10	91,56,71	78,76,78	161	196	4.41588e-06	3.00298e-05	0.765,0.922,0.728	0.587,0.473,0.526	0.276
1514	ENSG00000089234.15	BRAP	chr12	-	111672660	111672774	111679150	111679340	111649938	111650042	111681636	111681835	1514	48,40,32	6,6,3	91,62,64	0,0,0	237	161	4.64746e-08	3.95649e-07	0.845,0.819,0.879	1.0,1.0,1.0	-0.152
1515	ENSG00000089234.15	BRAP	chr12	-	111672660	111672774	111683145	111683307	111649938	111650042	111685710	111685986	1515	42,36,30	8,6,3	74,65,45	0,0,0	209	161	5.02765e-09	4.73485e-08	0.802,0.822,0.885	1.0,1.0,1.0	-0.164
1516	ENSG00000089234.15	BRAP	chr12	-	111672660	111672774	111679150	111679340	111655565	111655655	111681636	111681835	1516	44,37,30	5,1,3	91,62,64	0,0,0	237	161	0.000164081	0.000883163	0.857,0.962,0.872	1.0,1.0,1.0	-0.103
1518	ENSG00000089234.15	BRAP	chr12	-	111672660	111672774	111679150	111679340	111665638	111665787	111681636	111681835	1518	44,34,30	8,2,7	91,62,64	99,76,91	237	161	9.85878e-14	1.42048e-12	0.789,0.92,0.744	0.384,0.357,0.323	0.463
1527	ENSG00000152767.16	FARP1	chr13	+	98365394	98365437	98368116	98368195	98343761	98343866	98384729	98384844	1527	3,3,2	3,2,5	13,7,5	0,0,0	90	126	1.87045e-08	1.66413e-07	0.583,0.677,0.359	1.0,1.0,1.0	-0.46
1535	ENSG00000174669.11	SLC29A2	chr11	-	66368536	66368671	66369059	66369199	66367771	66367869	66369368	66369532	1535	5,8,6	23,21,31	71,63,72	100111109	187	182	0.000289282	0.00149483	0.175,0.27,0.159	0.409,0.356,0.391	-0.184
1536	ENSG00000174669.11	SLC29A2	chr11	-	66369368	66369532	66371243	66371325	66367771	66367869	66371562	66371611	1536	5,13,6	22,19,22	57,37,46	17,10,19	129	211	1.14646e-09	1.15148e-08	0.271,0.528,0.308	0.846,0.858,0.798	-0.465
1537	ENSG00000096401.7	CDC5L	chr6	+	44422646	44422809	44424418	44424583	44419448	44419597	44426102	44426183	1537	208224161	87,83,60	258220206	223190172	210	212	2.13201e-10	2.31998e-09	0.707,0.732,0.73	0.539,0.539,0.547	0.181
1538	ENSG00000096401.7	CDC5L	chr6	+	44424418	44424583	44426102	44426183	44422646	44422809	44426481	44426724	1538	338285271	105109107	189159127	274246198	212	128	0	0	0.66,0.612,0.605	0.294,0.281,0.279	0.341
1539	ENSG00000096401.7	CDC5L	chr6	+	44426102	44426183	44426481	44426724	44424418	44424583	44429712	44429910	1539	81,74,45	323298277	195173148	247214204	128	290	0	0	0.362,0.36,0.269	0.641,0.647,0.622	-0.306
1540	ENSG00000096401.7	CDC5L	chr6	+	44426102	44426183	44429712	44429910	44424418	44424583	44445654	44445867	1540	79,68,44	299258234	195173148	289277235	128	245	9.88098e-15	1.54388e-13	0.336,0.335,0.265	0.564,0.545,0.547	-0.24
1541	ENSG00000096401.7	CDC5L	chr6	+	44426481	44426724	44429712	44429910	44424418	44424583	44445654	44445867	1541	157118136	299258234	1,8,0	289277235	290	245	0	0	0.307,0.279,0.329	0.003,0.024,0.0	0.296
1542	ENSG00000096401.7	CDC5L	chr6	+	44426481	44426724	44429712	44429910	44426102	44426183	44445654	44445867	1542	145140146	299264228	301274227	289277235	290	245	7.81173e-08	6.50992e-07	0.291,0.309,0.351	0.468,0.455,0.449	-0.14
1546	ENSG00000176542.9	USF3	chr3	-	113664312	113664409	113673347	113673376	113648384	113661425	113674831	113674896	1546	2,2,4	30,33,18	19,16,22	46,46,48	76	144	9.32794e-05	0.000520624	0.112,0.103,0.296	0.439,0.397,0.465	-0.263
1547	ENSG00000176542.9	USF3	chr3	-	113670120	113670203	113673347	113673376	113664312	113664409	113674831	113674896	1547	14,10,16	6,11,3	20,16,24	41,36,57	76	130	2.5525e-05	0.000155765	0.8,0.609,0.901	0.455,0.432,0.419	0.335
1563	ENSG00000108039.17	XPNPEP1	chr10	-	109888502	109888595	109907690	109907815	109884066	109884148	109923401	109923467	1563	16,9,11	7,13,5	9,13,16	0,1,0	172	140	6.6519e-09	6.19164e-08	0.65,0.36,0.642	1.0,0.914,1.0	-0.421
1574	ENSG00000152359.14	POC5	chr5	-	75702604	75702810	75705703	75705787	75694654	75694831	75707736	75707875	1574	1,4,2	12,14,14	35,19,27	76,53,50	131	253	0.0102045	0.0371687	0.139,0.356,0.216	0.471,0.409,0.51	-0.226
1575	ENSG00000152359.14	POC5	chr5	-	75705703	75705787	75707736	75707875	75702604	75702810	75712853	75712951	1575	1,3,2	7,9,11	58,62,42	85,49,59	186	131	0.000214909	0.00113184	0.091,0.19,0.114	0.325,0.471,0.334	-0.245
1589	ENSG00000108389.9	MTMR4	chr17	-	58508160	58508274	58508467	58508564	58504302	58504488	58508680	58508841	1589	53,37,42	14,10,3	166138146	0,0,0	144	161	1.17684e-14	1.82721e-13	0.809,0.805,0.94	1.0,1.0,1.0	-0.149
1591	ENSG00000108389.9	MTMR4	chr17	-	58508467	58508564	58508680	58508841	58504302	58504488	58511428	58511511	1591	27,31,33	5,3,5	179162133	0,0,0	208	144	5.79454e-09	5.42773e-08	0.789,0.877,0.82	1.0,1.0,1.0	-0.171
1595	ENSG00000166342.18	NETO1	chr18	-	72756033	72756147	72794362	72794404	72750061	72750620	72858825	72859074	1595	38,41,22	194183179	364320249	1018861824	89	161	1.23279e-05	7.85659e-05	0.262,0.288,0.182	0.393,0.402,0.353	-0.139
1596	ENSG00000166342.18	NETO1	chr18	-	72756033	72756147	72858825	72859074	72750061	72750620	72864807	72864945	1596	460372332	198183171	1115968924	1018861824	296	161	2.27174e-10	2.46478e-09	0.558,0.525,0.514	0.373,0.379,0.379	0.155
1597	ENSG00000166342.18	NETO1	chr18	-	72783677	72783906	72794362	72794404	72750061	72750620	72858825	72859074	1597	38,41,22	56,38,45	364320249	23,20,20	89	276	0	0	0.678,0.77,0.603	0.98,0.98,0.975	-0.295
1602	ENSG00000166342.18	NETO1	chr18	-	72794362	72794404	72858825	72859074	72794116	72794244	72864807	72864945	1602	464371333	34,51,45	1116968924	344294290	296	89	1.02084e-11	1.25056e-10	0.804,0.686,0.69	0.494,0.497,0.489	0.233
1604	ENSG00000197892.12	KIF13B	chr8	-	29075280	29075343	29092744	29092878	29071619	29072316	29099132	29099241	1604	3,4,8	0,0,2	28,21,17	5,4,8	181	110	0.00202911	0.00887967	1.0,1.0,0.709	0.773,0.761,0.564	0.204
1607	ENSG00000106617.13	PRKAG2	chr7	-	151565719	151565885	151570170	151570225	151564077	151564224	151572663	151572709	1607	5,2,4	7,7,3	19,13,14	0,0,0	102	213	1.31963e-10	1.46231e-09	0.599,0.374,0.736	1.0,1.0,1.0	-0.43
1608	ENSG00000106617.13	PRKAG2	chr7	-	151565719	151565885	151576370	151576452	151564077	151564224	151595344	151595454	1608	13,8,16	9,7,5	60,45,42	0,0,0	129	213	3.20188e-13	4.43426e-12	0.705,0.654,0.841	1.0,1.0,1.0	-0.267
1609	ENSG00000106617.13	PRKAG2	chr7	-	151565719	151565885	151570170	151570225	151565345	151565383	151572663	151572709	1609	6,3,4	2,7,5	19,13,14	75,56,45	102	213	0.00719172	0.0273772	0.862,0.472,0.626	0.346,0.326,0.394	0.298
1611	ENSG00000106617.13	PRKAG2	chr7	-	151574890	151574949	151576370	151576452	151572407	151572709	151595344	151595454	1611	15,12,18	2,1,4	61,45,43	30,28,18	129	106	0.000539553	0.0026595	0.86,0.908,0.787	0.626,0.569,0.662	0.233
1632	ENSG00000280828.1	RP11-274B21.1	chr7	+	128574719	128574791	128578889	128578933	128533651	128533730	128579998	128580094	1632	16,11,5	2,4,2	39,33,24	23,32,21	119	91	0.00356996	0.0147198	0.86,0.678,0.657	0.565,0.441,0.466	0.241
1638	ENSG00000280828.1	RP11-274B21.1	chr7	+	128591849	128592017	128608117	128608213	128533651	128533730	128609486	128609579	1638	12,14,22	11,16,10	0,0,0	57,40,41	215	143	0	0	0.42,0.368,0.594	0.0,0.0,0.0	0.461
1639	ENSG00000280828.1	RP11-274B21.1	chr7	+	128591849	128592017	128609486	128609579	128533651	128533730	128615859	128615970	1639	24,21,27	32,22,17	0,1,2	45,38,35	215	140	0	0	0.328,0.383,0.508	0.0,0.017,0.036	0.389
1640	ENSG00000280828.1	RP11-274B21.1	chr7	+	128591849	128592017	128608117	128608213	128574719	128574791	128609486	128609579	1640	6,9,10	13,17,10	2,5,0	57,40,41	215	143	3.02906e-09	2.92332e-08	0.235,0.26,0.399	0.023,0.077,0.0	0.265
1641	ENSG00000280828.1	RP11-274B21.1	chr7	+	128591849	128592017	128609486	128609579	128574719	128574791	128615859	128615970	1641	18,16,15	31,24,17	2,6,2	45,38,35	215	140	2.11605e-10	2.3043e-09	0.274,0.303,0.365	0.028,0.093,0.036	0.262
1644	ENSG00000280828.1	RP11-274B21.1	chr7	+	128608117	128608213	128609486	128609579	128591849	128592017	128615859	128615970	1644	10,11,2	37,26,25	43,25,29	45,38,35	143	140	0.000107538	0.00059449	0.209,0.293,0.073	0.483,0.392,0.448	-0.249
1646	ENSG00000155393.12	HEATR3	chr16	+	50086214	50086351	50094704	50094793	50084133	50084291	50100229	50100373	1646	2,7,0	28,14,11	1,0,0	100,68,57	184	136	0.000417716	0.00210307	0.05,0.27,0.0	0.007,0.0,0.0	0.104
1649	ENSG00000163605.14	PPP4R2	chr3	+	72998076	72998158	73047185	73047356	72996784	72997071	73059036	73059130	1649	230187178	192177160	281274244	524492423	129	218	1.65583e-10	1.81988e-09	0.669,0.641,0.653	0.475,0.485,0.494	0.17
1651	ENSG00000163605.14	PPP4R2	chr3	+	72998076	72998158	73064851	73065141	72996784	72997071	73065396	73069199	1651	167123124	23,18,26	273265241	386310245	129	337	0	0	0.95,0.947,0.926	0.649,0.691,0.72	0.254
1652	ENSG00000163605.14	PPP4R2	chr3	+	72998076	72998158	73061022	73061060	72996838	72997071	73064002	73064146	1652	171124124	29,43,31	273265241	0,0,0	129	85	0	0	0.795,0.655,0.725	1.0,1.0,1.0	-0.275
1653	ENSG00000163605.14	PPP4R2	chr3	+	73047185	73047356	73059036	73059130	72996784	72997071	73061022	73061060	1653	32,30,32	179134125	0,0,0	326290246	218	141	0	0	0.104,0.126,0.142	0.0,0.0,0.0	0.124
1655	ENSG00000163605.14	PPP4R2	chr3	+	73047185	73047356	73059036	73059130	72998076	72998158	73061022	73061060	1655	244211164	237198177	553449459	335299249	218	141	4.42417e-06	3.00724e-05	0.4,0.408,0.375	0.516,0.493,0.544	-0.123
1656	ENSG00000163605.14	PPP4R2	chr3	+	73047185	73047356	73061022	73061060	72998076	72998158	73064002	73064146	1656	235196143	41,59,44	553449459	0,0,0	218	85	0	0	0.691,0.564,0.559	1.0,1.0,1.0	-0.395
1657	ENSG00000163605.14	PPP4R2	chr3	+	73047185	73047356	73064002	73064146	72998076	72998158	73064851	73064966	1657	239216150	89,83,58	553449459	365371269	218	191	1.28917e-06	9.38554e-06	0.702,0.695,0.694	0.57,0.515,0.599	0.136
1658	ENSG00000163605.14	PPP4R2	chr3	+	73059036	73059130	73064002	73064146	72998076	72998158	73064851	73064966	1658	63,65,54	89,83,58	9,9,3	365371269	141	191	0	0	0.49,0.515,0.558	0.032,0.032,0.015	0.495
1661	ENSG00000163605.14	PPP4R2	chr3	+	73061022	73061060	73064002	73064146	72998076	72998158	73064851	73064966	1661	84,80,54	89,83,58	0,0,0	365371269	85	191	0	0	0.68,0.684,0.677	0.0,0.0,0.0	0.68
1662	ENSG00000163605.14	PPP4R2	chr3	+	73061022	73061060	73064851	73065141	72998076	72998158	73065396	73069199	1662	12,10,7	31,29,35	3,0,0	386310245	85	337	0	0	0.605,0.578,0.442	0.03,0.0,0.0	0.532
1663	ENSG00000163605.14	PPP4R2	chr3	+	73061022	73061060	73064002	73064146	73047185	73047356	73064851	73064966	1663	73,67,59	86,81,58	0,0,0	365371269	85	191	0	0	0.656,0.65,0.696	0.0,0.0,0.0	0.667
1664	ENSG00000163605.14	PPP4R2	chr3	+	73061022	73061060	73064851	73065141	73047185	73047356	73065396	73069199	1664	6,5,12	27,37,33	3,0,0	386310245	85	337	0	0	0.468,0.349,0.59	0.03,0.0,0.0	0.459
1665	ENSG00000163605.14	PPP4R2	chr3	+	73061022	73061060	73064851	73065141	73059036	73059130	73065396	73069199	1665	76,63,39	24,21,27	142127121	386310245	85	337	0	0	0.926,0.922,0.851	0.593,0.619,0.662	0.275
1668	ENSG00000163605.14	PPP4R2	chr3	+	73064002	73064146	73064851	73065141	73061022	73061060	73065396	73069199	1668	78,88,81	151135122	1,7,5	386310245	191	337	0	0	0.477,0.535,0.539	0.005,0.038,0.035	0.491
1669	ENSG00000163605.14	PPP4R2	chr3	+	73064002	73064146	73064851	73065141	73063672	73063747	73065396	73069199	1669	11,19,16	40,31,40	433347319	386312248	191	337	9.07032e-06	5.90119e-05	0.327,0.52,0.414	0.664,0.662,0.694	-0.253
1673	ENSG00000168283.13	BMI1	chr10	+	22326889	22326986	22327594	22327650	22326430	22326561	22327741	22327791	1673	141123109	39,10,13	280247226	101,106,73	144	103	2.83271e-05	0.000171311	0.721,0.898,0.857	0.665,0.625,0.689	0.166
1677	ENSG00000168283.13	BMI1	chr10	+	22327594	22327650	22327949	22328058	22326430	22326986	22328133	22328179	1677	51,37,40	156132129	157148137	258233222	103	156	5.01009e-07	3.82724e-06	0.331,0.298,0.32	0.48,0.49,0.483	-0.168
1678	ENSG00000168283.13	BMI1	chr10	+	22327949	22328058	22328133	22328179	22326889	22326986	22328599	22328698	1678	61,45,52	60,58,46	0,0,0	150,113,96	156	93	0	0	0.377,0.316,0.403	0.0,0.0,0.0	0.365
1680	ENSG00000168283.13	BMI1	chr10	+	22327949	22328058	22328599	22328698	22326889	22326986	22329047	22329128	1680	58,41,64	121,90,91	0,0,0	294235221	156	146	0	0	0.31,0.299,0.397	0.0,0.0,0.0	0.335
1681	ENSG00000168283.13	BMI1	chr10	+	22327949	22328058	22329047	22329128	22326889	22326986	22329212	22331484	1681	46,35,43	125,95,77	0,0,0	216176160	156	128	0	0	0.232,0.232,0.314	0.0,0.0,0.0	0.259
1682	ENSG00000168283.13	BMI1	chr10	+	22327949	22328058	22328133	22328179	22327594	22327650	22328599	22328671	1682	21,29,21	58,56,44	0,0,0	148,111,95	156	93	0	0	0.178,0.236,0.222	0.0,0.0,0.0	0.212
1683	ENSG00000168283.13	BMI1	chr10	+	22328133	22328179	22328599	22328698	22326889	22326986	22329047	22329128	1683	15,7,10	121,90,91	3,6,0	294235221	93	146	1.82593e-10	1.99941e-09	0.163,0.109,0.147	0.016,0.039,0.0	0.121
1689	ENSG00000168283.13	BMI1	chr10	+	22328599	22328698	22329047	22329128	22327949	22328058	22329212	22331484	1689	19,16,12	140,101,98	0,0,0	216176158	146	128	0	0	0.106,0.122,0.097	0.0,0.0,0.0	0.108
1706	ENSG00000110888.17	CAPRIN2	chr12	-	30716507	30716676	30725965	30726088	30713784	30713885	30728647	30729325	1706	11,8,8	4,6,4	52,42,41	2,11,5	170	216	0.0054649	0.0214375	0.777,0.629,0.718	0.971,0.829,0.912	-0.196
1711	ENSG00000110888.17	CAPRIN2	chr12	-	30734967	30735206	30751070	30751133	30728647	30729325	30753343	30753538	1711	1,6,0	3,5,7	8,4,9	1,0,0	110	286	3.80305e-07	2.937e-06	0.464,0.757,0.0	0.954,1.0,1.0	-0.578
1720	ENSG00000171608.15	PIK3CD	chr1	+	9723124	9723292	9723968	9724092	9722527	9722606	9724275	9724421	1720	41,37,26	19,15,12	109,82,71	127,89,82	215	171	4.12916e-06	2.819e-05	0.632,0.662,0.633	0.406,0.423,0.408	0.23
1723	ENSG00000140259.6	MFAP1	chr15	-	43805375	43805465	43809754	43809914	43804491	43805276	43812986	43813147	1723	99,97,112	39,29,35	232203187	151133112	207	137	1.87713e-05	0.000116937	0.627,0.689,0.679	0.504,0.503,0.525	0.154
1734	ENSG00000165660.7	FAM175B	chr10	+	124816575	124816612	124819383	124819450	124806830	124806921	124826594	124826785	1734	1,4,7	4,0,0	34,30,16	41,33,59	84	114	0.00270815	0.0115094	0.253,1.0,1.0	0.53,0.552,0.269	0.301
1761	ENSG00000149548.14	CCDC15	chr11	+	124993168	124993243	125003866	125003959	124987126	124988134	125005108	125005212	1761	0,8,5	9,4,9	5,1,2	42,41,60	122	140	0.00372121	0.0152818	0.0,0.697,0.389	0.12,0.027,0.037	0.301
1769	ENSG00000154814.13	OXNAD1	chr3	+	16286341	16286448	16294855	16294997	16272144	16272321	16301625	16301868	1769	0,1,2	16,19,11	9,6,7	49,23,33	154	189	0.0009187	0.00433081	0.0,0.061,0.182	0.184,0.243,0.207	-0.13
1796	ENSG00000108100.17	CCNY	chr10	+	35530123	35530243	35553018	35553185	35336873	35337207	35566022	35566185	1796	27,9,11	163,133,93	0,0,0	222231213	167	214	0	0	0.175,0.08,0.132	0.0,0.0,0.0	0.129
1830	ENSG00000015171.18	ZMYND11	chr10	+	221194	221356	236837	236915	209888	210048	246765	246973	1830	83,89,81	20,25,26	261197189	34,29,16	209	125	2.92999e-05	0.000176688	0.713,0.68,0.651	0.821,0.802,0.876	-0.152
1867	ENSG00000121864.9	ZNF639	chr3	+	179328282	179328351	179329617	179329728	179322990	179323291	179332988	179333123	1867	85,64,44	227154174	8,1,1	210189155	116	158	0	0	0.338,0.361,0.256	0.049,0.007,0.009	0.297
1868	ENSG00000121864.9	ZNF639	chr3	+	179328282	179328351	179332988	179333123	179322990	179323291	179333268	179334614	1868	30,25,18	184161178	3,1,1	252200174	116	182	0	0	0.204,0.196,0.137	0.018,0.008,0.009	0.167
1884	ENSG00000095794.19	CREM	chr10	+	35179133	35179276	35188199	35188388	35148367	35148491	35206894	35207051	1884	4,1,1	1,1,0	6,18,4	3,17,5	190	236	0.00108572	0.00503714	0.832,0.554,1.0	0.713,0.568,0.498	0.202
1885	ENSG00000095794.19	CREM	chr10	+	35179133	35179276	35201450	35201486	35148367	35148491	35206894	35207051	1885	4,1,1	0,0,0	6,18,4	4,0,1	190	83	0.00469851	0.0187718	1.0,1.0,1.0	0.396,1.0,0.636	0.323
1903	ENSG00000063978.15	RNF4	chr4	+	2497006	2497121	2511955	2511965	2469103	2469258	2512437	2512597	1903	9,17,18	24,26,12	0,0,0	36,38,19	162	57	3.07532e-14	4.61984e-13	0.117,0.187,0.345	0.0,0.0,0.0	0.216
1910	ENSG00000063978.15	RNF4	chr4	+	2500658	2500738	2511955	2511965	2490336	2490502	2512437	2512597	1910	18,14,13	22,23,8	0,2,1	36,38,19	127	57	7.63833e-14	1.11137e-12	0.269,0.215,0.422	0.0,0.023,0.023	0.287
1917	ENSG00000063978.15	RNF4	chr4	+	2511955	2511965	2512437	2512597	2500658	2500738	2513082	2513131	1917	40,22,28	170130133	18,23,10	271202189	57	207	3.74285e-06	2.57187e-05	0.461,0.381,0.433	0.194,0.293,0.161	0.209
1931	ENSG00000256591.5	RP11-286N22.8	chr11	+	61438003	61438113	61445940	61446231	61430149	61430182	61481781	61481918	1931	1,0,0	19,29,12	2,4,3	30,24,26	157	338	0.000169507	0.000909719	0.102,0.0,0.0	0.126,0.264,0.199	-0.162
1934	ENSG00000260238.6	PMF1-BGLAP	chr1	+	156233627	156233728	156236287	156236483	156213008	156213176	156242552	156242591	1934	2,4,1	17,12,10	2,1,0	41,22,19	148	243	0.0103095	0.0375188	0.162,0.354,0.141	0.074,0.069,0.0	0.171
1938	ENSG00000165171.10	WBSCR27	chr7	-	73841069	73841198	73842017	73842144	73839580	73840120	73842489	73842516	1938	4,9,10	0,3,1	10,18,8	18,9,14	174	176	0.000107681	0.000595062	1.0,0.752,0.91	0.36,0.669,0.366	0.422
1939	ENSG00000167578.17	RAB4B	chr19	+	40783777	40783840	40783920	40784075	40780384	40780499	40786664	40786760	1939	6,2,5	37,33,30	20,17,19	68,63,55	110	202	0.00555355	0.0217334	0.229,0.1,0.234	0.351,0.331,0.388	-0.169
1943	ENSG00000187953.10	PMS2CL	chr7	+	6735304	6735389	6737075	6737936	6731896	6731955	6741684	6741852	1943	36,44,39	14,17,3	23,10,6	16,11,12	132	908	0.000102182	0.000566679	0.946,0.947,0.989	0.908,0.862,0.775	0.112
1944	ENSG00000187953.10	PMS2CL	chr7	+	6741684	6741852	6746087	6746188	6735304	6735389	6747035	6747205	1944	27,27,18	47,54,41	4,4,4	20,21,12	215	148	0.00573663	0.0223701	0.283,0.256,0.232	0.121,0.116,0.187	0.116
1945	ENSG00000187953.10	PMS2CL	chr7	+	6746087	6746188	6747035	6747205	6735304	6735389	6751248	6751392	1945	9,5,10	34,24,23	0,0,0	12,8,3	148	217	2.35195e-07	1.85604e-06	0.28,0.234,0.389	0.0,0.0,0.0	0.301
1950	ENSG00000154710.15	RABGEF1	chr7	+	66775226	66775393	66795510	66795592	66739974	66740792	66797373	66797506	1950	59,63,57	14,15,7	1,5,2	55,53,39	214	129	0	0	0.718,0.717,0.831	0.011,0.054,0.03	0.724
1952	ENSG00000154710.15	RABGEF1	chr7	+	66775226	66775393	66783674	66783841	66740732	66740792	66795510	66795592	1952	3,6,4	9,21,13	3,9,3	66,85,64	214	214	0.00237568	0.010233	0.25,0.222,0.235	0.043,0.096,0.045	0.174
1958	ENSG00000140396.12	NCOA2	chr8	-	70162710	70162854	70166565	70166754	70155970	70157240	70170201	70170379	1958	19,16,12	9,6,7	145,98,84	0,1,0	236	191	0	0	0.631,0.683,0.581	1.0,0.988,1.0	-0.364
1969	ENSG00000139350.11	NEDD1	chr12	+	96919984	96920125	96934975	96935205	96912575	96912817	96936610	96936812	1969	7,4,6	56,70,58	0,1,0	185135120	188	277	1.92658e-08	1.71047e-07	0.156,0.078,0.132	0.0,0.011,0.0	0.118
1981	ENSG00000153827.13	TRIP12	chr2	-	229803570	229803689	229803998	229804227	229802250	229802459	229805729	229806149	1981	79,72,48	75,46,47	196148182	270226215	276	166	0.00315318	0.0131961	0.388,0.485,0.381	0.304,0.283,0.337	0.11
1987	ENSG00000153827.13	TRIP12	chr2	-	229836847	229836984	229858771	229859574	229818363	229818512	229879981	229880128	1987	96,71,66	16,17,6	137,93,117	1,4,1	850	184	1.08699e-08	9.90607e-08	0.565,0.475,0.704	0.967,0.834,0.962	-0.34
1988	ENSG00000153827.13	TRIP12	chr2	-	229840821	229840927	229858771	229859574	229818363	229818512	229879981	229880128	1988	96,71,66	6,4,2	137,93,117	0,2,2	850	153	0.00139778	0.00633408	0.742,0.762,0.856	1.0,0.893,0.913	-0.149
1997	ENSG00000137075.17	RNF38	chr9	-	36342324	36342424	36344831	36344953	36336395	36339814	36351114	36351199	1997	24,56,39	17,15,24	93,103,85	123,107,72	169	147	0.00213334	0.00928365	0.551,0.765,0.586	0.397,0.456,0.507	0.181
2000	ENSG00000137075.17	RNF38	chr9	-	36353169	36353331	36356302	36356473	36351114	36351199	36357774	36357942	2000	20,20,20	4,6,5	106,89,84	1,4,2	218	209	1.20395e-06	8.79537e-06	0.827,0.762,0.793	0.99,0.955,0.976	-0.18
2001	ENSG00000137075.17	RNF38	chr9	-	36353169	36353331	36357774	36357942	36351114	36351199	36369718	36369932	2001	37,33,16	5,4,5	82,72,69	0,1,2	215	209	1.84445e-06	1.31869e-05	0.878,0.889,0.757	1.0,0.986,0.971	-0.144
2002	ENSG00000137075.17	RNF38	chr9	-	36353169	36353331	36356302	36356473	36352741	36352848	36357774	36357942	2002	22,22,18	11,17,14	106,89,84	130102104	218	209	0.0141009	0.0492989	0.657,0.554,0.552	0.439,0.455,0.436	0.144
2003	ENSG00000137075.17	RNF38	chr9	-	36353169	36353331	36357774	36357942	36352741	36352848	36369718	36369932	2003	32,25,14	12,15,14	82,72,69	129,99,104	215	209	0.000760991	0.00364363	0.722,0.618,0.493	0.382,0.414,0.392	0.215
2005	ENSG00000137075.17	RNF38	chr9	-	36369718	36369932	36390466	36390616	36344831	36344953	36400553	36400923	2005	7,5,1	1,3,2	18,10,5	0,0,2	197	261	0.00410093	0.0166358	0.903,0.688,0.398	1.0,1.0,0.768	-0.26
2006	ENSG00000137075.17	RNF38	chr9	-	36369718	36369932	36375933	36376127	36353169	36353331	36400553	36400872	2006	10,5,6	5,1,2	24,19,19	0,0,2	241	261	0.000115262	0.000634821	0.684,0.844,0.765	1.0,1.0,0.911	-0.206
2008	ENSG00000172081.13	MOB3A	chr19	-	2076810	2077013	2078139	2078679	2071037	2073424	2085174	2085328	2008	11,3,3	17,14,9	111,94,80	124,96,80	587	250	0.00224984	0.00974195	0.216,0.084,0.124	0.276,0.294,0.299	-0.148
2012	ENSG00000164181.13	ELOVL7	chr5	-	60771902	60772093	60787333	60787431	60767822	60767903	60844159	60844210	2012	5,2,5	31,35,29	0,0,3	107,88,78	145	238	5.24205e-06	3.52594e-05	0.209,0.086,0.221	0.0,0.0,0.059	0.152
2014	ENSG00000128191.14	DGCR8	chr22	+	20094712	20094795	20106591	20106698	20091868	20091970	20107270	20107398	2014	5,2,3	31,34,14	2,1,0	151,90,108	130	154	3.13114e-05	0.000187938	0.16,0.065,0.202	0.015,0.013,0.0	0.133
2018	ENSG00000106344.8	RBM28	chr7	-	128337130	128337202	128338249	128338342	128335846	128336042	128338725	128338801	2018	19,15,9	25,24,17	129116104	106,92,94	140	119	0.00532555	0.0209325	0.392,0.347,0.31	0.508,0.517,0.485	-0.154
2034	ENSG00000124208.16	TMEM189-UBE2V1	chr20	-	50130855	50130947	50143501	50143621	50129545	50129690	50153516	50153637	2034	18,30,26	40,40,63	61,59,65	277201197	167	139	0.00287875	0.012168	0.272,0.384,0.256	0.155,0.196,0.215	0.115
2045	ENSG00000085999.11	RAD54L	chr1	+	46261260	46261385	46267458	46267609	46248511	46248598	46270658	46270785	2045	5,2,3	35,26,19	0,0,0	108,112,92	172	198	1.04606e-05	6.73178e-05	0.141,0.081,0.154	0.0,0.0,0.0	0.125
2048	ENSG00000085999.11	RAD54L	chr1	+	46270658	46270785	46272465	46272540	46267458	46267609	46272671	46272802	2048	36,25,19	7,6,8	108,112,92	78,66,69	174	122	0.000436108	0.00218823	0.783,0.745,0.625	0.493,0.543,0.483	0.211
2050	ENSG00000085999.11	RAD54L	chr1	+	46272465	46272540	46272671	46272802	46270658	46270785	46273354	46273465	2050	17,21,12	7,5,6	98,61,77	91,64,64	122	178	0.000481551	0.00239473	0.78,0.86,0.745	0.611,0.582,0.637	0.185
2053	ENSG00000085999.11	RAD54L	chr1	+	46272671	46272802	46274137	46274216	46272465	46272540	46274537	46274717	2053	10,5,7	22,19,5	102,87,92	62,47,49	178	126	0.000701526	0.00338547	0.243,0.157,0.498	0.538,0.567,0.571	-0.259
2054	ENSG00000085999.11	RAD54L	chr1	+	46272671	46272802	46273354	46273465	46272504	46272540	46274137	46274216	2054	12,6,7	3,0,4	102,87,92	1,0,0	178	158	0.000188775	0.00100529	0.78,1.0,0.608	0.989,1.0,1.0	-0.2
2057	ENSG00000085999.11	RAD54L	chr1	+	46274137	46274216	46274537	46274717	46272671	46272802	46277816	46277980	2057	3,3,1	29,19,12	1,0,0	111,74,88	126	227	0.000265196	0.00138	0.157,0.221,0.131	0.016,0.0,0.0	0.164
2071	ENSG00000169398.19	PTK2	chr8	-	140818879	140819020	140890542	140890769	140803542	140803650	141001124	141001379	2071	37,39,33	2,4,4	83,71,67	0,1,0	274	188	5.21303e-05	0.000302771	0.927,0.87,0.85	1.0,0.98,1.0	-0.111
2074	ENSG00000169398.19	PTK2	chr8	-	140846598	140846678	140864311	140864399	140818879	140819020	140890542	140890769	2074	8,11,21	4,3,5	29,34,29	2,2,1	135	127	0.000879645	0.00416327	0.653,0.775,0.798	0.932,0.941,0.965	-0.204
2093	ENSG00000166263.13	STXBP4	chr17	+	55007505	55007597	55034167	55034259	55000807	55000883	55043235	55043325	2093	7,8,8	12,12,11	32,40,29	22,23,19	139	139	0.00462447	0.0185135	0.368,0.4,0.421	0.593,0.635,0.604	-0.214
2097	ENSG00000118985.15	ELL2	chr5	-	95900692	95900780	95900955	95901080	95898239	95898810	95906522	95906782	2097	97,51,79	190136120	452337302	386319251	172	135	3.09357e-09	2.97975e-08	0.286,0.227,0.341	0.479,0.453,0.486	-0.188
2098	ENSG00000118985.15	ELL2	chr5	-	95900692	95900780	95900955	95901080	95898763	95898810	95943001	95943049	2098	75,63,56	201149126	7,10,2	386319251	172	135	0	0	0.227,0.249,0.259	0.014,0.024,0.006	0.23
2099	ENSG00000118985.15	ELL2	chr5	-	95900955	95901080	95906522	95906782	95900692	95900780	95913770	95913934	2099	64,52,31	157119122	298249296	403325277	307	172	8.46751e-10	8.61562e-09	0.186,0.197,0.125	0.293,0.3,0.374	-0.153
2135	ENSG00000008513.14	ST3GAL1	chr8	-	133461874	133461994	133463413	133463459	133454847	133459937	133464777	133464957	2135	178212181	108119106	355379296	784664550	93	167	0	0	0.747,0.762,0.754	0.448,0.506,0.491	0.273
2136	ENSG00000008513.14	ST3GAL1	chr8	-	133463413	133463459	133464777	133464957	133454847	133459937	133465893	133466090	2136	149157139	51,52,59	705644544	6,5,3	227	93	0	0	0.545,0.553,0.491	0.98,0.981,0.987	-0.453
2137	ENSG00000008513.14	ST3GAL1	chr8	-	133463413	133463459	133464777	133464957	133461874	133461994	133465893	133466090	2137	150155138	68,80,56	705644544	492444401	227	93	0.000437519	0.00219424	0.475,0.443,0.502	0.37,0.373,0.357	0.107
2139	ENSG00000008513.14	ST3GAL1	chr8	-	133475718	133476600	133499134	133499189	133465893	133466090	133571692	133571925	2139	55,48,40	169161151	11,14,7	649538537	102	929	0	0	0.748,0.731,0.707	0.134,0.192,0.106	0.585
2141	ENSG00000008513.14	ST3GAL1	chr8	-	133499134	133499189	133545773	133545926	133465893	133466090	133571692	133571849	2141	215206176	55,48,40	830766664	11,14,7	200	102	0	0	0.666,0.686,0.692	0.975,0.965,0.98	-0.292
2146	ENSG00000083642.18	PDS5B	chr13	+	32659153	32659280	32667763	32667844	32651803	32652007	32673215	32673356	2146	9,4,5	14,11,16	0,0,0	101,83,70	174	128	2.41029e-13	3.36952e-12	0.321,0.211,0.187	0.0,0.0,0.0	0.24
2148	ENSG00000083642.18	PDS5B	chr13	+	32687133	32687285	32688455	32688569	32683877	32684023	32694222	32694304	2148	35,32,25	14,12,14	153135118	125,104,79	199	161	0.00974424	0.0356811	0.669,0.683,0.591	0.498,0.512,0.547	0.129
2153	ENSG00000126746.17	ZNF384	chr12	-	6678945	6679183	6679454	6679525	6678126	6678460	6688166	6688226	2153	134,98,102	266219224	95,75,59	29,15,20	118	285	0	0	0.549,0.519,0.524	0.888,0.924,0.877	-0.366
2156	ENSG00000160218.12	TRAPPC10	chr21	+	44052279	44052476	44055697	44055893	44032090	44032172	44059102	44059214	2156	5,7,0	24,15,25	4,3,0	75,75,71	244	243	0.00142383	0.00644129	0.172,0.317,0.0	0.05,0.038,0.0	0.134
2158	ENSG00000160218.12	TRAPPC10	chr21	+	44063537	44063785	44074323	44074470	44059102	44059214	44075038	44075153	2158	22,16,10	7,9,8	49,40,32	96,64,83	295	194	1.99099e-05	0.000123561	0.674,0.539,0.451	0.251,0.291,0.202	0.307
2160	ENSG00000160218.12	TRAPPC10	chr21	+	44082787	44083302	44087698	44087928	44080014	44080127	44089832	44089933	2160	27,19,17	12,13,5	53,64,53	74,70,85	562	277	0.000327383	0.00167649	0.526,0.419,0.626	0.261,0.311,0.235	0.255
2163	ENSG00000124831.18	LRRFIP1	chr2	+	237757455	237757548	237758728	237758821	237756094	237756187	237760063	237760205	2163	10,5,1	6,0,1	5,12,3	15,23,9	140	140	0.00195884	0.0086048	0.625,1.0,0.5	0.25,0.343,0.25	0.427
2189	ENSG00000160305.17	DIP2A	chr21	+	46496987	46497107	46504360	46504489	46458898	46459222	46509256	46509376	2189	11,18,18	22,19,14	0,0,2	59,53,51	167	176	0	0	0.345,0.5,0.575	0.0,0.0,0.04	0.46
2190	ENSG00000160305.17	DIP2A	chr21	+	46498581	46498833	46504360	46504489	46496987	46497107	46509256	46509376	2190	78,64,53	21,19,17	105,76,88	59,53,52	299	176	0.000115861	0.000637761	0.686,0.665,0.647	0.512,0.458,0.499	0.176
2211	ENSG00000138709.17	LARP1B	chr4	+	128162193	128162317	128176871	128176907	128121825	128122188	128178430	128178642	2211	11,4,8	0,0,0	31,35,25	1,7,2	171	83	2.51355e-05	0.000153514	1.0,1.0,1.0	0.938,0.708,0.859	0.165
2215	ENSG00000117139.16	KDM5B	chr1	-	202758390	202758510	202760414	202760573	202756357	202756516	202762698	202762808	2215	26,28,33	26,20,23	123,78,97	201170165	206	167	4.17284e-05	0.000245671	0.448,0.532,0.538	0.332,0.271,0.323	0.197
2229	ENSG00000166266.13	CUL5	chr11	+	108046269	108046369	108049889	108050066	108008732	108009372	108052659	108052801	2229	13,9,7	105,73,106	2,0,0	257195191	147	224	4.09561e-13	5.63508e-12	0.159,0.158,0.091	0.012,0.0,0.0	0.132
2237	ENSG00000166266.13	CUL5	chr11	+	108089491	108089623	108094390	108094514	108088526	108088659	108094811	108094987	2237	52,36,30	90,60,69	162158135	160112105	179	171	1.77755e-07	1.42478e-06	0.356,0.364,0.293	0.492,0.574,0.551	-0.201
2238	ENSG00000166266.13	CUL5	chr11	+	108095529	108095691	108097635	108097754	108094811	108094987	108098405	108098529	2238	71,48,75	73,60,58	158129140	255257201	209	166	0.00112437	0.00520019	0.436,0.389,0.507	0.33,0.285,0.356	0.12
2272	ENSG00000169118.17	CSNK1G1	chr15	-	64213889	64214124	64251511	64251581	64204440	64204589	64259200	64259241	2272	4,6,8	6,2,6	24,39,33	0,0,0	117	282	3.2112e-09	3.09104e-08	0.616,0.879,0.763	1.0,1.0,1.0	-0.247
2273	ENSG00000169118.17	CSNK1G1	chr15	-	64216561	64216713	64251511	64251581	64213889	64214124	64259200	64259241	2273	4,6,11	65,54,41	24,39,33	55,72,62	117	199	4.04455e-06	2.76635e-05	0.095,0.159,0.313	0.426,0.48,0.475	-0.271
2274	ENSG00000169118.17	CSNK1G1	chr15	-	64216561	64216713	64259200	64259241	64213889	64214124	64300318	64300627	2274	6,8,13	79,69,48	30,30,16	55,71,61	88	199	0.000812867	0.00387197	0.147,0.208,0.38	0.552,0.489,0.372	-0.226
2275	ENSG00000169118.17	CSNK1G1	chr15	-	64216561	64216713	64251511	64251581	64214082	64214124	64300318	64300723	2275	7,8,6	79,69,48	2,2,1	55,71,61	117	199	0.000423293	0.00212861	0.131,0.165,0.175	0.058,0.046,0.027	0.113
2276	ENSG00000169118.17	CSNK1G1	chr15	-	64251511	64251581	64259200	64259241	64213889	64214124	64300318	64300723	2276	6,8,13	7,8,6	30,30,16	2,2,1	88	117	1.56394e-07	1.25936e-06	0.533,0.571,0.742	0.952,0.952,0.955	-0.338
2277	ENSG00000169118.17	CSNK1G1	chr15	-	64251511	64251581	64300318	64300723	64213889	64214124	64355987	64356071	2277	58,45,42	1,1,4	54,32,48	0,0,0	452	117	0.00486657	0.0193779	0.938,0.921,0.731	1.0,1.0,1.0	-0.137
2278	ENSG00000169118.17	CSNK1G1	chr15	-	64251511	64251581	64300318	64300723	64216561	64216713	64355987	64356071	2278	71,56,49	10,5,9	54,32,48	33,28,14	452	117	1.75726e-05	0.000109932	0.648,0.744,0.585	0.298,0.228,0.47	0.327
2281	ENSG00000169118.17	CSNK1G1	chr15	-	64259200	64259241	64300318	64300723	64251511	64251581	64355987	64356132	2281	65,47,46	2,3,10	56,34,50	22,28,25	452	88	1.51585e-05	9.5597e-05	0.864,0.753,0.472	0.331,0.191,0.28	0.429
2286	ENSG00000167380.16	ZNF226	chr19	+	44165587	44165807	44170034	44170095	44165100	44165142	44172087	44172214	2286	15,16,9	24,39,22	0,3,3	30,30,29	267	108	9.0625e-08	7.49529e-07	0.202,0.142,0.142	0.0,0.039,0.04	0.136
2290	ENSG00000055130.15	CUL1	chr7	+	148759303	148759354	148759547	148759638	148756982	148757150	148760332	148760496	2290	6,5,8	40,44,20	130122100	282226224	98	138	0.000964582	0.00451689	0.174,0.138,0.36	0.394,0.432,0.386	-0.18
2292	ENSG00000055130.15	CUL1	chr7	+	148797811	148797859	148798571	148798677	148792725	148792818	148799274	148799388	2292	22,21,10	48,49,31	215181186	267261234	95	153	0.00104477	0.00486009	0.425,0.408,0.342	0.565,0.528,0.561	-0.16
2316	ENSG00000142655.12	PEX14	chr1	+	10495273	10495321	10599237	10599366	10474886	10475002	10618331	10618417	2316	11,4,4	12,15,9	4,4,2	40,56,57	95	176	8.35188e-06	5.46982e-05	0.629,0.331,0.452	0.156,0.117,0.061	0.359
2318	ENSG00000142655.12	PEX14	chr1	+	10536212	10536297	10599237	10599366	10474886	10475002	10618331	10618417	2318	9,15,1	12,15,9	0,0,0	40,56,57	132	176	5.56966e-12	6.97302e-11	0.5,0.571,0.129	0.0,0.0,0.0	0.4
2319	ENSG00000142655.12	PEX14	chr1	+	10536212	10536297	10618331	10618417	10474886	10475002	10623018	10623121	2319	3,6,0	12,16,16	0,0,0	41,40,38	132	133	2.7407e-05	0.000166256	0.201,0.274,0.0	0.0,0.0,0.0	0.158
2321	ENSG00000142655.12	PEX14	chr1	+	10536212	10536297	10618331	10618417	10495273	10495321	10623018	10623121	2321	11,11,9	19,19,19	48,29,56	41,40,38	132	133	0.012182	0.0433634	0.368,0.368,0.323	0.541,0.422,0.598	-0.167
2324	ENSG00000142655.12	PEX14	chr1	+	10599237	10599366	10618331	10618417	10536212	10536297	10623018	10623121	2324	10,5,8	19,25,16	43,48,37	42,40,38	176	133	0.000325693	0.00166842	0.285,0.131,0.274	0.436,0.476,0.424	-0.215
2325	ENSG00000142655.12	PEX14	chr1	+	10624339	10624437	10627271	10627363	10623018	10623121	10629530	10630758	2325	12,8,5	23,23,16	60,86,55	89,60,68	145	139	0.00322711	0.013475	0.333,0.25,0.231	0.393,0.579,0.437	-0.198
2329	ENSG00000111725.10	PRKAB1	chr12	+	119672300	119672464	119676536	119676670	119667752	119668403	119679932	119680001	2329	19,32,40	4,4,5	43,46,40	54,37,29	211	181	3.55304e-10	3.77474e-09	0.803,0.873,0.873	0.406,0.516,0.542	0.362
2334	ENSG00000111725.10	PRKAB1	chr12	+	119676536	119676670	119679932	119680001	119674339	119674454	119680247	119680841	2334	2,0,3	19,18,24	52,41,38	63,31,39	181	116	8.19123e-13	1.09546e-11	0.063,0.0,0.074	0.346,0.459,0.384	-0.351
2335	ENSG00000101191.16	DIDO1	chr20	-	62891986	62892076	62892808	62892962	62887213	62891155	62893665	62894194	2335	26,19,27	11,11,6	165161146	169120114	201	137	0.00478157	0.0190677	0.617,0.541,0.754	0.4,0.478,0.466	0.189
2338	ENSG00000101191.16	DIDO1	chr20	-	62910773	62911614	62914209	62914406	62909698	62910020	62937795	62937952	2338	26,24,16	162145122	82,80,93	248187177	244	888	1.04789e-08	9.56739e-08	0.369,0.376,0.323	0.546,0.609,0.657	-0.248
2339	ENSG00000031691.6	CENPQ	chr6	+	49470973	49471028	49472062	49472183	49463377	49463453	49472789	49472858	2339	10,8,2	52,40,28	0,0,0	113,73,100	102	168	2.025e-11	2.41087e-10	0.241,0.248,0.105	0.0,0.0,0.0	0.198
2340	ENSG00000125870.10	SNRPB2	chr20	+	16737260	16737401	16738851	16738902	16732163	16732336	16740324	16740413	2340	701660546	135,114,94	474366323	236221172	188	98	0	0	0.73,0.751,0.752	0.511,0.463,0.495	0.255
2343	ENSG00000125870.10	SNRPB2	chr20	+	16738851	16738902	16740324	16740413	16737260	16737401	16740845	16741776	2343	133146141	540512413	271240242	303281246	98	136	0	0	0.255,0.284,0.321	0.554,0.542,0.577	-0.271
2359	ENSG00000144597.13	EAF1	chr3	+	15429912	15430007	15432086	15432223	15427354	15427882	15434347	15434538	2359	130,101,98	66,73,15	200166161	213149164	142	184	0.000158813	0.000856673	0.718,0.642,0.894	0.549,0.591,0.56	0.185
2360	ENSG00000136826.14	KLF4	chr9	-	107487294	107488267	107488929	107489050	107487027	107487192	107489167	107489646	2360	19,18,13	13,9,8	17,27,18	39,26,22	168	1020	0.0029825	0.0125671	0.899,0.924,0.908	0.726,0.863,0.832	0.103
2364	ENSG00000071051.13	NCK2	chr2	+	105855047	105855289	105881327	105882049	105816429	105816613	105892981	105894274	2364	105,70,96	16,24,13	130114106	58,83,59	289	769	3.77496e-09	3.61023e-08	0.946,0.886,0.952	0.856,0.785,0.827	0.105
2389	ENSG00000141027.20	NCOR1	chr17	-	16158759	16158873	16171802	16171995	16153338	16153395	16186553	16186687	2389	157121146	110,115,82	290248229	314280278	240	161	0.00165197	0.0073742	0.489,0.414,0.544	0.383,0.373,0.356	0.112
2406	ENSG00000137770.13	CTDSPL2	chr15	+	44519168	44519295	44521310	44521406	44514597	44514660	44524108	44524543	2406	12,15,4	49,45,30	2,0,0	136100123	174	143	3.77476e-15	6.12757e-14	0.168,0.215,0.099	0.012,0.0,0.0	0.157
2423	ENSG00000196814.14	MVB12B	chr9	+	126392065	126392195	126421853	126421948	126386561	126386658	126481368	126481424	2423	15,25,13	6,2,1	97,67,55	49,31,18	177	142	0.00602522	0.0233733	0.667,0.909,0.913	0.614,0.634,0.71	0.177
2433	ENSG00000173218.14	VANGL1	chr1	+	115663660	115664268	115682363	115682497	115659640	115659773	115683943	115684076	2433	126163103	72,42,36	188155152	123105109	655	181	0.00248159	0.0106335	0.326,0.517,0.442	0.297,0.29,0.278	0.14
2438	ENSG00000124571.17	XPO5	chr6	-	43551297	43551453	43553372	43553503	43549892	43549934	43555835	43555964	2438	17,18,15	61,73,44	87,97,71	192175135	178	203	0.00128312	0.00586385	0.241,0.219,0.28	0.341,0.387,0.375	-0.121
2439	ENSG00000124571.17	XPO5	chr6	-	43560177	43560303	43562246	43562346	43555835	43555964	43565659	43565736	2439	40,29,17	11,11,6	139103100	1,0,4	147	173	1.66533e-14	2.56017e-13	0.811,0.756,0.769	0.994,1.0,0.967	-0.208
2448	ENSG00000136636.12	KCTD3	chr1	+	215573785	215573839	215574072	215574118	215567391	215567768	215575900	215575974	2448	61,28,35	50,33,35	147104100	283184160	101	93	0.000343606	0.00175441	0.529,0.439,0.479	0.324,0.342,0.365	0.139
2450	ENSG00000136636.12	KCTD3	chr1	+	215574072	215574118	215575900	215575974	215573785	215573839	215577669	215577728	2450	25,18,18	74,44,69	133,96,133	222145153	93	121	3.47709e-05	0.000207279	0.305,0.347,0.253	0.438,0.463,0.531	-0.176
2453	ENSG00000136636.12	KCTD3	chr1	+	215578999	215579137	215586494	215586685	215575900	215575974	215595355	215595471	2453	9,8,10	97,103,70	0,0,0	408320342	185	238	5.66214e-15	9.03775e-14	0.107,0.091,0.155	0.0,0.0,0.0	0.118
2455	ENSG00000136636.12	KCTD3	chr1	+	215586494	215586685	215595355	215595471	215578999	215579137	215601866	215601954	2455	15,16,17	56,49,37	0,2,0	203186163	238	163	0	0	0.155,0.183,0.239	0.0,0.007,0.0	0.19
2456	ENSG00000136636.12	KCTD3	chr1	+	215586494	215586685	215601866	215601954	215578999	215579137	215602084	215602201	2456	15,18,14	43,37,36	0,1,0	174,124,94	238	135	0	0	0.165,0.216,0.181	0.0,0.005,0.0	0.186
2458	ENSG00000136636.12	KCTD3	chr1	+	215595355	215595471	215601866	215601954	215578999	215579137	215602084	215602201	2458	9,5,4	43,37,36	0,0,0	174,124,94	163	135	1.05726e-09	1.06622e-08	0.148,0.101,0.084	0.0,0.0,0.0	0.111
2460	ENSG00000163938.16	GNL3	chr3	+	52686768	52686827	52687245	52687383	52685919	52686105	52687501	52687615	2460	20,34,13	281327187	324267246	1037865799	106	185	0	0	0.11,0.154,0.108	0.353,0.35,0.35	-0.227
2462	ENSG00000163938.16	GNL3	chr3	+	52687245	52687383	52688108	52688192	52685919	52686105	52689073	52689206	2462	188202104	152,120,71	1,0,0	529426399	185	131	0	0	0.467,0.544,0.509	0.001,0.0,0.0	0.506
2463	ENSG00000163938.16	GNL3	chr3	+	52687245	52687383	52688108	52688206	52686031	52686105	52689073	52689206	2463	188202104	52,53,27	1,0,0	12,18,6	185	145	0	0	0.739,0.749,0.751	0.061,0.0,0.0	0.726
2465	ENSG00000163938.16	GNL3	chr3	+	52687245	52687383	52688108	52688192	52686768	52686827	52689073	52689105	2465	100,128,71	151,120,72	948795712	529426399	185	131	1.13506e-07	9.29937e-07	0.319,0.43,0.411	0.559,0.569,0.558	-0.175
2466	ENSG00000163938.16	GNL3	chr3	+	52687245	52687383	52688108	52688206	52686768	52686827	52689073	52689206	2466	100,128,71	51,53,28	948795712	12,18,6	185	145	0	0	0.606,0.654,0.665	0.984,0.972,0.989	-0.34
2468	ENSG00000163938.16	GNL3	chr3	+	52687501	52687615	52688108	52688206	52686768	52686827	52689073	52689206	2468	8,10,6	51,53,28	0,0,0	12,18,6	161	145	2.83016e-06	1.97405e-05	0.124,0.145,0.162	0.0,0.0,0.0	0.144
2469	ENSG00000163938.16	GNL3	chr3	+	52687501	52687615	52688108	52688192	52687245	52687383	52689073	52689105	2469	136182109	253224132	1036865799	529426399	161	131	0	0	0.304,0.398,0.402	0.614,0.623,0.62	-0.251
2470	ENSG00000163938.16	GNL3	chr3	+	52687501	52687615	52688108	52688206	52687245	52687383	52689073	52689206	2470	136182109	148,153,87	1036865799	12,18,6	161	145	0	0	0.453,0.517,0.53	0.987,0.977,0.992	-0.485
2471	ENSG00000163938.16	GNL3	chr3	+	52689073	52689206	52690944	52691071	52687501	52687615	52691541	52691629	2471	8,16,18	85,73,51	2,1,0	1125913859	180	174	0	0	0.083,0.175,0.254	0.002,0.001,0.0	0.17
2472	ENSG00000163938.16	GNL3	chr3	+	52690591	52691071	52691541	52691629	52689073	52689206	52692871	52693046	2472	163,137,90	67,64,76	869739678	842703640	527	135	0.000506383	0.00250811	0.384,0.354,0.233	0.209,0.212,0.213	0.112
2473	ENSG00000163938.16	GNL3	chr3	+	52690591	52691071	52693631	52693807	52689073	52689206	52694036	52694103	2473	74,53,35	200166136	869739677	1104961926	527	223	7.81042e-13	1.04689e-11	0.135,0.119,0.098	0.25,0.246,0.236	-0.127
2474	ENSG00000163938.16	GNL3	chr3	+	52690944	52691071	52691541	52691629	52688924	52689206	52692871	52692929	2474	177176124	67,64,76	1,0,2	842703640	174	135	0	0	0.672,0.681,0.559	0.001,0.0,0.002	0.636
2475	ENSG00000163938.16	GNL3	chr3	+	52690944	52691071	52693631	52693807	52689073	52689206	52694036	52694103	2475	88,92,69	200166136	1,0,1	1104961926	174	223	0	0	0.361,0.415,0.394	0.001,0.0,0.001	0.389
2477	ENSG00000163938.16	GNL3	chr3	+	52692871	52693046	52693407	52693544	52690591	52691071	52693631	52693807	2477	94,88,55	137,117,99	0,0,2	1090892837	222	184	0	0	0.363,0.384,0.315	0.0,0.0,0.002	0.353
2478	ENSG00000163938.16	GNL3	chr3	+	52692871	52693046	52693631	52693807	52690591	52691071	52694036	52694103	2478	94,86,55	199169139	0,0,1	1104961926	222	223	0	0	0.322,0.338,0.284	0.0,0.0,0.001	0.314
2492	ENSG00000072364.12	AFF4	chr5	-	132883339	132883560	132885075	132885119	132875378	132881186	132886309	132886403	2492	11,5,1	54,55,26	96,98,82	274233240	91	268	0.00030203	0.00155608	0.375,0.211,0.102	0.508,0.553,0.502	-0.292
2496	ENSG00000072364.12	AFF4	chr5	-	132902441	132902487	132904367	132904404	132899586	132899641	132932177	132932222	2496	4,5,2	20,13,13	4,3,5	134130114	84	93	0.000275151	0.00142854	0.181,0.299,0.146	0.032,0.025,0.046	0.174
2498	ENSG00000072364.12	AFF4	chr5	-	132904367	132904404	132927120	132927207	132899586	132899641	132932177	132932222	2498	28,20,19	4,5,2	269185181	4,3,5	134	84	8.28347e-05	0.000466639	0.814,0.715,0.856	0.977,0.975,0.958	-0.175
2504	ENSG00000172493.20	AFF1	chr4	+	87084119	87084164	87094914	87094969	86948497	86948571	87105627	87105682	2504	5,2,1	16,3,6	0,1,0	97,86,74	92	102	7.87104e-06	5.17207e-05	0.257,0.425,0.156	0.0,0.013,0.0	0.275
2505	ENSG00000172493.20	AFF1	chr4	+	87084119	87084164	87094914	87094969	87006987	87007424	87105627	87105682	2505	4,2,1	16,3,6	1,0,0	97,86,74	92	102	0.000113551	0.000626214	0.217,0.425,0.156	0.011,0.0,0.0	0.262
2507	ENSG00000172493.20	AFF1	chr4	+	87084122	87084164	87094914	87094969	87007242	87007424	87105627	87105682	2507	6,1,1	16,3,6	0,0,0	97,86,74	89	102	3.59179e-06	2.47152e-05	0.301,0.276,0.16	0.0,0.0,0.0	0.246
2510	ENSG00000172493.20	AFF1	chr4	+	87105807	87105845	87108158	87108315	87105627	87105682	87114366	87115299	2510	9,1,3	33,31,23	86,60,47	131,104,88	85	204	6.41153e-05	0.000366839	0.396,0.072,0.238	0.612,0.581,0.562	-0.35
2515	ENSG00000162341.16	TPCN2	chr11	+	69054032	69054097	69057577	69057694	69048896	69049106	69062883	69062990	2515	0,0,2	6,9,3	12,1,7	26,14,18	112	164	0.00221192	0.00959236	0.0,0.0,0.494	0.403,0.095,0.363	-0.122
2525	ENSG00000172831.11	CES2	chr16	+	66942104	66942249	66942647	66942737	66941505	66941646	66943298	66943371	2525	12,22,7	4,6,7	0,2,2	9,16,9	192	137	3.47062e-09	3.33425e-08	0.682,0.723,0.416	0.0,0.082,0.137	0.534
2526	ENSG00000172831.11	CES2	chr16	+	66942104	66942249	66942647	66942785	66941505	66941646	66943298	66943371	2526	12,22,7	48,51,49	0,2,2	138,132,92	192	185	7.77156e-16	1.32704e-14	0.194,0.294,0.121	0.0,0.014,0.021	0.191
2537	ENSG00000214706.10	IFRD2	chr3	-	50289928	50290086	50290169	50290294	50288798	50288937	50290559	50290679	2537	23,8,8	49,20,43	16,11,9	0,0,0	172	205	0	0	0.359,0.323,0.181	1.0,1.0,1.0	-0.712
2538	ENSG00000214706.10	IFRD2	chr3	-	50289928	50290086	50290387	50290472	50288799	50288937	50290559	50290679	2538	164133112	49,20,43	349356302	0,0,0	132	205	0	0	0.839,0.912,0.802	1.0,1.0,1.0	-0.149
2542	ENSG00000183878.15	UTY	chrY	-	13358463	13358619	13359087	13359222	13357876	13357969	13359766	13359986	2542	4,3,1	1,0,0	7,12,2	5,5,1	182	203	9.71903e-05	0.000541126	0.817,1.0,1.0	0.61,0.728,0.69	0.263
2545	ENSG00000156374.14	PCGF6	chr10	-	103347237	103347297	103347394	103347450	103345023	103345132	103348715	103348812	2545	3,7,6	0,2,1	35,31,27	29,20,23	103	107	0.000288189	0.0014897	1.0,0.784,0.862	0.556,0.617,0.549	0.308
2552	ENSG00000083896.12	YTHDC1	chr4	-	68318518	68318581	68324138	68324223	68316313	68316448	68330001	68330119	2552	16,8,18	51,36,36	231220174	202160178	132	110	7.10021e-09	6.59236e-08	0.207,0.156,0.294	0.488,0.534,0.449	-0.271
2553	ENSG00000083896.12	YTHDC1	chr4	-	68318518	68318581	68330001	68330119	68316313	68316448	68330201	68330310	2553	11,29,10	49,37,36	272222196	202160178	165	110	1.51154e-06	1.09239e-05	0.13,0.343,0.156	0.473,0.481,0.423	-0.249
2562	ENSG00000083896.12	YTHDC1	chr4	-	68324138	68324223	68330001	68330119	68318518	68318581	68330201	68330310	2562	13,28,10	7,1,4	272222196	0,0,0	165	132	1.26578e-08	1.14613e-07	0.598,0.957,0.667	1.0,1.0,1.0	-0.259
2563	ENSG00000083896.12	YTHDC1	chr4	-	68324138	68324223	68330201	68330310	68318518	68318581	68332102	68332197	2563	18,20,9	8,1,3	181115123	0,1,0	156	132	1.48466e-08	1.33534e-07	0.656,0.944,0.717	1.0,0.99,1.0	-0.224
2566	ENSG00000083896.12	YTHDC1	chr4	-	68330001	68330119	68330201	68330310	68318518	68318581	68332102	68332197	2566	18,20,9	8,7,6	181115123	0,0,0	156	165	0	0	0.704,0.751,0.613	1.0,1.0,1.0	-0.311
2567	ENSG00000083896.12	YTHDC1	chr4	-	68330001	68330119	68330201	68330310	68322748	68322915	68332102	68332197	2567	18,19,10	6,8,6	181115123	0,0,0	156	165	1.11022e-16	2.00198e-15	0.76,0.715,0.638	1.0,1.0,1.0	-0.296
2586	ENSG00000150768.15	DLAT	chr11	+	112045137	112045230	112045862	112045970	112026197	112026299	112051233	112051349	2586	67,42,27	238160199	24,16,13	509427399	140	155	0	0	0.238,0.225,0.131	0.05,0.04,0.035	0.156
2587	ENSG00000150768.15	DLAT	chr11	+	112045137	112045230	112051233	112051349	112026197	112026299	112059902	112060065	2587	39,20,12	236173173	0,0,0	478368341	140	163	0	0	0.161,0.119,0.075	0.0,0.0,0.0	0.118
2590	ENSG00000168067.11	MAP4K2	chr11	-	64801110	64801183	64801578	64801621	64800763	64800826	64801709	64801757	2590	19,10,16	0,2,1	20,15,13	3,9,2	90	120	0.000879543	0.00416327	1.0,0.87,0.955	0.899,0.69,0.897	0.113
2595	ENSG00000117360.12	PRPF3	chr1	+	150328319	150328466	150332683	150332767	150324894	150325087	150332978	150333199	2595	83,89,48	246237129	0,0,0	232153140	194	131	0	0	0.186,0.202,0.201	0.0,0.0,0.0	0.196
2609	ENSG00000108651.9	UTP6	chr17	-	31878249	31878327	31878701	31878781	31875233	31875413	31880572	31880754	2609	41,37,22	56,79,33	293205267	213213173	127	125	3.6583e-05	0.000216767	0.419,0.316,0.396	0.575,0.486,0.603	-0.178
2610	ENSG00000108651.9	UTP6	chr17	-	31887235	31887313	31889284	31889403	31880180	31880754	31892259	31892323	2610	44,24,32	9,14,3	267187178	2,0,2	166	125	1.39222e-13	1.98279e-12	0.786,0.563,0.889	0.99,1.0,0.985	-0.246
2611	ENSG00000108651.9	UTP6	chr17	-	31887235	31887313	31892259	31892323	31880180	31880754	31892746	31892794	2611	22,27,20	16,17,9	171138145	0,0,0	111	125	0	0	0.608,0.641,0.714	1.0,1.0,1.0	-0.346
2619	ENSG00000141668.9	CBLN2	chr18	-	72541803	72542326	72543485	72543530	72536679	72538373	72543976	72544539	2619	2,3,1	31,20,22	23,15,19	0,0,1	92	570	0	0	0.286,0.482,0.22	1.0,1.0,0.992	-0.668
2622	ENSG00000135655.14	USP15	chr12	+	62302789	62302920	62314789	62314916	62294178	62294306	62321463	62321489	2622	112,84,61	58,62,54	174129150	211150142	178	174	0.0033835	0.0140291	0.654,0.57,0.525	0.446,0.457,0.508	0.113
2623	ENSG00000135655.14	USP15	chr12	+	62314789	62314916	62321463	62321609	62302789	62302920	62355330	62355386	2623	122,92,72	13,19,6	173164151	0,0,2	174	193	9.72555e-14	1.40197e-12	0.912,0.843,0.93	1.0,1.0,0.988	-0.101
2624	ENSG00000135655.14	USP15	chr12	+	62314789	62314916	62355330	62355475	62302789	62302920	62381489	62381663	2624	124,91,72	27,42,26	173164151	191124114	174	192	1.3547e-07	1.09985e-06	0.835,0.705,0.753	0.5,0.593,0.594	0.202
2625	ENSG00000135655.14	USP15	chr12	+	62321463	62321609	62355330	62355475	62302789	62302920	62381489	62381663	2625	3,17,4	27,42,26	0,0,0	191124114	193	192	3.70814e-14	5.52842e-13	0.1,0.287,0.133	0.0,0.0,0.0	0.173
2627	ENSG00000135655.14	USP15	chr12	+	62321463	62321609	62355330	62355475	62314789	62314916	62381489	62381663	2627	58,73,55	25,43,26	211150142	191124114	193	192	0.00110619	0.00512329	0.698,0.628,0.678	0.524,0.546,0.553	0.127
2629	ENSG00000135655.14	USP15	chr12	+	62325871	62325933	62349220	62349307	62321463	62321609	62355330	62355475	2629	30,48,46	13,8,12	193173145	107,80,91	109	134	0.00122107	0.00561145	0.739,0.881,0.825	0.689,0.727,0.662	0.122
2635	ENSG00000135655.14	USP15	chr12	+	62389430	62389514	62389604	62389699	62383839	62384302	62389796	62389873	2635	28,26,11	25,20,11	93,72,94	165136109	131	142	0.00811925	0.0304087	0.548,0.585,0.52	0.379,0.365,0.483	0.142
2651	ENSG00000070814.17	TCOF1	chr5	+	150369528	150369602	150372005	150372236	150367572	150368902	150374173	150374386	2651	51,33,24	73,59,47	169154131	146114110	121	278	1.13106e-05	7.2504e-05	0.616,0.562,0.54	0.727,0.756,0.732	-0.166
2656	ENSG00000174197.16	MGA	chr15	+	41742545	41743172	41748636	41748927	41740052	41740203	41749110	41750615	2656	20,15,11	40,37,37	61,39,36	47,58,60	674	338	0.00337367	0.0140002	0.2,0.169,0.13	0.394,0.252,0.231	-0.126
2657	ENSG00000174197.16	MGA	chr15	+	41760322	41760529	41761738	41761850	41754436	41754567	41762128	41762197	2657	7,4,3	19,15,17	2,0,4	70,64,55	254	159	1.3862e-05	8.79262e-05	0.187,0.143,0.099	0.018,0.0,0.044	0.122
2658	ENSG00000174197.16	MGA	chr15	+	41761738	41761850	41762128	41762362	41754436	41754567	41764885	41765062	2658	8,1,10	47,44,39	1,0,0	84,59,64	159	281	3.43753e-08	2.97781e-07	0.231,0.039,0.312	0.021,0.0,0.0	0.187
2659	ENSG00000174197.16	MGA	chr15	+	41761738	41761850	41762128	41762362	41760322	41760529	41764885	41765062	2659	7,2,4	37,28,24	73,47,52	86,59,68	159	281	4.2075e-09	4.00064e-08	0.251,0.112,0.228	0.6,0.585,0.575	-0.39
2662	ENSG00000102606.17	ARHGEF7	chr13	+	111205288	111205373	111209871	111210002	111153713	111153991	111217678	111217880	2662	13,25,22	8,12,7	71,56,76	57,55,77	132	178	0.00393519	0.0160293	0.687,0.737,0.809	0.627,0.579,0.571	0.152
2663	ENSG00000102606.17	ARHGEF7	chr13	+	111205288	111205373	111217678	111217880	111153713	111153991	111233204	111233293	2663	9,20,15	71,61,71	67,56,70	115,72,79	132	249	3.45326e-07	2.67874e-06	0.193,0.382,0.285	0.524,0.595,0.626	-0.295
2665	ENSG00000102606.17	ARHGEF7	chr13	+	111209871	111210002	111217678	111217880	111205288	111205373	111233204	111233293	2665	3,3,8	53,43,63	59,45,49	117,72,84	178	249	2.70561e-13	3.76636e-12	0.073,0.089,0.151	0.414,0.466,0.449	-0.339
2666	ENSG00000102606.17	ARHGEF7	chr13	+	111217678	111217880	111280537	111280677	111153713	111153991	111283138	111283363	2666	22,24,18	3,1,1	2,0,1	42,31,28	249	187	0	0	0.846,0.947,0.931	0.035,0.0,0.026	0.888
2667	ENSG00000102606.17	ARHGEF7	chr13	+	111233204	111233293	111280537	111280677	111153713	111153991	111283138	111283363	2667	4,4,1	3,1,1	0,0,0	42,31,28	136	187	2.89779e-12	3.69512e-11	0.647,0.846,0.579	0.0,0.0,0.0	0.691
2668	ENSG00000102606.17	ARHGEF7	chr13	+	111233204	111233293	111283138	111283363	111217678	111217880	111286146	111286240	2668	46,29,49	7,2,8	93,59,65	44,35,31	136	272	2.18746e-07	1.7327e-06	0.929,0.967,0.925	0.809,0.771,0.807	0.145
2671	ENSG00000102606.17	ARHGEF7	chr13	+	111267547	111267670	111280537	111280677	111153713	111153991	111283138	111283363	2671	4,3,3	3,1,1	0,0,0	42,31,28	170	187	6.56364e-13	8.85388e-12	0.595,0.767,0.767	0.0,0.0,0.0	0.71
2672	ENSG00000102606.17	ARHGEF7	chr13	+	111267547	111267670	111283138	111283363	111217678	111217880	111286146	111286240	2672	12,3,2	7,2,8	0,1,0	44,35,31	170	272	7.09225e-11	8.04576e-10	0.733,0.706,0.286	0.0,0.044,0.0	0.56
2673	ENSG00000102606.17	ARHGEF7	chr13	+	111267547	111267670	111275531	111275678	111233204	111233293	111277586	111277673	2673	20,7,7	6,9,7	1,0,0	43,33,36	170	194	0	0	0.792,0.47,0.533	0.026,0.0,0.0	0.59
2674	ENSG00000102606.17	ARHGEF7	chr13	+	111267547	111267670	111280537	111280677	111233204	111233293	111283138	111283226	2674	24,7,10	1,2,1	1,0,0	42,31,28	170	187	0	0	0.964,0.794,0.917	0.026,0.0,0.0	0.883
2675	ENSG00000102606.17	ARHGEF7	chr13	+	111267547	111267670	111283138	111283363	111233204	111233293	111286146	111286240	2675	23,8,7	10,3,8	1,0,0	44,35,31	170	272	0	0	0.786,0.81,0.583	0.035,0.0,0.0	0.715
2678	ENSG00000102606.17	ARHGEF7	chr13	+	111275531	111275678	111280537	111280677	111153713	111153991	111283138	111283363	2678	5,1,1	3,1,1	0,0,0	42,31,28	194	187	1.02462e-07	8.42959e-07	0.616,0.491,0.491	0.0,0.0,0.0	0.533
2679	ENSG00000102606.17	ARHGEF7	chr13	+	111275531	111275678	111280537	111280677	111233204	111233293	111283138	111283226	2679	7,1,4	1,2,1	0,0,0	42,31,28	194	187	5.96223e-12	7.44562e-11	0.871,0.325,0.794	0.0,0.0,0.0	0.663
2680	ENSG00000102606.17	ARHGEF7	chr13	+	111275531	111275678	111283138	111283363	111233204	111233293	111286146	111286240	2680	3,0,7	10,3,8	0,0,0	44,35,31	194	272	1.07877e-06	7.91805e-06	0.296,0.0,0.551	0.0,0.0,0.0	0.282
2682	ENSG00000102606.17	ARHGEF7	chr13	+	111275531	111275678	111280537	111280677	111267547	111267670	111283138	111283226	2682	16,10,6	2,1,1	1,0,0	42,31,28	194	187	0	0	0.885,0.906,0.853	0.022,0.0,0.0	0.874
2683	ENSG00000102606.17	ARHGEF7	chr13	+	111275531	111275678	111283138	111283363	111267547	111267670	111286146	111286240	2683	12,9,9	11,3,10	1,0,0	44,35,31	194	272	0	0	0.605,0.808,0.558	0.031,0.0,0.0	0.647
2686	ENSG00000102606.17	ARHGEF7	chr13	+	111288353	111288443	111300747	111300847	111286146	111286240	111301477	111301532	2686	18,10,7	37,42,30	44,36,30	42,50,45	137	147	0.000432478	0.00217185	0.343,0.203,0.2	0.529,0.436,0.417	-0.212
2709	ENSG00000136824.18	SMC2	chr9	+	104098445	104098568	104099643	104099682	104095298	104095552	104100092	104100203	2709	36,22,30	50,49,37	2,2,4	92,112,87	170	86	0	0	0.267,0.185,0.291	0.011,0.009,0.023	0.233
2711	ENSG00000138593.8	SECISBP2L	chr15	-	49016847	49017015	49017547	49017628	49016559	49016701	49027364	49027480	2711	0,1,0	15,15,10	8,16,14	64,86,53	128	215	3.57842e-06	2.46346e-05	0.0,0.101,0.0	0.174,0.238,0.307	-0.206
2712	ENSG00000138593.8	SECISBP2L	chr15	-	49027364	49027480	49028452	49028682	49016847	49017015	49032964	49033100	2712	28,21,13	5,7,3	79,86,55	0,0,0	277	163	3.85568e-11	4.48049e-10	0.767,0.638,0.718	1.0,1.0,1.0	-0.292
2714	ENSG00000259529.1	RP11-468E2.4	chr14	+	24158141	24158199	24159863	24159960	24157519	24157638	24160238	24160407	2714	11,7,5	29,40,17	0,1,2	111,75,56	105	144	2.11984e-11	2.5177e-10	0.342,0.194,0.287	0.0,0.018,0.047	0.253
2725	ENSG00000159840.15	ZYX	chr7	+	143381556	143381779	143382800	143383322	143381079	143381409	143388218	143388339	2725	6,9,5	104,106,77	58,26,29	227152176	270	569	9.04044e-06	5.88304e-05	0.108,0.152,0.12	0.35,0.265,0.258	-0.164
2734	ENSG00000147874.10	HAUS6	chr9	-	19070218	19070300	19076601	19076704	19063007	19063193	19078175	19078302	2734	50,35,29	13,18,8	138,85,91	0,0,0	150	129	0	0	0.768,0.626,0.757	1.0,1.0,1.0	-0.283
2738	ENSG00000147874.10	HAUS6	chr9	-	19086733	19086782	19087090	19087156	19082872	19083043	19089411	19089559	2738	20,17,18	40,42,36	85,66,102	95,76,83	113	96	0.000142718	0.000776221	0.298,0.256,0.298	0.432,0.425,0.511	-0.172
2773	ENSG00000188739.14	RBM34	chr1	-	235137876	235137940	235138090	235138174	235131182	235131997	235148403	235148447	2773	83,38,47	2,9,3	275217218	0,0,0	131	111	1.1213e-06	8.21387e-06	0.972,0.782,0.93	1.0,1.0,1.0	-0.105
2777	ENSG00000188739.14	RBM34	chr1	-	235137876	235137940	235148403	235148447	235131666	235131997	235154880	235155112	2777	5,2,4	5,2,3	5,3,2	0,0,0	91	111	2.24986e-07	1.77785e-06	0.55,0.55,0.619	1.0,1.0,1.0	-0.427
2778	ENSG00000188739.14	RBM34	chr1	-	235137876	235137940	235138090	235138174	235135648	235135770	235148403	235148447	2778	82,36,45	46,32,28	275217218	0,0,0	131	111	0	0	0.602,0.488,0.577	1.0,1.0,1.0	-0.444
2779	ENSG00000188739.14	RBM34	chr1	-	235137876	235137940	235154880	235155112	235135651	235135770	235160510	235160647	2779	183117102	43,25,28	384318296	0,0,0	279	111	0	0	0.629,0.651,0.592	1.0,1.0,1.0	-0.376
2780	ENSG00000188739.14	RBM34	chr1	-	235138090	235138174	235148403	235148447	235131182	235131997	235152705	235152765	2780	28,18,29	14,8,5	166,97,117	0,0,0	91	131	0	0	0.742,0.764,0.893	1.0,1.0,1.0	-0.2
2781	ENSG00000188739.14	RBM34	chr1	-	235138090	235138174	235152705	235152765	235131182	235131997	235154880	235155112	2781	47,33,33	22,14,17	196161144	0,0,0	107	131	0	0	0.723,0.743,0.704	1.0,1.0,1.0	-0.277
2783	ENSG00000188739.14	RBM34	chr1	-	235138090	235138174	235160510	235160647	235131182	235131997	235160892	235161067	2783	60,39,46	3,4,4	464345327	0,0,0	184	131	1.91596e-05	0.00011923	0.934,0.874,0.891	1.0,1.0,1.0	-0.1
2784	ENSG00000188739.14	RBM34	chr1	-	235138090	235138174	235148403	235148447	235131666	235131997	235154880	235155112	2784	5,2,4	22,14,17	5,3,2	0,0,0	91	131	1.52989e-12	1.98765e-11	0.247,0.171,0.253	1.0,1.0,1.0	-0.776
2785	ENSG00000188739.14	RBM34	chr1	-	235138090	235138174	235154880	235155112	235135648	235135770	235160892	235161067	2785	31,39,36	2,2,2	29,13,20	0,0,0	279	131	0.00798878	0.0299949	0.879,0.902,0.894	1.0,1.0,1.0	-0.108
2788	ENSG00000188739.14	RBM34	chr1	-	235138090	235138174	235148403	235148447	235137876	235137940	235154880	235155112	2788	7,12,4	90,64,76	5,3,2	288189183	91	131	8.11038e-07	6.0565e-06	0.101,0.213,0.07	0.024,0.022,0.015	0.108
2789	ENSG00000188739.14	RBM34	chr1	-	235138090	235138174	235152705	235152765	235137876	235137940	235154880	235155112	2789	49,33,34	90,64,76	196161144	288189183	107	131	0.00517008	0.0203918	0.4,0.387,0.354	0.455,0.511,0.491	-0.105
2790	ENSG00000188739.14	RBM34	chr1	-	235138090	235138174	235154880	235155112	235137876	235137940	235160510	235160647	2790	190118101	64,52,56	384318296	288190183	279	131	0.00465349	0.0186121	0.582,0.516,0.459	0.385,0.44,0.432	0.1
2791	ENSG00000188739.14	RBM34	chr1	-	235138090	235138174	235154880	235155112	235137876	235137940	235160892	235161067	2791	38,40,35	64,53,58	29,13,20	288189183	279	131	0	0	0.218,0.262,0.221	0.045,0.031,0.049	0.192
2792	ENSG00000188739.14	RBM34	chr1	-	235138090	235138174	235160510	235160647	235137876	235137940	235160892	235161067	2792	59,39,42	64,53,58	464345327	288189183	184	131	1.26108e-07	1.02637e-06	0.396,0.344,0.34	0.534,0.565,0.56	-0.193
2796	ENSG00000188739.14	RBM34	chr1	-	235148403	235148447	235152705	235152765	235137876	235137940	235154880	235155112	2796	49,33,34	7,12,4	196161144	5,3,2	107	91	1.22678e-08	1.11183e-07	0.856,0.7,0.878	0.971,0.979,0.984	-0.167
2798	ENSG00000188739.14	RBM34	chr1	-	235148403	235148447	235154880	235155112	235137876	235137940	235160892	235161067	2798	38,40,35	2,7,0	29,13,20	0,0,0	279	91	3.61326e-05	0.000214614	0.861,0.651,1.0	1.0,1.0,1.0	-0.163
2799	ENSG00000188739.14	RBM34	chr1	-	235148403	235148447	235160510	235160647	235137876	235137940	235160892	235161067	2799	59,39,42	2,7,0	464345327	0,0,0	184	91	0.000193515	0.00102924	0.936,0.734,1.0	1.0,1.0,1.0	-0.11
2801	ENSG00000188739.14	RBM34	chr1	-	235148403	235148447	235154880	235155112	235138090	235138174	235160510	235160647	2801	209130121	40,21,23	384318296	196135158	279	91	3.2964e-11	3.85478e-10	0.63,0.669,0.632	0.39,0.434,0.379	0.243
2802	ENSG00000188739.14	RBM34	chr1	-	235148403	235148447	235154880	235155112	235138090	235138174	235160892	235161067	2802	57,52,55	42,20,23	29,13,20	196135158	279	91	0	0	0.307,0.459,0.438	0.046,0.03,0.04	0.363
2810	ENSG00000188739.14	RBM34	chr1	-	235152705	235152765	235154880	235155112	235138090	235138174	235160892	235161067	2810	57,52,55	11,3,5	29,13,20	0,1,1	279	107	0.000287086	0.00148503	0.665,0.869,0.808	1.0,0.833,0.885	-0.125
2811	ENSG00000188739.14	RBM34	chr1	-	235152705	235152765	235160510	235160647	235138090	235138174	235160892	235161067	2811	59,38,42	11,3,5	464346327	0,1,1	184	107	8.01581e-14	1.16343e-12	0.757,0.88,0.83	1.0,0.995,0.995	-0.174
2812	ENSG00000188739.14	RBM34	chr1	-	235152705	235152765	235154880	235155112	235148403	235148447	235160510	235160647	2812	194123107	48,25,33	391322306	184148125	279	107	0.000134551	0.000733416	0.608,0.654,0.554	0.449,0.455,0.484	0.143
2813	ENSG00000188739.14	RBM34	chr1	-	235152705	235152765	235160510	235160647	235148403	235148447	235160892	235161067	2813	59,38,43	48,27,33	464345327	183150126	184	107	7.40226e-05	0.000419712	0.417,0.45,0.431	0.596,0.572,0.601	-0.157
2814	ENSG00000188739.14	RBM34	chr1	-	235154880	235155112	235160510	235160647	235131182	235131997	235160892	235161067	2814	60,39,46	36,43,39	464345327	29,13,20	184	279	0	0	0.716,0.579,0.641	0.96,0.976,0.961	-0.32
2815	ENSG00000188739.14	RBM34	chr1	-	235154880	235155112	235160510	235160647	235137876	235137940	235160892	235161067	2815	59,39,42	38,40,35	464345327	29,13,20	184	279	0	0	0.702,0.597,0.645	0.96,0.976,0.961	-0.318
2816	ENSG00000188739.14	RBM34	chr1	-	235154880	235155112	235160510	235160647	235138090	235138174	235160892	235161067	2816	59,38,42	57,52,55	464346327	29,13,20	184	279	0	0	0.611,0.526,0.537	0.96,0.976,0.961	-0.408
2817	ENSG00000188739.14	RBM34	chr1	-	235154880	235155112	235160510	235160647	235148403	235148447	235160892	235161067	2817	59,38,43	42,45,41	464345327	36,17,30	184	279	0	0	0.681,0.561,0.614	0.951,0.969,0.943	-0.336
2818	ENSG00000188739.14	RBM34	chr1	-	235154880	235155112	235160510	235160647	235152487	235152765	235160892	235161067	2818	59,37,42	110,93,97	465345327	368263265	184	279	8.32667e-14	1.20737e-12	0.449,0.376,0.396	0.657,0.665,0.652	-0.251
2824	ENSG00000082153.17	BZW1	chr2	+	200816324	200816390	200817105	200817241	200815340	200815517	200817973	200818083	2824	55,47,49	567393408	0,0,0	676564531	113	183	0	0	0.136,0.162,0.163	0.0,0.0,0.0	0.154
2837	ENSG00000145833.15	DDX46	chr5	+	134789215	134789264	134790105	134790222	134788512	134788591	134790469	134790552	2837	0,0,0	11,6,9	1,1,3	1,7,6	96	164	0.00151099	0.00680649	0.0,0.0,0.0	0.631,0.196,0.461	-0.429
2840	ENSG00000183943.5	PRKX	chrX	-	3626418	3626514	3641851	3641971	3621258	3621316	3655148	3655412	2840	25,22,25	98,97,93	57,62,61	103,92,88	167	143	1.00399e-07	8.2713e-07	0.179,0.163,0.187	0.322,0.366,0.372	-0.177
2843	ENSG00000183943.5	PRKX	chrX	-	3641851	3641971	3655148	3655412	3626418	3626514	3674597	3674766	2843	101,97,80	21,24,21	79,72,66	94,63,68	311	167	1.11022e-16	2.00198e-15	0.721,0.685,0.672	0.311,0.38,0.343	0.348
2864	ENSG00000077684.15	JADE1	chr4	+	128831732	128831810	128842952	128843038	128809622	128809877	128846374	128846532	2864	11,13,11	27,29,28	9,4,9	64,30,30	125	133	0.00697418	0.0266656	0.302,0.323,0.295	0.13,0.124,0.242	0.141
2865	ENSG00000077684.15	JADE1	chr4	+	128831732	128831810	128846374	128846532	128809622	128809877	128848979	128849167	2865	12,11,8	68,58,43	9,4,8	108,75,73	125	205	0.00747052	0.0282858	0.224,0.237,0.234	0.12,0.08,0.152	0.114
2868	ENSG00000077684.15	JADE1	chr4	+	128831732	128831810	128842952	128843038	128811291	128811396	128848979	128849167	2868	13,9,18	10,6,8	11,9,11	0,0,0	125	133	1.18422e-09	1.18819e-08	0.58,0.615,0.705	1.0,1.0,1.0	-0.367
2870	ENSG00000077684.15	JADE1	chr4	+	128842952	128843038	128846374	128846532	128809622	128809877	128848979	128849167	2870	9,4,8	68,58,43	0,0,0	108,75,73	133	205	6.07222e-10	6.29084e-09	0.169,0.096,0.223	0.0,0.0,0.0	0.163
2874	ENSG00000151092.16	NGLY1	chr3	-	25736003	25736149	25736308	25736400	25733871	25733982	25737333	25737455	2874	13,27,11	68,66,53	22,3,7	323261254	139	193	1.16396e-12	1.529e-11	0.21,0.362,0.224	0.086,0.016,0.037	0.219
2882	ENSG00000113013.12	HSPA9	chr5	-	138558552	138558657	138559863	138560091	138557341	138557496	138561579	138561789	2882	540438411	53,44,18	1090973866	4,5,6	275	152	0	0	0.849,0.846,0.927	0.993,0.991,0.988	-0.117
2892	ENSG00000113013.12	HSPA9	chr5	-	138568924	138569049	138570959	138571141	138567454	138567561	138573762	138573850	2892	693700532	101,107,63	128311231016	2,5,4	229	172	0	0	0.837,0.831,0.864	0.998,0.994,0.995	-0.152
2893	ENSG00000113013.12	HSPA9	chr5	-	138570959	138571141	138573762	138573850	138568965	138569049	138575237	138575401	2893	98,105,42	569503461	7,7,5	957827805	135	229	0	0	0.226,0.262,0.134	0.012,0.014,0.01	0.195
2910	ENSG00000188342.11	GTF2F2	chr13	+	45136732	45136806	45207423	45207505	45120514	45120721	45252870	45252970	2910	77,45,72	62,55,61	129113119	165188158	121	129	0.00839015	0.0312837	0.57,0.466,0.557	0.455,0.391,0.445	0.101
2919	ENSG00000170802.15	FOXN2	chr2	+	48359046	48359147	48373291	48373360	48346200	48346751	48374919	48379294	2919	17,14,16	23,9,13	72,58,47	20,23,23	148	116	0.00230975	0.00997658	0.367,0.549,0.491	0.738,0.664,0.616	-0.204
2938	ENSG00000138750.14	NUP54	chr4	-	76117663	76117774	76118074	76118194	76114658	76115494	76130655	76130749	2938	73,34,20	78,45,64	3,4,7	236246231	167	158	0	0	0.47,0.417,0.228	0.012,0.015,0.028	0.353
2941	ENSG00000138750.14	NUP54	chr4	-	76117663	76117774	76124648	76124756	76114663	76115494	76130655	76130749	2941	35,30,29	78,45,64	261220208	236246231	155	158	8.3115e-05	0.000467951	0.314,0.405,0.316	0.53,0.477,0.479	-0.15
2943	ENSG00000138750.14	NUP54	chr4	-	76118074	76118194	76132522	76132719	76114658	76115494	76134174	76134362	2943	37,39,49	63,26,15	306251189	0,0,0	244	167	0	0	0.287,0.507,0.691	1.0,1.0,1.0	-0.505
2944	ENSG00000138750.14	NUP54	chr4	-	76118074	76118194	76144148	76144292	76114658	76115494	76144389	76144473	2944	48,44,30	64,27,14	184175162	0,0,0	191	167	0	0	0.396,0.588,0.652	1.0,1.0,1.0	-0.455
2945	ENSG00000138750.14	NUP54	chr4	-	76118074	76118194	76124648	76124756	76114663	76115494	76130655	76130749	2945	35,30,29	73,34,20	261220208	3,4,7	155	167	0	0	0.341,0.487,0.61	0.989,0.983,0.97	-0.501
2948	ENSG00000138750.14	NUP54	chr4	-	76118074	76118194	76144148	76144292	76117663	76117774	76144389	76144473	2948	48,44,34	33,32,30	184175162	216215184	191	167	0.00808555	0.0302968	0.56,0.546,0.498	0.427,0.416,0.435	0.109
2950	ENSG00000138750.14	NUP54	chr4	-	76124648	76124756	76132522	76132719	76114658	76115494	76134174	76134362	2950	37,39,49	3,2,6	306251189	0,2,0	244	155	2.89886e-06	2.01816e-05	0.887,0.925,0.838	1.0,0.988,1.0	-0.113
2951	ENSG00000138750.14	NUP54	chr4	-	76124648	76124756	76144148	76144292	76114658	76115494	76144389	76144473	2951	48,44,30	1,6,6	184175162	0,1,4	191	155	5.62138e-06	3.76314e-05	0.975,0.856,0.802	1.0,0.993,0.97	-0.11
2953	ENSG00000138750.14	NUP54	chr4	-	76124648	76124756	76144148	76144292	76117663	76117774	76144389	76144473	2953	48,44,34	4,9,8	184175162	0,1,4	191	155	1.11332e-10	1.24253e-09	0.907,0.799,0.775	1.0,0.993,0.97	-0.161
2954	ENSG00000138750.14	NUP54	chr4	-	76124648	76124756	76130655	76130749	76118074	76118194	76132522	76132719	2954	15,19,8	46,42,30	20,19,7	222179183	141	155	1.50975e-08	1.35708e-07	0.264,0.332,0.227	0.09,0.104,0.04	0.196
2958	ENSG00000138750.14	NUP54	chr4	-	76130655	76130749	76144389	76144473	76118074	76118194	76148307	76148397	2958	37,19,25	11,10,6	217143135	3,4,7	131	141	2.03504e-11	2.42184e-10	0.784,0.672,0.818	0.987,0.975,0.954	-0.214
2962	ENSG00000138750.14	NUP54	chr4	-	76132522	76132719	76144389	76144473	76131229	76131284	76148307	76148397	2962	35,18,26	16,17,7	217143135	213175138	131	244	0.00245262	0.010531	0.803,0.664,0.874	0.655,0.603,0.646	0.146
2970	ENSG00000161847.13	RAVER1	chr19	-	10321047	10322739	10328641	10329111	10320654	10320951	10333288	10333511	2970	2,3,3	62,65,50	1,0,0	169168141	517	1739	0.000211812	0.00111733	0.098,0.134,0.168	0.02,0.0,0.0	0.127
2988	ENSG00000165689.16	SDCCAG3	chr9	-	136405090	136405202	136407144	136407561	136404630	136404693	136407825	136407938	2988	166167152	90,78,69	424329312	447342313	464	159	6.31747e-10	6.52666e-09	0.387,0.423,0.43	0.245,0.248,0.255	0.164
3009	ENSG00000261008.6	LINC01572	chr16	-	72540577	72540611	72570434	72570515	72523331	72523415	72617182	72617234	3009	2,1,1	0,2,0	2,1,1	4,3,1	128	81	0.00291705	0.0123141	1.0,0.24,1.0	0.24,0.174,0.388	0.479
3010	ENSG00000261008.6	LINC01572	chr16	-	72540577	72540611	72570450	72570515	72523331	72523415	72617182	72617234	3010	3,1,1	0,2,0	2,1,0	4,3,1	112	81	0.000163158	0.000878356	1.0,0.266,1.0	0.266,0.194,0.0	0.602
3014	ENSG00000261008.6	LINC01572	chr16	-	72555264	72555326	72561972	72562086	72540577	72540611	72570450	72570515	3014	1,0,0	0,8,1	6,1,4	13,7,5	161	109	0.00844779	0.031463	1.0,0.0,0.0	0.238,0.088,0.351	0.108
3024	ENSG00000153094.21	BCL2L11	chr2	+	111123732	111123869	111150043	111150147	111120913	111121188	111164132	111165048	3024	27,38,30	11,10,16	44,32,51	54,37,38	184	151	0.000285404	0.0014784	0.668,0.757,0.606	0.401,0.415,0.524	0.23
3025	ENSG00000153094.21	BCL2L11	chr2	+	111123732	111124139	111150043	111150147	111120913	111121188	111153779	111153904	3025	23,32,26	0,4,0	43,34,50	15,12,12	454	151	1.49391e-05	9.44142e-05	1.0,0.727,1.0	0.488,0.485,0.581	0.391
3026	ENSG00000153094.21	BCL2L11	chr2	+	111123732	111124139	111150043	111150147	111120913	111121188	111164132	111168445	3026	79,85,44	11,10,16	50,34,55	54,37,38	454	151	7.36599e-08	6.15927e-07	0.705,0.739,0.478	0.235,0.234,0.325	0.376
3042	ENSG00000225470.6	JPX	chrX	+	73994839	73994961	73998767	73998844	73944323	73944465	73998953	73999114	3042	34,30,18	12,9,20	26,24,22	33,33,29	169	124	0.00516263	0.0203732	0.675,0.71,0.398	0.366,0.348,0.358	0.237
3044	ENSG00000174032.16	SLC25A30	chr13	-	45402274	45402370	45405882	45405977	45398939	45399078	45408926	45409074	3044	18,24,17	27,22,15	117,84,88	0,1,0	142	143	0	0	0.402,0.523,0.533	1.0,0.988,1.0	-0.51
3045	ENSG00000174032.16	SLC25A30	chr13	-	45404326	45404412	45405882	45405977	45402274	45402370	45408926	45409074	3045	24,25,17	16,14,12	117,84,88	147,124,88	142	133	0.00334302	0.0138827	0.584,0.626,0.57	0.427,0.388,0.484	0.16
3048	ENSG00000174032.16	SLC25A30	chr13	-	45405882	45405977	45408926	45409074	45404326	45404412	45411361	45411480	3048	36,24,27	14,6,12	88,104,62	113,89,65	195	142	1.42762e-05	9.04373e-05	0.652,0.744,0.621	0.362,0.46,0.41	0.262
3052	ENSG00000068654.15	POLR1A	chr2	-	86045277	86045360	86045616	86045769	86042973	86043195	86047164	86047263	3052	21,20,30	3,3,0	119107102	0,0,0	200	130	0.0117039	0.0419185	0.82,0.813,1.0	1.0,1.0,1.0	-0.122
3061	ENSG00000117036.11	ETV3	chr1	-	157134111	157134227	157135470	157135708	157121190	157125979	157136306	157136365	3061	328294266	61,62,51	92,99,84	137110113	285	163	0	0	0.755,0.731,0.749	0.277,0.34,0.298	0.44
3064	ENSG00000143228.12	NUF2	chr1	+	163326031	163326174	163339380	163339477	163321899	163322212	163340363	163340426	3064	69,69,63	81,51,48	127105139	236194171	190	144	0.000508533	0.00251666	0.392,0.506,0.499	0.29,0.291,0.381	0.145
3065	ENSG00000143228.12	NUF2	chr1	+	163326031	163326174	163340363	163340426	163321899	163322212	163343732	163343870	3065	91,85,85	47,44,46	127105139	182118128	190	110	5.74202e-07	4.35268e-06	0.529,0.528,0.517	0.288,0.34,0.386	0.187
3066	ENSG00000143228.12	NUF2	chr1	+	163326031	163326174	163336750	163336848	163321934	163322066	163338019	163338093	3066	25,25,33	58,54,52	72,64,37	271232195	190	145	0.000123581	0.000676738	0.248,0.261,0.326	0.169,0.174,0.126	0.122
3067	ENSG00000143228.12	NUF2	chr1	+	163326031	163326174	163338019	163338093	163321934	163322066	163339380	163339477	3067	27,24,34	63,47,41	72,64,37	213190168	190	121	0.00219022	0.00950882	0.214,0.245,0.346	0.177,0.177,0.123	0.109
3068	ENSG00000143228.12	NUF2	chr1	+	163326031	163326174	163339380	163339477	163321934	163322066	163340363	163340426	3068	33,31,39	85,49,42	72,64,37	236194171	190	144	0.000583732	0.00285965	0.227,0.324,0.413	0.188,0.2,0.141	0.145
3069	ENSG00000143228.12	NUF2	chr1	+	163326031	163326174	163340363	163340426	163321934	163322066	163343732	163343870	3069	55,47,61	44,42,40	72,64,37	182118128	190	110	1.98769e-11	2.3693e-10	0.42,0.393,0.469	0.186,0.239,0.143	0.238
3088	ENSG00000170954.11	ZNF415	chr19	-	53115209	53115307	53115703	53115924	53107878	53109908	53116312	53116433	3088	0,0,0	1,3,6	0,12,8	16,11,6	268	145	5.96607e-06	3.97501e-05	0.0,0.0,0.0	0.0,0.371,0.419	-0.263
3096	ENSG00000080493.14	SLC4A4	chr4	+	71466443	71466577	71472698	71472970	71397576	71397653	71486947	71487018	3096	3,4,2	28,22,10	0,0,2	119117105	181	319	4.2538e-06	2.89942e-05	0.159,0.243,0.261	0.0,0.0,0.032	0.21
3097	ENSG00000174371.16	EXO1	chr1	+	241850408	241850586	241852291	241852411	241848730	241849027	241853357	241853481	3097	146126123	29,28,19	71,60,38	160149127	225	167	0	0	0.789,0.77,0.828	0.248,0.23,0.182	0.576
3098	ENSG00000174371.16	EXO1	chr1	+	241852291	241852411	241853357	241853472	241850408	241850586	241857344	241857482	3098	21,16,19	73,64,52	120,121,79	10,9,3	167	162	0	0	0.218,0.195,0.262	0.921,0.929,0.962	-0.712
3099	ENSG00000174371.16	EXO1	chr1	+	241852291	241852411	241853357	241853481	241850408	241850586	241857344	241857482	3099	21,16,19	154,133,93	120,121,79	152120113	167	171	0	0	0.123,0.11,0.173	0.447,0.508,0.417	-0.322
3100	ENSG00000140987.19	ZSCAN32	chr16	-	3390009	3390133	3397191	3397744	3384458	3384941	3400944	3401065	3100	20,12,14	0,3,0	18,13,19	24,26,14	600	171	1.05407e-07	8.6598e-07	1.0,0.533,1.0	0.176,0.125,0.279	0.651
3105	ENSG00000120519.14	SLC10A7	chr4	-	146293929	146294095	146305925	146306009	146258691	146258837	146325960	146325996	3105	3,6,6	3,3,1	49,32,39	0,0,1	131	213	0.000202334	0.00107133	0.619,0.765,0.907	1.0,1.0,0.984	-0.231
3106	ENSG00000120519.14	SLC10A7	chr4	-	146305925	146306009	146325960	146325996	146293929	146294095	146442782	146442821	3106	0,0,1	3,4,2	8,15,17	49,32,41	83	131	0.000120288	0.000660534	0.0,0.0,0.441	0.205,0.425,0.396	-0.195
3110	ENSG00000120519.14	SLC10A7	chr4	-	146503848	146503924	146517037	146517120	146305925	146306009	146521617	146521717	3110	32,40,26	11,1,5	82,68,71	0,0,0	130	123	1.42541e-08	1.2836e-07	0.734,0.974,0.831	1.0,1.0,1.0	-0.154
3111	ENSG00000120519.14	SLC10A7	chr4	-	146509912	146510049	146517037	146517120	146503848	146503924	146521617	146521830	3111	32,39,26	5,4,5	84,68,71	36,47,35	130	184	1.5875e-06	1.14421e-05	0.901,0.932,0.88	0.768,0.672,0.742	0.177
3121	ENSG00000000003.14	TSPAN6	chrX	-	100632484	100632568	100633404	100633539	100630758	100630866	100633930	100634029	3121	49,48,39	77,64,57	94,71,65	79,64,60	182	131	0.00267864	0.0113954	0.314,0.351,0.33	0.461,0.444,0.438	-0.116
3122	ENSG00000175826.11	CTDNEP1	chr17	-	7244550	7244635	7246025	7246137	7243590	7244245	7246253	7246370	3122	322336290	524483395	711579576	539549481	159	132	1.13496e-08	1.03115e-07	0.338,0.366,0.379	0.523,0.467,0.499	-0.135
3123	ENSG00000175826.11	CTDNEP1	chr17	-	7246253	7246370	7247063	7247182	7244550	7244635	7247276	7247339	3123	357366313	166169139	666520531	7,8,7	166	164	0	0	0.68,0.681,0.69	0.989,0.985,0.987	-0.303
3124	ENSG00000175826.11	CTDNEP1	chr17	-	7246253	7246370	7247276	7247343	7244550	7244635	7251194	7251286	3124	297224197	177171150	406331268	7,8,7	114	164	0	0	0.707,0.653,0.654	0.988,0.983,0.982	-0.313
3147	ENSG00000009335.17	UBE3C	chr7	+	157170303	157170450	157181517	157181671	157139194	157139338	157182107	157182328	3147	21,25,20	228175208	0,0,1	473362361	194	201	0	0	0.087,0.129,0.091	0.0,0.0,0.003	0.101
3166	ENSG00000009335.17	UBE3C	chr7	+	157254243	157254310	157256913	157257044	157253953	157254142	157267584	157269116	3166	85,71,46	114145101	355309271	434348330	114	178	0.005988	0.0232462	0.538,0.433,0.416	0.561,0.581,0.562	-0.106
3167	ENSG00000143476.17	DTL	chr1	+	212044659	212044758	212047150	212047212	212035552	212035942	212047296	212047417	3167	27,31,29	11,27,8	4,7,0	119,107,97	146	109	0	0	0.647,0.462,0.73	0.024,0.047,0.0	0.589
3171	ENSG00000070501.11	POLB	chr8	+	42339011	42339069	42369848	42369988	42338454	42338685	42371562	42371808	3171	7,4,3	86,57,49	20,20,30	112,112,74	105	187	9.52762e-05	0.000531068	0.127,0.111,0.098	0.241,0.241,0.419	-0.188
3176	ENSG00000070501.11	POLB	chr8	+	42361294	42361365	42369848	42369988	42338454	42338685	42371562	42371808	3176	13,12,20	86,57,49	0,0,1	112,112,74	118	187	2.22045e-16	3.95341e-15	0.193,0.25,0.393	0.0,0.0,0.021	0.272
3177	ENSG00000070501.11	POLB	chr8	+	42361294	42361365	42369848	42369988	42344952	42345019	42371562	42371765	3177	16,12,18	95,55,47	0,0,1	112,112,74	118	187	0	0	0.211,0.257,0.378	0.0,0.0,0.021	0.275
3178	ENSG00000070501.11	POLB	chr8	+	42361294	42361365	42369848	42369988	42357168	42357223	42371562	42371765	3178	6,11,19	85,54,48	0,0,1	112,112,74	118	187	9.59011e-13	1.27049e-11	0.101,0.244,0.385	0.0,0.0,0.021	0.236
3181	ENSG00000070501.11	POLB	chr8	+	42362611	42362698	42369270	42369335	42361294	42361365	42371562	42371808	3181	52,27,47	5,7,14	109,74,68	8,8,4	134	112	0.00608892	0.0235854	0.897,0.763,0.737	0.919,0.885,0.934	-0.114
3206	ENSG00000168003.16	SLC3A2	chr11	+	62882504	62882618	62882666	62882807	62881698	62882066	62882907	62882999	3206	0,0,0	9,5,8	5,1,5	9,7,15	161	188	5.32576e-07	4.05583e-06	0.0,0.0,0.0	0.393,0.143,0.28	-0.272
3216	ENSG00000197989.13	SNHG12	chr1	-	28579532	28579587	28579911	28579981	28578537	28578680	28580559	28580646	3216	5,5,1	19,7,8	47,47,50	48,34,44	117	102	0.000894168	0.0042293	0.187,0.384,0.098	0.461,0.547,0.498	-0.279
3222	ENSG00000121152.9	NCAPH	chr2	+	96342049	96342140	96344104	96344229	96335795	96335848	96351830	96352020	3222	6,1,5	19,21,12	0,1,0	177141146	138	172	1.01581e-08	9.2917e-08	0.282,0.056,0.342	0.0,0.009,0.0	0.224
3233	ENSG00000197323.11	TRIM33	chr1	-	114410183	114410316	114421435	114421636	114408676	114408740	114424590	114424755	3233	58,58,49	9,8,6	172172151	108,83,70	248	180	1.34227e-09	1.34177e-08	0.824,0.84,0.856	0.536,0.601,0.61	0.258
3234	ENSG00000197323.11	TRIM33	chr1	-	114421435	114421636	114424590	114424755	114406940	114407100	114425448	114425723	3234	74,37,33	10,10,8	152132110	0,1,0	212	248	4.42979e-14	6.55153e-13	0.896,0.812,0.828	1.0,0.994,1.0	-0.153
3236	ENSG00000197323.11	TRIM33	chr1	-	114421435	114421636	114424590	114424755	114410183	114410316	114425448	114425723	3236	75,36,34	10,15,29	152132110	141103117	212	248	0.00228611	0.00988602	0.898,0.737,0.578	0.558,0.6,0.524	0.177
3239	ENSG00000165195.15	PIGA	chrX	-	15325019	15325152	15325913	15326046	15324664	15324871	15331589	15331992	3239	6,10,3	14,8,6	2,6,4	34,37,27	180	180	0.000225132	0.00118316	0.3,0.556,0.333	0.056,0.14,0.129	0.288
3241	ENSG00000070718.11	AP3M2	chr8	+	42157940	42158112	42167163	42167371	42153073	42153105	42167665	42167810	3241	5,6,2	38,37,24	0,1,0	94,98,87	219	255	4.80131e-07	3.67248e-06	0.133,0.159,0.088	0.0,0.012,0.0	0.123
3242	ENSG00000070718.11	AP3M2	chr8	+	42162280	42162418	42165426	42165560	42157940	42158112	42167163	42167371	3242	34,34,20	13,9,15	111,95,86	106,87,68	185	181	0.0050434	0.0199826	0.719,0.787,0.566	0.506,0.517,0.553	0.165
3254	ENSG00000130844.16	ZNF331	chr19	+	53539215	53539282	53555844	53555908	53537684	53537755	53569303	53569385	3254	18,22,18	34,42,30	2,2,14	39,33,33	114	111	0.000250159	0.0013068	0.34,0.338,0.369	0.048,0.056,0.292	0.217
3257	ENSG00000130844.16	ZNF331	chr19	+	53555844	53555908	53569303	53569385	53539215	53539282	53571603	53571730	3257	23,21,11	107,83,80	35,28,40	51,55,52	111	129	4.95647e-08	4.20987e-07	0.2,0.227,0.138	0.444,0.372,0.472	-0.241
3261	ENSG00000041802.10	LSG1	chr3	-	194660072	194660133	194665556	194665643	194658956	194659133	194666202	194666289	3261	178208120	58,36,39	191165144	155112121	134	108	1.92766e-11	2.30145e-10	0.712,0.823,0.713	0.498,0.543,0.49	0.239
3265	ENSG00000104976.11	SNAPC2	chr19	+	7921422	7921542	7921704	7921773	7920315	7920549	7922034	7922347	3265	68,73,63	43,58,38	58,46,42	167120102	167	116	1.11022e-16	2.00198e-15	0.523,0.466,0.535	0.194,0.21,0.222	0.299
3266	ENSG00000104976.11	SNAPC2	chr19	+	7921422	7921542	7921704	7921773	7921014	7921119	7922034	7922347	3266	56,75,54	41,59,41	89,79,52	170122104	167	116	9.36955e-08	7.73628e-07	0.487,0.469,0.478	0.267,0.31,0.258	0.2
3267	ENSG00000171793.13	CTPS1	chr1	+	40991764	40991845	40995916	40996068	40991164	40991248	40997393	40997526	3267	65,44,37	50,42,34	192148144	259192212	128	199	0.00315712	0.0132089	0.669,0.62,0.629	0.535,0.545,0.514	0.108
3269	ENSG00000213782.7	DDX47	chr12	+	12814130	12814224	12821207	12821396	12813315	12813454	12821654	12821726	3269	467454376	80,72,58	492346338	234208192	141	236	0	0	0.907,0.913,0.916	0.779,0.736,0.747	0.158
3270	ENSG00000213782.7	DDX47	chr12	+	12821207	12821396	12821654	12821726	12814130	12814224	12821964	12822083	3270	456470357	63,50,47	337229212	164120121	236	119	0	0	0.785,0.826,0.793	0.509,0.49,0.469	0.312
3271	ENSG00000213782.7	DDX47	chr12	+	12822660	12822732	12823202	12823319	12821964	12822083	12823869	12824016	3271	227190184	58,80,57	186200139	251199174	119	164	0	0	0.844,0.766,0.816	0.505,0.581,0.524	0.272
3272	ENSG00000213782.7	DDX47	chr12	+	12822660	12822732	12823202	12823319	12821964	12822083	12824539	12824567	3272	331283247	55,73,47	186200139	4,6,5	119	164	0	0	0.892,0.842,0.879	0.985,0.979,0.975	-0.109
3273	ENSG00000213782.7	DDX47	chr12	+	12822660	12822732	12823202	12824016	12821964	12822083	12824539	12824677	3273	331283247	96,101,73	186200139	258206198	119	861	0	0	0.961,0.953,0.961	0.839,0.875,0.836	0.108
3274	ENSG00000213782.7	DDX47	chr12	+	12822660	12822732	12823869	12824016	12821964	12822083	12824539	12824677	3274	331283247	87,84,75	186200139	258206198	119	194	0	0	0.861,0.846,0.843	0.54,0.613,0.534	0.288
3275	ENSG00000213782.7	DDX47	chr12	+	12823202	12823319	12823869	12824016	12821964	12822083	12824539	12824677	3275	55,73,47	87,84,75	4,6,5	258206198	164	194	0	0	0.428,0.507,0.426	0.018,0.033,0.029	0.427
3289	ENSG00000100266.18	PACSIN2	chr22	-	42893456	42893613	42912020	42912157	42890946	42891182	43015020	43015145	3289	43,38,20	94,74,75	132107116	210167154	184	204	0.00583651	0.0227117	0.337,0.363,0.228	0.411,0.415,0.455	-0.118
3305	ENSG00000081923.11	ATP8B1	chr18	-	57650366	57650497	57652033	57652172	57646425	57648712	57652483	57652729	3305	6,10,10	17,22,13	65,55,49	45,46,31	186	178	0.000407712	0.0020569	0.252,0.303,0.424	0.58,0.534,0.602	-0.246
3311	ENSG00000081923.11	ATP8B1	chr18	-	57701214	57701313	57706489	57706587	57701038	57701100	57731626	57731807	3311	39,19,13	9,5,7	119,90,79	59,61,52	145	146	0.0110928	0.039991	0.814,0.793,0.652	0.67,0.598,0.605	0.129
3319	ENSG00000173575.19	CHD2	chr15	+	92929029	92929091	92937517	92937625	92927243	92927330	92939577	92939718	3319	10,6,8	35,55,38	71,65,58	88,79,66	109	155	3.56356e-09	3.4191e-08	0.289,0.134,0.23	0.534,0.539,0.555	-0.325
3320	ENSG00000173575.19	CHD2	chr15	+	92942842	92943068	92944414	92944515	92941821	92941955	92945820	92945865	3320	96,116,57	36,14,20	77,51,47	116,74,85	273	148	9.21374e-13	1.22391e-11	0.591,0.818,0.607	0.265,0.272,0.231	0.416
3325	ENSG00000173575.19	CHD2	chr15	+	92955422	92955512	92967324	92967513	92953356	92953573	92971764	92971927	3325	36,36,13	80,51,39	46,64,63	67,63,69	137	236	0.0131431	0.0463941	0.437,0.549,0.365	0.542,0.636,0.611	-0.146
3326	ENSG00000173575.19	CHD2	chr15	+	92985497	92985673	92991475	92991517	92981364	92981457	92992858	92992998	3326	10,12,10	7,9,3	0,0,1	12,18,15	223	89	3.63709e-13	5.02757e-12	0.363,0.347,0.571	0.0,0.0,0.026	0.418
3330	ENSG00000173575.19	CHD2	chr15	+	92991475	92991517	92992858	92992998	92985497	92985673	92996956	92997069	3330	4,1,4	38,33,35	27,10,11	70,30,38	89	187	3.02794e-05	0.000182113	0.181,0.06,0.194	0.448,0.412,0.378	-0.268
3337	ENSG00000141564.13	RPTOR	chr17	+	80643727	80643810	80730559	80730706	80544830	80545791	80754009	80754185	3337	2,5,4	48,32,38	1,0,1	75,74,48	130	194	9.34919e-05	0.000521515	0.059,0.189,0.136	0.02,0.0,0.03	0.111
3340	ENSG00000141564.13	RPTOR	chr17	+	80643727	80643810	80707840	80707999	80625690	80625793	80754009	80754185	3340	31,30,39	12,11,2	119,80,121	5,2,2	130	206	4.58288e-08	3.90376e-07	0.804,0.812,0.969	0.974,0.984,0.99	-0.121
3341	ENSG00000141564.13	RPTOR	chr17	+	80643727	80643810	80730559	80730706	80625690	80625793	80754009	80754185	3341	31,30,39	51,28,38	119,80,121	75,74,48	130	194	0.00832996	0.0310828	0.476,0.615,0.605	0.703,0.617,0.79	-0.138
3345	ENSG00000141564.13	RPTOR	chr17	+	80707840	80707999	80754009	80754185	80544818	80545791	80791449	80791509	3345	0,1,7	13,19,22	0,0,0	78,62,53	206	223	0.000542373	0.00267207	0.0,0.054,0.256	0.0,0.0,0.0	0.103
3346	ENSG00000141564.13	RPTOR	chr17	+	80707840	80707999	80730559	80730706	80625690	80625793	80754009	80754185	3346	12,11,2	51,28,38	5,2,2	75,74,48	206	194	0.000121165	0.000664858	0.181,0.27,0.047	0.059,0.025,0.038	0.125
3347	ENSG00000141564.13	RPTOR	chr17	+	80707840	80707999	80754009	80754185	80625690	80625793	80791449	80791509	3347	10,8,1	16,23,23	4,2,2	78,62,53	206	223	7.1622e-05	0.000407035	0.404,0.274,0.045	0.053,0.034,0.039	0.199
3350	ENSG00000141564.13	RPTOR	chr17	+	80730559	80730706	80754009	80754185	80544818	80545791	80791449	80791509	3350	1,8,5	13,19,22	0,0,0	78,62,53	194	223	4.00083e-09	3.81516e-08	0.081,0.326,0.207	0.0,0.0,0.0	0.205
3351	ENSG00000141564.13	RPTOR	chr17	+	80730559	80730706	80754009	80754185	80625690	80625793	80791449	80791509	3351	4,4,5	16,23,23	0,0,0	78,62,53	194	223	1.54172e-08	1.3833e-07	0.223,0.167,0.2	0.0,0.0,0.0	0.197
3352	ENSG00000141564.13	RPTOR	chr17	+	80730559	80730706	80754009	80754185	80643727	80643810	80791449	80791509	3352	0,5,7	15,21,25	0,0,4	78,62,53	194	223	5.57046e-05	0.000321952	0.0,0.215,0.243	0.0,0.0,0.08	0.126
3353	ENSG00000141564.13	RPTOR	chr17	+	80730559	80730706	80791449	80791509	80643727	80643810	80822200	80822301	3353	0,9,5	12,8,8	0,0,4	56,55,49	194	107	1.91369e-06	1.36602e-05	0.0,0.383,0.256	0.0,0.0,0.043	0.199
3355	ENSG00000141564.13	RPTOR	chr17	+	80730559	80730706	80791449	80791509	80707840	80707999	80822200	80822301	3355	34,27,23	11,9,8	70,63,73	56,55,49	194	107	0.000492531	0.00244646	0.63,0.623,0.613	0.408,0.387,0.451	0.207
3356	ENSG00000141564.13	RPTOR	chr17	+	80754009	80754185	80791449	80791509	80643727	80643810	80822200	80822301	3356	18,9,12	12,8,8	0,0,1	56,55,49	223	107	0	0	0.419,0.351,0.419	0.0,0.0,0.01	0.393
3357	ENSG00000141564.13	RPTOR	chr17	+	80754009	80754185	80791449	80791509	80707840	80707999	80822200	80822301	3357	18,11,9	11,9,8	1,0,1	56,55,49	223	107	0	0	0.44,0.37,0.351	0.008,0.0,0.01	0.381
3358	ENSG00000141564.13	RPTOR	chr17	+	80754009	80754185	80791449	80791509	80730559	80730706	80822200	80822301	3358	63,33,43	11,10,10	75,74,49	56,55,49	223	107	4.41858e-08	3.77357e-07	0.733,0.613,0.674	0.391,0.392,0.324	0.304
3364	ENSG00000196363.9	WDR5	chr9	+	134139819	134139958	134141509	134141583	134136087	134136200	134141948	134142038	3364	45,56,37	62,69,31	105,96,77	241192177	186	121	0.000313384	0.00161009	0.321,0.346,0.437	0.221,0.245,0.221	0.139
3368	ENSG00000196363.9	WDR5	chr9	+	134155339	134155373	134156505	134156593	134154465	134154541	134157892	134159968	3368	20,25,15	108122106	157138136	472453360	81	135	8.04784e-05	0.000454575	0.236,0.255,0.191	0.357,0.337,0.386	-0.133
3370	ENSG00000196363.9	WDR5	chr9	+	134155692	134155767	134156505	134156593	134155339	134155373	134157892	134159968	3370	35,49,37	96119104	313257210	476456371	122	135	0.000985432	0.00460506	0.287,0.313,0.282	0.421,0.384,0.385	-0.103
3371	ENSG00000166377.19	ATP9B	chr18	+	79126266	79126375	79154503	79154555	79096475	79096649	79176812	79176907	3371	3,4,4	28,15,16	1,0,0	41,38,22	156	99	6.21759e-05	0.0003565	0.064,0.145,0.137	0.015,0.0,0.0	0.11
3373	ENSG00000166377.19	ATP9B	chr18	+	79154503	79154555	79176812	79176907	79126266	79126375	79193182	79193263	3373	3,6,4	34,31,23	5,0,1	64,48,38	99	142	0.00437526	0.0176327	0.112,0.217,0.2	0.101,0.0,0.036	0.131
3375	ENSG00000061936.9	SFSWAP	chr12	+	131719453	131719539	131726939	131727052	131711099	131714953	131728292	131728428	3375	54,53,32	19,21,22	125,116,98	138,106,96	133	160	9.15192e-05	0.000511475	0.774,0.752,0.636	0.521,0.568,0.551	0.174
3376	ENSG00000061936.9	SFSWAP	chr12	+	131725404	131725630	131726939	131727052	131711099	131714953	131728292	131728428	3376	6,8,3	19,21,22	0,0,0	138,106,96	273	160	2.18815e-10	2.37845e-09	0.156,0.183,0.074	0.0,0.0,0.0	0.138
3383	ENSG00000219626.8	FAM228B	chr2	+	24135118	24135187	24139369	24139450	24123479	24123533	24146747	24146835	3383	1,2,2	1,0,1	4,0,0	9,6,3	116	128	2.05376e-05	0.000127126	0.525,1.0,0.688	0.329,0.0,0.0	0.628
3386	ENSG00000103932.11	RPAP1	chr15	-	41531022	41531202	41534713	41534935	41529863	41529979	41535511	41535632	3386	19,26,20	25,24,23	93,85,56	61,50,38	269	227	0.0101622	0.0370375	0.391,0.478,0.423	0.563,0.589,0.554	-0.138
3387	ENSG00000256683.6	ZNF350	chr19	-	51969004	51969145	51974345	51974531	51968577	51968673	51986769	51986856	3387	157,104,96	86,53,50	20,28,19	35,21,29	233	188	0.000493178	0.00244885	0.596,0.613,0.608	0.316,0.518,0.346	0.212
3393	ENSG00000127314.17	RAP1B	chr12	+	68651994	68652051	68654111	68654252	68650399	68650468	68656305	68656449	3393	41,26,30	224148202	138,104,71	267224226	104	188	2.02727e-08	1.79395e-07	0.249,0.241,0.212	0.483,0.456,0.362	-0.2
3394	ENSG00000127314.17	RAP1B	chr12	+	68654111	68654252	68656305	68656449	68650399	68650468	68657100	68657217	3394	53,36,70	196150157	0,3,1	291254219	188	191	0	0	0.216,0.196,0.312	0.0,0.012,0.005	0.236
3395	ENSG00000127314.17	RAP1B	chr12	+	68654111	68654252	68656305	68656449	68651994	68652051	68657100	68657217	3395	101,68,83	197149157	386289227	293256219	188	191	3.78408e-12	4.79431e-11	0.342,0.317,0.349	0.572,0.534,0.513	-0.204
3407	ENSG00000134058.10	CDK7	chr5	+	69252417	69252451	69258042	69258153	69235142	69235453	69262204	69262304	3407	5,5,5	48,64,41	61,47,57	0,1,0	81	158	0	0	0.169,0.132,0.192	1.0,0.989,1.0	-0.832
3409	ENSG00000134058.10	CDK7	chr5	+	69252417	69252451	69254601	69254669	69235393	69235453	69258042	69258153	3409	11,10,7	6,4,6	61,48,60	0,3,0	81	115	1.7896e-10	1.96181e-09	0.722,0.78,0.624	1.0,0.958,1.0	-0.277
3413	ENSG00000134058.10	CDK7	chr5	+	69255459	69255528	69258042	69258153	69254601	69254669	69259817	69259936	3413	4,1,4	79,65,55	47,41,42	170141115	116	158	4.84035e-12	6.09086e-11	0.065,0.021,0.09	0.274,0.284,0.332	-0.238
3417	ENSG00000115368.9	WDR75	chr2	+	189470075	189470245	189470818	189470878	189468474	189468569	189474185	189474332	3417	7,6,7	35,29,16	0,0,0	161150117	217	107	5.03706e-11	5.79644e-10	0.09,0.093,0.177	0.0,0.0,0.0	0.12
3419	ENSG00000240344.8	PPIL3	chr2	-	200876918	200877037	200881420	200881488	200870955	200871521	200885697	200885772	3419	66,82,71	142150129	0,6,3	132138106	115	166	0	0	0.402,0.441,0.443	0.0,0.059,0.039	0.396
3425	ENSG00000240344.8	PPIL3	chr2	-	200882341	200882435	200885697	200885772	200881420	200881488	200887612	200887685	3425	176206199	49,62,57	109129115	165164141	122	141	0	0	0.806,0.793,0.801	0.433,0.476,0.485	0.335
3432	ENSG00000138380.17	CARF	chr2	+	202924296	202924415	202941859	202941980	202917876	202918043	202952558	202952679	3432	0,0,0	3,7,2	9,1,1	4,10,8	166	168	3.73374e-05	0.000221061	0.0,0.0,0.0	0.695,0.092,0.112	-0.3
3433	ENSG00000138380.17	CARF	chr2	+	202924296	202924415	202942739	202942967	202917876	202918043	202952558	202952679	3433	0,0,0	9,9,5	9,1,1	31,25,13	166	275	1.48635e-05	9.39568e-05	0.0,0.0,0.0	0.325,0.062,0.113	-0.167
3436	ENSG00000138380.17	CARF	chr2	+	202924356	202924415	202941859	202941980	202917876	202918043	202942739	202942967	3436	0,0,0	3,6,4	1,0,5	8,21,16	106	168	0.00417329	0.0168969	0.0,0.0,0.0	0.165,0.0,0.331	-0.165
3440	ENSG00000138380.17	CARF	chr2	+	202974333	202974496	202977268	202977332	202971504	202971738	202981554	202981685	3440	4,5,7	3,0,2	20,7,12	22,17,13	210	111	0.0142632	0.049806	0.413,1.0,0.649	0.325,0.179,0.328	0.41
3441	ENSG00000163788.13	SNRK	chr3	+	43303097	43303792	43340286	43340499	43286537	43286675	43343343	43343478	3441	34,24,12	38,30,23	14,11,12	84,61,45	742	260	4.05244e-08	3.47692e-07	0.239,0.219,0.155	0.055,0.059,0.085	0.138
3442	ENSG00000163788.13	SNRK	chr3	+	43332168	43332310	43340286	43340499	43286585	43286675	43343343	43343478	3442	16,27,12	38,30,23	0,1,1	84,61,45	189	260	0	0	0.367,0.553,0.418	0.0,0.022,0.03	0.429
3448	ENSG00000163788.13	SNRK	chr3	+	43340286	43340499	43343343	43343478	43332168	43332310	43347338	43348753	3448	29,27,24	77,85,48	55,60,80	83,88,45	260	182	0.000740455	0.0035545	0.209,0.182,0.259	0.317,0.323,0.554	-0.181
3449	ENSG00000163684.11	RPP14	chr3	+	58310506	58310591	58316514	58316591	58306261	58306651	58316914	58316993	3449	82,74,56	8,8,17	21,21,21	117,97,90	132	124	0	0	0.906,0.897,0.756	0.144,0.169,0.18	0.689
3450	ENSG00000163684.11	RPP14	chr3	+	58310506	58310591	58316514	58316591	58306274	58306417	58316914	58316993	3450	73,89,87	10,13,18	41,21,25	117,99,93	132	124	0	0	0.873,0.865,0.82	0.248,0.166,0.202	0.647
3452	ENSG00000272391.5	POM121C	chr7	-	75424048	75424225	75424525	75424628	75421508	75423203	75425073	75425195	3452	64,76,66	4,6,9	109,92,115	56,47,35	150	224	6.98658e-11	7.93501e-10	0.96,0.95,0.916	0.744,0.745,0.831	0.169
3454	ENSG00000272391.5	POM121C	chr7	-	75424525	75424628	75425073	75425195	75424048	75424225	75425634	75425708	3454	58,28,35	104,107,62	247248198	327300268	169	150	0.00163379	0.00730188	0.331,0.188,0.334	0.401,0.423,0.396	-0.122
3455	ENSG00000272391.5	POM121C	chr7	-	75424525	75424628	75425634	75425708	75424048	75424225	75437514	75437553	3455	75,58,58	56,65,32	4,3,0	327302268	121	150	0	0	0.624,0.525,0.692	0.015,0.012,0.0	0.605
3456	ENSG00000272391.5	POM121C	chr7	-	75425634	75425708	75437514	75437686	75424525	75424628	75439143	75439224	3456	129114100	30,25,20	342252252	0,0,0	219	121	0	0	0.704,0.716,0.734	1.0,1.0,1.0	-0.282
3457	ENSG00000113916.17	BCL6	chr3	-	187726730	187726898	187728359	187728544	187725498	187725629	187729049	187730021	3457	88,87,84	59,35,29	130,76,79	139134114	232	215	3.3172e-08	2.87863e-07	0.58,0.697,0.729	0.464,0.345,0.391	0.269
3464	ENSG00000049759.17	NEDD4L	chr18	+	58245426	58245508	58252000	58252054	58165787	58165861	58315981	58316032	3464	110,65,59	62,43,46	108,73,110	218172175	129	101	4.4853e-13	6.14555e-12	0.581,0.542,0.501	0.279,0.249,0.33	0.255
3466	ENSG00000049759.17	NEDD4L	chr18	+	58245426	58245508	58248898	58248937	58195389	58195733	58252000	58252054	3466	31,27,21	48,51,45	9,12,5	145128127	129	86	0	0	0.301,0.261,0.237	0.04,0.059,0.026	0.225
3467	ENSG00000049759.17	NEDD4L	chr18	+	58245426	58245508	58252000	58252054	58195389	58195733	58315981	58316032	3467	29,17,19	62,44,46	5,8,4	218172175	129	101	0	0	0.268,0.232,0.244	0.018,0.035,0.018	0.224
3469	ENSG00000049759.17	NEDD4L	chr18	+	58245426	58245508	58248898	58248937	58221534	58221757	58252000	58252054	3469	102,77,70	50,51,44	177150117	145128127	129	86	0.0032951	0.0137144	0.576,0.502,0.515	0.449,0.439,0.38	0.108
3470	ENSG00000049759.17	NEDD4L	chr18	+	58245426	58245508	58252000	58252054	58221534	58221757	58315981	58316032	3470	100,66,66	61,45,47	172146116	218172175	129	101	3.22393e-06	2.22979e-05	0.562,0.535,0.524	0.382,0.399,0.342	0.166
3472	ENSG00000049759.17	NEDD4L	chr18	+	58245426	58245508	58252000	58252054	58221567	58221757	58322424	58322486	3472	76,49,57	24,13,10	172146116	0,3,1	129	101	0	0	0.713,0.747,0.817	1.0,0.974,0.989	-0.229
3473	ENSG00000049759.17	NEDD4L	chr18	+	58245426	58245508	58248898	58248937	58227829	58227907	58252000	58252054	3473	29,32,17	48,51,44	12,10,10	145128127	129	86	6.66134e-16	1.14141e-14	0.287,0.295,0.205	0.052,0.05,0.05	0.212
3480	ENSG00000049759.17	NEDD4L	chr18	+	58248898	58248937	58315981	58316032	58245426	58245508	58322424	58322471	3480	45,36,33	122,93,86	143107102	208132142	86	98	1.17123e-05	7.49488e-05	0.296,0.306,0.304	0.439,0.48,0.45	-0.154
3481	ENSG00000049759.17	NEDD4L	chr18	+	58248898	58248937	58252000	58252054	58245426	58245508	58322424	58322486	3481	45,36,33	47,35,29	143107102	5,3,5	86	101	0	0	0.529,0.547,0.572	0.971,0.977,0.96	-0.42
3482	ENSG00000049759.17	NEDD4L	chr18	+	58252000	58252054	58315981	58316032	58165787	58165861	58322424	58322486	3482	25,12,9	104,77,75	0,3,1	208132142	101	98	1.11022e-16	2.00198e-15	0.189,0.131,0.104	0.0,0.022,0.007	0.132
3483	ENSG00000049759.17	NEDD4L	chr18	+	58252000	58252054	58315981	58316032	58195389	58195733	58322424	58322486	3483	24,11,9	93,77,71	0,3,1	208132142	101	98	3.33067e-16	5.86313e-15	0.2,0.122,0.11	0.0,0.022,0.007	0.134
3484	ENSG00000049759.17	NEDD4L	chr18	+	58252000	58252054	58315981	58316032	58221534	58221757	58322424	58322486	3484	24,13,10	107,107,85	0,3,1	208132143	101	98	2.33147e-15	3.85226e-14	0.179,0.105,0.102	0.0,0.022,0.007	0.119
3485	ENSG00000049759.17	NEDD4L	chr18	+	58252000	58252054	58315981	58316032	58245426	58245508	58322424	58322486	3485	47,35,29	122,93,86	5,3,5	208132142	101	98	0	0	0.272,0.267,0.247	0.023,0.022,0.033	0.236
3487	ENSG00000049759.17	NEDD4L	chr18	+	58330737	58330914	58333817	58333892	58328994	58329127	58349536	58349614	3487	185194162	24,17,13	382317282	0,0,0	224	122	0	0	0.808,0.861,0.872	1.0,1.0,1.0	-0.153
3488	ENSG00000049759.17	NEDD4L	chr18	+	58333817	58333892	58357193	58357252	58330737	58330914	58364267	58364333	3488	164133101	86,53,66	243200167	197157141	122	106	0.00191475	0.00843527	0.624,0.686,0.571	0.517,0.525,0.507	0.111
3491	ENSG00000049759.17	NEDD4L	chr18	+	58335477	58335537	58341677	58341797	58333817	58333892	58342905	58343103	3491	11,9,5	125,99,93	79,71,79	393310288	107	167	1.24422e-07	1.01432e-06	0.121,0.124,0.077	0.239,0.263,0.3	-0.16
3492	ENSG00000049759.17	NEDD4L	chr18	+	58335477	58335537	58341037	58341169	58333817	58333892	58349536	58349614	3492	11,9,4	27,37,30	79,71,79	134114104	107	179	0.00074097	0.00355639	0.405,0.289,0.182	0.497,0.51,0.56	-0.23
3493	ENSG00000049759.17	NEDD4L	chr18	+	58335477	58335537	58341677	58341797	58333817	58333892	58349536	58349614	3493	11,9,4	30,14,31	79,71,79	0,0,0	107	167	0	0	0.364,0.501,0.168	1.0,1.0,1.0	-0.656
3494	ENSG00000049759.17	NEDD4L	chr18	+	58335477	58335537	58342905	58343103	58333817	58333892	58349536	58349614	3494	11,9,4	99,104,98	79,71,79	330250284	107	245	3.84698e-08	3.31024e-07	0.203,0.165,0.085	0.354,0.394,0.389	-0.228
3495	ENSG00000049759.17	NEDD4L	chr18	+	58335477	58335537	58341677	58341797	58333817	58333892	58364267	58364333	3495	11,8,7	31,14,22	79,71,79	0,0,0	107	167	0	0	0.356,0.471,0.332	1.0,1.0,1.0	-0.614
3496	ENSG00000049759.17	NEDD4L	chr18	+	58335477	58335537	58342905	58343103	58333817	58333892	58364267	58364333	3496	11,8,7	10,13,15	79,71,79	0,0,0	107	245	0	0	0.716,0.585,0.517	1.0,1.0,1.0	-0.394
3497	ENSG00000049759.17	NEDD4L	chr18	+	58335477	58335537	58357193	58357252	58333817	58333892	58364267	58364333	3497	11,8,7	92,55,67	79,71,79	197157141	107	106	1.22296e-10	1.35926e-09	0.106,0.126,0.094	0.284,0.309,0.357	-0.208
3498	ENSG00000049759.17	NEDD4L	chr18	+	58341037	58341169	58341677	58341797	58333817	58333892	58349536	58349614	3498	27,37,30	30,14,31	134114104	0,0,0	179	167	0	0	0.456,0.711,0.474	1.0,1.0,1.0	-0.453
3500	ENSG00000049759.17	NEDD4L	chr18	+	58341037	58341169	58342905	58343103	58335477	58335537	58349536	58349614	3500	24,10,5	89,96,84	171139116	330250284	179	245	2.85937e-08	2.49596e-07	0.27,0.125,0.075	0.415,0.432,0.359	-0.245
3501	ENSG00000049759.17	NEDD4L	chr18	+	58341677	58341797	58342905	58343103	58333817	58333892	58349536	58349614	3501	30,14,31	99,104,98	0,0,0	330250284	167	245	0	0	0.308,0.165,0.317	0.0,0.0,0.0	0.263
3502	ENSG00000049759.17	NEDD4L	chr18	+	58341677	58341797	58349536	58349614	58333817	58333892	58350990	58351045	3502	29,16,22	142118126	0,0,0	260246215	167	125	0	0	0.133,0.092,0.116	0.0,0.0,0.0	0.114
3504	ENSG00000049759.17	NEDD4L	chr18	+	58341677	58341797	58357193	58357252	58333817	58333892	58364267	58364333	3504	31,14,22	92,55,67	0,0,0	197157141	167	106	0	0	0.176,0.139,0.172	0.0,0.0,0.0	0.162
3507	ENSG00000049759.17	NEDD4L	chr18	+	58341677	58341797	58349536	58349614	58340958	58341169	58350990	58351045	3507	39,65,41	119,97,109	392341286	260246215	167	125	1.38878e-12	1.81387e-11	0.197,0.334,0.22	0.53,0.509,0.499	-0.262
3521	ENSG00000067955.13	CBFB	chr16	+	67036638	67036755	67066681	67066798	67029146	67029485	67082212	67082339	3521	59,62,48	274222203	7,4,5	572438369	164	164	0	0	0.177,0.218,0.191	0.012,0.009,0.013	0.184
3522	ENSG00000067955.13	CBFB	chr16	+	67036638	67036755	67082212	67082339	67029146	67029485	67098709	67101058	3522	53,47,41	133,128,88	0,0,1	284183184	164	174	0	0	0.297,0.28,0.331	0.0,0.0,0.006	0.301
3523	ENSG00000067955.13	CBFB	chr16	+	67036638	67036755	67082212	67082308	67029244	67029485	67098709	67101022	3523	53,47,41	74,93,76	0,0,1	211156134	164	143	0	0	0.384,0.306,0.32	0.0,0.0,0.006	0.335
3526	ENSG00000067955.13	CBFB	chr16	+	67066681	67066798	67082212	67082339	67029146	67029485	67098709	67101058	3526	17,12,14	133,128,88	3,4,0	284183184	164	174	1.88516e-13	2.65545e-12	0.119,0.09,0.144	0.011,0.023,0.0	0.106
3527	ENSG00000067955.13	CBFB	chr16	+	67066681	67066798	67082212	67082308	67029244	67029485	67098709	67101022	3527	17,12,14	74,93,76	3,4,0	211156134	164	143	2.4647e-14	3.73667e-13	0.167,0.101,0.138	0.012,0.022,0.0	0.124
3530	ENSG00000060069.16	CTDP1	chr18	+	79704766	79704917	79710345	79710436	79697859	79697988	79712971	79713138	3530	26,20,22	4,6,4	58,39,51	74,75,44	198	138	6.02032e-09	5.62676e-08	0.819,0.699,0.793	0.353,0.266,0.447	0.415
3531	ENSG00000060069.16	CTDP1	chr18	+	79717809	79718016	79736354	79736521	79714490	79715528	79753651	79754503	3531	4,4,1	6,15,5	2,1,2	74,70,43	254	214	0.000119587	0.000656931	0.36,0.183,0.144	0.022,0.012,0.038	0.205
3548	ENSG00000115020.16	PIKFYVE	chr2	+	208273583	208273733	208285725	208285933	208271510	208271691	208288728	208288818	3548	21,19,15	26,25,35	58,66,62	47,65,47	197	255	0.0128923	0.0455795	0.511,0.496,0.357	0.615,0.568,0.631	-0.15
3550	ENSG00000115020.16	PIKFYVE	chr2	+	208273583	208273733	208298640	208298779	208271510	208271691	208300936	208301094	3550	25,18,15	45,29,32	58,65,62	72,53,58	197	186	0.00330286	0.013741	0.344,0.369,0.307	0.432,0.537,0.502	-0.15
3553	ENSG00000115020.16	PIKFYVE	chr2	+	208276711	208276830	208277536	208277708	208273583	208273733	208285725	208285933	3553	18,19,14	11,8,8	52,45,39	46,55,48	166	219	0.00509986	0.0201604	0.683,0.758,0.698	0.599,0.519,0.517	0.168
3554	ENSG00000115020.16	PIKFYVE	chr2	+	208285725	208285933	208288728	208288818	208271510	208271691	208298640	208298779	3554	11,5,9	18,11,12	5,9,1	44,52,56	255	137	1.4295e-06	1.03563e-05	0.247,0.196,0.287	0.058,0.085,0.01	0.192
3585	ENSG00000159267.14	HLCS	chr21	-	36946008	36946154	36948165	36948287	36938831	36938994	36962035	36962170	3585	4,1,2	30,26,21	19,23,8	43,41,36	169	193	3.63922e-05	0.000215982	0.132,0.042,0.098	0.335,0.39,0.202	-0.218
3588	ENSG00000153786.12	ZDHHC7	chr16	-	84981869	84981994	84990303	84990635	84977923	84978005	84995921	84996007	3588	129,131,74	5,12,13	157143137	0,0,0	379	172	8.29214e-12	1.02088e-10	0.921,0.832,0.721	1.0,1.0,1.0	-0.175
3624	ENSG00000058453.16	CROCC	chr1	+	16966407	16966571	16968202	16968418	16966027	16966119	16970252	16970453	3624	0,0,1	2,2,0	23,20,21	0,0,0	211	263	4.43229e-06	3.01069e-05	0.0,0.0,1.0	1.0,1.0,1.0	-0.667
3625	ENSG00000196911.10	KPNA5	chr6	+	116689319	116689453	116698703	116698798	116681186	116681338	116702018	116702150	3625	7,12,13	8,7,1	23,13,19	39,28,29	181	142	0.00725111	0.0275572	0.407,0.574,0.911	0.316,0.267,0.339	0.323
3631	ENSG00000108510.9	MED13	chr17	-	61946916	61947017	61950824	61950998	61942604	61946600	61952964	61953113	3631	87,64,33	26,18,21	123,120,87	123,111,93	221	148	1.8442e-05	0.000114982	0.691,0.704,0.513	0.401,0.42,0.385	0.234
3639	ENSG00000108510.9	MED13	chr17	-	61987006	61987128	61992539	61992621	61984650	61984865	61995151	61995365	3639	18,29,35	41,36,27	89,81,78	0,0,0	129	169	0	0	0.365,0.513,0.629	1.0,1.0,1.0	-0.498
3640	ENSG00000108510.9	MED13	chr17	-	61995151	61995365	62010549	62011233	61987006	61987128	62029540	62029651	3640	20,19,12	17,21,7	173170145	0,0,1	731	261	0	0	0.296,0.244,0.38	1.0,1.0,0.981	-0.687
3641	ENSG00000108510.9	MED13	chr17	-	62010549	62011233	62029540	62029651	61995151	61995365	62029850	62030013	3641	19,14,14	87,68,57	189178155	137125108	158	731	0	0	0.503,0.488,0.532	0.865,0.868,0.869	-0.36
3642	ENSG00000108510.9	MED13	chr17	-	62010549	62011233	62029850	62030013	61995151	61995365	62031443	62031638	3642	38,33,34	115,92,85	174106136	134117100	210	731	1.76525e-14	2.70675e-13	0.535,0.555,0.582	0.819,0.759,0.826	-0.244
3644	ENSG00000108510.9	MED13	chr17	-	62029540	62029651	62029850	62030013	62010549	62011233	62031443	62031638	3644	74,61,57	22,21,12	178114144	173171148	210	158	3.60934e-13	4.99154e-12	0.717,0.686,0.781	0.436,0.334,0.423	0.33
3660	ENSG00000105926.15	MPP6	chr7	+	24666020	24666089	24668498	24668660	24663589	24663721	24679130	24679333	3660	6,2,3	20,16,16	0,0,0	131,85,73	116	209	4.722e-09	4.46974e-08	0.351,0.184,0.253	0.0,0.0,0.0	0.263
3662	ENSG00000260537.2	RP11-529K1.3	chr16	+	70315968	70316104	70324584	70324687	70299193	70299354	70325573	70325688	3662	6,7,9	42,22,16	1,3,3	50,51,59	183	150	9.23285e-06	5.99771e-05	0.105,0.207,0.316	0.016,0.046,0.04	0.175
3689	ENSG00000132623.15	ANKEF1	chr20	+	10038257	10038647	10045573	10045697	10035048	10035333	10049389	10050212	3689	77,59,60	31,22,22	90,67,76	56,65,56	437	171	0.000286265	0.00148156	0.493,0.512,0.516	0.386,0.287,0.347	0.167
3696	ENSG00000164603.11	BMT2	chr7	-	112895568	112895739	112915305	112915447	112819146	112822373	112939590	112939916	3696	21,43,21	5,9,0	57,38,38	0,0,0	189	218	1.5549e-06	1.12263e-05	0.829,0.846,1.0	1.0,1.0,1.0	-0.108
3704	ENSG00000221829.9	FANCG	chr9	-	35077263	35077399	35079150	35079241	35076431	35076583	35079440	35079693	3704	65,48,55	12,16,7	106,101,97	1,4,0	138	183	2.30612e-11	2.73128e-10	0.878,0.799,0.912	0.993,0.971,1.0	-0.125
3714	ENSG00000047932.13	GOPC	chr6	-	117569571	117569736	117570859	117570955	117566853	117567034	117573466	117573632	3714	12,9,9	46,36,32	72,62,53	108,94,70	143	212	1.65616e-05	0.000103871	0.279,0.27,0.294	0.497,0.494,0.529	-0.226
3715	ENSG00000047932.13	GOPC	chr6	-	117569571	117569736	117578899	117579064	117566853	117567034	117602003	117602364	3715	37,52,40	26,27,23	76,71,71	108,94,70	212	212	9.00282e-05	0.000503902	0.587,0.658,0.635	0.413,0.43,0.504	0.178
3725	ENSG00000025800.13	KPNA6	chr1	+	32166104	32166230	32169881	32170060	32162360	32162524	32170706	32173173	3725	8,12,7	68,65,43	0,0,0	245266218	173	226	1.11022e-16	2.00198e-15	0.133,0.194,0.175	0.0,0.0,0.0	0.167
3726	ENSG00000025800.13	KPNA6	chr1	+	32167168	32167296	32169881	32170060	32166104	32166230	32170706	32173173	3726	173159147	67,66,43	221185171	247266220	175	226	0	0	0.769,0.757,0.815	0.536,0.473,0.501	0.277
3727	ENSG00000127863.15	TNFRSF19	chr13	+	23615866	23616045	23626706	23626792	23579359	23579529	23659049	23659214	3727	3,4,1	8,7,2	0,0,1	54,37,50	226	133	1.15524e-05	7.39735e-05	0.181,0.252,0.227	0.0,0.0,0.012	0.216
3741	ENSG00000154582.16	TCEB1	chr8	-	73964486	73964625	73970578	73970634	73959764	73959818	73971869	73971908	3741	11,9,10	86,57,50	7,8,8	162124117	103	186	0.000895372	0.00423297	0.188,0.222,0.265	0.072,0.104,0.11	0.13
3747	ENSG00000146587.17	RBAK	chr7	+	5057294	5057421	5057683	5057779	5045921	5046396	5063694	5069488	3747	35,27,17	155161110	0,1,0	71,70,59	174	143	1.32339e-13	1.88567e-12	0.157,0.121,0.113	0.0,0.012,0.0	0.126
3753	ENSG00000147274.14	RBMX	chrX	-	136875257	136875383	136875470	136875585	136872274	136872345	136876502	136876655	3753	781786685	116,106,96	12781110953	4,4,3	162	173	0	0	0.878,0.888,0.884	0.997,0.997,0.997	-0.114
3764	ENSG00000141867.17	BRD4	chr19	-	15239909	15240022	15242899	15243487	15239391	15239522	15244230	15244600	3764	35,35,26	2,6,4	147103118	0,0,0	635	160	8.18615e-10	8.34367e-09	0.815,0.595,0.621	1.0,1.0,1.0	-0.323
3778	ENSG00000137145.20	DENND4C	chr9	+	19324361	19324507	19325938	19325974	19316620	19316839	19328029	19328162	3778	13,11,7	4,0,1	51,80,56	0,0,0	193	83	0.00733043	0.0278229	0.583,1.0,0.751	1.0,1.0,1.0	-0.222
3793	ENSG00000175104.14	TRAF6	chr11	-	36494975	36495047	36497107	36497266	36487026	36490650	36498489	36498640	3793	26,28,26	7,10,0	32,20,26	0,0,0	206	119	3.63644e-07	2.81641e-06	0.682,0.618,1.0	1.0,1.0,1.0	-0.233
3805	ENSG00000148341.17	SH3GLB2	chr9	-	129012235	129012298	129014410	129014503	129010119	129010209	129014770	129014904	3805	113,142,91	25,28,23	243179173	6,7,8	140	110	2.498e-14	3.78329e-13	0.78,0.799,0.757	0.97,0.953,0.944	-0.177
3818	ENSG00000142864.14	SERBP1	chr1	-	67424199	67424277	67424887	67424959	67415165	67415339	67425082	67425223	3818	11761076955	137136132	174614451244	5,2,6	119	125	0	0	0.9,0.893,0.884	0.997,0.999,0.995	-0.105
3834	ENSG00000117625.13	RCOR3	chr1	+	211295675	211295753	211304082	211304140	211289177	211289396	211312719	211312804	3834	12,15,12	4,1,1	120,99,113	44,34,49	125	105	0.00637312	0.0245577	0.716,0.926,0.91	0.696,0.71,0.66	0.162
3844	ENSG00000135249.7	RINT1	chr7	+	105565276	105565457	105565529	105565648	105563732	105563947	105567118	105567676	3844	88,70,66	50,45,33	117,95,63	103,83,77	228	166	0.00149204	0.00672927	0.562,0.531,0.593	0.453,0.455,0.373	0.135
3851	ENSG00000133316.15	WDR74	chr11	-	62834426	62834527	62835430	62835532	62833791	62833937	62835694	62835841	3851	77,59,44	20,18,17	433382315	0,0,0	149	148	0	0	0.793,0.765,0.72	1.0,1.0,1.0	-0.241
3854	ENSG00000107341.4	UBE2R2	chr9	+	33886880	33886967	33900173	33900271	33817566	33817934	33911963	33912098	3854	261230232	682568518	528461409	596536498	134	145	1.42442e-13	2.02572e-12	0.293,0.305,0.326	0.489,0.482,0.471	-0.173
3855	ENSG00000107341.4	UBE2R2	chr9	+	33886880	33886967	33911963	33912098	33817566	33817934	33917017	33920404	3855	262231231	400389320	528461409	543403389	134	182	3.19432e-06	2.21086e-05	0.471,0.446,0.495	0.569,0.608,0.588	-0.118
3856	ENSG00000107341.4	UBE2R2	chr9	+	33900173	33900271	33911963	33912098	33817566	33817934	33917017	33920404	3856	290281230	400389320	30,37,26	543403389	145	182	0	0	0.476,0.476,0.474	0.065,0.103,0.077	0.394
3872	ENSG00000123473.15	STIL	chr1	-	47260288	47260539	47262902	47263113	47250138	47251922	47269634	47269866	3872	66,70,61	19,32,15	49,52,41	59,63,56	258	298	3.57199e-11	4.15898e-10	0.8,0.716,0.824	0.49,0.488,0.458	0.301
3873	ENSG00000123473.15	STIL	chr1	-	47260288	47260539	47262902	47263116	47250138	47251922	47269634	47269866	3873	48,56,51	19,32,15	45,25,34	59,63,56	261	298	2.39071e-09	2.3285e-08	0.743,0.666,0.795	0.465,0.312,0.409	0.339
3888	ENSG00000133318.13	RTN3	chr11	+	63704850	63704907	63718701	63721032	63681482	63681778	63749990	63750198	3888	1,1,0	10,28,9	8,3,2	30,40,18	104	2378	0.0137045	0.0480948	0.696,0.45,0.0	0.859,0.632,0.718	-0.354
3900	ENSG00000108669.16	CYTH1	chr17	-	78698268	78698380	78698819	78698968	78680970	78681042	78700330	78700443	3900	14,5,11	1,2,3	127,88,97	0,0,0	196	159	0.00177637	0.0078749	0.919,0.67,0.748	1.0,1.0,1.0	-0.221
3905	ENSG00000173166.17	RAPH1	chr2	-	203470238	203470313	203477075	203477156	203461847	203461925	203489583	203490089	3905	0,2,2	1,5,3	16,21,14	8,8,7	128	122	0.00515394	0.0203471	0.0,0.276,0.389	0.656,0.714,0.656	-0.454
3929	ENSG00000169359.13	SLC33A1	chr3	-	155829687	155829903	155833467	155833585	155821023	155828377	155833856	155834041	3929	27,33,22	53,62,44	180172183	223149130	165	263	5.91852e-05	0.000340473	0.448,0.459,0.444	0.563,0.648,0.692	-0.184
3930	ENSG00000169359.13	SLC33A1	chr3	-	155829687	155829903	155833856	155834041	155828227	155828377	155853222	155853317	3930	9,12,5	47,56,37	7,2,7	220144131	232	263	3.36532e-07	2.61564e-06	0.178,0.195,0.133	0.035,0.016,0.057	0.133
3934	ENSG00000169359.13	SLC33A1	chr3	-	155833467	155833585	155833856	155834041	155829687	155829903	155853222	155853317	3934	19,18,13	30,20,19	10,7,7	138,115,84	232	165	2.22045e-16	3.95341e-15	0.311,0.39,0.327	0.049,0.041,0.056	0.294
3946	ENSG00000164808.16	SPIDR	chr8	+	47291032	47291137	47396375	47396626	47260941	47260991	47440322	47440542	3946	1,6,1	4,1,2	1,1,0	1,6,3	152	298	0.000947158	0.00444444	0.329,0.922,0.495	0.662,0.246,0.0	0.279
3967	ENSG00000105856.13	HBP1	chr7	+	107185800	107185942	107195833	107196151	107182372	107182601	107200159	107200301	3967	107,63,76	16,11,10	135118100	113,87,73	189	365	0	0	0.928,0.917,0.936	0.698,0.724,0.726	0.211
3970	ENSG00000105856.13	HBP1	chr7	+	107186360	107186472	107195833	107196151	107185800	107185942	107200159	107200301	3970	14,14,6	37,20,18	105,100,87	113,87,73	159	365	0.00174368	0.00774625	0.465,0.616,0.433	0.681,0.725,0.732	-0.208
3972	ENSG00000105856.13	HBP1	chr7	+	107189291	107189448	107190172	107190317	107185800	107185942	107195833	107196151	3972	0,4,5	8,1,9	0,0,0	69,54,48	204	192	5.30092e-05	0.000307622	0.0,0.79,0.343	0.0,0.0,0.0	0.378
3985	ENSG00000167880.7	EVPL	chr17	-	76012005	76012089	76014425	76014576	76006844	76010543	76014915	76015109	3985	15,11,13	4,3,0	43,20,28	0,0,0	198	131	0.000226399	0.00118919	0.713,0.708,1.0	1.0,1.0,1.0	-0.193
3991	ENSG00000168785.7	TSPAN5	chr4	-	98482004	98482175	98507677	98507728	98478684	98478810	98658145	98658198	3991	2,5,2	22,36,18	22,15,10	22,25,17	98	218	3.96501e-07	3.05997e-06	0.168,0.236,0.198	0.69,0.572,0.567	-0.409
3992	ENSG00000168785.7	TSPAN5	chr4	-	98486737	98486884	98507677	98507728	98482004	98482175	98658145	98658198	3992	2,8,3	1,2,2	31,17,10	22,30,15	98	194	0.00503414	0.0199513	0.798,0.888,0.748	0.736,0.529,0.569	0.2
4004	ENSG00000169902.13	TPST1	chr7	+	66240324	66241270	66352504	66352555	66205198	66205522	66356824	66356871	4004	7,7,7	0,0,0	36,16,22	10,9,23	993	98	7.47384e-09	6.92189e-08	1.0,1.0,1.0	0.262,0.149,0.086	0.834
4006	ENSG00000169902.13	TPST1	chr7	+	66286510	66286709	66352504	66352555	66240324	66241270	66356824	66356871	4006	15,7,16	0,0,0	42,52,42	10,9,24	246	98	6.76596e-09	6.28792e-08	1.0,1.0,1.0	0.626,0.697,0.411	0.422
4026	ENSG00000100605.16	ITPK1	chr14	-	92962750	92962849	93016675	93016801	92962354	92962395	93115068	93115279	4026	21,17,22	144,138,82	5,3,6	267198208	173	146	3.40838e-14	5.10207e-13	0.11,0.094,0.185	0.016,0.013,0.024	0.112
4032	ENSG00000139083.10	ETV6	chr12	+	11839139	11839304	11853426	11853561	11649853	11650160	11869423	11869969	4032	11,12,11	8,17,9	2,2,2	38,40,43	212	182	1.46994e-13	2.08945e-12	0.541,0.377,0.512	0.043,0.041,0.038	0.436
4033	ENSG00000139083.10	ETV6	chr12	+	11839139	11839304	11869423	11869969	11649853	11650160	11884444	11884587	4033	9,10,10	14,17,16	1,2,1	45,48,46	212	593	1.31783e-13	1.87866e-12	0.643,0.622,0.636	0.059,0.104,0.057	0.56
4040	ENSG00000133703.11	KRAS	chr12	-	25227233	25227412	25245273	25245395	25225613	25225773	25250750	25250803	4040	31,25,36	81,65,83	104,98,89	152157120	169	226	0.00117422	0.00540874	0.339,0.34,0.367	0.478,0.455,0.498	-0.128
4069	ENSG00000258653.3	RP5-1021I20.4	chr14	+	73904901	73905083	73909340	73909430	73898070	73898262	73920979	73921105	4069	43,57,41	67,65,63	2,0,1	107,84,52	229	137	0	0	0.277,0.344,0.28	0.011,0.0,0.011	0.293
4070	ENSG00000258653.3	RP5-1021I20.4	chr14	+	73904901	73905083	73920979	73921105	73898070	73898262	73922065	73922206	4070	6,10,6	25,23,25	2,0,0	58,62,48	229	173	2.28318e-10	2.47629e-09	0.153,0.247,0.153	0.025,0.0,0.0	0.176
4073	ENSG00000258653.3	RP5-1021I20.4	chr14	+	73909340	73909430	73920979	73921105	73904901	73905083	73922065	73922206	4073	91,99,72	62,70,60	155102124	58,62,49	137	173	0.00241393	0.0103857	0.65,0.641,0.602	0.771,0.675,0.762	-0.105
4075	ENSG00000258653.3	RP5-1021I20.4	chr14	+	73920979	73921105	73923394	73923522	73904901	73905083	73931502	73932278	4075	41,47,37	143141148	1,0,1	171137108	173	175	0	0	0.225,0.252,0.202	0.006,0.0,0.009	0.221
4085	ENSG00000103222.18	ABCC1	chr16	+	16068155	16068302	16071641	16071729	16056091	16056295	16076325	16076401	4085	44,43,27	93,85,88	111,83,109	183,80,172	194	135	0.00324225	0.0135268	0.248,0.26,0.176	0.297,0.419,0.306	-0.113
4092	ENSG00000187522.14	HSPA14	chr10	+	14839904	14839985	14840074	14840157	14838163	14838459	14848608	14848657	4092	139,108,82	101,74,62	99,95,84	170124138	128	130	4.37938e-08	3.74226e-07	0.583,0.597,0.573	0.372,0.438,0.382	0.187
4093	ENSG00000187522.14	HSPA14	chr10	+	14848608	14848657	14848789	14848895	14839904	14839985	14849432	14849668	4093	2,1,3	10,7,6	0,1,0	3,2,7	96	153	0.00127054	0.00581446	0.242,0.185,0.443	0.0,0.443,0.0	0.142
4095	ENSG00000187522.14	HSPA14	chr10	+	14852369	14852531	14854124	14854280	14849720	14849811	14855840	14855943	4095	24,17,17	34,18,20	3,1,1	93,60,49	209	203	0	0	0.407,0.478,0.452	0.03,0.016,0.019	0.424
4107	ENSG00000186432.8	KPNA4	chr3	-	160515451	160515580	160521778	160521910	160514076	160514181	160525799	160525844	4107	127,95,77	219175141	344270239	282259230	179	176	1.14077e-08	1.03547e-07	0.363,0.348,0.349	0.545,0.506,0.505	-0.165
4108	ENSG00000186432.8	KPNA4	chr3	-	160521778	160521910	160525799	160525844	160515451	160515580	160525937	160526107	4108	65,62,52	298293274	180155156	374265265	92	179	1.36557e-14	2.1125e-13	0.298,0.292,0.27	0.484,0.532,0.534	-0.23
4122	ENSG00000126226.21	PCID2	chr13	-	113184345	113184487	113195070	113195125	113178965	113179089	113196180	113196222	4122	36,19,20	18,20,13	85,68,76	0,0,0	102	189	0	0	0.787,0.638,0.74	1.0,1.0,1.0	-0.278
4133	ENSG00000139496.15	NUP58	chr13	+	25307805	25307948	25309246	25309282	25301523	25301880	25312882	25313032	4133	95,115,88	22,10,18	267233206	109,114,82	190	83	1.57958e-05	9.93621e-05	0.654,0.834,0.681	0.517,0.472,0.523	0.219
4138	ENSG00000139496.15	NUP58	chr13	+	25309246	25309282	25312882	25313032	25307805	25307948	25313613	25313751	4138	23,16,10	98,86,72	126,103,99	288255184	83	197	3.38657e-06	2.339e-05	0.358,0.306,0.248	0.509,0.489,0.561	-0.216
4139	ENSG00000139496.15	NUP58	chr13	+	25315356	25315467	25320529	25320595	25301523	25301880	25320918	25321093	4139	11,6,4	34,35,37	0,0,0	123,125,98	158	113	3.39184e-11	3.9617e-10	0.188,0.109,0.072	0.0,0.0,0.0	0.123
4141	ENSG00000139496.15	NUP58	chr13	+	25315356	25315467	25320529	25320595	25307805	25307948	25320918	25321093	4141	13,8,4	33,32,29	0,0,0	123,125,98	158	113	2.69784e-14	4.07553e-13	0.22,0.152,0.09	0.0,0.0,0.0	0.154
4143	ENSG00000139496.15	NUP58	chr13	+	25319325	25319350	25320529	25320595	25315356	25315467	25320918	25321093	4143	5,12,2	75,56,47	130,104,86	130140111	72	113	5.66214e-15	9.03775e-14	0.095,0.252,0.063	0.611,0.538,0.549	-0.429
4144	ENSG00000139496.15	NUP58	chr13	+	25320529	25320595	25320918	25321093	25301523	25301880	25324988	25325068	4144	2,4,9	58,50,30	0,0,0	216176169	113	222	4.43221e-09	4.2062e-08	0.063,0.136,0.371	0.0,0.0,0.0	0.19
4145	ENSG00000139496.15	NUP58	chr13	+	25320529	25320595	25320918	25321093	25315356	25315467	25324988	25325068	4145	23,10,8	68,55,32	4,5,9	216176169	113	222	4.72e-12	5.947e-11	0.399,0.263,0.329	0.035,0.053,0.095	0.269
4146	ENSG00000139496.15	NUP58	chr13	+	25320529	25320595	25320918	25321093	25319325	25319350	25324988	25325068	4146	12,10,5	58,49,28	86,92,68	216176169	113	222	0.000319941	0.00164094	0.289,0.286,0.26	0.439,0.507,0.441	-0.184
4147	ENSG00000139496.15	NUP58	chr13	+	25320918	25321093	25324988	25325068	25315356	25315467	25326915	25327034	4147	10,6,4	36,22,35	0,0,1	195180154	222	127	4.27709e-11	4.94303e-10	0.137,0.135,0.061	0.0,0.0,0.004	0.11
4149	ENSG00000139496.15	NUP58	chr13	+	25324988	25325068	25326915	25327034	25320918	25321093	25327429	25327512	4149	77,73,44	30,40,20	201162158	245214189	127	166	3.66631e-10	3.88671e-09	0.77,0.705,0.742	0.517,0.497,0.522	0.227
4152	ENSG00000139496.15	NUP58	chr13	+	25326915	25327034	25327429	25327512	25324988	25325068	25331356	25331558	4152	47,33,41	87,90,62	212192165	302201212	166	130	0.00425762	0.017203	0.297,0.223,0.341	0.355,0.428,0.379	-0.1
4162	ENSG00000138785.14	INTS12	chr4	-	105695515	105695668	105699849	105700014	105686691	105686838	105708637	105709108	4162	14,5,9	1,2,3	32,21,18	0,0,0	212	200	0.00243897	0.0104812	0.93,0.702,0.739	1.0,1.0,1.0	-0.21
4165	ENSG00000164116.16	GUCY1A3	chr4	+	155696755	155697122	155708235	155708294	155667345	155667419	155710541	155711251	4165	103,93,58	35,28,44	151130152	300262233	414	106	3.16058e-11	3.70034e-10	0.43,0.46,0.252	0.114,0.113,0.143	0.257
4166	ENSG00000164116.16	GUCY1A3	chr4	+	155696755	155697122	155710541	155711251	155667345	155667419	155713097	155713583	4166	75,86,50	59,46,30	151130152	609483415	414	757	0	0	0.699,0.774,0.753	0.312,0.33,0.401	0.394
4167	ENSG00000164116.16	GUCY1A3	chr4	+	155696805	155697122	155708235	155708294	155667345	155667419	155710541	155711251	4167	66,48,45	35,28,44	147139128	300262233	364	106	1.00785e-08	9.22169e-08	0.354,0.333,0.229	0.125,0.134,0.138	0.173
4168	ENSG00000164116.16	GUCY1A3	chr4	+	155696805	155697122	155710541	155711251	155667345	155667419	155713097	155713583	4168	38,41,37	59,46,30	147139128	609483415	364	757	5.74867e-10	5.97027e-09	0.573,0.65,0.719	0.334,0.374,0.391	0.281
4170	ENSG00000164116.16	GUCY1A3	chr4	+	155696934	155697122	155708235	155708294	155667345	155667419	155710541	155710611	4170	32,15,12	35,28,44	29,26,24	300262233	235	106	7.64642e-11	8.64463e-10	0.292,0.195,0.11	0.042,0.043,0.044	0.156
4173	ENSG00000164116.16	GUCY1A3	chr4	+	155703931	155703993	155708235	155708294	155696755	155697122	155710541	155711251	4173	99,76,73	46,37,47	349329262	300262233	109	106	0.000773332	0.00369793	0.677,0.666,0.602	0.531,0.55,0.522	0.114
4176	ENSG00000164116.16	GUCY1A3	chr4	+	155708235	155708294	155710541	155711251	155696755	155697122	155713097	155713583	4176	6,10,7	85,61,40	12,16,12	609483415	106	757	8.49963e-06	5.55921e-05	0.335,0.539,0.556	0.123,0.191,0.171	0.315
4177	ENSG00000164116.16	GUCY1A3	chr4	+	155708235	155708294	155713097	155713583	155696755	155697122	155717158	155717302	4177	3,5,4	29,34,32	0,1,0	302267271	106	533	1.03264e-11	1.26397e-10	0.342,0.425,0.386	0.0,0.018,0.0	0.378
4179	ENSG00000164116.16	GUCY1A3	chr4	+	155710541	155711251	155713097	155713583	155696755	155697122	155717158	155717302	4179	31,15,10	29,34,32	0,0,0	302267271	757	533	0	0	0.429,0.237,0.18	0.0,0.0,0.0	0.282
4183	ENSG00000146576.12	C7orf26	chr7	+	6591645	6591867	6594434	6594600	6590016	6590475	6599828	6600356	4183	70,74,67	41,38,38	106,105,90	122,97,81	269	213	0.000291916	0.00150791	0.575,0.607,0.583	0.408,0.462,0.468	0.142
4184	ENSG00000146576.12	C7orf26	chr7	+	6591702	6591867	6594434	6594600	6590143	6590475	6599828	6599892	4184	10,5,15	41,38,38	4,0,1	122,97,81	212	213	1.3139e-11	1.5944e-10	0.197,0.117,0.284	0.032,0.0,0.012	0.185
4190	ENSG00000083635.7	NUFIP1	chr13	-	44949721	44949838	44959380	44959574	44943441	44943674	44965843	44965936	4190	16,23,28	37,37,43	113,73,66	90,61,88	241	164	0.00338121	0.0140216	0.227,0.297,0.307	0.461,0.449,0.338	-0.139
4208	ENSG00000184007.18	PTP4A2	chr1	-	31910037	31910112	31915894	31915987	31906420	31908960	31918969	31919483	4208	149120122	360320303	392321282	606469430	140	122	2.49975e-06	1.75516e-05	0.265,0.246,0.26	0.36,0.374,0.364	-0.109
4209	ENSG00000088179.8	PTPN4	chr2	+	119862535	119862643	119932423	119932549	119759630	119760384	119934799	119934958	4209	5,4,10	17,14,9	0,0,0	36,41,35	155	173	5.58448e-11	6.40398e-10	0.247,0.242,0.554	0.0,0.0,0.0	0.348
4210	ENSG00000088179.8	PTPN4	chr2	+	119862535	119862643	119900717	119900806	119809836	119809991	119915178	119915242	4210	27,21,17	10,3,1	59,35,48	30,22,21	155	136	0.00472094	0.0188538	0.703,0.86,0.937	0.633,0.583,0.667	0.206
4218	ENSG00000088179.8	PTPN4	chr2	+	119932423	119932549	119934799	119934958	119862535	119862643	119945080	119945240	4218	28,17,26	30,15,17	0,0,0	72,47,55	173	206	0	0	0.526,0.574,0.646	0.0,0.0,0.0	0.582
4244	ENSG00000024526.16	DEPDC1	chr1	-	68488373	68488504	68488915	68489034	68486936	68486984	68489451	68489485	4244	60,45,52	22,29,29	242162121	185166165	166	178	0.000675047	0.00326593	0.745,0.625,0.658	0.584,0.511,0.44	0.164
4250	ENSG00000131373.14	HACL1	chr3	-	15589539	15589612	15591599	15591680	15582876	15582989	15596383	15596424	4250	15,12,14	1,0,0	28,26,52	4,6,6	128	120	6.66096e-05	0.000380008	0.934,1.0,1.0	0.868,0.802,0.89	0.125
4264	ENSG00000084070.11	SMAP2	chr1	+	40413015	40413102	40415271	40415381	40373696	40374223	40416175	40416341	4264	6,9,6	45,27,20	1,5,4	226184142	134	157	7.21031e-10	7.38975e-09	0.135,0.281,0.26	0.005,0.031,0.032	0.203
4265	ENSG00000084070.11	SMAP2	chr1	+	40415271	40415381	40416175	40416341	40413015	40413102	40416779	40417096	4265	7,4,3	45,40,40	0,0,0	244206173	157	213	1.2177e-08	1.10428e-07	0.174,0.119,0.092	0.0,0.0,0.0	0.128
4282	ENSG00000127995.16	CASD1	chr7	+	94528187	94528250	94533204	94533249	94527161	94527206	94533678	94533758	4282	33,19,9	5,3,8	45,40,27	39,36,26	110	92	0.00426006	0.0172082	0.847,0.841,0.485	0.491,0.482,0.465	0.245
4285	ENSG00000100227.17	POLDIP3	chr22	-	42587505	42587572	42595536	42595603	42583720	42585968	42596185	42596365	4285	20,13,17	54,57,75	1,0,0	219135142	114	114	0	0	0.27,0.186,0.185	0.005,0.0,0.0	0.212
4288	ENSG00000100227.17	POLDIP3	chr22	-	42591954	42592084	42595536	42595614	42583720	42585968	42596185	42596365	4288	174142149	49,44,35	295260249	8,1,0	125	177	0	0	0.834,0.82,0.858	0.981,0.997,1.0	-0.155
4289	ENSG00000100227.17	POLDIP3	chr22	-	42591954	42592084	42596185	42596365	42583720	42585968	42599697	42599793	4289	239203188	36,29,21	364268251	8,1,0	227	177	0	0	0.838,0.845,0.875	0.973,0.995,1.0	-0.137
4293	ENSG00000100227.17	POLDIP3	chr22	-	42591954	42592084	42596185	42596365	42587505	42587572	42599697	42599793	4293	220190178	77,82,73	364268251	292202231	227	177	1.84246e-09	1.81784e-08	0.69,0.644,0.655	0.493,0.508,0.459	0.176
4294	ENSG00000100227.17	POLDIP3	chr22	-	42596185	42596365	42599697	42599793	42583720	42585968	42601969	42602056	4294	46,56,40	23,14,13	207198185	0,2,0	143	227	0	0	0.76,0.864,0.83	1.0,0.994,1.0	-0.18
4296	ENSG00000100227.17	POLDIP3	chr22	-	42596185	42596365	42599697	42599793	42591954	42592084	42601969	42602056	4296	33,46,29	15,17,14	207198185	0,2,0	143	227	0	0	0.777,0.811,0.767	1.0,0.994,1.0	-0.213
4298	ENSG00000100227.17	POLDIP3	chr22	-	42599697	42599793	42601969	42602056	42596185	42596365	42602769	42603160	4298	45,40,37	321289284	342278276	388281267	134	143	0	0	0.13,0.129,0.122	0.485,0.514,0.525	-0.381
4305	ENSG00000044524.10	EPHA3	chr3	+	89450176	89450370	89472463	89472619	89449224	89449374	89479396	89482134	4305	50,52,68	29,23,25	373320303	341250259	241	203	0.000215076	0.00113252	0.592,0.656,0.696	0.48,0.519,0.496	0.15
4307	ENSG00000138778.11	CENPE	chr4	-	103141749	103141908	103143247	103143406	103140813	103141104	103144330	103144618	4307	32,47,26	13,9,6	184111145	96,95,79	206	206	0.000530323	0.00261749	0.711,0.839,0.813	0.657,0.539,0.647	0.173
4308	ENSG00000138778.11	CENPE	chr4	-	103194228	103194294	103194373	103194441	103185809	103185861	103194602	103194684	4308	8,10,7	15,19,13	113,89,77	95,84,85	115	113	0.00795797	0.0298982	0.344,0.341,0.346	0.539,0.51,0.471	-0.163
4309	ENSG00000138778.11	CENPE	chr4	-	103196162	103196252	103196758	103196850	103195919	103196038	103198263	103198349	4309	38,25,18	25,21,18	95,119,91	197146134	139	137	0.00212202	0.00924664	0.6,0.54,0.496	0.322,0.445,0.401	0.156
4314	ENSG00000111247.14	RAD51AP1	chr12	+	4545218	4545312	4545781	4545832	4543762	4543911	4546308	4546418	4314	0,0,0	3,2,3	3,2,4	9,10,15	141	98	0.00026278	0.00136863	0.0,0.0,0.0	0.188,0.122,0.156	-0.155
4324	ENSG00000067365.14	METTL22	chr16	+	8641130	8641184	8642126	8642207	8628729	8629110	8642462	8642565	4324	18,20,12	67,69,51	0,0,0	89,53,71	101	128	0	0	0.254,0.269,0.23	0.0,0.0,0.0	0.251
4330	ENSG00000136238.17	RAC1	chr7	+	6400125	6400188	6401867	6402027	6387211	6387283	6402315	6402481	4330	75,50,50	888769661	4,0,2	13051107992	110	207	0	0	0.137,0.109,0.125	0.006,0.0,0.004	0.12
4331	ENSG00000136238.17	RAC1	chr7	+	6400125	6400188	6401867	6402027	6391923	6392041	6402315	6402481	4331	571465423	887777664	560414387	13051107992	110	207	1.35476e-06	9.83645e-06	0.548,0.53,0.545	0.447,0.413,0.423	0.113
4339	ENSG00000225138.7	CTD-2228K2.7	chr5	+	476231	476563	477243	477336	475136	475319	477805	477849	4339	0,1,0	2,3,1	1,4,3	5,3,4	379	140	0.00104865	0.00487663	0.0,0.11,0.0	0.069,0.33,0.217	-0.169
4351	ENSG00000142230.11	SAE1	chr19	+	47169817	47169923	47197232	47197377	47155113	47155213	47203670	47203740	4351	238228176	166180170	279244201	346288249	153	192	0.000250242	0.001307	0.643,0.614,0.565	0.503,0.515,0.503	0.1
4407	ENSG00000165732.12	DDX21	chr10	+	68978841	68978976	68981536	68981581	68973544	68973664	68982542	68985067	4407	123,101,86	82,104,85	7,11,9	626502434	182	92	0	0	0.431,0.329,0.338	0.006,0.011,0.01	0.357
4425	ENSG00000164944.11	KIAA1429	chr8	-	94530962	94531085	94534838	94535007	94529069	94529342	94537102	94537151	4425	16,7,17	60,47,28	103,127,73	112,114,74	216	170	1.48872e-06	1.07721e-05	0.173,0.105,0.323	0.42,0.467,0.437	-0.241
4429	ENSG00000164944.11	KIAA1429	chr8	-	94537102	94537151	94543826	94543942	94534838	94535007	94553384	94553523	4429	35,57,31	5,6,9	169120109	56,61,34	163	96	0.00273001	0.0115923	0.805,0.848,0.67	0.64,0.537,0.654	0.164
4436	ENSG00000125814.17	NAPB	chr20	-	23394921	23394999	23402992	23403072	23390208	23390264	23421304	23421414	4436	5,6,8	7,12,14	51,28,24	22,27,23	127	125	0.011806	0.0422331	0.413,0.33,0.36	0.695,0.505,0.507	-0.201
4441	ENSG00000156411.9	C14orf2	chr14	-	103913960	103913984	103915065	103915189	103912301	103912694	103920939	103921208	4441	111,106,80	289246193	23,15,39	339321268	171	71	0	0	0.138,0.152,0.147	0.027,0.019,0.057	0.111
4443	ENSG00000066455.12	GOLGA5	chr14	+	92797407	92797981	92806735	92806963	92794230	92794456	92809299	92809519	4443	66,67,40	11,6,7	105,80,84	184133123	621	275	0	0	0.727,0.832,0.717	0.202,0.21,0.232	0.544
4454	ENSG00000123268.8	ATF1	chr12	+	50780139	50780238	50795908	50796009	50764077	50764307	50809455	50809475	4454	67,70,83	196178140	170,123,94	145140115	146	148	3.84141e-07	2.96585e-06	0.257,0.285,0.375	0.543,0.471,0.453	-0.183
4455	ENSG00000123268.8	ATF1	chr12	+	50780139	50780238	50809455	50809589	50764291	50764307	50814009	50814192	4455	68,69,76	173141107	170,123,94	146145130	146	181	0.00126729	0.00580225	0.328,0.378,0.468	0.591,0.513,0.473	-0.134
4457	ENSG00000123268.8	ATF1	chr12	+	50795908	50796009	50809455	50809589	50764291	50764307	50814009	50814192	4457	60,66,49	173141107	4,2,1	146145130	148	181	0	0	0.298,0.364,0.359	0.032,0.017,0.009	0.321
4458	ENSG00000123268.8	ATF1	chr12	+	50795908	50796009	50814009	50814192	50764291	50764307	50814279	50814439	4458	60,63,50	186149153	0,1,1	223216180	148	230	0	0	0.334,0.397,0.337	0.0,0.007,0.009	0.351
4459	ENSG00000123268.8	ATF1	chr12	+	50795908	50796009	50809455	50809589	50780139	50780238	50814009	50814192	4459	79,61,70	172141111	145146109	146145130	148	181	5.84576e-06	3.90451e-05	0.36,0.346,0.435	0.548,0.552,0.506	-0.155
4460	ENSG00000123268.8	ATF1	chr12	+	50795908	50796009	50814009	50814192	50780139	50780238	50814279	50814439	4460	79,58,71	188149153	141145109	223216180	148	230	0.00203683	0.00891214	0.395,0.377,0.419	0.496,0.511,0.485	-0.1
4471	ENSG00000116128.10	BCL9	chr1	+	147614426	147614616	147615802	147615902	147612882	147613199	147618815	147621057	4471	175160108	155128117	122,101,87	204149165	237	147	1.93779e-06	1.37989e-05	0.412,0.437,0.364	0.271,0.296,0.246	0.133
4472	ENSG00000184349.12	EFNA5	chr5	-	107387234	107387315	107427216	107427509	107376888	107381376	107670488	107670895	4472	1125954816	299266260	842706685	137711561030	340	128	0	0	0.586,0.575,0.542	0.187,0.187,0.2	0.376
4473	ENSG00000184349.12	EFNA5	chr5	-	107387705	107387771	107427216	107427509	107381237	107381376	107670488	107670627	4473	1125954816	163158139	842706685	70,75,60	340	113	3.38959e-06	2.34054e-05	0.696,0.667,0.661	0.8,0.758,0.791	-0.108
4474	ENSG00000184349.12	EFNA5	chr5	-	107387705	107387771	107427216	107427509	107387234	107387315	107670488	107670895	4474	876735640	176149126	838701676	938750725	340	113	0	0	0.623,0.621,0.628	0.229,0.237,0.237	0.39
4487	ENSG00000151835.14	SACS	chr13	-	23358334	23358481	23365165	23365277	23354518	23356007	23368401	23368444	4487	75,57,58	11,14,9	55,45,49	66,45,37	159	194	3.06422e-14	4.60784e-13	0.893,0.832,0.887	0.504,0.55,0.618	0.313
4496	ENSG00000004866.19	ST7	chr7	+	117136080	117136235	117209786	117209937	117131884	117131960	117229761	117230099	4496	223230203	35,36,27	462366307	4,1,2	202	198	0	0	0.862,0.862,0.881	0.991,0.997,0.993	-0.125
4503	ENSG00000004866.19	ST7	chr7	+	117170861	117170976	117219083	117219176	117131884	117131960	117229761	117230103	4503	12,9,1	8,8,4	2,0,0	6,3,5	162	140	4.2047e-05	0.000247411	0.565,0.493,0.178	0.224,0.0,0.0	0.337
4512	ENSG00000004866.19	ST7	chr7	+	117189320	117189393	117209786	117209937	117170861	117170976	117229761	117230099	4512	174162139	36,41,33	233240213	4,1,2	120	198	0	0	0.889,0.867,0.874	0.99,0.997,0.994	-0.117
4522	ENSG00000079387.13	SENP1	chr12	-	48096342	48096427	48097993	48098124	48088552	48088960	48101468	48101516	4522	29,17,19	53,61,39	97,77,51	113,90,89	178	132	0.00379819	0.0155526	0.289,0.171,0.265	0.389,0.388,0.298	-0.117
4531	ENSG00000138398.15	PPIG	chr2	+	169604025	169604102	169604186	169604261	169584339	169584490	169606038	169606146	4531	69,60,34	98,92,70	0,0,0	262263212	124	122	0	0	0.409,0.391,0.323	0.0,0.0,0.0	0.374
4533	ENSG00000138398.15	PPIG	chr2	+	169608670	169608758	169614463	169614493	169606038	169606146	169614584	169614724	4533	13,7,7	29,46,29	2,0,2	64,56,46	135	77	1.51443e-08	1.36005e-07	0.204,0.08,0.121	0.018,0.0,0.024	0.121
4541	ENSG00000161395.13	PGAP3	chr17	-	39676613	39676755	39684596	39684749	39674616	39674679	39685921	39686019	4541	19,27,12	0,0,0	67,49,52	18,2,8	200	189	7.54063e-07	5.65528e-06	1.0,1.0,1.0	0.779,0.959,0.86	0.134
4548	ENSG00000172530.20	BANP	chr16	+	87981035	87981127	87984059	87984259	87951431	87951515	88006089	88006265	4548	6,6,13	1,2,4	6,4,2	21,8,22	139	247	5.30638e-08	4.49418e-07	0.914,0.842,0.852	0.337,0.47,0.139	0.554
4549	ENSG00000172530.20	BANP	chr16	+	87981035	87981127	88006089	88006265	87951431	87951515	88018427	88018455	4549	6,10,9	14,4,5	6,4,2	48,30,59	139	223	1.26323e-07	1.0276e-06	0.407,0.8,0.743	0.167,0.176,0.052	0.518
4550	ENSG00000172530.20	BANP	chr16	+	87984059	87984259	88006089	88006265	87951431	87951515	88018427	88018455	4550	2,3,5	14,4,5	0,0,0	48,30,59	247	223	8.5847e-08	7.11403e-07	0.114,0.404,0.474	0.0,0.0,0.0	0.331
4555	ENSG00000172530.20	BANP	chr16	+	88033108	88033245	88037972	88038011	88018427	88018667	88072068	88072212	4555	5,6,3	7,5,5	0,1,4	22,10,11	184	86	0.000220875	0.00116161	0.25,0.359,0.219	0.0,0.045,0.145	0.213
4564	ENSG00000050820.16	BCAR1	chr16	-	75234888	75235986	75237182	75237344	75228186	75230023	75242469	75243090	4564	20,20,23	52,35,40	276189210	15,7,6	209	1145	0	0	0.678,0.758,0.759	0.99,0.993,0.995	-0.261
4565	ENSG00000050820.16	BCAR1	chr16	-	75234888	75235986	75242469	75243090	75229102	75230023	75265824	75266007	4565	8,11,8	26,11,12	46,51,54	2,1,1	668	1145	0	0	0.345,0.632,0.533	0.975,0.989,0.989	-0.481
4567	ENSG00000050820.16	BCAR1	chr16	-	75237182	75237344	75242469	75243090	75229029	75230023	75251470	75251609	4567	21,14,22	2,1,2	36,41,34	0,0,2	668	209	0.00515682	0.0203557	0.767,0.814,0.775	1.0,1.0,0.842	-0.162
4568	ENSG00000050820.16	BCAR1	chr16	-	75237182	75237344	75242469	75243090	75236827	75236998	75251470	75251482	4568	17,14,19	13,8,4	36,41,34	217149177	668	209	3.46172e-10	3.68565e-09	0.29,0.354,0.598	0.049,0.079,0.057	0.352
4572	ENSG00000004455.16	AK2	chr1	-	33013206	33013402	33014521	33014594	33007939	33010833	33021592	33021703	4572	345320253	187,151,96	73,59,56	285263205	120	243	0	0	0.789,0.811,0.842	0.342,0.312,0.356	0.477
4575	ENSG00000004455.16	AK2	chr1	-	33021366	33021461	33021592	33021703	33014521	33014594	33024441	33024567	4575	131012531036	621621535	856722639	1102887823	158	142	0	0	0.655,0.645,0.635	0.411,0.422,0.411	0.23
4576	ENSG00000004455.16	AK2	chr1	-	33021366	33021461	33024441	33024567	33014521	33014594	33036735	33036870	4576	854805594	617621527	632559504	1103887823	173	142	1.44329e-15	2.42258e-14	0.532,0.516,0.481	0.32,0.341,0.335	0.178
4601	ENSG00000006712.14	PAF1	chr19	-	39389092	39389198	39389479	39389546	39388946	39389015	39390068	39390161	4601	6,11,8	97,101,71	0,0,0	320282284	114	153	3.30513e-13	4.57512e-12	0.077,0.128,0.131	0.0,0.0,0.0	0.112
4604	ENSG00000163743.13	RCHY1	chr4	-	75491888	75491933	75508819	75508935	75490580	75491782	75509176	75509296	4604	124,89,86	25,18,19	262192153	119,138,87	163	92	1.39407e-08	1.25699e-07	0.737,0.736,0.719	0.554,0.44,0.498	0.233
4605	ENSG00000163743.13	RCHY1	chr4	-	75494100	75494179	75508819	75508935	75490580	75491782	75509176	75509296	4605	124,89,86	65,68,37	262192153	0,0,0	163	126	0	0	0.596,0.503,0.642	1.0,1.0,1.0	-0.42
4606	ENSG00000163743.13	RCHY1	chr4	-	75508819	75508935	75509176	75509296	75494100	75494179	75514196	75514286	4606	120,99,90	184160147	229144168	203157151	167	163	3.54541e-05	0.000211007	0.389,0.377,0.374	0.524,0.472,0.521	-0.126
4612	ENSG00000185246.17	PRPF39	chr14	+	45096102	45096228	45096886	45097005	45095220	45095563	45102528	45102696	4612	158151122	161171112	148,119,97	74,63,46	173	166	2.27748e-07	1.79919e-06	0.485,0.459,0.511	0.657,0.644,0.669	-0.172
4615	ENSG00000185246.17	PRPF39	chr14	+	45107450	45107616	45108414	45108522	45102528	45102696	45109615	45109780	4615	167113119	74,85,94	43,31,26	83,35,49	213	155	8.71711e-06	5.68889e-05	0.622,0.492,0.48	0.274,0.392,0.279	0.216
4625	ENSG00000162959.13	MEMO1	chr2	-	31869847	31869952	31920797	31920910	31867977	31868492	31943301	31943383	4625	27,15,14	59,47,45	14,7,9	150131143	160	152	5.16727e-11	5.94165e-10	0.303,0.233,0.228	0.081,0.048,0.056	0.193
4632	ENSG00000162959.13	MEMO1	chr2	-	31917925	31918037	31920797	31920910	31867977	31868492	31943301	31943383	4632	27,15,14	6,0,2	14,7,9	0,0,0	160	159	0.000700906	0.0033833	0.817,1.0,0.874	1.0,1.0,1.0	-0.103
4636	ENSG00000162959.13	MEMO1	chr2	-	31917925	31918037	31920797	31920910	31891991	31892134	31943301	31943383	4636	27,15,13	71,46,55	14,7,9	130127100	160	159	1.16581e-07	9.53023e-07	0.274,0.245,0.19	0.097,0.052,0.082	0.159
4637	ENSG00000162959.13	MEMO1	chr2	-	31920797	31920910	31932066	31932135	31865059	31868492	31943301	31943383	4637	52,45,41	27,15,14	122,112,88	14,7,9	116	160	8.584e-09	7.91294e-08	0.727,0.805,0.802	0.923,0.957,0.931	-0.159
4648	ENSG00000086062.12	B4GALT1	chr9	-	33120418	33120606	33135188	33135424	33113773	33113878	33166757	33167356	4648	105,87,75	50,32,33	180159153	1,2,2	283	235	0	0	0.636,0.693,0.654	0.993,0.985,0.985	-0.327
4649	ENSG00000169967.16	MAP3K2	chr2	-	127325727	127325807	127326686	127326817	127324173	127324241	127329920	127330008	4649	96,79,82	75,54,56	125107102	135105119	178	127	0.00613421	0.0237484	0.477,0.511,0.511	0.398,0.421,0.379	0.1
4650	ENSG00000117523.15	PRRC2C	chr1	+	171523220	171523354	171523434	171523522	171522176	171522259	171524820	171524965	4650	131118100	90,77,81	264235216	311248256	181	135	0.000212298	0.00111969	0.521,0.533,0.479	0.388,0.414,0.386	0.115
4652	ENSG00000117523.15	PRRC2C	chr1	+	171524820	171524965	171532342	171532961	171522176	171522259	171535427	171535597	4652	9,5,10	147121103	0,0,0	404305347	192	666	4.52971e-14	6.68595e-13	0.175,0.125,0.252	0.0,0.0,0.0	0.184
4656	ENSG00000117523.15	PRRC2C	chr1	+	171587647	171587751	171588378	171588505	171587002	171587221	171591586	171593511	4656	17,35,31	63,55,48	237202179	139130103	151	174	5.96962e-08	5.03574e-07	0.237,0.423,0.427	0.663,0.642,0.667	-0.295
4658	ENSG00000197223.11	C1D	chr2	-	68045987	68046043	68046343	68046410	68041129	68043053	68047172	68047319	4658	15,16,7	60,55,35	67,55,54	78,65,61	114	103	4.24021e-09	4.03045e-08	0.184,0.208,0.153	0.437,0.433,0.444	-0.256
4660	ENSG00000197223.11	C1D	chr2	-	68046343	68046410	68047172	68047319	68045987	68046043	68062957	68063025	4660	33,35,25	56,31,25	33,31,42	99,121,93	194	114	3.4482e-05	0.000205759	0.257,0.399,0.37	0.164,0.131,0.21	0.174
4661	ENSG00000197223.11	C1D	chr2	-	68047172	68047315	68053060	68053137	68045987	68046043	68062957	68063009	4661	4,1,3	19,21,16	3,8,5	2,2,1	124	190	6.2291e-09	5.80905e-08	0.244,0.068,0.223	0.697,0.86,0.885	-0.636
4701	ENSG00000104408.9	EIF3E	chr8	-	108217333	108217460	108229069	108229195	108214606	108214716	108248612	108248719	4701	18,19,12	3,2,8	7,7,6	0,0,0	173	174	5.64465e-06	3.77786e-05	0.858,0.905,0.601	1.0,1.0,1.0	-0.212
4715	ENSG00000126070.19	AGO3	chr1	+	35945691	35945863	35966954	35967075	35931077	35931445	35972023	35972232	4715	64,55,38	41,33,21	68,65,36	84,58,47	219	168	0.0011583	0.00534226	0.545,0.561,0.581	0.383,0.462,0.37	0.157
4718	ENSG00000126070.19	AGO3	chr1	+	35973374	35973511	36004340	36004475	35972023	35972232	36008896	36009044	4718	34,19,18	1,4,2	91,79,59	0,0,0	184	182	0.00734304	0.0278636	0.971,0.825,0.899	1.0,1.0,1.0	-0.102
4719	ENSG00000126070.19	AGO3	chr1	+	35973374	35973511	36004340	36004475	35972023	35972232	36013629	36013752	4719	30,21,19	1,3,4	91,79,59	0,0,0	184	182	0.00099077	0.00462854	0.967,0.874,0.825	1.0,1.0,1.0	-0.111
4723	ENSG00000126070.19	AGO3	chr1	+	36008689	36008777	36008896	36009044	35973374	35973511	36009474	36009594	4723	2,3,1	21,8,11	0,0,0	67,50,47	135	195	0.00256714	0.0109703	0.121,0.351,0.116	0.0,0.0,0.0	0.196
4745	ENSG00000167987.10	VPS37C	chr11	-	61134035	61134207	61138736	61138835	61130255	61132539	61161390	61161617	4745	11,10,5	1,12,5	91,57,55	2,3,2	146	219	3.99513e-07	3.08132e-06	0.943,0.556,0.6	0.986,0.966,0.976	-0.276
4746	ENSG00000167987.10	VPS37C	chr11	-	61134035	61134207	61138736	61138835	61132443	61132539	61161080	61161136	4746	1,3,0	1,10,3	4,1,6	1,0,0	146	219	1.00826e-07	8.29954e-07	0.6,0.31,0.0	0.857,1.0,1.0	-0.649
4750	ENSG00000047249.16	ATP6V1H	chr8	-	53743576	53743690	53801798	53801896	53715556	53716024	53814661	53814766	4750	48,53,30	49,59,34	18,21,9	158117123	145	161	0	0	0.521,0.499,0.495	0.112,0.166,0.075	0.387
4751	ENSG00000047249.16	ATP6V1H	chr8	-	53743576	53743690	53814661	53814766	53715556	53716024	53817416	53817530	4751	130,136,91	50,57,34	165153143	158117123	152	161	4.85281e-08	4.12656e-07	0.734,0.716,0.739	0.525,0.581,0.552	0.177
4752	ENSG00000047249.16	ATP6V1H	chr8	-	53743576	53743690	53801798	53801896	53715672	53716024	53811163	53811217	4752	97,85,54	50,57,34	155130113	158117123	145	161	0.000604798	0.00295308	0.683,0.623,0.638	0.521,0.552,0.505	0.122
4756	ENSG00000047249.16	ATP6V1H	chr8	-	53801798	53801896	53841577	53841725	53715556	53716024	53843033	53843558	4756	125,113,75	15,9,11	180140133	0,0,0	195	145	5.77316e-14	8.47484e-13	0.861,0.903,0.835	1.0,1.0,1.0	-0.134
4757	ENSG00000047249.16	ATP6V1H	chr8	-	53801798	53801896	53811163	53811217	53715672	53716024	53814661	53814766	4757	54,30,32	48,53,30	78,56,62	18,21,9	101	145	1.53694e-09	1.52812e-08	0.618,0.448,0.605	0.862,0.793,0.908	-0.297
4758	ENSG00000047249.16	ATP6V1H	chr8	-	53801798	53801896	53811163	53811217	53743576	53743690	53814661	53814766	4758	52,26,31	37,44,21	78,56,62	18,21,9	101	145	2.79478e-06	1.94983e-05	0.669,0.459,0.679	0.862,0.793,0.908	-0.252
4763	ENSG00000047249.16	ATP6V1H	chr8	-	53814661	53814766	53832983	53833086	53715556	53716024	53841577	53841725	4763	77,52,48	12,10,1	75,81,84	0,0,0	150	152	4.9015e-09	4.62783e-08	0.867,0.84,0.98	1.0,1.0,1.0	-0.104
4767	ENSG00000047249.16	ATP6V1H	chr8	-	53814661	53814766	53829443	53829533	53801798	53801896	53832983	53833086	4767	118,97,110	33,45,22	177193150	18,21,9	137	152	3.93539e-08	3.38435e-07	0.799,0.705,0.847	0.916,0.911,0.949	-0.142
4768	ENSG00000047249.16	ATP6V1H	chr8	-	53814661	53814766	53832983	53833086	53801798	53801896	53841577	53841725	4768	78,51,50	33,44,22	75,81,84	18,21,9	150	152	5.63009e-05	0.000325208	0.705,0.54,0.697	0.809,0.796,0.904	-0.189
4775	ENSG00000047249.16	ATP6V1H	chr8	-	53829443	53829533	53832983	53833086	53814661	53814766	53841577	53841725	4775	77,52,49	17,3,10	75,81,84	0,0,0	150	137	1.05271e-11	1.28745e-10	0.805,0.941,0.817	1.0,1.0,1.0	-0.146
4776	ENSG00000047249.16	ATP6V1H	chr8	-	53829443	53829533	53841577	53841725	53814661	53814766	53843033	53843262	4776	123,113,76	14,6,11	180140133	0,0,0	195	137	1.92857e-12	2.49032e-11	0.861,0.93,0.829	1.0,1.0,1.0	-0.127
4784	ENSG00000111319.12	SCNN1A	chr12	-	6355776	6355880	6363442	6363710	6348949	6349005	6374367	6374803	4784	61,43,47	6,3,6	113,106,88	0,1,0	315	151	5.61759e-08	4.75232e-07	0.83,0.873,0.79	1.0,0.981,1.0	-0.163
4810	ENSG00000124225.15	PMEPA1	chr20	-	57653032	57653086	57659542	57659697	57648391	57652598	57709473	57709902	4810	135,124,90	104,92,71	143,95,126	225221164	202	101	3.07639e-08	2.67751e-07	0.394,0.403,0.388	0.241,0.177,0.278	0.163
4821	ENSG00000163104.17	SMARCAD1	chr4	+	94274737	94274797	94274889	94274965	94270727	94270818	94276338	94276474	4821	3,5,0	27,11,6	0,0,0	66,69,52	107	123	0.000157409	0.00085003	0.113,0.343,0.0	0.0,0.0,0.0	0.152
4822	ENSG00000163104.17	SMARCAD1	chr4	+	94274737	94274797	94274889	94274965	94273616	94273716	94276338	94276474	4822	5,4,3	24,8,4	72,66,75	66,69,52	107	123	0.00233624	0.0100763	0.193,0.365,0.463	0.556,0.524,0.624	-0.228
4824	ENSG00000109920.12	FNBP4	chr11	-	47722975	47723316	47724467	47724778	47719928	47720086	47731373	47731561	4824	104,74,79	66,47,41	113,98,89	129,88,76	358	388	0.00152495	0.00686309	0.631,0.631,0.676	0.487,0.547,0.559	0.115
4834	ENSG00000107929.14	LARP4B	chr10	-	812920	813213	814741	814850	806913	808272	814945	815010	4834	31,25,20	13,11,10	227208204	14,9,11	156	340	2.23743e-12	2.87411e-11	0.839,0.832,0.813	0.972,0.981,0.976	-0.148
4835	ENSG00000107929.14	LARP4B	chr10	-	814945	815070	817724	817889	806913	813213	820799	820845	4835	32,35,12	15,9,9	403371322	0,0,0	212	172	0	0	0.634,0.759,0.52	1.0,1.0,1.0	-0.362
4836	ENSG00000107929.14	LARP4B	chr10	-	814945	815070	820799	820845	806913	813213	825064	825316	4836	26,27,20	14,11,7	122126101	0,0,0	93	172	0	0	0.775,0.819,0.841	1.0,1.0,1.0	-0.188
4840	ENSG00000107929.14	LARP4B	chr10	-	829384	829594	829680	829734	825763	825870	830866	830977	4840	5,8,7	74,78,70	80,65,65	246191205	101	257	9.63696e-09	8.82316e-08	0.147,0.207,0.203	0.453,0.464,0.447	-0.269
4843	ENSG00000107929.14	LARP4B	chr10	-	829680	829734	830866	830977	829384	829594	836402	836506	4843	55,40,41	49,58,38	283244213	191160142	158	101	0.00557148	0.0217978	0.418,0.306,0.408	0.486,0.494,0.489	-0.112
4844	ENSG00000107929.14	LARP4B	chr10	-	829680	829734	836402	836506	829384	829594	842931	843068	4844	130,139,85	41,38,27	305255260	191160142	151	101	1.70984e-06	1.22672e-05	0.68,0.71,0.678	0.516,0.516,0.551	0.162
4845	ENSG00000107929.14	LARP4B	chr10	-	844976	845055	863742	863883	842931	843068	864122	864270	4845	66,68,53	20,38,25	226193165	207185166	188	126	3.29203e-05	0.000197076	0.689,0.545,0.587	0.423,0.411,0.4	0.196
4846	ENSG00000107929.14	LARP4B	chr10	-	844976	845055	864122	864270	842931	843068	884446	884506	4846	65,84,60	20,37,25	160138118	207185166	195	126	7.80487e-14	1.13448e-12	0.677,0.595,0.608	0.333,0.325,0.315	0.302
4871	ENSG00000181544.13	FANCB	chrX	-	14853038	14853167	14857861	14857954	14850504	14850674	14859181	14859334	4871	20,13,12	0,3,2	22,12,14	16,9,8	140	176	8.76423e-06	5.71838e-05	1.0,0.845,0.883	0.634,0.626,0.688	0.26
4872	ENSG00000104320.13	NBN	chr8	-	89943252	89943366	89946139	89946295	89933335	89935612	89947823	89947892	4872	62,63,60	23,24,12	208184152	2,1,3	203	161	0	0	0.681,0.676,0.799	0.988,0.993,0.976	-0.267
4873	ENSG00000104320.13	NBN	chr8	-	89943252	89943366	89947823	89947892	89933335	89935612	89953243	89953691	4873	63,52,42	30,31,24	178123133	0,0,1	116	161	0	0	0.745,0.7,0.708	1.0,1.0,0.995	-0.281
4881	ENSG00000104320.13	NBN	chr8	-	89970363	89970557	89981374	89981523	89955282	89955555	89982721	89982855	4881	52,42,28	9,1,8	145,110,95	0,0,0	196	241	8.32629e-09	7.68255e-08	0.877,0.981,0.811	1.0,1.0,1.0	-0.11
4882	ENSG00000104320.13	NBN	chr8	-	89970363	89970557	89982721	89982855	89955282	89955555	89984524	89984716	4882	76,73,106	19,18,9	231192161	0,0,0	181	241	0	0	0.842,0.844,0.94	1.0,1.0,1.0	-0.125
4891	ENSG00000104320.13	NBN	chr8	-	89980733	89980893	89981374	89981523	89964409	89964507	89981952	89982002	4891	10,8,15	1,1,5	24,24,16	0,0,0	196	207	0.000522313	0.00258054	0.914,0.894,0.76	1.0,1.0,1.0	-0.144
4894	ENSG00000104320.13	NBN	chr8	-	89980733	89980893	89981374	89981523	89970363	89970557	89981952	89982002	4894	12,9,12	10,9,8	24,24,16	0,0,0	196	207	2.06501e-14	3.14846e-13	0.559,0.514,0.613	1.0,1.0,1.0	-0.438
4895	ENSG00000104320.13	NBN	chr8	-	89980733	89980893	89981374	89981523	89970363	89970557	89982721	89982855	4895	54,41,27	9,13,12	145,110,95	0,0,4	196	207	4.77396e-15	7.67801e-14	0.864,0.769,0.704	1.0,1.0,0.962	-0.208
4897	ENSG00000104320.13	NBN	chr8	-	89980733	89980893	89981374	89981523	89971172	89971290	89982721	89982855	4897	59,45,28	1,4,13	145,110,95	7,0,4	196	207	0.00154796	0.00695502	0.984,0.922,0.695	0.956,1.0,0.962	-0.106
4902	ENSG00000011243.17	AKAP8L	chr19	-	15400294	15400358	15400793	15400864	15398629	15399410	15400946	15401043	4902	55,80,27	20,18,19	111,118,99	138143103	118	111	4.04859e-06	2.76847e-05	0.721,0.807,0.572	0.431,0.437,0.475	0.252
4914	ENSG00000062650.17	WAPL	chr10	-	86467278	86467506	86470991	86471103	86460398	86460496	86472207	86472344	4914	23,37,29	7,11,8	70,57,58	0,0,0	159	275	2.77789e-12	3.54528e-11	0.85,0.853,0.862	1.0,1.0,1.0	-0.145
4915	ENSG00000062650.17	WAPL	chr10	-	86467278	86467506	86470991	86471103	86461175	86461287	86472207	86472344	4915	31,45,42	35,44,25	71,57,58	122,92,110	159	275	0.000614987	0.00299739	0.605,0.639,0.744	0.502,0.517,0.477	0.164
4917	ENSG00000154914.16	USP43	chr17	+	9666647	9666751	9686797	9686909	9656402	9656534	9693126	9693230	4917	1,4,6	15,19,7	100,94,58	49,58,51	151	159	6.24862e-05	0.000358141	0.066,0.181,0.474	0.682,0.631,0.545	-0.379
4918	ENSG00000154914.16	USP43	chr17	+	9674890	9674983	9676745	9676881	9666647	9666751	9680230	9680366	4918	3,0,0	1,2,2	95,85,59	57,48,43	140	183	0.0110288	0.0397941	0.797,0.0,0.0	0.685,0.698,0.642	-0.409
4919	ENSG00000154914.16	USP43	chr17	+	9680230	9680366	9686797	9686909	9645536	9646136	9693126	9693230	4919	4,0,4	13,17,7	0,0,0	49,58,51	183	159	0.000180885	0.00096536	0.211,0.0,0.332	0.0,0.0,0.0	0.181
4920	ENSG00000154914.16	USP43	chr17	+	9680230	9680366	9686797	9686909	9656402	9656534	9693126	9693230	4920	7,0,11	15,19,7	0,2,0	49,58,51	183	159	8.81659e-07	6.55247e-06	0.288,0.0,0.577	0.0,0.029,0.0	0.279
4921	ENSG00000154914.16	USP43	chr17	+	9680230	9680366	9686797	9686909	9666647	9666751	9693126	9693230	4921	4,2,2	13,16,9	0,0,0	49,58,51	183	159	9.95078e-05	0.000553093	0.211,0.098,0.162	0.0,0.0,0.0	0.157
4923	ENSG00000154914.16	USP43	chr17	+	9709955	9710114	9711967	9712132	9701114	9701700	9727953	9729684	4923	3,1,2	12,8,2	65,74,48	74,72,51	206	212	0.00754862	0.0285632	0.205,0.114,0.507	0.475,0.514,0.492	-0.218
4933	ENSG00000114982.17	KANSL3	chr2	-	96602115	96602338	96602752	96602862	96601642	96601776	96604249	96604380	4933	31,23,19	26,12,11	124,98,89	139143123	157	270	0.00131414	0.00599083	0.672,0.767,0.748	0.605,0.541,0.554	0.162
4934	ENSG00000114982.17	KANSL3	chr2	-	96602115	96602338	96602752	96602862	96601642	96601776	96605319	96605511	4934	8,5,8	25,12,11	12,5,7	136141123	157	270	2.99447e-07	2.34002e-06	0.355,0.417,0.556	0.132,0.057,0.089	0.35
4935	ENSG00000114982.17	KANSL3	chr2	-	96602115	96602338	96604778	96604857	96601642	96601776	96605319	96605511	4935	2,6,7	25,12,11	5,8,8	136141123	126	270	0.000623062	0.00303225	0.146,0.517,0.577	0.073,0.108,0.122	0.312
4936	ENSG00000114982.17	KANSL3	chr2	-	96602115	96602338	96604778	96604863	96601642	96601776	96605319	96605511	4936	26,20,17	25,12,11	109,108,90	136141123	132	270	0.00993992	0.0363033	0.68,0.773,0.76	0.621,0.61,0.599	0.128
4937	ENSG00000114982.17	KANSL3	chr2	-	96602115	96602338	96602752	96602862	96601642	96601776	96608507	96608664	4937	6,5,6	24,13,11	12,5,7	136141123	157	270	1.77769e-05	0.000111045	0.301,0.398,0.484	0.132,0.057,0.089	0.302
4938	ENSG00000114982.17	KANSL3	chr2	-	96602115	96602338	96605319	96605511	96601642	96601776	96608507	96608664	4938	67,40,42	24,13,11	192159185	136141123	239	270	4.57287e-06	3.10262e-05	0.759,0.777,0.812	0.615,0.56,0.63	0.181
4939	ENSG00000114982.17	KANSL3	chr2	-	96602752	96602862	96604249	96604380	96601642	96601776	96604778	96604857	4939	30,19,22	9,5,7	116,99,110	13,5,7	178	157	0.000201688	0.00106811	0.746,0.77,0.735	0.887,0.946,0.933	-0.172
4941	ENSG00000114982.17	KANSL3	chr2	-	96602752	96602862	96604778	96604863	96601642	96601776	96605319	96605511	4941	26,20,17	8,5,8	109,108,90	12,5,7	132	157	0.000104858	0.000580648	0.794,0.826,0.717	0.915,0.963,0.939	-0.16
4944	ENSG00000114982.17	KANSL3	chr2	-	96602752	96602862	96605319	96605511	96602115	96602338	96608507	96608664	4944	62,35,40	20,19,11	192159185	141120102	239	157	0.0052381	0.0206353	0.671,0.548,0.705	0.472,0.465,0.544	0.148
4948	ENSG00000114982.17	KANSL3	chr2	-	96604778	96604863	96605319	96605511	96601642	96601776	96608507	96608664	4948	67,40,42	4,9,3	192159185	0,0,0	239	132	9.15684e-10	9.29146e-09	0.902,0.711,0.885	1.0,1.0,1.0	-0.167
4949	ENSG00000114982.17	KANSL3	chr2	-	96604778	96604863	96605319	96605511	96602752	96602862	96608507	96608664	4949	63,36,42	3,5,2	192159185	1,0,0	239	132	2.47582e-05	0.000151421	0.921,0.799,0.921	0.991,1.0,1.0	-0.117
4950	ENSG00000114982.17	KANSL3	chr2	-	96613487	96613619	96619358	96619544	96612817	96612934	96631311	96631482	4950	9,17,13	23,31,19	9,2,6	100,84,94	233	179	7.8485e-12	9.67873e-11	0.231,0.296,0.345	0.065,0.018,0.047	0.247
4974	ENSG00000129422.14	MTUS1	chr8	-	17684327	17684542	17713213	17713252	17655862	17656065	17715766	17715901	4974	3,4,5	19,15,10	34,18,11	3,0,1	86	262	1.11022e-16	2.00198e-15	0.325,0.448,0.604	0.972,1.0,0.971	-0.522
4975	ENSG00000129422.14	MTUS1	chr8	-	17715766	17715901	17743603	17743799	17684327	17684542	17753716	17755011	4975	19,16,13	8,3,13	54,37,48	0,0,0	243	182	1.60671e-12	2.0838e-11	0.64,0.8,0.428	1.0,1.0,1.0	-0.377
4976	ENSG00000129422.14	MTUS1	chr8	-	17723671	17723833	17743603	17743799	17715766	17715901	17753716	17755961	4976	27,21,19	7,6,3	76,58,57	48,23,27	243	209	0.00720343	0.0274147	0.768,0.751,0.845	0.577,0.684,0.645	0.153
4986	ENSG00000110921.12	MVK	chr12	+	109579801	109579946	109581394	109581550	109575997	109576145	109586021	109586125	4986	28,18,12	17,12,3	95,94,88	146,105,94	192	203	0.00308539	0.012949	0.635,0.613,0.809	0.408,0.486,0.497	0.222
4994	ENSG00000185728.16	YTHDF3	chr8	+	63169386	63169411	63186146	63187745	63168552	63168901	63209682	63212785	4994	38,24,26	259218208	13,3,5	252246215	72	1646	6.01708e-06	4.00719e-05	0.77,0.716,0.741	0.541,0.218,0.347	0.374
4999	ENSG00000105793.15	GTPBP10	chr7	+	90354457	90354549	90355085	90355230	90352815	90353009	90372154	90372228	4999	19,24,13	36,27,25	167171142	151134109	139	192	0.00323338	0.0134974	0.422,0.551,0.418	0.604,0.638,0.643	-0.165
5000	ENSG00000105793.15	GTPBP10	chr7	+	90354457	90354549	90355085	90355230	90352815	90353009	90374301	90374354	5000	19,27,17	14,21,26	165169142	5,3,4	139	192	0	0	0.652,0.64,0.475	0.979,0.987,0.98	-0.393
5002	ENSG00000105793.15	GTPBP10	chr7	+	90355085	90355230	90372154	90372228	90352815	90353009	90374301	90374354	5002	14,21,26	21,25,16	5,3,4	145110103	192	121	0	0	0.296,0.346,0.506	0.021,0.017,0.024	0.362
5005	ENSG00000105793.15	GTPBP10	chr7	+	90355085	90355230	90372154	90372228	90354457	90354549	90377506	90377614	5005	15,29,13	3,0,3	150152132	1,1,0	192	121	0.00491493	0.0195442	0.759,1.0,0.732	0.99,0.99,1.0	-0.163
5006	ENSG00000105793.15	GTPBP10	chr7	+	90355085	90355230	90374301	90374354	90354457	90354549	90377506	90377614	5006	15,29,13	45,39,32	150152132	191122130	192	100	0.000527643	0.002606	0.148,0.279,0.175	0.29,0.394,0.346	-0.143
5011	ENSG00000105793.15	GTPBP10	chr7	+	90374301	90374354	90377506	90377614	90355085	90355230	90378133	90378211	5011	1,6,7	49,41,40	0,1,0	192133135	100	155	5.9308e-08	5.00584e-07	0.031,0.185,0.213	0.0,0.012,0.0	0.139
5012	ENSG00000105793.15	GTPBP10	chr7	+	90374301	90374354	90377506	90377614	90372154	90372228	90378133	90378211	5012	22,9,8	51,41,43	120,100,76	192133135	100	155	0.000459079	0.002293	0.401,0.254,0.224	0.492,0.538,0.466	-0.206
5016	ENSG00000137713.15	PPP2R1B	chr11	-	111753442	111753577	111754498	111754569	111752158	111752332	111759803	111759951	5016	1,4,6	31,24,34	2,2,3	94,100,96	118	182	0.00258028	0.0110181	0.047,0.204,0.214	0.032,0.03,0.046	0.119
5019	ENSG00000272897.5	RP1-309K20.6	chr20	-	35632794	35632923	35655201	35655344	35632516	35632696	35658929	35659014	5019	121,124,81	155138121	417340329	287289207	190	176	1.57144e-06	1.13402e-05	0.42,0.454,0.383	0.574,0.521,0.596	-0.145
5021	ENSG00000105171.9	POP4	chr19	+	29608656	29608709	29610408	29610632	29604016	29606325	29611861	29611939	5021	45,41,44	111,117,81	2,1,2	231217212	100	271	0	0	0.524,0.487,0.595	0.023,0.012,0.025	0.515
5022	ENSG00000105171.9	POP4	chr19	+	29608656	29608709	29610319	29610632	29606302	29606325	29611861	29611939	5022	45,41,44	113,117,75	2,1,2	231217212	100	360	0	0	0.589,0.558,0.679	0.03,0.016,0.033	0.582
5025	ENSG00000105171.9	POP4	chr19	+	29612116	29612178	29613870	29613972	29611861	29611939	29615243	29615294	5025	105,96,85	230195192	210220168	248273208	109	149	2.39365e-06	1.68426e-05	0.384,0.402,0.377	0.537,0.524,0.525	-0.141
5035	ENSG00000164169.12	PRMT9	chr4	-	147638959	147639082	147642786	147642940	147637784	147638747	147653851	147654566	5035	35,32,38	14,14,14	71,66,65	71,57,49	201	170	0.000269942	0.00140297	0.679,0.659,0.697	0.458,0.495,0.529	0.184
5036	ENSG00000164169.12	PRMT9	chr4	-	147638959	147639082	147653851	147654566	147637784	147638747	147657791	147657975	5036	100,89,56	13,12,12	96,79,69	68,57,49	762	170	2.95142e-12	3.75865e-11	0.632,0.623,0.51	0.24,0.236,0.239	0.35
5037	ENSG00000164169.12	PRMT9	chr4	-	147642786	147642940	147653851	147654566	147637784	147638747	147657791	147657975	5037	100,89,56	9,11,16	96,79,69	0,0,1	762	201	1.21614e-11	1.47758e-10	0.746,0.681,0.48	1.0,1.0,0.948	-0.347
5038	ENSG00000164169.12	PRMT9	chr4	-	147642786	147642940	147653851	147654566	147638959	147639082	147657791	147657975	5038	76,70,45	32,13,18	99,79,69	86,108,67	762	201	1.50831e-06	1.09032e-05	0.385,0.587,0.397	0.233,0.162,0.214	0.253
5039	ENSG00000164169.12	PRMT9	chr4	-	147642786	147642940	147657791	147657975	147638959	147639082	147660845	147661038	5039	46,45,47	32,14,18	44,35,41	86,108,66	231	201	3.78817e-10	4.01107e-09	0.556,0.737,0.694	0.308,0.22,0.351	0.369
5041	ENSG00000164169.12	PRMT9	chr4	-	147653851	147654566	147657791	147657975	147642786	147642940	147660845	147661038	5041	46,44,47	29,24,22	44,35,42	71,66,65	231	762	9.51214e-09	8.71696e-08	0.84,0.858,0.876	0.672,0.636,0.681	0.195
5042	ENSG00000164169.12	PRMT9	chr4	-	147672958	147673126	147673637	147673874	147668538	147668645	147680322	147680471	5042	7,17,3	6,3,4	71,54,61	2,2,2	284	215	2.44003e-06	1.71486e-05	0.469,0.811,0.362	0.964,0.953,0.958	-0.411
5044	ENSG00000164169.12	PRMT9	chr4	-	147672958	147673126	147680322	147680471	147668538	147668645	147683798	147684230	5044	13,7,13	6,1,4	68,59,76	0,4,2	196	215	2.78061e-05	0.00016847	0.704,0.885,0.781	1.0,0.942,0.977	-0.183
5060	ENSG00000087053.18	MTMR2	chr11	-	95865600	95865676	95888155	95888261	95850599	95850749	95923874	95924295	5060	57,33,33	14,8,3	71,39,52	0,1,0	153	123	6.15536e-10	6.36864e-09	0.766,0.768,0.898	1.0,0.969,1.0	-0.179
5062	ENSG00000087053.18	MTMR2	chr11	-	95865600	95865676	95888155	95888261	95861991	95862102	95923874	95924295	5062	56,31,33	14,6,4	71,39,52	0,1,0	153	123	5.44962e-10	5.66764e-09	0.763,0.806,0.869	1.0,0.969,1.0	-0.177
5070	ENSG00000108773.10	KAT2A	chr17	-	42118296	42118403	42119244	42119436	42117677	42117814	42119536	42119718	5070	218221166	35,25,20	424315338	23,10,17	239	154	1.7439e-07	1.39933e-06	0.801,0.851,0.842	0.922,0.953,0.928	-0.103
5072	ENSG00000108773.10	KAT2A	chr17	-	42119244	42119436	42120029	42120119	42117677	42117814	42120224	42120370	5072	149,120,94	34,25,25	393299302	0,0,0	137	239	0	0	0.884,0.893,0.868	1.0,1.0,1.0	-0.118
5077	ENSG00000129484.13	PARP2	chr14	+	20354808	20354947	20355751	20355815	20354084	20354247	20355896	20356031	5077	23,12,21	25,15,20	241181189	151116112	186	111	0.00795496	0.0298942	0.354,0.323,0.385	0.488,0.482,0.502	-0.137
5079	ENSG00000129484.13	PARP2	chr14	+	20356589	20356689	20357050	20357149	20356306	20356434	20357637	20357776	5079	5,13,18	22,30,19	156132127	11,9,5	147	146	0	0	0.184,0.301,0.485	0.934,0.936,0.962	-0.621
5088	ENSG00000162408.10	NOL9	chr1	-	6533279	6533441	6541829	6541927	6532462	6532760	6544825	6544922	5088	43,25,30	81,64,58	240154129	178127154	145	209	1.08539e-06	7.96068e-06	0.433,0.36,0.427	0.66,0.636,0.547	-0.208
5096	ENSG00000189079.15	ARID2	chr12	+	45731216	45731314	45811417	45811551	45730043	45730137	45817669	45817888	5096	32,25,26	52,73,44	147,103,77	120,97,110	145	181	0.00160647	0.00719496	0.434,0.299,0.424	0.605,0.57,0.466	-0.161
5099	ENSG00000189079.15	ARID2	chr12	+	45848835	45848970	45849579	45849776	45839328	45839496	45850035	45852896	5099	8,10,6	41,30,26	0,0,0	145,102,98	182	244	9.99201e-16	1.69641e-14	0.207,0.309,0.236	0.0,0.0,0.0	0.251
5102	ENSG00000189079.15	ARID2	chr12	+	45860800	45860949	45891779	45891918	45839328	45839496	45892010	45892096	5102	10,6,7	21,34,24	0,0,0	123,112,91	196	186	1.03251e-14	1.60818e-13	0.311,0.143,0.217	0.0,0.0,0.0	0.224
5133	ENSG00000082701.14	GSK3B	chr3	-	119876412	119876508	119905754	119905852	119863418	119863605	119912703	119912810	5133	86,100,87	55,64,62	341277264	399292315	145	143	4.68331e-05	0.000273507	0.607,0.606,0.581	0.457,0.483,0.453	0.134
5135	ENSG00000082701.14	GSK3B	chr3	-	119876412	119876508	119916043	119916174	119863418	119863605	119923372	119923483	5135	134,108,70	56,63,59	215188179	399292315	178	143	6.37277e-10	6.58149e-09	0.658,0.579,0.488	0.302,0.341,0.313	0.256
5137	ENSG00000082701.14	GSK3B	chr3	-	119905754	119905852	119912703	119912810	119863418	119863605	119916043	119916174	5137	79,43,55	21,15,15	253208204	3,8,5	154	145	0	0	0.78,0.73,0.775	0.988,0.961,0.975	-0.213
5138	ENSG00000082701.14	GSK3B	chr3	-	119905754	119905852	120002045	120002239	119863418	119863605	120093346	120093666	5138	67,89,59	24,15,13	311252238	3,6,5	241	145	0	0	0.627,0.781,0.732	0.984,0.962,0.966	-0.257
5139	ENSG00000082701.14	GSK3B	chr3	-	119905754	119905852	119912703	119912810	119876412	119876508	119916043	119916174	5139	78,43,55	57,64,41	253208204	407287319	154	145	0.0142592	0.0497994	0.563,0.387,0.558	0.369,0.406,0.376	0.119
5142	ENSG00000082701.14	GSK3B	chr3	-	119916043	119916174	119923372	119923483	119863418	119863605	119947267	119947351	5142	74,67,51	38,36,16	316207220	0,0,0	158	178	0	0	0.687,0.677,0.782	1.0,1.0,1.0	-0.285
5143	ENSG00000082701.14	GSK3B	chr3	-	119916043	119916174	119947267	119947351	119863418	119863605	120002045	120002239	5143	69,37,39	34,37,15	183127114	0,0,0	131	178	0	0	0.734,0.576,0.779	1.0,1.0,1.0	-0.304
5144	ENSG00000082701.14	GSK3B	chr3	-	119916043	119916174	120002045	120002239	119863418	119863605	120093346	120093666	5144	67,89,59	35,37,15	311252238	0,0,0	241	178	0	0	0.586,0.64,0.744	1.0,1.0,1.0	-0.343
5145	ENSG00000082701.14	GSK3B	chr3	-	119916043	119916174	119923372	119923483	119876412	119876508	119947267	119947351	5145	74,63,46	21,13,10	316207220	0,0,0	158	178	0	0	0.799,0.845,0.838	1.0,1.0,1.0	-0.173
5146	ENSG00000082701.14	GSK3B	chr3	-	119923372	119923483	119947267	119947351	119863418	119863605	120002045	120002239	5146	69,37,39	9,13,6	183127114	0,0,0	131	158	2.36478e-14	3.59623e-13	0.902,0.774,0.887	1.0,1.0,1.0	-0.146
5147	ENSG00000082701.14	GSK3B	chr3	-	119923372	119923483	120002045	120002239	119863418	119863605	120093346	120093666	5147	67,89,59	34,26,16	311252238	0,0,0	241	158	0	0	0.564,0.692,0.707	1.0,1.0,1.0	-0.346
5149	ENSG00000082701.14	GSK3B	chr3	-	119923372	119923483	120002045	120002239	119916043	119916174	120093346	120093666	5149	68,89,59	132,94,66	311252238	215188179	241	158	0.000155725	0.000842012	0.252,0.383,0.37	0.487,0.468,0.466	-0.139
5150	ENSG00000082701.14	GSK3B	chr3	-	119947267	119947351	120002045	120002239	119821322	119826855	120093346	120094417	5150	67,89,59	16,9,4	311252238	0,0,1	241	131	6.66134e-16	1.14141e-14	0.695,0.843,0.889	1.0,1.0,0.992	-0.188
5151	ENSG00000082701.14	GSK3B	chr3	-	119947267	119947351	120002045	120002239	119863418	119863605	120093346	120093666	5151	67,89,59	19,9,6	311252238	0,0,1	241	131	0	0	0.657,0.843,0.842	1.0,1.0,0.992	-0.217
5152	ENSG00000082701.14	GSK3B	chr3	-	119947267	119947351	120002045	120002239	119916043	119916174	120093346	120093666	5152	68,89,59	20,7,5	311252238	0,0,1	241	131	6.66134e-16	1.14141e-14	0.649,0.874,0.865	1.0,1.0,0.992	-0.201
5161	ENSG00000151623.14	NR3C2	chr4	-	148154550	148154901	148194745	148194862	148152468	148152613	148435103	148436862	5161	5,0,3	9,4,5	0,0,0	73,47,50	164	398	1.20995e-06	8.83703e-06	0.574,0.0,0.593	0.0,0.0,0.0	0.389
5162	ENSG00000151623.14	NR3C2	chr4	-	148194745	148194862	148435103	148436862	148120157	148120288	148442159	148442224	5162	14,14,7	0,2,2	51,29,27	0,0,0	1806	164	0.000939031	0.0044109	1.0,0.389,0.241	1.0,1.0,1.0	-0.457
5165	ENSG00000151623.14	NR3C2	chr4	-	148259965	148260117	148435103	148436862	148194745	148194862	148442159	148442520	5165	18,12,10	0,1,0	51,29,27	4,7,4	1806	199	2.22996e-05	0.000137185	1.0,0.569,1.0	0.584,0.313,0.427	0.415
5167	ENSG00000151623.14	NR3C2	chr4	-	148259977	148260117	148435103	148436862	148194745	148194862	148442159	148442224	5167	18,12,10	8,7,5	51,29,27	71,53,42	1806	187	0.000914948	0.00431587	0.189,0.151,0.172	0.069,0.054,0.062	0.109
5169	ENSG00000271425.6	NBPF10	chr1	-	146133522	146133728	146139808	146140020	146132185	146132237	146140483	146140556	5169	3,3,1	0,1,0	6,6,2	1,2,2	259	253	0.00756679	0.028621	1.0,0.746,1.0	0.854,0.746,0.494	0.217
5193	ENSG00000122481.16	RWDD3	chr1	+	95244210	95244698	95246541	95246657	95234154	95234315	95246755	95247225	5193	24,15,11	8,5,4	26,30,32	42,49,62	535	163	1.5345e-07	1.23633e-06	0.478,0.478,0.456	0.159,0.157,0.136	0.32
5200	ENSG00000110048.11	OSBP	chr11	-	59580173	59580269	59581450	59581554	59578148	59578330	59594009	59594255	5200	13,19,15	107,88,101	0,0,0	593483410	151	143	0	0	0.103,0.17,0.123	0.0,0.0,0.0	0.132
5208	ENSG00000068305.17	MEF2A	chr15	+	99632977	99633173	99645560	99645764	99565927	99566104	99671322	99671454	5208	28,15,12	24,18,12	3,6,6	53,36,29	243	251	5.71041e-11	6.53826e-10	0.547,0.463,0.508	0.055,0.147,0.176	0.38
5217	ENSG00000146950.12	SHROOM2	chrX	+	9873651	9873803	9890976	9891108	9786455	9786710	9894357	9896698	5217	49,50,29	44,30,25	50,43,44	66,55,61	199	179	0.00664941	0.025536	0.5,0.6,0.511	0.405,0.413,0.394	0.133
5218	ENSG00000146950.12	SHROOM2	chrX	+	9894357	9896698	9932174	9932870	9873651	9873803	9937133	9937685	5218	21,14,13	50,30,25	0,2,4	83,47,59	2388	743	3.5083e-14	5.24898e-13	0.116,0.127,0.139	0.0,0.013,0.021	0.116
5219	ENSG00000146950.12	SHROOM2	chrX	+	9932174	9932870	9937133	9937685	9894357	9896698	9939194	9939366	5219	12,4,5	17,32,19	1,1,0	76,51,41	743	599	2.83249e-09	2.74255e-08	0.363,0.092,0.175	0.01,0.016,0.0	0.201
5222	ENSG00000143674.10	RP5-862P8.2	chr1	+	233354835	233355011	233372037	233372160	233327767	233328833	233375915	233376066	5222	2,10,4	6,0,4	0,0,0	25,18,17	223	170	1.08328e-08	9.87826e-08	0.203,1.0,0.433	0.0,0.0,0.0	0.545
5223	ENSG00000143674.10	RP5-862P8.2	chr1	+	233362052	233362293	233372037	233372160	233354835	233355011	233375915	233376066	5223	2,2,2	10,3,4	31,23,25	24,18,17	288	170	0.00102687	0.00478436	0.106,0.282,0.228	0.433,0.43,0.465	-0.237
5227	ENSG00000101558.13	VAPA	chr18	+	9936985	9937066	9950394	9950568	9914001	9914335	9954052	9960021	5227	29,13,14	199201155	2,1,0	610494438	128	221	0	0	0.201,0.1,0.135	0.006,0.003,0.0	0.142
5235	ENSG00000134575.9	ACP2	chr11	-	47243238	47243321	47245304	47245394	47243017	47243124	47245681	47245834	5235	8,3,1	38,18,31	0,0,0	114,79,63	137	130	2.67273e-06	1.86996e-05	0.167,0.137,0.03	0.0,0.0,0.0	0.111
[truncated: 26,350 more rows]

## Sheet: Tab2
Tab2. DSEs in PC3 cell cultures treated with E7107 for 6 h
Cutoff: deltaPSI=0.1 and FDR<0.05. The FDR values were calculated by rMATS v4.0 (see Methods).
A3
[truncated: 21,954 more rows]

## Sheet: Tab3
Tab3. DSEs in LAPC9-AI tumors treated with E7107
[truncated: 26,517 more rows]

[truncated: 1 more sheets: Tab4]
