# Supplementary material for: Intron retention is a hallmark and spliceosome represents a therapeutic vulnerability in aggressive prostate cancer
Source: Nat Commun. 2020 Apr 29;11:2089. doi: 10.1038/s41467-020-15815-7 (PMC7190674; doi:10.1038/s41467-020-15815-7)
Supplement: Supplementary file 9 — Supplementary Data 7 [file 41467_2020_15815_MOESM9_ESM.xlsx]

## Sheet: SD7
Supplementary Data 7. Differentially expressed genes (DEGs) identified in PCa cells and xenografts treated with E7107
Content
Tab1	DEGs in LNCaP cell cultures treated with E7107 for 6 h
Tab2	DEGs in PC3 cell cultures treated with E7107 for 6 h
Tab3	DEGs in LAPC9-AI tumors treated with E7107
Tab4	DEGs in PC3 tumors treated with E7107

## Sheet: Tab1-LNCaP-6h
Tab1. DEGs in LNCaP cell cultures treated with E7107 for 6 h
Cutoff: FC2, FDR<0.05, baseMean>20 readcounts. The FDR values were calculated by DESeq2 v.1.18.1 (see Methods).
ID	genes	baseMean	log2FoldChange	lfcSE	stat	pvalue	padj	FC
ENSG00000135077.8	HAVCR2	41.6799	7.5951	1.25061	6.0731	1.25461e-09	1.15052e-08	193.354
ENSG00000164932.12	CTHRC1	389.051	6.90692	1.22183	5.65294	1.57722e-08	1.28482e-07	120.003
ENSG00000169184.5	MN1	76.9829	6.66145	1.24683	5.3427	9.15718e-08	6.81397e-07	101.227
ENSG00000260190.1	RP11-229P13.25	122.94	6.38697	0.334987	19.0663	4.81006e-81	3.89931e-78	83.6892
ENSG00000267033.1	CTD-2562J15.4	43.4879	6.26133	0.608291	10.2933	7.55401e-25	2.29475e-23	76.7092
ENSG00000253955.1	CTB-33O18.3	44.7004	5.96157	1.24296	4.79625	1.61664e-06	1.02317e-05	62.3177
ENSG00000270890.1	RP3-468K18.6	153.508	5.87038	0.313872	18.7031	4.66749e-78	3.15311e-75	58.5008
ENSG00000240160.3	RN7SL263P	43.4392	5.8281	0.451615	12.905	4.21738e-38	3.14894e-36	56.8112
ENSG00000234789.1	RP11-483H20.4	70.383	5.79857	0.399209	14.5251	8.39746e-48	1.06844e-45	55.66
ENSG00000258851.1	RP11-894P9.2	36.1759	5.78919	0.500467	11.5676	6.01632e-31	2.78468e-29	55.2993
ENSG00000135678.11	CPM	124.806	5.7509	0.505519	11.3762	5.49212e-30	2.37905e-28	53.8511
ENSG00000170579.15	DLGAP1	21.6329	5.66171	1.3379	4.23178	2.31849e-05	0.000122272	50.6225
ENSG00000249249.1	AC010226.4	119.851	5.65955	0.339778	16.6566	2.70893e-62	7.53533e-60	50.5469
ENSG00000230701.2	FBXW4P1	265.456	5.65783	0.304978	18.5516	7.91493e-77	5.22256e-74	50.4867
ENSG00000118523.5	CTGF	2930	5.60495	0.918946	6.09932	1.0652e-09	9.84457e-09	48.6696
ENSG00000256108.1	RP13-672B3.5	89.3385	5.58332	0.377134	14.8046	1.36779e-49	1.96001e-47	47.9455
ENSG00000236184.1	TCEA1P4	74.4887	5.51018	0.298637	18.4511	5.10916e-76	3.22138e-73	45.5754
ENSG00000243094.1	RP11-1084A12.1	42.3123	5.44428	0.505562	10.7688	4.83424e-27	1.69545e-25	43.5402
ENSG00000207327.1	RNU6-883P	22.7379	5.39774	0.587938	9.1808	4.27882e-20	9.17634e-19	42.1582
ENSG00000149596.6	JPH2	136.258	5.37835	1.27149	4.22997	2.33719e-05	0.000123167	41.5953
ENSG00000067842.17	ATP2B3	39.3501	5.24168	1.2798	4.09571	4.20876e-05	0.000212596	37.8358
ENSG00000245970.2	KB-1208A12.3	184.154	5.13149	0.307815	16.6707	2.14201e-62	6.01736e-60	35.0535
ENSG00000111344.11	RASAL1	142.554	5.09733	1.23007	4.14394	3.41387e-05	0.000175062	34.2334
ENSG00000237550.5	RPL9P9	204.845	5.08395	0.349115	14.5624	4.87187e-48	6.28317e-46	33.9172
ENSG00000276867.1	CTD-2358C21.5	46.4844	5.05739	0.388485	13.0182	9.63621e-39	7.34968e-37	33.2987
ENSG00000260672.1	RP11-1006G14.1	32.1355	5.00588	0.921521	5.43219	5.56666e-08	4.26412e-07	32.1306
ENSG00000164309.14	CMYA5	355.984	5.00508	0.285634	17.5227	9.60983e-69	4.13121e-66	32.1129
ENSG00000156427.7	FGF18	35.6772	4.9977	0.528552	9.45544	3.21654e-21	7.52373e-20	31.949
ENSG00000236782.6	RP11-96L14.7	26.4024	4.89139	0.509694	9.59672	8.25301e-22	1.99968e-20	29.6794
ENSG00000280924.1	LINC00628	50.3041	4.88313	1.26796	3.85116	0.000117561	0.000545738	29.5099
ENSG00000220563.1	PKMP3	28.9159	4.79859	0.58733	8.17018	3.07922e-16	4.9612e-15	27.8305
ENSG00000260144.1	RP11-361M10.3	56.7297	4.76744	0.695021	6.85941	6.91441e-12	7.91697e-11	27.2359
ENSG00000261267.1	RP11-44I10.3	30.5438	4.76412	0.456346	10.4397	1.63327e-25	5.16618e-24	27.1733
ENSG00000213590.2	RP11-229P13.2	39.4639	4.73497	0.360939	13.1185	2.58049e-39	2.07411e-37	26.6298
ENSG00000163145.12	C1QTNF7	39.9197	4.69013	1.36626	3.43283	0.000597325	0.00241906	25.8148
ENSG00000259158.3	ADAM20P1	103.111	4.67704	0.613141	7.62799	2.38442e-14	3.39453e-13	25.5816
ENSG00000273066.5	RP11-216L13.19	227.326	4.67573	0.225338	20.7499	1.22948e-95	2.6834e-92	25.5585
ENSG00000262251.1	RP11-199F11.2	173.42	4.62276	0.290907	15.8909	7.33155e-57	1.46492e-54	24.6372
ENSG00000267216.1	AC010642.1	192.226	4.60035	0.329763	13.9505	3.12449e-44	3.358e-42	24.2574
ENSG00000198835.3	GJC2	58.7708	4.59922	0.47295	9.72455	2.36941e-22	5.97577e-21	24.2384
ENSG00000158445.9	KCNB1	860.286	4.53764	0.41226	11.0067	3.54623e-28	1.34695e-26	23.2255
ENSG00000259657.1	PIGHP1	74.4967	4.5305	0.371326	12.2008	3.07604e-34	1.80324e-32	23.1108
ENSG00000207741.1	MIR590	43.0648	4.52087	0.416559	10.8529	1.93221e-27	6.96601e-26	22.9571
ENSG00000248098.11	BCKDHA	25.5301	4.49009	0.541541	8.29132	1.12001e-16	1.88036e-15	22.4725
ENSG00000183638.5	RP1L1	25.2108	4.48181	1.32256	3.38874	0.000702148	0.00280316	22.3439
ENSG00000215218.3	UBE2QL1	203.047	4.47792	1.34478	3.32984	0.000868944	0.00340391	22.2838
ENSG00000223461.1	AC004471.9	70.7138	4.47214	0.343123	13.0336	7.87787e-39	6.05742e-37	22.1946
ENSG00000279766.1	RP11-642A1.2	126.715	4.45432	0.349835	12.7326	3.89425e-37	2.7554e-35	21.9222
ENSG00000177873.12	ZNF619	235.721	4.44549	0.489649	9.07891	1.09663e-19	2.28616e-18	21.7884
ENSG00000238260.1	RP11-46F15.2	27.5749	4.37538	0.479559	9.12376	7.25652e-20	1.53649e-18	20.7549
ENSG00000228446.2	AC073052.1	71.5176	4.35071	0.453328	9.59727	8.2088e-22	1.99067e-20	20.403
ENSG00000235236.1	RP13-131K19.1	50.8762	4.31839	0.350132	12.3336	5.97197e-35	3.68353e-33	19.951
ENSG00000231521.1	RP11-244N9.4	34.2069	4.31187	0.404175	10.6683	1.43194e-26	4.83098e-25	19.8611
ENSG00000232748.3	RP11-196G11.6	127.575	4.29644	0.251168	17.1059	1.34148e-65	4.58575e-63	19.6498
ENSG00000279331.1	RBM12B-AS1	234.725	4.24631	0.275742	15.3996	1.64751e-53	2.7991e-51	18.9786
ENSG00000280719.1	PCAT5	75.1411	4.2458	1.36651	3.10705	0.00188964	0.00683687	18.972
ENSG00000241547.1	ACTG1P20	51.0797	4.24482	0.283923	14.9506	1.54387e-50	2.26966e-48	18.9591
ENSG00000107147.12	KCNT1	63.0993	4.17205	0.558415	7.47123	7.94458e-14	1.08007e-12	18.0265
ENSG00000021355.12	SERPINB1	504.85	4.16104	1.26954	3.27759	0.00104698	0.00402083	17.8895
ENSG00000182196.13	ARL6IP4	36.465	4.13183	0.341031	12.1157	8.7218e-34	4.98919e-32	17.531
ENSG00000273951.1	RP4-620E11.8	39.5362	4.06544	0.441023	9.21819	3.02163e-20	6.51465e-19	16.7424
ENSG00000264175.1	MIR3189	45.8652	4.04892	0.646292	6.26484	3.73198e-10	3.59184e-09	16.5518
ENSG00000135362.13	PRR5L	31.6955	3.99496	0.704901	5.6674	1.4498e-08	1.18511e-07	15.9442
ENSG00000137462.6	TLR2	23.365	3.9889	1.41482	2.81937	0.0048118	0.0157669	15.8774
ENSG00000235586.1	AC011247.3	20.1922	3.98473	0.580555	6.86365	6.71222e-12	7.70724e-11	15.8315
ENSG00000226800.5	CACTIN-AS1	32.5286	3.98141	0.481287	8.27241	1.31277e-16	2.19359e-15	15.7951
ENSG00000184867.13	ARMCX2	39.5284	3.97661	1.35988	2.92424	0.00345293	0.0117668	15.7427
ENSG00000269925.1	RP3-467L1.6	88.7845	3.97221	0.283641	14.0043	1.4663e-44	1.60631e-42	15.6947
ENSG00000213693.4	SEC14L1P1	177.544	3.96936	0.257899	15.3911	1.87675e-53	3.16958e-51	15.6637
ENSG00000272941.1	RP11-134L10.1	36.472	3.9522	0.291018	13.5806	5.21876e-42	5.03646e-40	15.4786
ENSG00000182308.6	DCAF4L1	78.6599	3.93807	0.388227	10.1437	3.533e-24	1.01562e-22	15.3278
ENSG00000232630.1	PRPS1P2	98.5608	3.90998	0.273311	14.306	2.00769e-46	2.41374e-44	15.0322
ENSG00000238273.3	AC012360.6	65.3462	3.87621	1.29969	2.9824	0.00285995	0.00991876	14.6844
ENSG00000182585.9	EPGN	38.7934	3.86833	1.29737	2.98168	0.00286673	0.00993862	14.6044
ENSG00000110876.9	SELPLG	20.2302	3.86442	1.31917	2.92942	0.00339591	0.0115919	14.5649
ENSG00000256060.2	TRAPPC2B	261.029	3.85995	0.283455	13.6175	3.15137e-42	3.06212e-40	14.5198
ENSG00000250848.1	CTD-2083E4.5	98.0553	3.8415	0.342994	11.1999	4.08261e-29	1.67151e-27	14.3353
ENSG00000237200.1	ZBTB40-IT1	22.682	3.83876	0.610152	6.29148	3.14459e-10	3.05239e-09	14.3081
ENSG00000275092.1	LA16c-329F2.2	52.2563	3.80583	0.400486	9.50304	2.03858e-21	4.84022e-20	13.9852
ENSG00000234193.1	AC097461.4	34.0201	3.79846	0.40347	9.41449	4.75377e-21	1.09302e-19	13.914
ENSG00000260459.2	FTLP14	74.666	3.77425	0.305758	12.3439	5.25476e-35	3.24955e-33	13.6824
ENSG00000279520.1	RP11-20I23.2	197.808	3.75952	0.281161	13.3714	8.88302e-41	7.97588e-39	13.5434
ENSG00000277728.1	RP11-143K11.7	35.0603	3.75482	0.383083	9.8016	1.1082e-22	2.84809e-21	13.4994
ENSG00000278009.1	RP11-649E7.8	61.8403	3.72943	0.246909	15.1045	1.51325e-51	2.35908e-49	13.2639
ENSG00000260977.1	RP11-333I13.1	21.5603	3.71024	0.943045	3.93432	8.34323e-05	0.000399195	13.0886
ENSG00000262222.1	RP11-876N24.4	97.8304	3.70668	0.260545	14.2266	6.2653e-46	7.22624e-44	13.0563
ENSG00000219410.5	RP4-761J14.8	36.895	3.70547	0.358428	10.3381	4.73764e-25	1.46269e-23	13.0454
ENSG00000263013.1	RP11-876N24.5	209.78	3.6979	0.183954	20.1024	7.03631e-90	9.0746e-87	12.9771
ENSG00000223551.1	TMSB4XP4	24.6533	3.69114	0.50183	7.35536	1.90413e-13	2.50934e-12	12.9165
ENSG00000227388.2	RP11-112J3.16	26.8147	3.65959	1.40927	2.5968	0.00940969	0.0284053	12.637
ENSG00000062038.13	CDH3	1114.69	3.65659	1.46492	2.4961	0.0125568	0.0365036	12.6108
ENSG00000223356.1	RP11-66D17.5	20.4991	3.64426	0.692338	5.2637	1.41187e-07	1.03191e-06	12.5035
ENSG00000256690.1	RP11-727F15.9	29.4913	3.6251	0.473845	7.65039	2.00366e-14	2.86254e-13	12.3386
ENSG00000229431.1	RP1-92O14.6	69.1555	3.62247	0.391434	9.25437	2.15493e-20	4.7141e-19	12.3161
ENSG00000279691.1	RP11-485M7.2	30.3853	3.62183	0.499521	7.2506	4.14927e-13	5.29587e-12	12.3106
ENSG00000229334.1	AC046143.3	69.0552	3.56148	0.375533	9.48379	2.45215e-21	5.78345e-20	11.8062
ENSG00000232818.2	RPS2P32	22.7113	3.54893	1.36678	2.59656	0.00941612	0.0284186	11.704
ENSG00000279568.1	RP11-20I23.5	39.543	3.5267	0.420017	8.39655	4.5977e-17	7.9205e-16	11.525
ENSG00000278189.1	RNA5-8S5	144.461	3.52046	1.25616	2.80255	0.00506996	0.0165048	11.4753
ENSG00000265261.1	RP11-162A12.3	50.0896	3.50537	0.40649	8.62351	6.49329e-18	1.19014e-16	11.3559
ENSG00000071967.11	CYBRD1	540.154	3.50392	1.30945	2.67587	0.00745356	0.0231708	11.3445
ENSG00000206828.1	U1	51.1363	3.50141	1.36204	2.57071	0.010149	0.0303753	11.3248
ENSG00000261505.1	LA16c-358B7.3	373.708	3.49614	0.286379	12.2081	2.8142e-34	1.65658e-32	11.2835
ENSG00000212452.1	SNORD69	58.9612	3.49263	0.435096	8.02727	9.96671e-16	1.55291e-14	11.2561
ENSG00000100558.8	PLEK2	301.469	3.47457	0.816546	4.25521	2.08855e-05	0.000111012	11.1161
ENSG00000266709.1	RP11-214O1.2	91.5875	3.46758	0.484093	7.16305	7.89024e-13	9.79737e-12	11.0623
ENSG00000245080.6	MIR3150B	42.4395	3.45958	0.587325	5.8904	3.85264e-09	3.3408e-08	11.0011
ENSG00000233860.1	RP11-359D14.2	22.869	3.45935	0.381885	9.05862	1.32112e-19	2.73009e-18	10.9994
ENSG00000273343.1	XXbac-B444P24.13	39.1416	3.45844	0.360319	9.59828	8.12862e-22	1.97291e-20	10.9924
ENSG00000145198.14	VWA5B2	71.2611	3.43214	0.315208	10.8885	1.30767e-27	4.79981e-26	10.7939
ENSG00000125997.5	BPIFB9P	31.2542	3.42858	0.550014	6.23362	4.55784e-10	4.3542e-09	10.7673
ENSG00000277581.1	RP4-616B8.6	22.5505	3.42673	0.39032	8.77927	1.64544e-18	3.13962e-17	10.7534
ENSG00000240106.2	RN7SL146P	39.7878	3.41649	0.498455	6.85416	7.17332e-12	8.19688e-11	10.6774
ENSG00000225880.5	LINC00115	65.934	3.40916	0.25746	13.2415	5.05293e-40	4.26687e-38	10.6233
ENSG00000249661.1	TNRC18P1	49.5494	3.40726	0.339788	10.0276	1.15275e-23	3.1816e-22	10.6093
ENSG00000268030.1	AC005253.2	103.303	3.40446	0.280513	12.1365	6.76193e-34	3.89161e-32	10.5887
ENSG00000206989.1	SNORD63	46.9043	3.3776	0.410925	8.21951	2.04336e-16	3.34543e-15	10.3934
ENSG00000270184.1	RP11-568J23.5	39.576	3.37374	0.380423	8.86839	7.42113e-19	1.45817e-17	10.3657
ENSG00000228995.1	MTND1P9	44.2671	3.36129	0.451629	7.44258	9.87404e-14	1.32712e-12	10.2766
ENSG00000224287.2	MSL3P1	56.3276	3.35953	0.291444	11.5272	9.62055e-31	4.41689e-29	10.2641
ENSG00000266897.1	AC005546.2	96.6862	3.34984	0.32854	10.1961	2.06305e-24	6.01592e-23	10.1953
ENSG00000230736.2	RP1-149A16.3	20.9195	3.34804	0.632057	5.29705	1.17688e-07	8.65963e-07	10.1826
ENSG00000232788.1	AC078883.3	36.304	3.34171	0.508325	6.57397	4.89901e-11	5.18462e-10	10.1381
ENSG00000274475.1	RN7SL650P	28.3779	3.33182	0.448762	7.42447	1.13228e-13	1.51826e-12	10.0688
ENSG00000212534.1	SNORD70	27.4773	3.32516	0.459494	7.23657	4.60171e-13	5.84703e-12	10.0224
ENSG00000203761.5	MSTO2P	455.341	3.32322	0.204502	16.2503	2.22182e-59	5.2533e-57	10.009
ENSG00000222345.1	SNORD19	56.4232	3.32079	0.458055	7.24976	4.17518e-13	5.32654e-12	9.9921
ENSG00000245748.1	RP11-367J11.2	60.8482	3.31282	0.276159	11.9961	3.72581e-33	2.05267e-31	9.93708
ENSG00000278918.1	CTD-2267D19.1	33.02	3.30354	0.503956	6.5552	5.55665e-11	5.82412e-10	9.87333
ENSG00000235316.1	DUSP8P5	390.819	3.29931	0.197869	16.6742	2.01883e-62	5.72802e-60	9.84446
ENSG00000274677.1	RP11-505K9.5	38.7273	3.2978	0.304835	10.8183	2.81827e-27	1.00204e-25	9.83418
ENSG00000205693.3	MANSC4	39.5277	3.29533	1.35197	2.43743	0.0147922	0.0419238	9.81731
ENSG00000144369.12	FAM171B	592.64	3.28999	1.33031	2.47309	0.0133949	0.0384785	9.78103
ENSG00000250539.1	KRT8P33	57.1256	3.28757	0.279121	11.7783	5.04825e-32	2.53064e-30	9.76469
ENSG00000271754.1	RP3-337H4.9	22.081	3.28007	0.497014	6.59956	4.12392e-11	4.39055e-10	9.71403
ENSG00000204086.4	RPA4	25.4537	3.2785	0.441781	7.4211	1.16153e-13	1.55601e-12	9.70346
ENSG00000276488.1	CTD-2537I9.18	144.935	3.27599	0.215555	15.1979	3.64906e-52	5.84942e-50	9.68659
ENSG00000269091.5	CTD-2126E3.3	25.0415	3.27452	0.582298	5.62345	1.87182e-08	1.51063e-07	9.67674
ENSG00000125531.6	FNDC11	49.4586	3.27435	1.35008	2.4253	0.0152958	0.0431786	9.67563
ENSG00000117477.12	CCDC181	24.2826	3.26007	0.513821	6.34476	2.22769e-10	2.19162e-09	9.58031
ENSG00000250303.3	RP11-356J5.12	64.5855	3.2514	0.61498	5.287	1.24335e-07	9.1322e-07	9.52291
ENSG00000272812.1	RP5-855D21.3	30.0726	3.24851	0.275505	11.7911	4.33838e-32	2.19026e-30	9.50381
ENSG00000150750.7	C11orf53	60.6274	3.24484	0.498134	6.51399	7.31793e-11	7.58334e-10	9.47971
ENSG00000259883.1	EHD4-AS1	31.8972	3.24464	0.676514	4.79612	1.6177e-06	1.02362e-05	9.47838
ENSG00000266708.1	RP11-661O13.1	23.7509	3.23859	0.495097	6.54134	6.09704e-11	6.36466e-10	9.43874
ENSG00000132522.15	GPS2	41.4099	3.23808	0.283751	11.4117	3.65525e-30	1.60792e-28	9.43536
ENSG00000269444.1	CTB-180A7.6	36.7306	3.23498	0.44881	7.20791	5.68174e-13	7.17437e-12	9.41513
ENSG00000173933.19	RBM4	875.491	3.2143	0.201362	15.9628	2.32215e-57	4.77438e-55	9.28113
ENSG00000169429.10	CXCL8	3312.52	3.21342	1.02166	3.1453	0.00165914	0.00607731	9.2755
ENSG00000254248.1	RP11-320N21.2	21.5406	3.20277	0.743981	4.3049	1.6706e-05	9.00115e-05	9.20722
ENSG00000261087.1	KB-1460A1.5	182.068	3.1903	0.521276	6.12019	9.34652e-10	8.68333e-09	9.12803
ENSG00000222937.1	SNORD63	67.7883	3.17999	0.381858	8.32767	8.24482e-17	1.39161e-15	9.06301
ENSG00000279057.1	CTD-3126B10.5	22.9137	3.17983	0.50517	6.29457	3.08255e-10	2.99525e-09	9.062
ENSG00000269951.1	RP11-797A18.6	137.408	3.17746	0.343833	9.24131	2.43508e-20	5.30649e-19	9.04714
ENSG00000268812.3	RP1-102K2.8	60.4391	3.17648	0.379343	8.37364	5.5866e-17	9.57177e-16	9.04099
ENSG00000267523.1	CTD-2537I9.12	167.835	3.1617	0.41713	7.57965	3.46481e-14	4.85706e-13	8.94883
ENSG00000258951.1	KRT18P7	132.474	3.16063	0.364837	8.66312	4.59024e-18	8.50678e-17	8.94219
ENSG00000272034.1	SNORD14A	68.8695	3.15843	0.330301	9.56229	1.15184e-21	2.76257e-20	8.9286
ENSG00000212135.1	SNORD67	26.5609	3.15042	0.350338	8.9925	2.41674e-19	4.89088e-18	8.87912
ENSG00000236779.1	RP11-430C7.2	57.9804	3.14414	0.389294	8.07652	6.66407e-16	1.04695e-14	8.84056
ENSG00000095110.7	NXPE1	23.7197	3.14388	0.720044	4.36624	1.26404e-05	6.94375e-05	8.839
ENSG00000268606.5	MAGEA2	26.4226	3.1382	0.507391	6.18498	6.21116e-10	5.85673e-09	8.80425
ENSG00000258568.1	RHOQP1	85.8334	3.12986	0.218938	14.2956	2.3303e-46	2.76643e-44	8.75348
ENSG00000261670.1	RP11-1C8.5	34.3072	3.12591	0.994759	3.14238	0.00167582	0.00613207	8.72955
ENSG00000280153.1	RP11-876N24.3	52.4754	3.11375	0.303579	10.2568	1.10309e-24	3.30495e-23	8.65627
ENSG00000259706.1	HSP90B2P	28.5576	3.11329	0.44466	7.00151	2.53218e-12	3.01745e-11	8.65353
ENSG00000215388.3	ACTG1P3	37.2726	3.11243	0.427104	7.28728	3.16277e-13	4.08082e-12	8.64836
ENSG00000131401.11	NAPSB	63.6569	3.10016	0.290188	10.6833	1.21852e-26	4.14544e-25	8.57516
ENSG00000251994.1	RNU2-27P	68.2675	3.09921	0.26724	11.5971	4.26324e-31	1.98949e-29	8.56949
ENSG00000275560.1	RP11-180M15.7	92.7713	3.09258	0.290803	10.6346	2.05658e-26	6.83272e-25	8.5302
ENSG00000274397.1	CTD-2540L5.9	50.9138	3.0895	0.757762	4.07713	4.55952e-05	0.000228685	8.51198
ENSG00000249884.8	RNF103-CHMP3	37.8164	3.08938	0.438256	7.04926	1.79873e-12	2.17336e-11	8.51131
ENSG00000278493.1	CTD-2382E5.6	29.3935	3.08806	0.537471	5.74555	9.16228e-09	7.673e-08	8.50355
ENSG00000272434.1	RP13-131K19.6	20.3696	3.08551	0.394531	7.82071	5.25249e-15	7.83537e-14	8.48853
ENSG00000235513.1	RP4-756G23.5	73.148	3.06926	0.297832	10.3053	6.66623e-25	2.03764e-23	8.39343
ENSG00000273352.1	RP11-61L19.3	41.8998	3.0373	0.407729	7.4493	9.38345e-14	1.26358e-12	8.20954
ENSG00000255224.1	CTD-3065J16.9	216.254	3.03283	0.212875	14.247	4.67844e-46	5.41802e-44	8.18415
ENSG00000270681.1	RP11-372K14.2	36.6118	3.02921	0.42301	7.16108	8.00415e-13	9.93446e-12	8.16363
ENSG00000252874.2	Y_RNA	22.2043	3.02581	0.500355	6.04733	1.47266e-09	1.33837e-08	8.14442
ENSG00000259118.5	RP11-840I19.3	148.845	3.02531	0.356562	8.48468	2.16317e-17	3.8169e-16	8.14158
ENSG00000227376.1	FTH1P16	27.3409	3.02199	0.445916	6.77704	1.22663e-11	1.36913e-10	8.12286
ENSG00000127774.6	EMC6	77.1071	3.00936	0.302767	9.93955	2.80099e-23	7.54009e-22	8.0521
ENSG00000261526.2	CTB-31O20.2	105.15	3.00933	0.229987	13.0848	4.02258e-39	3.17918e-37	8.05191
ENSG00000230005.2	SNAP47-AS1	61.0838	3.00748	0.363707	8.26896	1.35132e-16	2.25668e-15	8.04157
ENSG00000274849.1	RP11-49I11.4	40.1069	2.99805	0.310942	9.64183	5.32301e-22	1.30762e-20	7.98919
ENSG00000267117.1	AC010525.4	30.771	2.99261	0.484868	6.17201	6.74258e-10	6.34518e-09	7.95913
ENSG00000137504.13	CREBZF	5062.85	2.97765	0.208832	14.2586	3.9634e-46	4.60875e-44	7.87701
ENSG00000197670.6	RP4-724E16.2	390.454	2.97613	0.241807	12.3079	8.21377e-35	5.03346e-33	7.86872
ENSG00000105146.12	AURKC	87.795	2.97171	0.395674	7.5105	5.89013e-14	8.08127e-13	7.84464
ENSG00000208028.1	MIR616	31.7012	2.97109	0.45408	6.54309	6.02624e-11	6.30002e-10	7.84126
ENSG00000258904.1	RP11-638I2.2	47.4259	2.96429	0.397162	7.46366	8.41484e-14	1.13801e-12	7.8044
ENSG00000198768.10	APCDD1L	451.454	2.93806	0.618467	4.75055	2.02866e-06	1.26643e-05	7.66379
ENSG00000275888.1	RP13-516M14.10	65.7535	2.93796	0.363594	8.08031	6.46004e-16	1.01715e-14	7.66325
ENSG00000237015.1	CTA-984G1.5	35.959	2.93112	0.297978	9.83672	7.8221e-23	2.02867e-21	7.62703
ENSG00000184281.14	TSSC4	2287.21	2.93017	0.178116	16.4509	8.26658e-61	2.13225e-58	7.62199
ENSG00000280211.1	RP11-2C24.3	39.6935	2.92164	0.367363	7.95302	1.82024e-15	2.78413e-14	7.57708
ENSG00000254208.1	RP11-219B4.3	36.664	2.92065	0.386982	7.54724	4.44565e-14	6.15901e-13	7.57188
ENSG00000265845.2	RP11-20B24.5	25.6028	2.91643	0.488624	5.96867	2.39196e-09	2.11952e-08	7.54978
ENSG00000199266.1	SNORA60	28.2555	2.91215	0.460472	6.32427	2.54425e-10	2.4901e-09	7.52739
ENSG00000212493.1	SNORD19	43.4239	2.90856	0.404038	7.19873	6.0776e-13	7.65379e-12	7.5087
ENSG00000258858.1	RP11-982M15.5	73.493	2.90564	0.386123	7.52518	5.26478e-14	7.25487e-13	7.49351
ENSG00000278600.1	RP11-81A1.6	295.589	2.90449	0.223794	12.9784	1.62185e-38	1.22711e-36	7.48754
ENSG00000134007.3	ADAM20	100.695	2.90104	0.611277	4.74586	2.07621e-06	1.29412e-05	7.46963
ENSG00000279452.1	AC006277.3	99.8563	2.88202	0.195921	14.7101	5.55242e-49	7.76053e-47	7.37179
ENSG00000008128.22	CDK11A	77.3575	2.86633	0.302298	9.4818	2.49945e-21	5.88522e-20	7.29208
ENSG00000196756.11	SNHG17	2440.34	2.85353	0.156138	18.2757	1.29105e-74	7.47573e-72	7.22768
ENSG00000255182.2	CTD-2517M22.14	171.254	2.85176	0.242649	11.7526	6.84743e-32	3.40846e-30	7.21879
ENSG00000236430.1	KRT8P29	24.043	2.84766	0.493539	5.76988	7.93283e-09	6.67888e-08	7.19832
ENSG00000258359.1	PCNPP1	21.6943	2.84452	0.444401	6.4008	1.54566e-10	1.54474e-09	7.18269
ENSG00000280020.1	CTD-2095E4.4	60.1605	2.8359	0.262005	10.8238	2.65459e-27	9.45027e-26	7.13987
ENSG00000006194.9	ZNF263	2344.01	2.82801	0.148415	19.0547	6.00352e-81	4.73161e-78	7.10094
ENSG00000006837.11	CDKL3	48.3914	2.82578	0.284221	9.9422	2.72735e-23	7.34881e-22	7.08997
ENSG00000238317.2	SNORD11	33.4044	2.8221	0.462887	6.09675	1.08248e-09	9.98482e-09	7.07193
ENSG00000259771.1	RP11-429D19.1	30.1545	2.82198	0.524211	5.38328	7.31395e-08	5.5074e-07	7.07131
ENSG00000256683.6	ZNF350	1104.92	2.8192	0.129097	21.8379	1.01348e-105	3.59444e-102	7.05772
ENSG00000177173.5	NAP1L4P1	45.6199	2.81191	0.449836	6.25096	4.0793e-10	3.91284e-09	7.02212
ENSG00000202314.1	SNORD6	61.6424	2.80425	0.393804	7.12091	1.07217e-12	1.31692e-11	6.98493
ENSG00000232273.1	FTH1P1	25.6711	2.80322	0.62434	4.48989	7.12612e-06	4.08711e-05	6.97994
ENSG00000273373.1	RP5-1074L1.4	151.412	2.7683	0.286994	9.64583	5.11945e-22	1.26198e-20	6.81305
ENSG00000261659.2	LA16c-313D11.12	128.482	2.75963	0.17197	16.0471	5.99044e-58	1.26841e-55	6.77221
ENSG00000268902.2	CSAG2	29.6562	2.75858	1.05714	2.60947	0.00906813	0.0274883	6.76731
ENSG00000259321.1	RP11-468E2.5	31.617	2.75796	0.363237	7.59272	3.13247e-14	4.4108e-13	6.76439
ENSG00000260660.2	RP11-69H7.2	21.6426	2.75271	0.529886	5.1949	2.04833e-07	1.46613e-06	6.7398
ENSG00000260005.6	AC027601.1	104.354	2.74965	0.312987	8.78519	1.56096e-18	2.98243e-17	6.72554
ENSG00000267244.5	CTB-31O20.4	159.699	2.74856	0.282534	9.72822	2.28561e-22	5.77466e-21	6.72044
ENSG00000162944.10	RFTN2	53.5346	2.74509	0.378766	7.24745	4.24679e-13	5.4106e-12	6.70433
ENSG00000189292.15	FAM150B	25.7827	2.74223	0.461512	5.94183	2.81854e-09	2.48124e-08	6.69102
ENSG00000235027.1	AC068580.6	89.7185	2.74198	0.351324	7.80471	5.96399e-15	8.8456e-14	6.68988
ENSG00000136197.12	C7orf25	50.4548	2.72467	0.28238	9.64896	4.96575e-22	1.22516e-20	6.6101
ENSG00000279901.1	CTD-2270P14.2	40.9259	2.71729	0.426706	6.36804	1.91453e-10	1.89768e-09	6.57634
ENSG00000254756.1	RP11-867G23.12	21.4599	2.70993	0.54923	4.93405	8.05431e-07	5.33314e-06	6.54288
ENSG00000228554.1	AC004837.5	24.3518	2.7053	0.615823	4.39298	1.11805e-05	6.21642e-05	6.52195
ENSG00000221500.1	SNORD100	49.0713	2.69251	0.307498	8.75619	2.01962e-18	3.83295e-17	6.46438
ENSG00000279529.1	CTD-3222D19.8	129.184	2.68799	0.280298	9.58977	8.82858e-22	2.13367e-20	6.44415
ENSG00000260708.1	CTA-29F11.1	323.279	2.68385	0.292155	9.1864	4.06221e-20	8.71839e-19	6.42569
ENSG00000099866.14	MADCAM1	35.9127	2.67574	0.28345	9.4399	3.73147e-21	8.68524e-20	6.38965
ENSG00000235908.1	RHOA-IT1	26.2179	2.66744	0.634692	4.20272	2.63723e-05	0.000137725	6.35299
ENSG00000256533.1	RP11-212D19.5	21.4873	2.66728	0.789586	3.37808	0.000729944	0.00290025	6.35231
ENSG00000256222.2	MTRNR2L3	57.7322	2.66624	0.377897	7.05547	1.72022e-12	2.08402e-11	6.34773
ENSG00000172404.4	DNAJB7	22.8077	2.64288	0.401708	6.57911	4.73277e-11	5.01056e-10	6.24576
ENSG00000260942.1	CAPN10-AS1	314.11	2.63841	0.187026	14.1072	3.42893e-45	3.81526e-43	6.22646
ENSG00000225761.1	RP11-417O11.5	24.0232	2.63824	0.714974	3.68998	0.000224275	0.000984583	6.22571
ENSG00000161960.14	EIF4A1	760.664	2.6312	0.280057	9.39523	5.70948e-21	1.30221e-19	6.19541
ENSG00000177082.12	WDR73	382.403	2.62556	0.170822	15.3701	2.59746e-53	4.30981e-51	6.17124
ENSG00000176593.7	CTD-2368P22.1	378.411	2.62345	0.199568	13.1456	1.80283e-39	1.46148e-37	6.16222
ENSG00000250959.2	GLUD1P3	351.419	2.61383	0.181256	14.4207	3.83403e-47	4.77119e-45	6.12128
ENSG00000212607.1	SNORA3B	33.6428	2.61368	0.307442	8.5014	1.87321e-17	3.31556e-16	6.12065
ENSG00000235440.1	RP11-214J9.1	25.936	2.6066	0.525571	4.95956	7.06532e-07	4.72237e-06	6.09067
ENSG00000180336.17	MEIOC	89.2388	2.6042	0.258528	10.0732	7.25876e-24	2.03712e-22	6.08054
ENSG00000206754.1	SNORD101	64.5336	2.60403	0.278717	9.34292	9.37144e-21	2.09367e-19	6.07981
ENSG00000235919.4	ASH1L-AS1	158.744	2.60388	0.148284	17.56	4.98515e-69	2.28135e-66	6.07918
ENSG00000276662.1	RP11-631M21.7	21.6959	2.59766	0.499607	5.19941	1.99919e-07	1.43493e-06	6.05306
ENSG00000261360.1	CTD-2165H16.4	52.1294	2.5929	0.237983	10.8953	1.21352e-27	4.46001e-26	6.03311
ENSG00000126759.12	CFP	32.3533	2.58982	0.365785	7.08018	1.43966e-12	1.75193e-11	6.02024
ENSG00000228393.3	LINC01004	68.9883	2.58501	0.247169	10.4585	1.33966e-25	4.27081e-24	6.00021
ENSG00000240764.3	PCDHGC5	34.8874	2.58027	0.742075	3.4771	0.000506866	0.00208133	5.98052
ENSG00000261216.1	RP11-166B2.5	28.7185	2.57903	0.427804	6.02852	1.65471e-09	1.49329e-08	5.97536
ENSG00000168564.5	CDKN2AIP	1072.81	2.57586	0.203656	12.6481	1.14559e-36	7.9085e-35	5.96228
ENSG00000252759.1	Y_RNA	51.3543	2.57329	0.510765	5.03811	4.70149e-07	3.20816e-06	5.95166
ENSG00000116717.11	GADD45A	1800.47	2.57165	0.325864	7.8918	2.9787e-15	4.50745e-14	5.94491
ENSG00000229512.1	AC068580.5	38.9671	2.56391	0.396896	6.4599	1.04773e-10	1.06511e-09	5.91307
ENSG00000167981.5	ZNF597	335.24	2.55597	0.249791	10.2324	1.41918e-24	4.21636e-23	5.88062
ENSG00000279145.1	RP11-547D13.1	69.1282	2.55253	0.309631	8.24377	1.66866e-16	2.75742e-15	5.86662
ENSG00000105708.8	ZNF14	704.746	2.54861	0.173467	14.6922	7.23748e-49	9.9684e-47	5.85068
ENSG00000272240.1	RP5-855D21.1	26.8068	2.54742	0.312544	8.15058	3.6219e-16	5.80261e-15	5.84587
ENSG00000234219.1	CDCA4P4	42.8764	2.54436	0.3891	6.5391	6.18882e-11	6.45808e-10	5.83351
ENSG00000244218.3	RN7SL81P	31.0666	2.53781	0.486785	5.21342	1.85389e-07	1.33572e-06	5.80708
ENSG00000013297.10	CLDN11	294.804	2.53733	0.997274	2.54427	0.0109506	0.0324392	5.80515
ENSG00000130203.9	APOE	90.2636	2.53667	0.572252	4.43278	9.30275e-06	5.2412e-05	5.80246
ENSG00000274460.1	CTD-2649C14.2	30.7529	2.53487	0.382779	6.62229	3.53677e-11	3.78532e-10	5.79526
ENSG00000164053.18	ATRIP	36.8781	2.52324	0.304059	8.29853	1.05403e-16	1.77064e-15	5.74873
ENSG00000166484.19	MAPK7	1237.71	2.52173	0.210001	12.0081	3.21982e-33	1.78082e-31	5.74269
ENSG00000121417.13	ZNF211	706.795	2.51852	0.197243	12.7686	2.4538e-37	1.76258e-35	5.72995
ENSG00000168826.15	ZBTB49	254.456	2.51178	0.232588	10.7992	3.4704e-27	1.22166e-25	5.70322
ENSG00000161265.14	U2AF1L4	118.292	2.51109	0.187242	13.411	5.21596e-41	4.72819e-39	5.7005
ENSG00000274364.1	RP3-324O17.7	25.5524	2.50953	0.472068	5.31604	1.0605e-07	7.84806e-07	5.69436
ENSG00000255717.6	SNHG1	4161.47	2.49722	0.14378	17.3683	1.43399e-67	5.6509e-65	5.64596
ENSG00000258317.1	RP11-603J24.5	44.7402	2.49172	0.379274	6.5697	5.04171e-11	5.32175e-10	5.62446
ENSG00000236144.6	TMEM147-AS1	364.448	2.491	0.1201	20.741	1.47702e-95	2.99339e-92	5.62166
ENSG00000271918.1	CTD-2287O16.5	96.2202	2.48639	0.154574	16.0854	3.22953e-58	6.94179e-56	5.60374
ENSG00000274799.1	Metazoa_SRP	22.9825	2.48455	0.462762	5.36897	7.91884e-08	5.93767e-07	5.59662
ENSG00000185883.11	ATP6V0C	31.5603	2.48428	0.400199	6.20761	5.37955e-10	5.10311e-09	5.59554
ENSG00000269984.1	RP11-362K14.5	111.875	2.48177	0.263812	9.40734	5.08842e-21	1.16713e-19	5.58583
ENSG00000213592.4	AP000662.9	47.2767	2.48151	0.362319	6.84897	7.43824e-12	8.49618e-11	5.58482
ENSG00000231587.1	SNORD62B	52.9796	2.47904	0.359686	6.89223	5.49259e-12	6.35119e-11	5.57526
ENSG00000253307.1	RP11-10J21.4	30.1724	2.4741	0.53131	4.6566	3.21478e-06	1.94526e-05	5.5562
ENSG00000213453.3	FTH1P3	36.0957	2.47272	0.481626	5.13412	2.83469e-07	1.99823e-06	5.5509
ENSG00000233690.1	EBAG9P1	36.6932	2.46926	0.829182	2.97795	0.00290185	0.0100444	5.5376
ENSG00000276317.1	RP11-93B14.10	340.488	2.4672	0.383688	6.43023	1.27411e-10	1.28147e-09	5.5297
ENSG00000265136.1	RP13-638C3.6	30.9106	2.46288	0.40185	6.12884	8.85201e-10	8.23739e-09	5.51316
ENSG00000206838.1	SNORA5A	48.4212	2.45717	0.323984	7.58424	3.34449e-14	4.69303e-13	5.49138
ENSG00000160959.7	LRRC14	2034	2.45062	0.119614	20.4877	2.76926e-93	4.62189e-90	5.46651
ENSG00000244274.7	DBNDD2	71.8198	2.44973	0.691874	3.54072	0.000399036	0.00167088	5.46315
ENSG00000271933.1	RP11-338I21.1	108.502	2.4443	0.269933	9.05522	1.3629e-19	2.81437e-18	5.44262
ENSG00000268471.5	MIR4453	375.267	2.43861	0.170622	14.2925	2.43864e-46	2.88298e-44	5.42119
ENSG00000272788.1	RP11-674N23.4	60.1246	2.43624	0.575298	4.23474	2.28819e-05	0.000120742	5.41228
ENSG00000228302.2	RP11-186N15.3	57.4964	2.43551	0.32624	7.46539	8.30511e-14	1.12424e-12	5.40956
ENSG00000212163.5	SNORD91A	23.1757	2.43163	0.485034	5.01333	5.34956e-07	3.62337e-06	5.39504
ENSG00000280046.1	RP11-1099M24.6	170.365	2.42376	0.178784	13.5569	7.20828e-42	6.9329e-40	5.36567
ENSG00000239569.3	KMT2E-AS1	238.957	2.42125	0.266188	9.09601	9.37141e-20	1.96377e-18	5.35635
ENSG00000233695.2	GAS6-AS1	668.451	2.42115	0.207917	11.6448	2.44017e-31	1.15778e-29	5.35596
ENSG00000264769.1	RP11-498C9.12	29.7727	2.41415	0.491323	4.91358	8.94299e-07	5.88996e-06	5.33006
ENSG00000267394.1	CTB-175E5.7	46.7294	2.40461	0.312136	7.70373	1.32147e-14	1.91102e-13	5.29492
ENSG00000240731.1	RP5-890O3.9	214.253	2.40414	0.213355	11.2683	1.88235e-29	7.88891e-28	5.2932
ENSG00000124091.9	GCNT7	76.4379	2.40369	0.336833	7.13617	9.59705e-13	1.18287e-11	5.29156
ENSG00000163660.11	CCNL1	3539.36	2.40274	0.232064	10.3538	4.022e-25	1.24717e-23	5.28806
ENSG00000262049.1	RP13-1032I1.7	174.39	2.39472	0.214679	11.1549	6.77697e-29	2.71203e-27	5.25875
ENSG00000207280.1	SNORD20	72.2169	2.39443	0.293551	8.15676	3.44119e-16	5.53498e-15	5.25768
ENSG00000260269.5	CTD-2323K18.1	22.3018	2.38984	0.353048	6.76918	1.29514e-11	1.44333e-10	5.24101
ENSG00000177839.6	PCDHB9	85.6929	2.38747	0.856296	2.78814	0.00530122	0.0171605	5.23239
ENSG00000264456.1	RP11-848P1.2	72.0747	2.38644	0.191511	12.4611	1.21622e-35	7.89649e-34	5.22866
ENSG00000179038.8	RP11-157K17.5	36.1504	2.38477	0.438376	5.43999	5.32822e-08	4.09473e-07	5.22259
ENSG00000276645.1	Metazoa_SRP	20.6379	2.38041	0.414573	5.74184	9.36552e-09	7.82473e-08	5.20684
ENSG00000234776.4	C11orf94	28.7269	2.37743	0.390673	6.08548	1.16145e-09	1.06785e-08	5.19611
ENSG00000198841.3	KTI12	567.803	2.37491	0.216283	10.9806	4.73796e-28	1.77818e-26	5.18704
ENSG00000231310.3	TBL1XR1-AS1	27.1205	2.36522	0.487223	4.85448	1.20703e-06	7.78521e-06	5.1523
ENSG00000143994.13	ABHD1	113.947	2.36461	0.308069	7.67557	1.64687e-14	2.36711e-13	5.15012
ENSG00000235958.5	UBOX5-AS1	61.5474	2.36392	0.334503	7.06696	1.58362e-12	1.92099e-11	5.14767
ENSG00000234937.1	RP11-101O6.2	26.0666	2.34695	0.50963	4.6052	4.12078e-06	2.45164e-05	5.08747
ENSG00000262655.3	SPON1	54.4239	2.34557	0.427657	5.48469	4.14188e-08	3.22496e-07	5.0826
ENSG00000159388.5	BTG2	1764.77	2.34473	0.267346	8.77037	1.78074e-18	3.38867e-17	5.07964
ENSG00000244097.1	RPS4XP17	21.8767	2.34459	0.441246	5.31356	1.07505e-07	7.94746e-07	5.07915
ENSG00000070731.10	ST6GALNAC2	272.05	2.34447	0.225398	10.4015	2.4415e-25	7.62916e-24	5.07875
ENSG00000174109.4	C16orf91	732.773	2.34169	0.208261	11.244	2.47842e-29	1.02807e-27	5.06897
ENSG00000189227.5	C15orf61	180.686	2.32712	0.218575	10.6468	1.80503e-26	6.01813e-25	5.01801
ENSG00000213872.3	AC092798.2	23.5552	2.32573	0.430599	5.40115	6.62132e-08	5.02049e-07	5.0132
ENSG00000100796.17	PPP4R3A	4280.38	2.32354	0.127779	18.184	6.9063e-74	3.8422e-71	5.00558
ENSG00000275400.1	RP4-756H11.5	226.097	2.32142	0.191202	12.1412	6.38941e-34	3.68469e-32	4.99822
ENSG00000250659.2	RP11-864I4.3	68.2826	2.32105	0.74558	3.11308	0.00185148	0.0067108	4.99695
ENSG00000253716.5	MINCR	291.89	2.32019	0.182309	12.7267	4.20417e-37	2.96729e-35	4.99398
ENSG00000142396.10	ERVK3-1	402.993	2.30881	0.225291	10.2481	1.20636e-24	3.61056e-23	4.95476
ENSG00000198331.10	HYLS1	328.334	2.3069	0.253762	9.0908	9.83089e-20	2.05702e-18	4.94819
ENSG00000236375.3	POU5F1P5	32.5809	2.30339	0.839967	2.74224	0.00610216	0.019423	4.93617
ENSG00000272054.1	RP11-423P10.2	94.7793	2.30072	0.336907	6.82895	8.55368e-12	9.69999e-11	4.92704
ENSG00000112599.8	GUCA1B	117.199	2.29936	0.782964	2.93674	0.00331686	0.0113522	4.92238
ENSG00000235245.1	RP11-122K13.12	153.646	2.2983	0.420021	5.47187	4.45306e-08	3.45399e-07	4.91877
ENSG00000167046.4	RP11-93B14.6	175.63	2.29757	0.405841	5.66126	1.50263e-08	1.22617e-07	4.91631
ENSG00000234945.7	GTF3C2-AS1	39.3666	2.29713	0.387537	5.92751	3.07563e-09	2.69004e-08	4.91479
ENSG00000274322.1	RP11-314N13.10	36.3187	2.2968	0.648766	3.54025	0.000399741	0.00167358	4.91365
ENSG00000221241.1	SNORD88A	38.4546	2.29563	0.362219	6.33769	2.33235e-10	2.28587e-09	4.90968
ENSG00000279744.1	RP13-20L14.10	55.722	2.29219	0.438607	5.22608	1.73142e-07	1.25193e-06	4.898
ENSG00000267395.5	AC074212.6	42.5706	2.29032	0.333935	6.85859	6.95449e-12	7.95965e-11	4.89166
ENSG00000078401.6	EDN1	528.792	2.28671	0.509871	4.48487	7.2959e-06	4.17773e-05	4.87941
ENSG00000261188.1	CTA-445C9.14	236.978	2.28356	0.170222	13.4152	4.92844e-41	4.48188e-39	4.86877
ENSG00000246477.3	AF131216.6	46.9609	2.28253	0.2941	7.76109	8.42032e-15	1.23086e-13	4.86531
ENSG00000258057.5	BCDIN3D-AS1	75.511	2.28023	0.230127	9.90858	3.82046e-23	1.01878e-21	4.85755
ENSG00000260368.1	RP11-521I2.3	49.1307	2.27645	0.458455	4.96548	6.85317e-07	4.58597e-06	4.84485
ENSG00000233436.7	BTBD18	112.349	2.27424	0.379889	5.98659	2.14292e-09	1.91138e-08	4.83742
ENSG00000257950.3	P2RX5-TAX1BP3	78.8568	2.27367	0.22755	9.99194	1.65321e-23	4.52765e-22	4.83551
ENSG00000280269.1	AP000577.2	20.5939	2.27318	0.535251	4.24694	2.16708e-05	0.000114757	4.83387
ENSG00000273723.1	RP11-93H24.3	26.0072	2.27252	0.308282	7.37157	1.68625e-13	2.23362e-12	4.83168
ENSG00000247498.9	RP11-392P7.6	44.694	2.27192	0.424818	5.34798	8.89405e-08	6.63001e-07	4.82966
ENSG00000259581.3	TYRO3P	42.1119	2.27162	0.339287	6.69528	2.15264e-11	2.35183e-10	4.82866
ENSG00000105327.16	BBC3	243.852	2.27124	0.236814	9.59083	8.73795e-22	2.11537e-20	4.82739
ENSG00000264425.1	MIR4653	29.5401	2.26741	0.3689	6.1464	7.92617e-10	7.41474e-09	4.81458
ENSG00000243406.6	MRPS31P5	47.0053	2.26626	0.305463	7.4191	1.17921e-13	1.5782e-12	4.81075
ENSG00000237718.2	AC009095.4	33.5572	2.26415	0.342626	6.60823	3.88941e-11	4.14865e-10	4.80373
ENSG00000229598.1	PRDX3P1	46.4191	2.25748	0.400453	5.63732	1.72722e-08	1.40058e-07	4.78156
ENSG00000224186.8	C5orf66	111.999	2.25731	0.18395	12.2713	1.291e-34	7.79353e-33	4.78099
ENSG00000261669.1	CTD-2515A14.1	20.8268	2.25724	0.510668	4.42017	9.86246e-06	5.53019e-05	4.78075
ENSG00000267248.1	CTD-2319I12.4	77.0579	2.25335	0.27902	8.07593	6.69644e-16	1.05146e-14	4.76788
ENSG00000272836.1	RP3-402G11.27	37.7643	2.25287	0.36385	6.19176	5.94963e-10	5.62321e-09	4.7663
ENSG00000213600.3	XXcos-LUCA16.1	23.4703	2.25235	0.898277	2.50742	0.0121617	0.0355151	4.76459
ENSG00000176401.5	EID2B	130.022	2.25017	0.184772	12.1781	4.06851e-34	2.37035e-32	4.75739
ENSG00000235651.1	AC064850.4	29.0118	2.24956	0.343154	6.55554	5.54425e-11	5.81451e-10	4.75538
ENSG00000277496.1	RP11-93B14.9	729.363	2.24586	0.347269	6.4672	9.98328e-11	1.01781e-09	4.7432
ENSG00000256006.1	AC084117.3	48.134	2.24405	0.64309	3.48947	0.000483973	0.0019959	4.73724
ENSG00000266835.5	GAPLINC	52.5376	2.2393	0.526304	4.25477	2.09265e-05	0.000111189	4.72169
ENSG00000227123.1	RPL12P44	27.3757	2.23914	0.565943	3.95648	7.6061e-05	0.000366646	4.72117
ENSG00000212371.1	SNORA46	21.5769	2.23699	0.43638	5.12623	2.95596e-07	2.0801e-06	4.71411
ENSG00000169583.12	CLIC3	64.578	2.23585	0.354664	6.30414	2.89798e-10	2.82074e-09	4.71041
ENSG00000271366.1	AC002128.5	23.4659	2.23494	0.369582	6.04721	1.47375e-09	1.33893e-08	4.70743
ENSG00000128342.4	LIF	3397.84	2.23249	0.154936	14.4091	4.5373e-47	5.62169e-45	4.69944
ENSG00000196152.10	ZNF79	480.191	2.23064	0.140212	15.9091	5.48129e-57	1.11086e-54	4.69341
ENSG00000232442.1	CTD-3184A7.4	262.905	2.22996	0.144115	15.4734	5.24357e-54	9.29848e-52	4.69121
ENSG00000186354.10	C9orf47	111.875	2.22135	0.23858	9.3107	1.2699e-20	2.81053e-19	4.6633
ENSG00000213782.7	DDX47	108.398	2.22096	0.380578	5.83575	5.35501e-09	4.58246e-08	4.66203
ENSG00000254907.1	RP11-484D2.2	25.6146	2.21445	0.414819	5.33835	9.37946e-08	6.97571e-07	4.64105
ENSG00000174276.6	ZNHIT2	701.62	2.21109	0.20327	10.8776	1.47422e-27	5.38328e-26	4.63025
ENSG00000268678.1	CTC-444N24.13	33.3799	2.20764	0.381023	5.79397	6.87402e-09	5.82025e-08	4.61919
ENSG00000260179.1	RP5-902P8.12	27.3787	2.20636	0.495556	4.4523	8.49565e-06	4.81709e-05	4.6151
ENSG00000203362.2	RP3-337H4.8	88.9267	2.20545	0.180894	12.1919	3.43137e-34	2.00739e-32	4.61217
ENSG00000274667.1	RP11-31H5.3	37.5579	2.20471	0.293961	7.5	6.38167e-14	8.73876e-13	4.60982
ENSG00000175376.8	EIF1AD	2262.49	2.20268	0.166804	13.2052	8.1867e-40	6.77205e-38	4.60333
ENSG00000188295.14	ZNF669	843.547	2.20199	0.177908	12.3772	3.47442e-35	2.18097e-33	4.60114
ENSG00000105329.9	TGFB1	2516.84	2.19782	0.620045	3.54461	0.000393188	0.00164955	4.58786
ENSG00000236065.2	RP1-117O3.2	38.5794	2.19144	0.457416	4.79091	1.66025e-06	1.04867e-05	4.56761
ENSG00000207181.1	SNORA14B	53.1182	2.18865	0.295014	7.41878	1.182e-13	1.58119e-12	4.55878
ENSG00000274386.5	RP5-994D16.11	72.8101	2.18443	0.301747	7.23926	4.51136e-13	5.7348e-12	4.54546
ENSG00000204271.11	SPIN3	1607.79	2.17274	0.196088	11.0805	1.5606e-28	6.0844e-27	4.5088
ENSG00000152443.12	ZNF776	1910.1	2.17047	0.184729	11.7495	7.106e-32	3.53097e-30	4.50171
ENSG00000236015.1	AC011290.5	31.4335	2.16573	0.415944	5.20679	1.9214e-07	1.38155e-06	4.48694
ENSG00000265683.1	RP11-173M1.5	55.0772	2.16296	0.3107	6.96157	3.36497e-12	3.96324e-11	4.47833
ENSG00000254595.1	CTD-2010I16.1	93.1575	2.1603	0.303147	7.12624	1.03151e-12	1.26806e-11	4.47007
ENSG00000206885.1	SNORA75	35.5413	2.15869	0.37157	5.80963	6.26116e-09	5.3188e-08	4.46508
ENSG00000196724.12	ZNF418	339.539	2.15723	0.171286	12.5943	2.26871e-36	1.53995e-34	4.46058
ENSG00000140987.19	ZSCAN32	22.6321	2.15169	0.405146	5.31091	1.09082e-07	8.05354e-07	4.44349
ENSG00000236526.1	RP4-742J24.2	48.177	2.14985	0.510142	4.21422	2.50646e-05	0.00013121	4.43782
ENSG00000269921.1	RP11-646I6.5	41.8681	2.14634	0.322717	6.65086	2.91385e-11	3.14233e-10	4.42705
ENSG00000201772.1	SNORA5C	116.184	2.14624	0.225318	9.52538	1.64437e-21	3.92065e-20	4.42672
ENSG00000117616.17	RSRP1	1349.31	2.14425	0.229414	9.34663	9.04808e-21	2.02621e-19	4.42061
ENSG00000260428.2	SCX	93.6299	2.1401	0.288135	7.42743	1.10726e-13	1.48611e-12	4.40794
ENSG00000166676.14	TVP23A	26.1153	2.13819	0.348881	6.12872	8.85874e-10	8.23826e-09	4.40211
ENSG00000234329.1	RP11-767N6.2	41.5052	2.13434	0.399195	5.34661	8.96159e-08	6.67368e-07	4.39037
ENSG00000083817.8	ZNF416	557.297	2.13189	0.142933	14.9154	2.61845e-50	3.82955e-48	4.38293
ENSG00000152454.3	ZNF256	653.223	2.13	0.137552	15.485	4.37888e-54	7.81397e-52	4.37717
ENSG00000255965.1	RP11-408I18.9	46.6112	2.12983	0.458395	4.64628	3.37982e-06	2.04033e-05	4.37665
ENSG00000249637.1	CTC-329D1.2	36.8557	2.12744	0.240962	8.82894	1.0567e-18	2.04375e-17	4.36941
ENSG00000257543.1	RP11-321F8.4	32.3466	2.12682	0.258757	8.21935	2.04611e-16	3.34799e-15	4.36753
ENSG00000175213.2	ZNF408	766.622	2.12648	0.179378	11.8547	2.03364e-32	1.0491e-30	4.36651
ENSG00000235204.1	RP11-121A14.2	39.9264	2.12521	0.333901	6.36478	1.95572e-10	1.93681e-09	4.36266
ENSG00000280927.1	CTBP1-AS	229.765	2.12038	0.243538	8.70656	3.13223e-18	5.86605e-17	4.34808
ENSG00000169972.11	PUSL1	977.612	2.11794	0.126904	16.6893	1.56783e-62	4.5392e-60	4.34073
ENSG00000232118.2	BACH1-AS1	20.4523	2.11631	0.738171	2.86696	0.00414436	0.013842	4.33582
ENSG00000125740.13	FOSB	264.27	2.11506	0.527535	4.00933	6.08901e-05	0.000298537	4.33209
ENSG00000174307.6	PHLDA3	1205.34	2.11416	0.247223	8.55163	1.21358e-17	2.17517e-16	4.32939
ENSG00000273151.1	RP11-449P15.2	368.028	2.11396	0.32239	6.55716	5.48428e-11	5.75743e-10	4.32879
ENSG00000268218.1	AC137932.4	132.389	2.1111	0.257207	8.20779	2.25304e-16	3.66965e-15	4.32021
ENSG00000105085.10	MED26	481.709	2.11067	0.219103	9.63324	5.78771e-22	1.41809e-20	4.31893
ENSG00000260563.3	RP13-516M14.1	96.6422	2.10685	0.190293	11.0716	1.72276e-28	6.69589e-27	4.30751
ENSG00000251143.1	RP11-849H4.4	71.5203	2.10685	0.320862	6.56622	5.16082e-11	5.44139e-10	4.3075
ENSG00000279407.1	AC007191.4	405.639	2.10544	0.183687	11.4621	2.04435e-30	9.16341e-29	4.3033
ENSG00000232956.8	SNHG15	1300.7	2.10461	0.159669	13.181	1.12823e-39	9.22514e-38	4.30081
ENSG00000132467.3	UTP3	2234.8	2.10431	0.201974	10.4187	2.03674e-25	6.39251e-24	4.29993
ENSG00000139278.9	GLIPR1	251.513	2.10347	0.262592	8.01044	1.14297e-15	1.77598e-14	4.29743
ENSG00000241120.1	HMGN1P8	23.3936	2.10304	0.578566	3.63492	0.000278068	0.00119958	4.29614
ENSG00000083812.11	ZNF324	1068.01	2.10223	0.121904	17.245	1.2198e-66	4.55385e-64	4.29373
ENSG00000169981.10	ZNF35	127.569	2.09461	0.196898	10.6381	1.9815e-26	6.59097e-25	4.27112
ENSG00000259224.2	SLC35G6	30.3776	2.09009	0.375047	5.57287	2.50573e-08	1.99705e-07	4.25775
ENSG00000260233.3	SSSCA1-AS1	144.223	2.08867	0.195872	10.6634	1.50937e-26	5.0741e-25	4.25354
ENSG00000273038.2	RP11-479G22.8	398.299	2.08857	0.312911	6.67465	2.47827e-11	2.69409e-10	4.25327
ENSG00000181029.8	TRAPPC5	119.453	2.0848	0.198867	10.4834	1.02967e-25	3.3011e-24	4.24216
ENSG00000170846.16	AC093323.3	1042.37	2.08326	0.139213	14.9645	1.25263e-50	1.88047e-48	4.23763
ENSG00000103888.15	CEMIP	371.405	2.08299	0.214352	9.71762	2.53653e-22	6.39155e-21	4.23685
ENSG00000137834.14	SMAD6	1413.33	2.0807	0.16729	12.4377	1.63059e-35	1.05387e-33	4.23014
ENSG00000167394.12	ZNF668	556.983	2.07938	0.185756	11.1942	4.35448e-29	1.77769e-27	4.22627
ENSG00000259659.1	RP11-151N17.1	47.3562	2.07937	0.34507	6.02593	1.68138e-09	1.51639e-08	4.22621
ENSG00000260948.1	RP11-552M11.8	104.174	2.0791	0.291661	7.1285	1.01465e-12	1.24842e-11	4.22545
ENSG00000240449.1	RP4-584D14.5	101.844	2.07828	0.195482	10.6316	2.12457e-26	7.05033e-25	4.22304
ENSG00000156482.10	RPL30	7453.86	2.07678	0.151448	13.7128	8.51233e-43	8.44476e-41	4.21865
ENSG00000241043.1	GVQW1	51.0465	2.07483	0.347245	5.97511	2.29929e-09	2.04059e-08	4.21294
ENSG00000226803.7	RP11-203B9.4	136.665	2.07129	0.336126	6.16224	7.17208e-10	6.73373e-09	4.20263
ENSG00000222014.5	RAB6C	110.189	2.07113	0.254807	8.12824	4.35556e-16	6.94662e-15	4.20217
ENSG00000233613.5	DCUN1D2-AS	30.0806	2.07024	0.439664	4.70869	2.49315e-06	1.53212e-05	4.19957
ENSG00000134186.11	PRPF38B	2359.06	2.07023	0.135444	15.2848	9.65102e-53	1.57373e-50	4.19954
ENSG00000104853.15	CLPTM1	3309.21	2.06915	0.173095	11.9538	6.20146e-33	3.34513e-31	4.19638
ENSG00000272821.1	CTA-384D8.36	67.6103	2.06885	0.179993	11.4941	1.41324e-30	6.4466e-29	4.19551
ENSG00000268366.1	CTC-492K19.4	32.8435	2.06557	0.431356	4.78855	1.67993e-06	1.05945e-05	4.18599
ENSG00000166959.7	MS4A8	22.5515	2.06423	0.858037	2.40576	0.0161387	0.0452121	4.18212
ENSG00000252690.3	SCARNA15	61.215	2.05944	0.318949	6.45697	1.06822e-10	1.08439e-09	4.16825
ENSG00000169155.9	ZBTB43	1436.18	2.05794	0.201619	10.2071	1.84382e-24	5.42684e-23	4.16391
ENSG00000200169.1	RNU5D-1	43.6734	2.05582	0.358534	5.73396	9.81119e-09	8.17541e-08	4.15779
ENSG00000275084.3	SNORD91B	28.4253	2.0549	0.434865	4.72537	2.29695e-06	1.42109e-05	4.15515
ENSG00000251369.8	ZNF550	659.715	2.05482	0.156494	13.1303	2.20693e-39	1.7789e-37	4.15491
ENSG00000235613.2	NSRP1P1	20.7968	2.05305	0.7319	2.8051	0.00503007	0.0163837	4.14983
ENSG00000167945.1	PRR25	20.9561	2.05164	0.439247	4.67081	3.00016e-06	1.82199e-05	4.14577
ENSG00000283176.1	RP11-629O1.3	73.3215	2.05144	0.508456	4.03464	5.46852e-05	0.000270688	4.14519
ENSG00000272078.1	RP4-734G22.3	126.583	2.05003	0.335668	6.10731	1.01325e-09	9.39504e-09	4.14113
ENSG00000205138.3	SDHAF1	513.937	2.04958	0.171327	11.9629	5.55651e-33	3.026e-31	4.13985
ENSG00000249592.5	RP11-440L14.1	272.54	2.04951	0.204326	10.0306	1.11823e-23	3.09236e-22	4.13966
ENSG00000279140.1	RP11-477I4.4	43.7868	2.04931	0.271478	7.54869	4.39648e-14	6.09684e-13	4.13907
ENSG00000229539.1	RP11-119B16.2	73.0362	2.04717	0.261263	7.83565	4.6644e-15	6.97276e-14	4.13293
ENSG00000266975.1	FARSA-AS1	31.4405	2.04679	0.447095	4.57798	4.6949e-06	2.77171e-05	4.13186
ENSG00000198783.5	ZNF830	793.888	2.04419	0.192363	10.6267	2.2386e-26	7.41142e-25	4.12442
ENSG00000234882.1	EIF3EP1	23.0378	2.04388	0.527373	3.87558	0.00010637	0.000498438	4.12352
ENSG00000233560.2	KRT8P39	41.9765	2.04118	0.364595	5.59848	2.16243e-08	1.73221e-07	4.11581
ENSG00000279632.1	RP11-286N22.6	64.4653	2.03802	0.316456	6.44015	1.19357e-10	1.20388e-09	4.10682
ENSG00000231073.1	RP11-316M1.3	45.4385	2.0379	0.406319	5.01551	5.28927e-07	3.58339e-06	4.10646
ENSG00000264229.1	RNU4ATAC	61.2148	2.03537	0.375348	5.42263	5.87298e-08	4.47777e-07	4.09929
ENSG00000260924.2	LINC01311	123.1	2.03442	0.18449	11.0272	2.82401e-28	1.08425e-26	4.09658
ENSG00000247092.6	SNHG10	406.692	2.03321	0.14585	13.9405	3.59496e-44	3.82022e-42	4.09316
ENSG00000225442.2	MPRIP-AS1	104.566	2.0297	0.443489	4.57667	4.72442e-06	2.7874e-05	4.08321
ENSG00000224072.1	RP11-75A9.3	51.1669	2.02966	0.477005	4.25501	2.09042e-05	0.000111091	4.08309
ENSG00000255559.1	ZNF252P-AS1	49.9793	2.02849	0.320369	6.33172	2.42445e-10	2.37448e-09	4.07977
ENSG00000116350.16	SRSF4	3275.09	2.02712	0.0939417	21.5785	2.85858e-103	8.11064e-100	4.07591
ENSG00000173818.16	ENDOV	778.962	2.02357	0.10013	20.2095	8.07964e-91	1.20655e-87	4.06589
ENSG00000279198.1	CTD-2231E14.2	60.292	2.02331	0.439067	4.60821	4.06153e-06	2.41995e-05	4.06516
ENSG00000010539.11	ZNF200	628.186	2.0212	0.146149	13.8297	1.68613e-43	1.71472e-41	4.05922
ENSG00000215154.6	AC141586.5	259.774	2.02031	0.158254	12.7662	2.53147e-37	1.81377e-35	4.05671
ENSG00000241962.9	RP11-111H13.1	32.0666	2.02015	0.303593	6.65414	2.84964e-11	3.07577e-10	4.05627
ENSG00000119725.17	ZNF410	142.651	2.01945	0.250553	8.05999	7.63006e-16	1.19409e-14	4.0543
ENSG00000205090.8	TMEM240	46.8228	2.01921	0.246722	8.18416	2.742e-16	4.43046e-15	4.05362
ENSG00000265148.5	TSPOAP1-AS1	28.1181	2.01821	0.454376	4.44171	8.92454e-06	5.04113e-05	4.0508
ENSG00000269506.2	RP11-571I18.5	32.761	2.01401	0.593905	3.39114	0.000696028	0.00278068	4.03904
ENSG00000196646.11	ZNF136	893.989	2.01056	0.145811	13.7888	2.97634e-43	2.97351e-41	4.0294
ENSG00000099251.14	HSD17B7P2	83.9461	2.00785	0.257918	7.78484	6.98014e-15	1.02775e-13	4.02183
ENSG00000267100.1	ILF3-AS1	1961.51	2.00678	0.17934	11.1898	4.57478e-29	1.86495e-27	4.01884
ENSG00000227372.11	TP73-AS1	2172.3	2.0064	0.0997497	20.1143	5.52793e-90	7.46876e-87	4.01778
ENSG00000279602.1	CTD-3014M21.1	390.714	2.00611	0.298641	6.71747	1.84901e-11	2.03419e-10	4.01698
ENSG00000147789.15	ZNF7	1632.36	2.00421	0.0877275	22.8459	1.60655e-115	1.51942e-111	4.01169
ENSG00000230732.4	AC127904.2	49.1719	1.99956	0.407681	4.90472	9.3563e-07	6.14506e-06	3.99878
ENSG00000273619.1	RP5-908M14.9	209.382	1.99878	0.16345	12.2287	2.18402e-34	1.29638e-32	3.99663
ENSG00000225578.1	NCBP2-AS1	27.7409	1.99311	0.524495	3.80005	0.000144669	0.000660341	3.98094
ENSG00000141965.4	FEM1A	397.796	1.99275	0.264751	7.52687	5.19697e-14	7.16838e-13	3.97994
ENSG00000267430.1	RP11-635N19.2	31.3311	1.98767	0.503525	3.94752	7.89664e-05	0.00037962	3.96597
ENSG00000265908.1	RP11-20B24.6	32.3241	1.98559	0.446527	4.44674	8.71848e-06	4.93456e-05	3.96024
ENSG00000149201.9	CCDC81	42.831	1.98526	0.345829	5.74059	9.4347e-09	7.88021e-08	3.95934
ENSG00000262652.1	RP13-638C3.2	26.4397	1.98491	0.419538	4.73118	2.23216e-06	1.38222e-05	3.95838
ENSG00000180846.8	CSNK1G2-AS1	29.9709	1.98287	0.457363	4.33543	1.45475e-05	7.91328e-05	3.95278
ENSG00000271840.1	RP1-224A6.9	37.3312	1.9812	0.751449	2.63651	0.0083763	0.0256709	3.94823
ENSG00000250220.1	RP11-692D12.1	40.7266	1.9791	0.275018	7.19626	6.18882e-13	7.77659e-12	3.94248
ENSG00000272455.1	RP4-758J18.13	400.331	1.97881	0.154812	12.782	2.06561e-37	1.4875e-35	3.94167
ENSG00000104866.10	PPP1R37	1440.33	1.9758	0.103229	19.1399	1.17398e-81	1.00938e-78	3.93347
ENSG00000279491.1	RP11-810P12.7	66.7915	1.97416	0.263511	7.49175	6.79596e-14	9.29262e-13	3.929
ENSG00000204316.12	MRPL38	128.48	1.97286	0.259577	7.60029	2.9547e-14	4.17083e-13	3.92545
ENSG00000141570.10	CBX8	917.404	1.96976	0.164528	11.9722	4.97192e-33	2.71285e-31	3.91702
ENSG00000226332.2	RP11-157P1.4	136.076	1.9694	0.279327	7.05052	1.78255e-12	2.15493e-11	3.91606
ENSG00000160908.14	ZNF394	1016.17	1.96145	0.156499	12.5333	4.9057e-36	3.28277e-34	3.89454
ENSG00000185038.14	MROH2A	20.4913	1.95855	0.75989	2.57741	0.00995442	0.0298685	3.88671
ENSG00000258520.1	RP11-363J20.2	33.045	1.95726	0.399069	4.90457	9.36326e-07	6.1482e-06	3.88324
ENSG00000237437.1	ASS1P12	101.243	1.95601	0.252183	7.7563	8.74412e-15	1.27425e-13	3.87988
ENSG00000148331.11	ASB6	1219.45	1.94966	0.107555	18.1271	1.94715e-73	1.06243e-70	3.86285
ENSG00000163874.9	ZC3H12A	1280.73	1.94853	0.194585	10.0138	1.32584e-23	3.64163e-22	3.85982
ENSG00000167395.10	ZNF646	2358.43	1.94777	0.108225	17.9974	2.04131e-72	1.09279e-69	3.85777
ENSG00000238199.1	UBE2V2P3	21.756	1.94685	0.443781	4.38697	1.14943e-05	6.37715e-05	3.85533
ENSG00000170385.9	SLC30A1	1830.29	1.94654	0.166504	11.6906	1.42376e-31	6.87015e-30	3.85448
ENSG00000162910.18	MRPL55	1436.57	1.94448	0.175217	11.0975	1.2899e-28	5.07605e-27	3.84898
ENSG00000241217.3	RN7SL809P	45.6895	1.94239	0.357821	5.42839	5.68655e-08	4.34656e-07	3.84342
ENSG00000196449.3	YRDC	1127.49	1.94184	0.185704	10.4566	1.36621e-25	4.35055e-24	3.84196
ENSG00000143891.16	GALM	526.554	1.93907	0.395897	4.89793	9.68535e-07	6.33039e-06	3.83459
ENSG00000186994.11	KANK3	58.135	1.93873	0.222224	8.7242	2.6807e-18	5.04708e-17	3.83367
ENSG00000245156.1	RP11-867G23.3	120.262	1.93771	0.333727	5.80627	6.38805e-09	5.4201e-08	3.83096
ENSG00000249012.2	RP11-731D1.1	27.1356	1.93636	0.62873	3.0798	0.00207143	0.00742642	3.82739
ENSG00000265293.2	ARGFXP2	22.3877	1.93512	0.514502	3.76114	0.000169139	0.000762107	3.82409
ENSG00000263968.2	RN7SL381P	42.7449	1.93412	0.278907	6.93466	4.07207e-12	4.7644e-11	3.82146
ENSG00000280383.1	CTA-941F9.10	216.874	1.93382	0.278499	6.94371	3.81943e-12	4.47989e-11	3.82065
ENSG00000256591.5	RP11-286N22.8	153.211	1.93375	0.256134	7.54977	4.36017e-14	6.04945e-13	3.82047
ENSG00000210144.1	MT-TY	30.6881	1.93361	0.553112	3.49587	0.000472513	0.00195232	3.8201
ENSG00000179562.2	GCC1	1735.64	1.93196	0.160166	12.0622	1.67155e-33	9.46645e-32	3.81573
ENSG00000169951.9	ZNF764	573.835	1.92723	0.159494	12.0834	1.29274e-33	7.36522e-32	3.80324
ENSG00000272145.1	NFYC-AS1	60.092	1.92559	0.287497	6.69776	2.11635e-11	2.31306e-10	3.79891
ENSG00000213542.3	RP11-467H10.1	23.9482	1.92527	0.455916	4.22287	2.41213e-05	0.000126693	3.79808
ENSG00000172803.17	SNX32	100.878	1.9251	0.290859	6.61868	3.62421e-11	3.87598e-10	3.79764
ENSG00000129951.18	PLPPR3	75.2813	1.92247	0.425608	4.517	6.27218e-06	3.62618e-05	3.79072
ENSG00000178567.7	EPM2AIP1	3696	1.91573	0.14137	13.5512	7.79539e-42	7.47225e-40	3.77304
ENSG00000273008.1	RP11-351D16.3	55.5526	1.91519	0.232729	8.22928	1.88347e-16	3.09112e-15	3.77164
ENSG00000273137.1	RP3-402G11.28	37.6241	1.91454	0.287182	6.66664	2.6173e-11	2.83659e-10	3.76993
ENSG00000262180.1	OCLM	29.8147	1.91425	0.445023	4.30146	1.69679e-05	9.13181e-05	3.76917
ENSG00000227200.1	RP11-121A14.3	23.19	1.91321	0.399176	4.79289	1.64398e-06	1.03886e-05	3.76645
ENSG00000162630.5	B3GALT2	45.3295	1.91096	0.501114	3.81342	0.000137055	0.000628826	3.76059
ENSG00000185019.16	UBOX5	607.07	1.9099	0.121686	15.6954	1.62586e-55	3.07536e-53	3.75784
ENSG00000143320.8	CRABP2	4514.66	1.90973	0.363926	5.24758	1.54109e-07	1.1203e-06	3.75739
ENSG00000270170.1	NCBP2-AS2	965.762	1.90805	0.17814	10.711	9.0427e-27	3.10616e-25	3.75301
ENSG00000267582.1	CTD-3252C9.2	26.5825	1.90799	0.757558	2.51861	0.0117819	0.0345731	3.75287
ENSG00000280303.2	ERICD	153.151	1.90793	0.295426	6.45824	1.05927e-10	1.07568e-09	3.75271
ENSG00000269243.1	CTD-2231E14.8	62.4816	1.90781	0.373808	5.10372	3.33038e-07	2.32397e-06	3.75239
ENSG00000124762.13	CDKN1A	2078.76	1.90763	0.450969	4.23005	2.33635e-05	0.000123145	3.75191
ENSG00000265806.1	MIR4292	53.4106	1.90694	0.270225	7.05688	1.70286e-12	2.06387e-11	3.75014
ENSG00000197483.9	ZNF628	614.132	1.90524	0.146265	13.026	8.70904e-39	6.66042e-37	3.74571
ENSG00000110693.16	SOX6	74.0854	1.90377	0.274948	6.92411	4.38723e-12	5.11627e-11	3.74191
ENSG00000276698.1	RP11-468E2.10	47.5361	1.90309	0.262815	7.24116	4.4486e-13	5.6601e-12	3.74013
ENSG00000198393.7	ZNF26	1208.82	1.90193	0.16436	11.5717	5.73372e-31	2.65822e-29	3.73712
ENSG00000174564.12	IL20RB	60.29	1.90042	0.336749	5.64344	1.66683e-08	1.3551e-07	3.73323
ENSG00000143110.11	C1orf162	31.5009	1.89997	0.71402	2.66094	0.00779222	0.0240785	3.73205
ENSG00000246203.2	RP11-29H23.5	51.8658	1.89765	0.263473	7.20244	5.91455e-13	7.45506e-12	3.72605
ENSG00000179909.15	ZNF154	182.476	1.895	0.352342	5.37831	7.51901e-08	5.6558e-07	3.71923
ENSG00000268403.2	CTD-2371O3.3	90.9692	1.89354	0.214246	8.83816	9.73098e-19	1.88849e-17	3.71546
ENSG00000261553.5	RP11-29G8.3	184.398	1.89352	0.601682	3.14704	0.00164933	0.00604528	3.71539
ENSG00000279861.1	RP11-43N16.4	68.5193	1.89195	0.356129	5.31254	1.0811e-07	7.9901e-07	3.71137
ENSG00000203411.3	Metazoa_SRP	45.695	1.88801	0.34993	5.39539	6.83745e-08	5.17607e-07	3.70124
ENSG00000187144.11	SPATA21	23.3256	1.88246	0.638852	2.94662	0.00321263	0.0110233	3.68702
ENSG00000124217.4	MOCS3	867.326	1.88239	0.14793	12.7249	4.30008e-37	3.01996e-35	3.68685
ENSG00000189042.13	ZNF567	442.292	1.87571	0.134972	13.8971	6.60005e-44	6.88468e-42	3.66983
ENSG00000167377.17	ZNF23	85.693	1.87367	0.235417	7.95893	1.7353e-15	2.65995e-14	3.66462
ENSG00000261934.2	PCDHGA9	106.324	1.87308	0.239712	7.81385	5.54653e-15	8.26098e-14	3.66313
ENSG00000203875.10	SNHG5	1010.71	1.87081	0.155379	12.0403	2.18192e-33	1.21865e-31	3.65739
ENSG00000261766.1	RP11-22P6.2	22.1505	1.86719	0.305927	6.10338	1.03846e-09	9.60997e-09	3.64821
ENSG00000118298.10	CA14	99.5055	1.86639	0.221494	8.42636	3.56594e-17	6.18439e-16	3.64618
ENSG00000263089.1	RP11-166P13.4	134.311	1.86612	0.279791	6.66967	2.56379e-11	2.78387e-10	3.6455
ENSG00000104221.12	BRF2	269.774	1.86502	0.181516	10.2747	9.16496e-25	2.76636e-23	3.64272
ENSG00000200997.1	RNU1-85P	29.9739	1.86423	0.558335	3.33891	0.000841067	0.00330338	3.64074
ENSG00000095303.14	PTGS1	293.251	1.86112	0.424829	4.38086	1.1821e-05	6.54435e-05	3.63289
ENSG00000224699.8	LAMTOR5-AS1	187.732	1.85861	0.175135	10.6124	2.6088e-26	8.59693e-25	3.62657
ENSG00000253200.1	RP11-582J16.5	48.1803	1.85646	0.305873	6.06938	1.28405e-09	1.176e-08	3.62118
ENSG00000280007.1	AC008079.10	120.912	1.85581	0.266141	6.97302	3.10208e-12	3.66578e-11	3.61954
ENSG00000163877.9	SNIP1	1453.38	1.85538	0.17022	10.8999	1.15365e-27	4.24545e-26	3.61847
ENSG00000067365.14	METTL22	735.667	1.85368	0.168629	10.9926	4.14735e-28	1.57106e-26	3.6142
ENSG00000183258.11	DDX41	4583.1	1.8536	0.158799	11.6727	1.75854e-31	8.4425e-30	3.61401
ENSG00000269235.1	ZNF350-AS1	55.9859	1.8501	0.30164	6.13347	8.59827e-10	8.01705e-09	3.60524
ENSG00000270903.1	HNRNPA3P9	71.7226	1.8477	0.331762	5.56934	2.55705e-08	2.03738e-07	3.59925
ENSG00000239280.1	RP11-271C24.3	32.311	1.84736	0.464602	3.97623	7.00158e-05	0.000339757	3.59842
ENSG00000232559.3	GS1-124K5.12	355.159	1.84679	0.218748	8.44251	3.10583e-17	5.40624e-16	3.59698
ENSG00000186130.4	ZBTB6	799.963	1.84672	0.153587	12.024	2.65931e-33	1.47657e-31	3.59682
ENSG00000226763.4	SRRM5	51.1144	1.8465	0.303837	6.07727	1.22243e-09	1.12173e-08	3.59627
ENSG00000106624.9	AEBP1	275.875	1.84363	0.352943	5.22359	1.75489e-07	1.26825e-06	3.58912
ENSG00000105732.12	ZNF574	1080.24	1.83859	0.157934	11.6415	2.53501e-31	1.20076e-29	3.5766
ENSG00000229222.1	KRT18P4	27.8423	1.83854	0.505014	3.64056	0.000272041	0.0011777	3.57647
ENSG00000167701.13	GPT	184.528	1.83473	0.252035	7.27967	3.34637e-13	4.30597e-12	3.56704
ENSG00000167549.18	CORO6	27.712	1.83357	0.739482	2.47953	0.0131557	0.0379028	3.56417
ENSG00000268439.5	RP3-461F17.3	20.8336	1.83272	0.389868	4.70087	2.59051e-06	1.58851e-05	3.56208
ENSG00000279155.1	LL0XNC01-36H8.1	37.0994	1.83249	0.45615	4.0173	5.88684e-05	0.000289475	3.56152
ENSG00000273188.1	RP3-402G11.25	42.7727	1.8322	0.368847	4.96738	6.78631e-07	4.54337e-06	3.56081
ENSG00000139985.6	ADAM21	66.0753	1.83048	0.432712	4.23024	2.33445e-05	0.000123068	3.55654
ENSG00000152795.17	HNRNPDL	7483.05	1.8285	0.180551	10.1273	4.17946e-24	1.1942e-22	3.55168
ENSG00000081692.12	JMJD4	475.454	1.82682	0.11045	16.5398	1.89665e-61	5.07677e-59	3.54755
ENSG00000259924.1	RP11-16E23.4	25.5145	1.82452	0.576441	3.16515	0.00155003	0.00571974	3.54189
ENSG00000259891.1	CTA-204B4.2	150.575	1.82323	0.194382	9.37966	6.61837e-21	1.50226e-19	3.53873
ENSG00000268189.2	AC005785.2	40.3875	1.82304	0.363774	5.01146	5.40191e-07	3.65709e-06	3.53826
ENSG00000280407.2	RP13-516M14.8	94.4036	1.81907	0.313921	5.79468	6.8451e-09	5.79749e-08	3.52855
ENSG00000229873.1	OGFR-AS1	20.7364	1.81904	0.423927	4.29093	1.77928e-05	9.5486e-05	3.52847
ENSG00000235253.1	AC010240.2	58.1528	1.81734	0.463761	3.91869	8.90304e-05	0.000423764	3.5243
ENSG00000132010.15	ZNF20	33.4797	1.81441	0.383408	4.73232	2.21969e-06	1.37479e-05	3.51716
ENSG00000197114.11	ZGPAT	235.213	1.81319	0.165661	10.9452	7.00527e-28	2.60841e-26	3.51419
ENSG00000281691.1	RBM5-AS1	46.3946	1.81274	0.432176	4.19445	2.7354e-05	0.000142276	3.51308
ENSG00000109519.12	GRPEL1	2706.41	1.81264	0.154344	11.7441	7.56799e-32	3.75396e-30	3.51285
ENSG00000279390.1	AF127577.13	141.871	1.8116	0.528542	3.42753	0.000609089	0.00246038	3.5103
ENSG00000128254.12	C22orf24	34.0535	1.81134	0.54756	3.30802	0.00093957	0.00365134	3.50968
ENSG00000209042.1	SNORD12C	42.5049	1.81096	0.273454	6.62255	3.53048e-11	3.78144e-10	3.50877
ENSG00000224888.4	RP5-1142A6.2	165.097	1.81096	0.277063	6.53629	6.30652e-11	6.57125e-10	3.50876
ENSG00000256304.1	CCDC150P1	47.8967	1.80994	0.397017	4.55886	5.14328e-06	3.02133e-05	3.50628
ENSG00000170873.18	MTSS1	317.8	1.80896	0.229264	7.8903	3.01452e-15	4.55923e-14	3.5039
ENSG00000261872.1	RP5-867C24.5	26.6041	1.80891	0.544318	3.32325	0.000889743	0.00347627	3.50376
ENSG00000166170.9	BAG5	2989.01	1.80785	0.157679	11.4653	1.97014e-30	8.85878e-29	3.50119
ENSG00000253667.2	RP11-30L15.4	37.7365	1.80733	0.445946	4.05281	5.06064e-05	0.000251993	3.49994
ENSG00000242299.1	RP11-234A1.1	156.227	1.80615	0.182172	9.91456	3.59831e-23	9.62252e-22	3.49708
ENSG00000279345.1	RP3-522J7.7	39.6558	1.80609	0.411198	4.39225	1.12181e-05	6.23612e-05	3.49693
ENSG00000261889.1	RP11-473M20.16	61.0976	1.80509	0.335032	5.3878	7.13245e-08	5.38645e-07	3.4945
ENSG00000240549.2	THOC7-AS1	20.0138	1.80507	0.431883	4.17953	2.92117e-05	0.000151135	3.49445
ENSG00000166526.16	ZNF3	2366.5	1.80418	0.12394	14.5568	5.28487e-48	6.78496e-46	3.4923
ENSG00000179564.3	LSMEM2	28.3004	1.80274	0.437365	4.12183	3.75879e-05	0.000191331	3.48883
ENSG00000127054.19	CPSF3L	5324.2	1.80179	0.0814051	22.1337	1.49917e-108	7.08932e-105	3.48653
ENSG00000180257.13	ZNF816	571.012	1.80133	0.133112	13.5325	1.00606e-41	9.57882e-40	3.48542
ENSG00000276791.1	CTD-2270P14.5	304.671	1.79994	0.159749	11.2673	1.9034e-29	7.95364e-28	3.48205
ENSG00000048162.20	NOP16	1534.42	1.79901	0.140268	12.8256	1.17884e-37	8.6651e-36	3.47982
ENSG00000140471.16	LINS1	477.451	1.79435	0.156137	11.4921	1.44484e-30	6.56961e-29	3.4686
ENSG00000211451.11	GNRHR2	99.9287	1.79356	0.213693	8.39313	4.73352e-17	8.14457e-16	3.46668
ENSG00000174365.19	SNHG11	452.291	1.79268	0.174203	10.2908	7.75514e-25	2.34831e-23	3.46459
ENSG00000130803.14	ZNF317	3109.54	1.79142	0.144523	12.3954	2.76908e-35	1.74983e-33	3.46155
ENSG00000196741.5	LINC01560	132.318	1.79088	0.122154	14.6609	1.14785e-48	1.55085e-46	3.46027
ENSG00000253352.8	TUG1	4921.42	1.79079	0.132619	13.5033	1.49468e-41	1.40426e-39	3.46005
ENSG00000251867.3	RP11-48B3.5	20.711	1.7897	0.368359	4.85857	1.18239e-06	7.63841e-06	3.45742
ENSG00000205740.2	RP11-363N22.3	65.5765	1.78819	0.266447	6.71124	1.92977e-11	2.11812e-10	3.45381
ENSG00000228201.1	AL022341.3	31.0163	1.78467	0.25456	7.01079	2.36978e-12	2.82987e-11	3.44538
ENSG00000108384.14	RAD51C	1243.26	1.77923	0.14937	11.9116	1.03009e-32	5.46293e-31	3.43244
ENSG00000187775.16	DNAH17	87.7702	1.77771	0.32338	5.49729	3.85669e-08	3.01532e-07	3.42882
ENSG00000261528.2	AC002400.1	24.2521	1.77759	0.496647	3.57917	0.000344681	0.00146183	3.42852
ENSG00000275956.1	RP5-966M1.7	28.5828	1.7771	0.494305	3.59514	0.000324213	0.00138059	3.42736
ENSG00000227107.1	AC096574.5	31.1938	1.77415	0.296634	5.98094	2.21847e-09	1.97319e-08	3.42037
ENSG00000263990.1	CTC-542B22.2	32.3355	1.77238	0.471055	3.76258	0.000168167	0.000758208	3.41618
ENSG00000179943.7	FIZ1	1066.71	1.7715	0.103461	17.1224	1.01035e-65	3.49594e-63	3.41409
ENSG00000182810.6	DDX28	623.394	1.77087	0.171388	10.3325	5.02093e-25	1.54679e-23	3.41261
ENSG00000240616.1	RPS6P25	38.0026	1.77059	0.41929	4.22284	2.41247e-05	0.000126693	3.41195
ENSG00000132952.11	USPL1	987.291	1.76627	0.173074	10.2053	1.87773e-24	5.52092e-23	3.40174
ENSG00000279738.1	RP5-1014D13.2	374.891	1.764	0.24444	7.21652	5.33347e-13	6.74962e-12	3.39639
ENSG00000180245.4	RRH	20.3596	1.76328	0.562286	3.13592	0.00171318	0.00625666	3.39469
ENSG00000026103.20	FAS	132.015	1.75876	0.275312	6.38823	1.67819e-10	1.67306e-09	3.38407
ENSG00000187961.13	KLHL17	1062.52	1.7586	0.225359	7.80354	6.01945e-15	8.92319e-14	3.38369
ENSG00000279672.1	CMB9-55F22.1	109.36	1.7569	0.195196	9.00069	2.24308e-19	4.54917e-18	3.37972
ENSG00000232803.1	SLCO4A1-AS1	302.585	1.75631	0.403156	4.35641	1.32214e-05	7.24471e-05	3.37834
ENSG00000062582.13	MRPS24	37.3563	1.75359	0.572687	3.06204	0.00219837	0.00783302	3.37196
ENSG00000196497.15	IPO4	38.0635	1.75162	0.318848	5.4936	3.93819e-08	3.07819e-07	3.36737
ENSG00000179583.18	CIITA	68.9379	1.75102	0.276018	6.34387	2.24063e-10	2.2013e-09	3.36597
ENSG00000229422.1	RP11-262H14.5	22.0793	1.74686	0.564578	3.0941	0.00197414	0.00710544	3.35627
ENSG00000248643.5	RBM14-RBM4	51.2332	1.74509	0.329498	5.29622	1.18223e-07	8.69679e-07	3.35216
ENSG00000272696.1	RP11-339B21.13	44.1735	1.74406	0.323224	5.3958	6.82181e-08	5.16699e-07	3.34975
ENSG00000143199.17	ADCY10	24.323	1.7414	0.389943	4.46578	7.97776e-06	4.54068e-05	3.34359
ENSG00000269304.1	AC010522.1	35.0668	1.74032	0.47562	3.65905	0.000253153	0.00110232	3.34109
ENSG00000281527.1	AC087350.1	23.8446	1.73985	0.688108	2.52845	0.0114568	0.0337482	3.34
ENSG00000258553.5	RP11-16B13.1	25.1211	1.73966	0.355477	4.89387	9.88702e-07	6.45774e-06	3.33956
ENSG00000146587.17	RBAK	2291.48	1.73948	0.15676	11.0964	1.3056e-28	5.13073e-27	3.33915
ENSG00000219470.1	RP3-337H4.6	28.1516	1.73919	0.409085	4.25142	2.12419e-05	0.000112653	3.33849
ENSG00000106077.18	ABHD11	1034.01	1.73835	0.148573	11.7003	1.26996e-31	6.13842e-30	3.33653
ENSG00000119723.16	COQ6	232.928	1.73357	0.160299	10.8146	2.93691e-27	1.04161e-25	3.32549
ENSG00000178826.10	TMEM139	28.2329	1.73341	0.326313	5.3121	1.08369e-07	8.00718e-07	3.32513
ENSG00000275538.1	RNVU1-19	162.594	1.73314	0.30713	5.643	1.67109e-08	1.35778e-07	3.3245
ENSG00000249673.6	NOP14-AS1	926.405	1.73143	0.124138	13.9476	3.25338e-44	3.48333e-42	3.32057
ENSG00000243678.11	NME2	135.341	1.73051	0.224844	7.6965	1.39841e-14	2.02125e-13	3.31845
ENSG00000115657.12	ABCB6	85.6021	1.73047	0.365176	4.73873	2.15065e-06	1.33758e-05	3.31836
ENSG00000081059.19	TCF7	418.285	1.7291	0.187177	9.23782	2.51566e-20	5.46112e-19	3.31522
ENSG00000236824.2	BCYRN1	666.174	1.72809	0.243993	7.08255	1.41526e-12	1.72414e-11	3.31289
ENSG00000185485.14	SDHAP1	575.86	1.72798	0.171222	10.092	5.99208e-24	1.69167e-22	3.31264
ENSG00000181991.15	MRPS11	735.469	1.72075	0.144253	11.9287	8.38658e-33	4.49816e-31	3.29607
ENSG00000184058.12	TBX1	1500.51	1.72066	0.139185	12.3624	4.17281e-35	2.60782e-33	3.29587
ENSG00000259768.5	RP5-991G20.1	341.985	1.72012	0.150945	11.3957	4.39322e-30	1.92657e-28	3.29463
ENSG00000131849.10	ZNF132	357.894	1.71845	0.176933	9.71241	2.66947e-22	6.70273e-21	3.29083
ENSG00000164631.18	ZNF12	2739.27	1.71579	0.151393	11.3333	8.97526e-30	3.8294e-28	3.28476
ENSG00000257815.5	LINC01481	39.1033	1.71569	0.256654	6.68484	2.31182e-11	2.52184e-10	3.28453
ENSG00000261732.1	LA16c-431H6.6	48.2587	1.71421	0.410799	4.17287	3.00781e-05	0.000155334	3.28118
ENSG00000273447.1	AC004067.5	30.4442	1.71214	0.483161	3.54362	0.000394678	0.00165434	3.27646
ENSG00000160201.11	U2AF1	203.213	1.71111	0.278148	6.15179	7.66142e-10	7.17417e-09	3.27412
ENSG00000166012.15	TAF1D	4988.89	1.7108	0.185172	9.23895	2.48931e-20	5.41627e-19	3.27342
ENSG00000237938.5	RP11-288I21.1	53.1196	1.70951	0.350814	4.87297	1.09932e-06	7.13428e-06	3.27049
ENSG00000158480.10	SPATA2	1039.87	1.70908	0.158296	10.7968	3.56576e-27	1.25367e-25	3.26953
ENSG00000279044.1	AC007787.3	61.2885	1.70897	0.317426	5.38382	7.29224e-08	5.49251e-07	3.26926
ENSG00000141526.15	SLC16A3	3451.23	1.70862	0.256724	6.65547	2.82394e-11	3.05001e-10	3.26847
ENSG00000241907.1	RPS20P4	22.8587	1.70703	0.510542	3.34357	0.000827078	0.00325294	3.26489
ENSG00000129932.7	DOHH	606.905	1.70511	0.158513	10.7569	5.49907e-27	1.91913e-25	3.26054
ENSG00000248367.1	CTB-129O4.1	23.6457	1.70314	0.359139	4.74228	2.1133e-06	1.31608e-05	3.25608
ENSG00000146909.7	NOM1	1715.76	1.70201	0.0933256	18.2373	2.60914e-74	1.48058e-71	3.25354
ENSG00000124659.6	TBCC	950.801	1.7014	0.170476	9.98026	1.85981e-23	5.07389e-22	3.25215
ENSG00000258366.7	RTEL1	74.0339	1.70018	0.26288	6.46752	9.96256e-11	1.01606e-09	3.24942
ENSG00000006016.10	CRLF1	50.6356	1.70008	0.354252	4.79908	1.59395e-06	1.00972e-05	3.2492
ENSG00000111775.2	COX6A1	1650.04	1.69922	0.187686	9.05357	1.38373e-19	2.85117e-18	3.24726
ENSG00000272843.1	RP11-313P13.5	29.0111	1.69906	0.405931	4.1856	2.84409e-05	0.000147497	3.2469
ENSG00000166405.14	RIC3	67.711	1.69455	0.36883	4.5944	4.33996e-06	2.57395e-05	3.23676
ENSG00000134962.6	KLB	142.228	1.69379	0.267186	6.33939	2.30673e-10	2.26232e-09	3.23506
ENSG00000257800.1	FNBP1P1	140.97	1.6929	0.196841	8.60032	7.94942e-18	1.44397e-16	3.23305
ENSG00000206652.1	RNU1-1	32.7426	1.69077	0.641831	2.63429	0.0084314	0.0258154	3.22828
ENSG00000227512.1	RP11-413M3.4	28.3222	1.6906	0.35017	4.82795	1.37946e-06	8.84305e-06	3.22792
ENSG00000260495.1	RP11-55K13.1	33.9579	1.68767	0.355332	4.74955	2.03865e-06	1.27211e-05	3.22135
ENSG00000273899.4	NOL12	104.227	1.68751	0.25051	6.73629	1.62485e-11	1.79524e-10	3.22099
ENSG00000173545.4	ZNF622	1488.2	1.68636	0.175288	9.6205	6.55106e-22	1.5996e-20	3.21843
ENSG00000258891.1	RP5-1021I20.5	62.6113	1.68619	0.335437	5.02685	4.98593e-07	3.39165e-06	3.21807
ENSG00000262943.7	ALOX12P2	79.6656	1.68487	0.659275	2.55564	0.0105993	0.0315269	3.21511
ENSG00000259932.1	CTD-2651B20.7	53.2944	1.68429	0.504217	3.34041	0.000836558	0.0032884	3.21382
ENSG00000222112.1	RN7SKP16	44.3137	1.68356	0.533258	3.15713	0.00159331	0.00586418	3.21221
ENSG00000272402.1	RP1-30M3.6	24.6431	1.6835	0.486084	3.46339	0.000533409	0.00217981	3.21206
ENSG00000265907.1	RP11-737O24.2	20.115	1.68341	0.584287	2.88114	0.00396239	0.0133016	3.21187
ENSG00000167562.11	ZNF701	541.072	1.68335	0.131923	12.7601	2.73784e-37	1.95669e-35	3.21172
ENSG00000197037.10	ZSCAN25	901.589	1.68225	0.134778	12.4817	9.39953e-36	6.15919e-34	3.20928
ENSG00000235217.6	TSPY26P	215.657	1.68101	0.371264	4.52779	5.96037e-06	3.46473e-05	3.20652
ENSG00000142871.16	CYR61	10944.1	1.67711	0.399966	4.19312	2.75141e-05	0.00014303	3.19786
ENSG00000238168.5	RP11-686G8.1	21.4749	1.67536	0.636952	2.63028	0.0085315	0.0260845	3.19399
ENSG00000197021.8	CXorf40B	785.257	1.67225	0.166559	10.04	1.01668e-23	2.81701e-22	3.18711
ENSG00000170604.4	IRF2BP1	1398.76	1.67033	0.191096	8.74082	2.31433e-18	4.37473e-17	3.18288
ENSG00000178343.4	SHISA3	483.747	1.67013	0.573501	2.91217	0.00358926	0.0121758	3.18244
ENSG00000250299.5	MRPS31P4	20.1857	1.66904	0.40795	4.09128	4.28995e-05	0.00021635	3.18003
ENSG00000239857.6	GET4	125.155	1.66897	0.264117	6.31904	2.63188e-10	2.57055e-09	3.17987
ENSG00000268061.5	NAPA-AS1	64.8438	1.66874	0.283093	5.89467	3.75427e-09	3.25948e-08	3.17937
ENSG00000247373.3	RP11-486O12.2	215.354	1.66739	0.165582	10.0699	7.50803e-24	2.10291e-22	3.17639
ENSG00000204152.10	TIMM23B	758.461	1.66695	0.125153	13.3193	1.78815e-40	1.5563e-38	3.17543
ENSG00000129595.12	EPB41L4A	256.775	1.66544	0.282426	5.89691	3.7037e-09	3.2205e-08	3.17211
ENSG00000280067.1	CTD-2600H12.2	68.1159	1.66511	0.366583	4.54225	5.56577e-06	3.25201e-05	3.17138
ENSG00000230002.2	ALMS1-IT1	50.126	1.66441	0.33169	5.01795	5.22264e-07	3.54078e-06	3.16983
ENSG00000201302.1	SNORA65	42.9982	1.66402	0.262145	6.34771	2.18541e-10	2.15301e-09	3.16898
ENSG00000253305.2	PCDHGB6	117.113	1.66233	0.250502	6.63601	3.22283e-11	3.465e-10	3.16528
ENSG00000262766.1	RP11-196G11.4	50.3437	1.66161	0.338239	4.91253	8.99072e-07	5.91865e-06	3.16369
ENSG00000105617.3	LENG1	118.553	1.66077	0.239379	6.93781	3.98213e-12	4.66302e-11	3.16185
ENSG00000265800.1	RP11-649A18.5	47.327	1.65854	0.312821	5.30189	1.14609e-07	8.43968e-07	3.15697
ENSG00000131845.14	ZNF304	1110.23	1.65754	0.150069	11.0452	2.31299e-28	8.90453e-27	3.15478
ENSG00000280195.1	XX-FW83563B9.5	62.2027	1.65417	0.254947	6.48831	8.68045e-11	8.92033e-10	3.14743
ENSG00000280033.1	CTD-2095E4.3	22.8508	1.65378	0.38347	4.31267	1.61294e-05	8.7178e-05	3.14657
ENSG00000196981.3	WDR5B	581.687	1.65122	0.167874	9.83606	7.87349e-23	2.04013e-21	3.14099
ENSG00000227959.1	RP11-276H7.2	130.766	1.65098	0.598395	2.75901	0.00579764	0.0185872	3.14047
ENSG00000170631.14	ZNF16	694.305	1.64909	0.15228	10.8293	2.49974e-27	8.92141e-26	3.13636
ENSG00000233325.3	MIPEPP3	53.881	1.6453	0.18147	9.06652	1.2288e-19	2.54301e-18	3.12812
ENSG00000278963.1	RP11-294J22.7	82.3469	1.64528	0.406431	4.04813	5.1628e-05	0.000256764	3.1281
ENSG00000205918.9	PDPK2P	66.2345	1.64436	0.225012	7.30787	2.71413e-13	3.53248e-12	3.12609
ENSG00000260589.1	STAM-AS1	30.003	1.64291	0.319775	5.1377	2.78116e-07	1.96195e-06	3.12295
ENSG00000178229.7	ZNF543	884.522	1.64267	0.12442	13.2026	8.47053e-40	6.98646e-38	3.12244
ENSG00000161179.13	YDJC	877.483	1.64206	0.169141	9.70827	2.78026e-22	6.97473e-21	3.12112
ENSG00000175073.7	VCPIP1	2608.44	1.63925	0.142884	11.4726	1.81143e-30	8.171e-29	3.11503
ENSG00000135722.8	FBXL8	243.329	1.63635	0.208265	7.85707	3.93229e-15	5.9001e-14	3.10879
ENSG00000254671.2	STT3A-AS1	27.7155	1.63579	0.270335	6.05098	1.43963e-09	1.30919e-08	3.10758
ENSG00000164776.9	PHKG1	159.083	1.63485	0.270096	6.05285	1.42309e-09	1.2958e-08	3.10556
ENSG00000117360.12	PRPF3	2900.38	1.6341	0.147502	11.0785	1.59531e-28	6.20902e-27	3.10395
ENSG00000212195.2	U3	211.621	1.63355	0.287109	5.68967	1.27286e-08	1.05016e-07	3.10276
ENSG00000262074.6	SNORD3B-2	430.346	1.63222	0.333662	4.89184	9.98988e-07	6.52192e-06	3.0999
ENSG00000272153.1	RP1-286D6.5	49.2129	1.63217	0.279685	5.83573	5.3556e-09	4.58246e-08	3.09978
ENSG00000226752.8	PSMD5-AS1	199.666	1.6315	0.171827	9.49503	2.20153e-21	5.21837e-20	3.09836
ENSG00000228809.2	RP4-705D16.3	20.4771	1.62981	0.491955	3.31294	0.000923215	0.00359467	3.09473
ENSG00000184436.11	THAP7	1002.9	1.62894	0.159815	10.1927	2.13819e-24	6.22225e-23	3.09286
ENSG00000116903.7	EXOC8	1319.99	1.62856	0.182954	8.90147	5.51124e-19	1.08893e-17	3.09205
ENSG00000259877.2	RP11-46C24.7	268.464	1.62806	0.194755	8.35953	6.29669e-17	1.07237e-15	3.09097
ENSG00000179041.3	RRS1	1802.69	1.62754	0.195149	8.33997	7.43083e-17	1.26097e-15	3.08985
ENSG00000273559.4	CWC25	342.481	1.62718	0.151436	10.745	6.2566e-27	2.1675e-25	3.08909
ENSG00000251229.1	RP11-503N18.5	49.6495	1.62701	0.421904	3.85634	0.000115096	0.000535521	3.08872
ENSG00000283197.1	RP11-629O1.4	45.9497	1.6263	0.532088	3.05646	0.00223971	0.00795933	3.08721
ENSG00000186056.9	MATN1-AS1	90.4259	1.62621	0.215101	7.56021	4.02417e-14	5.59969e-13	3.087
ENSG00000225313.5	RP11-415J8.3	354.507	1.62482	0.285369	5.69374	1.24284e-08	1.02628e-07	3.08403
ENSG00000279799.1	AC006077.3	29.6293	1.62394	0.279502	5.81012	6.24292e-09	5.3049e-08	3.08216
ENSG00000272655.2	POLR2J4	98.1851	1.6235	0.201678	8.04992	8.28451e-16	1.29508e-14	3.08121
ENSG00000276931.1	RP11-161M6.6	70.5934	1.62326	0.198114	8.19358	2.53562e-16	4.11339e-15	3.08071
ENSG00000155761.13	SPAG17	21.0565	1.62146	0.429113	3.77862	0.000157697	0.00071475	3.07686
ENSG00000225224.1	RP4-814D15.2	38.1202	1.62067	0.438047	3.69977	0.000215797	0.00095001	3.07518
ENSG00000183421.11	RIPK4	1595.98	1.62031	0.214069	7.56908	3.7589e-14	5.246e-13	3.07441
ENSG00000247626.4	MARS2	1156.97	1.62008	0.175227	9.24564	2.33834e-20	5.10745e-19	3.07393
ENSG00000262248.1	RP11-235E17.5	25.5862	1.61841	0.463103	3.4947	0.000474587	0.00196061	3.07036
ENSG00000184047.15	DIABLO	329.182	1.61607	0.212986	7.58765	3.25758e-14	4.57788e-13	3.06538
ENSG00000117036.11	ETV3	2424.7	1.61462	0.111728	14.4514	2.45649e-47	3.08398e-45	3.06231
ENSG00000099942.12	CRKL	5508.59	1.61446	0.154485	10.4506	1.45655e-25	4.62785e-24	3.06197
ENSG00000279765.3	RP11-437B10.1	119.776	1.61257	0.411275	3.92091	8.8215e-05	0.000420377	3.05796
ENSG00000232645.5	LINC01431	25.1344	1.61069	0.338049	4.76468	1.89157e-06	1.18502e-05	3.05399
ENSG00000214439.3	FAM185BP	48.8755	1.60842	0.20504	7.8444	4.35029e-15	6.5135e-14	3.04917
ENSG00000178988.10	MRFAP1L1	2069.85	1.60805	0.137406	11.703	1.2309e-31	5.98019e-30	3.0484
ENSG00000007376.7	RPUSD1	1372.97	1.60797	0.148101	10.8573	1.84164e-27	6.64794e-26	3.04824
ENSG00000267493.3	CIRBP-AS1	176.922	1.60696	0.159222	10.0926	5.95868e-24	1.68392e-22	3.04609
ENSG00000273284.1	RP11-888D10.4	38.9662	1.60609	0.450236	3.56721	0.000360807	0.00152453	3.04425
ENSG00000059769.19	DNAJC25	376.622	1.60537	0.150188	10.6891	1.14502e-26	3.90477e-25	3.04273
ENSG00000103245.13	NARFL	796.004	1.60493	0.113149	14.1843	1.1467e-45	1.3119e-43	3.04181
ENSG00000272148.1	RP11-195B17.1	27.6091	1.60245	0.35997	4.45164	8.52168e-06	4.83088e-05	3.0366
ENSG00000162032.15	SPSB3	25.7793	1.60065	0.365956	4.37388	1.22056e-05	6.73684e-05	3.0328
ENSG00000202337.1	RNU6-8	64.518	1.59911	0.352669	4.5343	5.77937e-06	3.36918e-05	3.02956
ENSG00000070388.11	FGF22	38.6992	1.59804	0.293608	5.44278	5.24567e-08	4.03786e-07	3.02732
ENSG00000129315.9	CCNT1	3494.34	1.59603	0.119354	13.3722	8.78504e-41	7.91295e-39	3.0231
ENSG00000265112.1	MIR3153	21.8271	1.59512	0.398589	4.0019	6.28346e-05	0.000307221	3.02119
ENSG00000257594.3	GALNT4	56.5468	1.5946	0.377672	4.22218	2.4195e-05	0.000127009	3.02011
ENSG00000273302.1	RP11-493E12.2	28.3727	1.59442	0.639964	2.49142	0.0127233	0.0369071	3.01973
ENSG00000206633.1	SNORA80B	215.114	1.59229	0.34487	4.61707	3.89194e-06	2.32329e-05	3.01528
ENSG00000215014.4	RP5-832C2.5	133.72	1.59138	0.255838	6.22026	4.96343e-10	4.72416e-09	3.01337
ENSG00000267141.1	CTB-31O20.8	33.7514	1.59044	0.35025	4.54086	5.6025e-06	3.27212e-05	3.01141
ENSG00000201428.1	RN7SKP71	36.5901	1.58635	0.321887	4.9283	8.29489e-07	5.48348e-06	3.00289
ENSG00000161547.15	SRSF2	3982.54	1.58503	0.123783	12.8049	1.53863e-37	1.11937e-35	3.00014
ENSG00000228107.1	AP000692.9	36.4677	1.58466	0.570472	2.77781	0.00547272	0.0176472	2.99938
ENSG00000166333.13	ILK	55.0757	1.58392	0.460465	3.43983	0.00058209	0.0023614	2.99783
ENSG00000181638.17	ZFP41	879.179	1.58335	0.165508	9.56662	1.10455e-21	2.65139e-20	2.99666
ENSG00000201558.1	RNVU1-6	86.0743	1.58023	0.414911	3.8086	0.000139755	0.00064049	2.99018
ENSG00000167625.10	ZNF526	839.307	1.57987	0.127988	12.3439	5.25691e-35	3.24955e-33	2.98943
ENSG00000096654.15	ZNF184	884.754	1.57947	0.134179	11.7713	5.48565e-32	2.74505e-30	2.98859
ENSG00000174886.12	NDUFA11	482.17	1.57907	0.122874	12.8512	8.47334e-38	6.24452e-36	2.98778
ENSG00000260035.1	CTD-2651B20.6	72.9306	1.57706	0.416936	3.7825	0.000155259	0.000704825	2.98361
ENSG00000172409.5	CLP1	703.961	1.57652	0.173505	9.0863	1.02469e-19	2.14248e-18	2.98249
ENSG00000170619.9	COMMD5	1038.75	1.57636	0.149786	10.5241	6.69145e-26	2.16484e-24	2.98216
ENSG00000153443.12	UBALD1	1150.42	1.57297	0.141381	11.1258	9.40021e-29	3.74071e-27	2.97517
ENSG00000254122.2	PCDHGB7	46.7699	1.57087	0.353345	4.44571	8.76027e-06	4.95623e-05	2.97083
ENSG00000265194.1	RP11-70L8.4	82.9041	1.5705	0.320224	4.90438	9.37239e-07	6.15277e-06	2.97007
ENSG00000132661.3	NXT1	815.299	1.56953	0.184558	8.50428	1.82719e-17	3.23815e-16	2.96808
ENSG00000256087.6	ZNF432	899.717	1.56891	0.152429	10.2928	7.59586e-25	2.305e-23	2.96681
ENSG00000236018.2	RP4-814D15.1	40.9097	1.56808	0.458571	3.41949	0.000627392	0.00252993	2.96509
ENSG00000176410.7	DNAJC30	822.859	1.56783	0.142631	10.9922	4.16714e-28	1.57646e-26	2.96458
ENSG00000105879.11	CBLL1	1787.23	1.56756	0.163823	9.5686	1.08366e-21	2.60343e-20	2.96402
ENSG00000235453.8	TOPORS-AS1	44.8815	1.56713	0.272807	5.74446	9.22144e-09	7.71799e-08	2.96315
ENSG00000179455.7	MKRN3	112.839	1.56654	0.285572	5.48561	4.12045e-08	3.21003e-07	2.96193
ENSG00000171649.11	ZIK1	321.048	1.56571	0.189181	8.27626	1.27105e-16	2.12764e-15	2.96023
ENSG00000280213.1	UCKL1-AS1	177.92	1.5626	0.329841	4.73744	2.16434e-06	1.34462e-05	2.95386
ENSG00000160813.6	PPP1R35	207.153	1.56173	0.125269	12.467	1.1303e-35	7.35551e-34	2.95208
ENSG00000261220.2	RP11-629O1.2	236.055	1.56158	0.227565	6.86213	6.78399e-12	7.7802e-11	2.95178
ENSG00000228925.1	AC016722.4	40.5491	1.56139	0.400368	3.89989	9.6235e-05	0.00045402	2.95138
ENSG00000136918.7	WDR38	26.5809	1.56025	0.3294	4.73662	2.1731e-06	1.34977e-05	2.94904
ENSG00000141098.12	GFOD2	1910.59	1.55887	0.136872	11.3892	4.73048e-30	2.06489e-28	2.94623
ENSG00000171169.8	NAIF1	484.144	1.55796	0.142084	10.9651	5.62485e-28	2.10269e-26	2.94438
ENSG00000051009.10	FAM160A2	1185.12	1.55752	0.143228	10.8743	1.52747e-27	5.57057e-26	2.94347
ENSG00000188603.17	CLN3	56.8448	1.55731	0.388754	4.00589	6.17837e-05	0.000302344	2.94304
ENSG00000270061.1	RP11-214K3.19	31.0616	1.55694	0.517845	3.00656	0.00264218	0.00922892	2.94228
ENSG00000261150.2	EPPK1	3899.11	1.55641	0.397896	3.91161	9.16833e-05	0.000435104	2.94122
ENSG00000126746.17	ZNF384	1247.89	1.55639	0.111944	13.9032	6.05436e-44	6.36224e-42	2.94116
ENSG00000135637.13	CCDC142	533.903	1.55125	0.143609	10.8019	3.37091e-27	1.18959e-25	2.9307
ENSG00000204524.6	ZNF805	859.935	1.54949	0.155365	9.97319	1.99708e-23	5.4327e-22	2.92713
ENSG00000266680.1	RP5-1148A21.3	27.942	1.54795	0.380426	4.06899	4.72174e-05	0.000236404	2.92402
ENSG00000277619.1	CTC-276P9.4	20.1547	1.54703	0.42817	3.61312	0.000302534	0.0012953	2.92215
ENSG00000166188.2	ZNF319	629.369	1.54513	0.170127	9.08223	1.06375e-19	2.22251e-18	2.9183
ENSG00000143751.9	SDE2	2503.84	1.54511	0.180576	8.55657	1.16276e-17	2.08804e-16	2.91827
ENSG00000237054.9	PRMT5-AS1	21.6306	1.54455	0.449968	3.43257	0.000597895	0.00242102	2.91713
ENSG00000279203.1	AC005785.5	35.0224	1.54452	0.440715	3.50458	0.000457325	0.00189316	2.91707
ENSG00000198468.7	FLVCR1-AS1	118.512	1.54365	0.343332	4.49609	6.92151e-06	3.9806e-05	2.91531
ENSG00000240898.1	RP11-48B14.1	26.2002	1.54349	0.446116	3.45983	0.000540506	0.00220564	2.91498
ENSG00000234741.7	GAS5	4335.28	1.54303	0.202346	7.62573	2.4266e-14	3.45286e-13	2.91406
ENSG00000214706.10	IFRD2	2513.18	1.54171	0.143169	10.7685	4.85055e-27	1.69907e-25	2.91139
ENSG00000272825.1	LL21NC02-1C16.2	114.259	1.54168	0.512736	3.00677	0.00264042	0.00922391	2.91133
ENSG00000215458.8	AATBC	128.903	1.53746	0.240308	6.39788	1.57549e-10	1.574e-09	2.90283
ENSG00000281325.1	AC016549.1	50.2846	1.53719	0.498409	3.08419	0.0020411	0.00732602	2.90228
ENSG00000283341.1	RP11-472I20.4	71.6375	1.53591	0.301583	5.09283	3.52756e-07	2.44892e-06	2.89972
ENSG00000127554.12	GFER	487.802	1.53489	0.198244	7.74241	9.75474e-15	1.41861e-13	2.89766
ENSG00000258448.1	RP11-109N23.5	37.6133	1.53434	0.540694	2.83771	0.00454378	0.01501	2.89655
ENSG00000271862.1	RP11-343L5.2	55.6218	1.5338	0.365104	4.20099	2.65748e-05	0.000138655	2.89547
ENSG00000188365.3	AC092171.2	73.4419	1.53278	0.295519	5.18676	2.13983e-07	1.52931e-06	2.89344
ENSG00000272447.1	RP11-182L21.6	165.034	1.5317	0.194941	7.85728	3.92563e-15	5.89322e-14	2.89127
ENSG00000146109.4	ABT1	1058.51	1.53169	0.147705	10.37	3.39658e-25	1.05554e-23	2.89125
ENSG00000257315.1	ZBED6	1691.55	1.53097	0.128065	11.9547	6.13737e-33	3.31687e-31	2.88981
ENSG00000152684.10	PELO	1628.96	1.53061	0.202003	7.57716	3.53199e-14	4.94636e-13	2.88907
ENSG00000244560.6	RP4-800G7.2	81.1247	1.52886	0.283296	5.3967	6.78769e-08	5.14251e-07	2.88558
ENSG00000199753.1	SNORD104	71.7162	1.52873	0.212645	7.18915	6.51966e-13	8.16699e-12	2.88533
ENSG00000264577.1	AC010761.8	257.449	1.52641	0.177969	8.5768	9.7546e-18	1.75949e-16	2.88068
ENSG00000110025.12	SNX15	41.8973	1.52511	0.381963	3.99281	6.52943e-05	0.000318589	2.87808
ENSG00000218891.4	ZNF579	1175.99	1.52373	0.164304	9.27382	1.79599e-20	3.94408e-19	2.87533
ENSG00000100068.11	LRP5L	393.155	1.52273	0.233695	6.51587	7.22682e-11	7.49439e-10	2.87334
ENSG00000243819.4	RN7SL832P	51.4074	1.51977	0.201264	7.55113	4.31499e-14	5.99262e-13	2.86745
ENSG00000278993.1	RP3-424M6.4	32.763	1.51968	0.321709	4.72377	2.31512e-06	1.43077e-05	2.86727
ENSG00000272853.1	RP11-398C13.6	52.9115	1.51947	0.197134	7.70783	1.27975e-14	1.85257e-13	2.86686
ENSG00000053438.8	NNAT	309.896	1.51911	0.368658	4.12065	3.77798e-05	0.00019215	2.86614
ENSG00000179523.4	EIF3J-AS1	333.489	1.51794	0.17907	8.47678	2.31511e-17	4.06225e-16	2.86382
ENSG00000242125.3	SNHG3	2888.35	1.51761	0.158095	9.59935	8.0449e-22	1.95594e-20	2.86316
ENSG00000174136.11	RGMB	873.764	1.51729	0.103757	14.6235	1.98941e-48	2.61322e-46	2.86253
ENSG00000259972.2	AC009120.6	69.886	1.51673	0.301065	5.03789	4.7068e-07	3.21102e-06	2.86142
ENSG00000175691.8	ZNF77	239.142	1.51548	0.15314	9.89606	4.33018e-23	1.15038e-21	2.85893
ENSG00000255154.7	RP11-80H18.3	26.5067	1.51378	0.441343	3.42993	0.000603735	0.00244188	2.85557
ENSG00000111325.16	OGFOD2	68.9961	1.51139	0.221838	6.81306	9.55442e-12	1.07874e-10	2.85085
ENSG00000184857.7	TMEM186	328.689	1.51115	0.111662	13.5333	9.94847e-42	9.50397e-40	2.85038
ENSG00000037042.8	TUBG2	592.875	1.51018	0.126263	11.9606	5.71636e-33	3.10709e-31	2.84845
ENSG00000253873.5	PCDHGA11	36.1066	1.50965	0.36512	4.13466	3.55481e-05	0.000181741	2.8474
ENSG00000246339.5	EXTL3-AS1	25.8572	1.50864	0.348697	4.32651	1.51493e-05	8.21698e-05	2.84542
ENSG00000272953.1	RP11-1275H24.2	31.7644	1.50659	0.308065	4.89049	1.00585e-06	6.56218e-06	2.84138
ENSG00000230061.2	TRPM2-AS	322.819	1.50641	0.161081	9.3519	8.60889e-21	1.9355e-19	2.84103
ENSG00000280287.1	RP13-554M15.7	209.182	1.50398	0.192514	7.8123	5.61518e-15	8.35884e-14	2.83624
ENSG00000197557.6	TTC30A	366.908	1.50386	0.17815	8.44151	3.13271e-17	5.44968e-16	2.836
ENSG00000198718.12	FAM179B	1333.45	1.50233	0.12603	11.9204	9.26241e-33	4.93989e-31	2.83299
ENSG00000176153.11	GPX2	88.8661	1.50223	0.313033	4.79895	1.595e-06	1.01016e-05	2.8328
ENSG00000162222.13	TTC9C	771.73	1.50194	0.113296	13.2568	4.12337e-40	3.52387e-38	2.83224
ENSG00000275576.1	RP5-836N17.4	26.7126	1.49947	0.444088	3.37651	0.000734108	0.00291476	2.82739
ENSG00000213888.3	LINC01521	226.733	1.49829	0.167747	8.93185	4.18951e-19	8.32416e-18	2.82508
ENSG00000120948.15	TARDBP	2900.37	1.49742	0.120802	12.3957	2.75788e-35	1.74664e-33	2.82337
ENSG00000187189.10	TSPYL4	2063.06	1.49713	0.156115	9.58994	8.81336e-22	2.13181e-20	2.82281
ENSG00000177757.2	FAM87B	24.191	1.49642	0.356214	4.2009	2.65853e-05	0.000138684	2.82142
ENSG00000260774.1	CTD-2083E4.4	66.4161	1.49614	0.309656	4.83161	1.35434e-06	8.6879e-06	2.82087
ENSG00000261485.1	PAN3-AS1	40.5232	1.49528	0.253953	5.88801	3.90865e-09	3.3873e-08	2.81919
ENSG00000132823.10	OSER1	1370.96	1.49425	0.192489	7.76278	8.30875e-15	1.21643e-13	2.81718
ENSG00000240373.1	SEC62-AS1	22.6247	1.49409	0.516361	2.89351	0.00380961	0.0128465	2.81687
ENSG00000203799.11	CCDC162P	99.1376	1.4937	0.408974	3.6523	0.000259901	0.00112841	2.8161
ENSG00000262228.2	RP11-676J12.4	22.5909	1.49109	0.41211	3.61819	0.000296669	0.00127285	2.81102
ENSG00000159069.13	FBXW5	3486.58	1.4899	0.112242	13.274	3.27617e-40	2.83399e-38	2.8087
ENSG00000272677.1	RP11-127B20.3	27.0395	1.48848	0.487585	3.05275	0.00226756	0.00804418	2.80592
ENSG00000275342.4	SGK223	680.519	1.48787	0.219487	6.77887	1.21123e-11	1.353e-10	2.80475
ENSG00000233622.1	CYP2T1P	68.0066	1.48737	0.384917	3.86412	0.000111491	0.00051986	2.80377
ENSG00000139625.12	MAP3K12	623.378	1.48576	0.154592	9.61086	7.19426e-22	1.75363e-20	2.80065
ENSG00000237351.1	CTD-2522E6.4	26.244	1.48564	0.474589	3.13036	0.0017459	0.00636289	2.80041
ENSG00000188785.11	ZNF548	801.63	1.48287	0.16364	9.06175	1.2837e-19	2.65469e-18	2.79504
ENSG00000276259.1	RP11-481J2.4	22.5968	1.4814	0.391607	3.78287	0.00015503	0.000703901	2.79219
ENSG00000178201.4	VN1R1	37.7581	1.48073	0.371432	3.98654	6.70431e-05	0.000326548	2.7909
ENSG00000266900.1	RP11-173A16.2	29.1723	1.47981	0.452383	3.27116	0.00107108	0.00410667	2.78913
ENSG00000272106.1	RP11-345P4.9	517.163	1.47964	0.17178	8.61357	7.08169e-18	1.29215e-16	2.7888
ENSG00000183134.4	PTGDR2	26.8286	1.47836	0.421165	3.51015	0.000447847	0.0018569	2.78631
ENSG00000119401.10	TRIM32	941.973	1.47665	0.104	14.1986	9.35045e-46	1.07409e-43	2.78303
ENSG00000271855.1	RP11-214N9.1	62.8864	1.47576	0.228613	6.45527	1.08025e-10	1.0962e-09	2.7813
ENSG00000243789.10	JMJD7	34.7065	1.47243	0.411012	3.58244	0.000340395	0.00144473	2.77488
ENSG00000173327.7	MAP3K11	4251.51	1.47069	0.0895725	16.419	1.39954e-60	3.51409e-58	2.77154
ENSG00000148384.12	INPP5E	961.54	1.47064	0.109769	13.3976	6.24254e-41	5.64075e-39	2.77145
ENSG00000236867.1	RP3-522J7.5	21.051	1.47035	0.526136	2.79463	0.00519592	0.0168581	2.7709
ENSG00000277959.1	RP11-45A17.2	80.834	1.46968	0.555728	2.64461	0.00817858	0.0251491	2.76961
ENSG00000176994.10	SMCR8	3156.26	1.46849	0.109931	13.3583	1.05992e-40	9.42728e-39	2.76731
ENSG00000213279.2	RP1-29C18.9	112.88	1.46742	0.417338	3.51615	0.000437847	0.00181996	2.76528
ENSG00000278987.1	LA16c-431H6.7	82.6001	1.4656	0.279891	5.23633	1.63798e-07	1.18799e-06	2.76178
ENSG00000141378.14	PTRH2	1224.86	1.46544	0.106932	13.7044	9.5604e-43	9.45147e-41	2.76147
ENSG00000106245.9	BUD31	850.91	1.46541	0.203267	7.20929	5.62456e-13	7.10533e-12	2.76142
ENSG00000185246.17	PRPF39	1613.14	1.46523	0.178965	8.18724	2.67279e-16	4.32108e-15	2.76108
ENSG00000174173.6	TRMT10C	1803.43	1.46436	0.172119	8.50783	1.77221e-17	3.14661e-16	2.7594
ENSG00000263465.3	SRSF8	2246.04	1.46256	0.15131	9.66598	4.20561e-22	1.04215e-20	2.75597
ENSG00000196652.11	ZKSCAN5	1330.45	1.46201	0.150519	9.71315	2.65006e-22	6.6599e-21	2.75492
ENSG00000258813.2	RP11-109N23.4	53.8996	1.46098	0.292142	5.00092	5.70582e-07	3.85364e-06	2.75295
ENSG00000167173.18	C15orf39	1576.87	1.46049	0.144047	10.139	3.70889e-24	1.06403e-22	2.75203
ENSG00000232725.1	U52111.14	67.1684	1.45979	0.285527	5.11262	3.1772e-07	2.22529e-06	2.75069
ENSG00000061918.12	GUCY1B3	148.562	1.459	0.355382	4.10543	4.0357e-05	0.0002044	2.74917
ENSG00000115137.11	DNAJC27	235.105	1.45895	0.178791	8.16012	3.3469e-16	5.38637e-15	2.74909
ENSG00000132254.12	ARFIP2	2784.23	1.45874	0.0989694	14.7393	3.6059e-49	5.06486e-47	2.74868
ENSG00000167601.11	AXL	6426.37	1.45868	0.513067	2.84306	0.00446823	0.0147828	2.74857
ENSG00000102805.14	CLN5	288.294	1.4583	0.176743	8.25099	1.57083e-16	2.6079e-15	2.74785
ENSG00000279827.1	RP11-886P16.10	32.1336	1.45821	0.37494	3.8892	0.000100577	0.000473009	2.74768
ENSG00000206932.1	RNU6-4P	30.3646	1.45715	0.362236	4.02265	5.75464e-05	0.000283712	2.74566
ENSG00000178057.14	NDUFAF3	1384.18	1.45663	0.130449	11.1663	5.96283e-29	2.40317e-27	2.74466
ENSG00000271869.1	RP11-51J9.5	69.9608	1.45571	0.344371	4.22716	2.36654e-05	0.000124598	2.74292
ENSG00000170855.3	TRIAP1	1027.57	1.45431	0.191103	7.61005	2.73996e-14	3.88122e-13	2.74025
ENSG00000268575.1	RP1-283E3.8	171.24	1.45383	0.139075	10.4536	1.41044e-25	4.48636e-24	2.73935
ENSG00000179021.9	C3orf38	1076.16	1.45346	0.17116	8.49185	2.03368e-17	3.59736e-16	2.73865
ENSG00000167515.10	TRAPPC2L	1130.06	1.45306	0.160539	9.05114	1.41478e-19	2.91303e-18	2.73789
ENSG00000178913.7	TAF7	3270.2	1.44937	0.1788	8.10608	5.22779e-16	8.27263e-15	2.73089
ENSG00000273521.1	RP11-45A17.4	204.371	1.44882	0.608714	2.38013	0.0173066	0.047986	2.72984
ENSG00000160318.6	CLDND2	54.0645	1.44852	0.224853	6.44207	1.17854e-10	1.18999e-09	2.72928
ENSG00000173875.13	ZNF791	2571.79	1.4484	0.110506	13.107	3.00163e-39	2.39959e-37	2.72905
ENSG00000262678.1	RP5-1050D4.4	21.6011	1.44808	0.447704	3.23445	0.00121878	0.0046181	2.72844
ENSG00000068745.14	IP6K2	3431.66	1.44744	0.103522	13.9819	2.00932e-44	2.16769e-42	2.72724
ENSG00000236986.6	RP11-544A12.4	52.4039	1.44693	0.412798	3.50517	0.000456316	0.00188981	2.72627
ENSG00000273289.1	RP6-109B7.5	39.4288	1.44316	0.358578	4.02469	5.70497e-05	0.000281508	2.71917
ENSG00000202515.1	VTRNA1-3	71.8839	1.44288	0.454513	3.17456	0.00150063	0.0055584	2.71863
ENSG00000201457.1	SNORA55	44.4411	1.44177	0.304507	4.73478	2.19293e-06	1.35941e-05	2.71655
ENSG00000261868.1	MFSD1P1	40.6066	1.44053	0.423493	3.40153	0.000670096	0.00268578	2.7142
ENSG00000214650.2	RP11-83B20.1	25.1585	1.43968	0.380712	3.78156	0.000155851	0.000707399	2.71261
ENSG00000263740.2	RN7SL4P	3847.63	1.43923	0.338936	4.24631	2.17322e-05	0.00011506	2.71175
ENSG00000213304.3	CTC-398G3.1	20.4696	1.437	0.426017	3.37311	0.000743254	0.00294818	2.70757
ENSG00000178502.5	KLHL11	1262.17	1.43585	0.142493	10.0766	7.00847e-24	1.97078e-22	2.70542
ENSG00000276603.1	RP11-425M5.7	151.321	1.4358	0.456868	3.14269	0.001674	0.00612621	2.70532
ENSG00000169946.13	ZFPM2	77.2465	1.43565	0.501677	2.8617	0.0042137	0.0140422	2.70504
ENSG00000260751.2	CTD-2196E14.6	46.576	1.43511	0.378219	3.79439	0.000148005	0.000674379	2.70403
ENSG00000245146.6	LINC01024	128.477	1.43457	0.14813	9.68455	3.5074e-22	8.75246e-21	2.70302
ENSG00000224975.1	INE1	125.958	1.43307	0.33773	4.24325	2.20308e-05	0.000116598	2.70021
ENSG00000250486.3	FAM218A	66.2037	1.43301	0.206433	6.94175	3.87262e-12	4.54041e-11	2.70009
ENSG00000100918.12	REC8	162.693	1.43282	0.29048	4.93259	8.11472e-07	5.36813e-06	2.69973
ENSG00000173334.3	TRIB1	5796.53	1.43274	0.19886	7.20478	5.81373e-13	7.3345e-12	2.69959
ENSG00000131931.8	THAP1	360.55	1.43239	0.180289	7.945	1.94185e-15	2.96695e-14	2.69894
ENSG00000165630.13	PRPF18	191.157	1.43219	0.193007	7.42036	1.16799e-13	1.56391e-12	2.69855
ENSG00000260565.6	CTD-2270P14.1	488.764	1.43184	0.206523	6.93307	4.11817e-12	4.81437e-11	2.6979
ENSG00000164008.14	C1orf50	24.1817	1.43121	0.391146	3.65901	0.000253196	0.00110234	2.69672
ENSG00000274104.1	CTD-2553L13.10	30.5823	1.4312	0.303971	4.70835	2.49733e-06	1.53369e-05	2.69671
ENSG00000229780.1	UBE2Q1-AS1	27.5422	1.43105	0.434081	3.29674	0.000978149	0.00378055	2.69643
ENSG00000276517.1	AL133243.2	103.674	1.43084	0.311539	4.59281	4.37314e-06	2.592e-05	2.69604
ENSG00000142556.18	ZNF614	1438.86	1.42978	0.140915	10.1465	3.43634e-24	9.89839e-23	2.69406
ENSG00000235802.1	HCFC1-AS1	22.834	1.42892	0.341805	4.1805	2.90869e-05	0.000150571	2.69244
ENSG00000152464.14	RPP38	330.652	1.42884	0.117833	12.1259	7.69735e-34	4.42099e-32	2.6923
ENSG00000259775.1	RP11-45P15.4	20.1692	1.42881	0.411808	3.46961	0.000521211	0.00213427	2.69225
ENSG00000182257.6	PRR34	127.89	1.42861	0.315748	4.52453	6.05305e-06	3.51069e-05	2.69188
ENSG00000238286.1	SLC35E1P1	28.996	1.42835	0.33623	4.24813	2.15558e-05	0.000114212	2.69139
ENSG00000100038.19	TOP3B	34.2079	1.42734	0.413214	3.45425	0.000551828	0.00224892	2.68951
ENSG00000208772.1	SNORD94	50.4053	1.42629	0.231197	6.16918	6.86463e-10	6.45148e-09	2.68755
ENSG00000257913.2	RP11-386G11.5	22.1574	1.42604	0.433313	3.29101	0.000998266	0.00384991	2.68708
ENSG00000160799.11	CCDC12	1221.56	1.42574	0.108462	13.145	1.81743e-39	1.46912e-37	2.68652
ENSG00000235106.9	LINC00094	1175.11	1.42536	0.172842	8.24664	1.62915e-16	2.69684e-15	2.68582
ENSG00000132286.11	TIMM10B	1322.79	1.42471	0.141652	10.0578	8.48557e-24	2.3697e-22	2.6846
ENSG00000181915.4	ADO	3260.48	1.42337	0.154119	9.23555	2.5696e-20	5.56545e-19	2.68212
ENSG00000168679.17	SLC16A4	83.9679	1.42187	0.321031	4.42908	9.4635e-06	5.31908e-05	2.67933
ENSG00000200792.1	SNORA80A	51.5273	1.42024	0.289184	4.91118	9.05283e-07	5.95539e-06	2.6763
ENSG00000136603.13	SKIL	1533.29	1.41947	0.16745	8.47696	2.3115e-17	4.05843e-16	2.67487
ENSG00000182831.11	C16orf72	3861.29	1.41693	0.126324	11.2166	3.37861e-29	1.39333e-27	2.67017
ENSG00000228363.2	AC015971.2	48.3289	1.41631	0.340684	4.15727	3.22073e-05	0.000165667	2.66903
ENSG00000270011.6	ZNF559-ZNF177	32.142	1.41626	0.394389	3.59102	0.000329389	0.00140074	2.66892
ENSG00000170260.8	ZNF212	603.252	1.41611	0.154851	9.14504	5.96067e-20	1.26778e-18	2.66866
ENSG00000229122.1	AGBL5-IT1	28.3278	1.41568	0.416275	3.40084	0.000671787	0.00269215	2.66786
ENSG00000272263.1	RP11-767C1.2	38.143	1.41485	0.316392	4.47184	7.75501e-06	4.42011e-05	2.66633
ENSG00000163795.13	ZNF513	628.482	1.41471	0.161353	8.76777	1.82241e-18	3.46564e-17	2.66606
ENSG00000179348.11	GATA2	7621.98	1.41464	0.234121	6.04235	1.51882e-09	1.37679e-08	2.66593
ENSG00000135974.9	C2orf49	881.023	1.41366	0.120189	11.762	6.13016e-32	3.06217e-30	2.66411
ENSG00000108826.15	MRPL27	1267.26	1.41321	0.162859	8.67753	4.0444e-18	7.53953e-17	2.6633
ENSG00000258355.1	RP11-651L5.2	21.1038	1.41317	0.469472	3.01012	0.00261142	0.00913948	2.66322
ENSG00000279762.3	RP11-227G15.12	41.2176	1.41181	0.353654	3.99208	6.54972e-05	0.000319524	2.66071
ENSG00000109118.13	PHF12	3353.07	1.41178	0.131789	10.7125	8.89492e-27	3.0591e-25	2.66066
ENSG00000200354.1	SNORA71D	80.8297	1.41073	0.282503	4.99368	5.92397e-07	3.99242e-06	2.65871
ENSG00000256092.2	RP13-942N8.1	63.3795	1.41054	0.193637	7.28447	3.22935e-13	4.16294e-12	2.65838
ENSG00000221676.1	RNU6ATAC	41.6954	1.40984	0.425411	3.31406	0.000919502	0.0035812	2.65707
ENSG00000232888.4	RPS11P5	106.867	1.40973	0.289941	4.86213	1.16132e-06	7.51255e-06	2.65688
ENSG00000197406.7	DIO3	83.1561	1.40885	0.500109	2.81708	0.00484623	0.0158687	2.65525
ENSG00000165572.7	KBTBD6	1295.02	1.40883	0.138802	10.1499	3.31787e-24	9.56687e-23	2.65521
ENSG00000168282.5	MGAT2	22.6435	1.40867	0.376006	3.74641	0.000179382	0.000803155	2.65493
ENSG00000166133.17	RPUSD2	649.288	1.40848	0.196242	7.17725	7.11293e-13	8.86709e-12	2.65457
ENSG00000142544.6	CTU1	317.033	1.40801	0.134851	10.4412	1.6073e-25	5.08971e-24	2.6537
ENSG00000130513.6	GDF15	3113.91	1.40792	0.350405	4.01799	5.86979e-05	0.000288737	2.65355
ENSG00000262833.1	RP11-28G8.1	25.5587	1.40718	0.470069	2.99355	0.00275755	0.00959061	2.65217
ENSG00000123444.13	KBTBD4	213.593	1.40636	0.142498	9.86927	5.65776e-23	1.48912e-21	2.65067
ENSG00000228300.13	C19orf24	1346.03	1.40541	0.185798	7.56417	3.90346e-14	5.43973e-13	2.64893
ENSG00000263786.1	RP11-649A18.4	64.4648	1.40421	0.284504	4.93564	7.98889e-07	5.29229e-06	2.64672
ENSG00000228634.1	RP4-534N18.2	39.3119	1.40325	0.504732	2.78019	0.00543275	0.0175303	2.64497
ENSG00000125484.11	GTF3C4	3658.14	1.40298	0.133557	10.5048	8.21287e-26	2.64199e-24	2.64447
ENSG00000146676.7	PURB	5471.69	1.40277	0.159788	8.77893	1.65031e-18	3.14679e-17	2.64409
ENSG00000076604.14	TRAF4	1971.74	1.40216	0.120455	11.6406	2.563e-31	1.212e-29	2.64297
ENSG00000204620.3	RP11-1148L6.9	49.1647	1.40169	0.246656	5.68277	1.32527e-08	1.08991e-07	2.64211
ENSG00000279700.1	RP13-554M15.2	61.4035	1.40068	0.35625	3.93173	8.43357e-05	0.000403222	2.64026
ENSG00000136932.13	TRMO	267.833	1.40044	0.131135	10.6793	1.27183e-26	4.31648e-25	2.63981
ENSG00000255423.1	EBLN2	112.662	1.40014	0.260674	5.37121	7.82099e-08	5.87098e-07	2.63926
ENSG00000201882.1	snoU2-30	62.3363	1.39874	0.324997	4.30385	1.67856e-05	9.04229e-05	2.63671
ENSG00000112081.16	SRSF3	9697.69	1.3962	0.114168	12.2293	2.16882e-34	1.29006e-32	2.63207
ENSG00000201512.1	SNORA71C	197.871	1.39324	0.23182	6.01003	1.85486e-09	1.66544e-08	2.62669
ENSG00000260898.5	ADPGK-AS1	27.3503	1.39308	0.389262	3.57876	0.000345233	0.00146373	2.62638
ENSG00000239503.1	MARK2P8	26.4477	1.39264	0.561424	2.48055	0.0131179	0.0378207	2.62559
ENSG00000198642.6	KLHL9	2163.12	1.3911	0.12974	10.7222	8.00848e-27	2.76429e-25	2.62278
ENSG00000189369.8	GSPT2	718.946	1.38689	0.172886	8.02199	1.04045e-15	1.62023e-14	2.61515
ENSG00000238363.1	SNORA13	22.5319	1.38639	0.425897	3.25522	0.00113305	0.00432212	2.61424
ENSG00000131470.14	PSMC3IP	244.586	1.38543	0.143279	9.66946	4.06504e-22	1.00908e-20	2.6125
ENSG00000166685.11	COG1	1291.89	1.38534	0.0900247	15.3884	1.95741e-53	3.28624e-51	2.61233
ENSG00000239264.8	TXNDC5	97.8844	1.38344	0.255836	5.40752	6.39045e-08	4.85712e-07	2.60889
ENSG00000277476.1	RP11-147L13.13	167.571	1.38245	0.189608	7.29108	3.07491e-13	3.97288e-12	2.6071
ENSG00000272277.1	RP1-40E16.12	22.0655	1.38241	0.317279	4.35709	1.31803e-05	7.22636e-05	2.60704
ENSG00000166189.7	HPS6	865.206	1.3821	0.164437	8.40505	4.27698e-17	7.37694e-16	2.60648
ENSG00000100335.13	MIEF1	3426.33	1.3814	0.136468	10.1226	4.38671e-24	1.24964e-22	2.60522
ENSG00000115568.15	ZNF142	2178.56	1.38061	0.0734535	18.7957	8.19614e-79	5.67193e-76	2.60378
ENSG00000184207.8	PGP	975.237	1.37925	0.142561	9.67485	3.85648e-22	9.58142e-21	2.60134
ENSG00000258096.1	RP11-474P2.2	94.7389	1.37894	0.341484	4.03809	5.38888e-05	0.00026716	2.60077
ENSG00000196366.3	C9orf163	56.3451	1.37875	0.266478	5.17395	2.29192e-07	1.6302e-06	2.60042
ENSG00000244691.1	RPL10AP1	23.6917	1.37616	0.552146	2.49239	0.0126887	0.036834	2.59577
ENSG00000167967.15	E4F1	1445.79	1.37605	0.16877	8.15338	3.53893e-16	5.67608e-15	2.59557
ENSG00000142444.6	C19orf52	606.591	1.37525	0.122542	11.2227	3.15543e-29	1.30319e-27	2.59412
ENSG00000174721.9	FGFBP3	88.1196	1.37488	0.267315	5.1433	2.69961e-07	1.90717e-06	2.59346
ENSG00000130731.15	C16orf13	1549.37	1.37434	0.137841	9.97051	2.05176e-23	5.57612e-22	2.5925
ENSG00000272892.1	RP11-57G10.8	54.0996	1.37422	0.308751	4.45089	8.55163e-06	4.84592e-05	2.59227
ENSG00000254461.1	RP11-755F10.3	73.0998	1.37417	0.35174	3.90679	9.3529e-05	0.000442873	2.5922
ENSG00000197620.10	CXorf40A	402.105	1.37384	0.177464	7.74155	9.82104e-15	1.42752e-13	2.5916
ENSG00000270760.1	AD001527.7	20.7096	1.37351	0.485259	2.83046	0.00464811	0.0153012	2.591
ENSG00000276337.1	RP11-106D4.2	27.203	1.37229	0.450521	3.046	0.00231904	0.00820631	2.58881
ENSG00000172466.15	ZNF24	4015.09	1.37051	0.103495	13.2423	5.00088e-40	4.23552e-38	2.58563
ENSG00000224086.5	LL22NC03-86G7.1	451.449	1.37039	0.180204	7.60466	2.8566e-14	4.0393e-13	2.5854
ENSG00000148572.15	NRBF2	1574.37	1.37001	0.20095	6.81766	9.25342e-12	1.046e-10	2.58472
ENSG00000177613.8	CSTF2T	2976.44	1.36961	0.183547	7.4619	8.5286e-14	1.15284e-12	2.584
ENSG00000114388.12	NPRL2	938.674	1.369	0.0842755	16.2443	2.45099e-59	5.74727e-57	2.58291
ENSG00000203993.4	ARRDC1-AS1	486.73	1.36875	0.122736	11.1519	7.0075e-29	2.80033e-27	2.58246
ENSG00000279187.1	RP11-455O6.5	33.347	1.36855	0.337851	4.05077	5.10495e-05	0.000254066	2.58212
ENSG00000162775.14	RBM15	1849.54	1.36683	0.140506	9.72793	2.29205e-22	5.78579e-21	2.57904
ENSG00000274925.1	CTD-2547G23.4	173.245	1.36615	0.226012	6.04458	1.49795e-09	1.35961e-08	2.57781
ENSG00000197050.10	ZNF420	358.875	1.36432	0.151047	9.03242	1.6791e-19	3.4373e-18	2.57454
ENSG00000264546.1	RP11-464D20.6	29.6471	1.36407	0.550396	2.47834	0.0131994	0.0379979	2.5741
ENSG00000207205.1	RNVU1-15	184.992	1.36403	0.319317	4.27172	1.93975e-05	0.000103558	2.57404
ENSG00000261442.1	RP11-709D24.6	28.9321	1.36402	0.392418	3.47593	0.000509088	0.00208884	2.57401
ENSG00000273473.1	LL09NC01-139C3.1	24.6619	1.36371	0.286643	4.75754	1.9597e-06	1.22608e-05	2.57347
ENSG00000280071.3	CH507-9B2.3	114.093	1.36277	0.211318	6.4489	1.12667e-10	1.13965e-09	2.57178
ENSG00000101306.10	MYLK2	29.5922	1.36236	0.525389	2.59305	0.00951291	0.0286802	2.57105
ENSG00000179528.15	LBX2	90.7068	1.35994	0.541923	2.50947	0.0120912	0.035342	2.56674
ENSG00000267064.1	UXT-AS1	25.0925	1.35977	0.353668	3.84477	0.000120664	0.000559231	2.56645
ENSG00000224870.6	RP4-758J18.2	1027.87	1.35872	0.155885	8.71616	2.87787e-18	5.40396e-17	2.56457
ENSG00000114503.10	NCBP2	3694.68	1.35811	0.116368	11.6708	1.79789e-31	8.6023e-30	2.56348
ENSG00000172500.12	FIBP	2550.12	1.35663	0.104074	13.0352	7.71571e-39	5.94886e-37	2.56087
ENSG00000173567.14	ADGRF3	28.1541	1.35631	0.36751	3.69053	0.000223788	0.000982749	2.56029
ENSG00000234917.2	RP5-994D16.3	28.8534	1.35621	0.299692	4.52535	6.02955e-06	3.49993e-05	2.56012
ENSG00000241269.1	AC093620.5	63.0044	1.35613	0.318481	4.25814	2.06138e-05	0.000109671	2.55998
ENSG00000263412.1	RP5-890E16.2	114.93	1.3552	0.232294	5.834	5.4113e-09	4.62454e-08	2.55833
ENSG00000271780.1	RP11-1017G21.5	134.959	1.35472	0.150185	9.02034	1.87514e-19	3.8166e-18	2.55747
ENSG00000128590.4	DNAJB9	652.041	1.3543	0.223087	6.07073	1.27328e-09	1.16688e-08	2.55673
ENSG00000152193.7	RNF219	400.987	1.35316	0.175194	7.72378	1.12933e-14	1.63816e-13	2.55471
ENSG00000131115.15	ZNF227	485.538	1.35297	0.118822	11.3865	4.87962e-30	2.12672e-28	2.55438
ENSG00000220323.3	HIST2H2BD	36.6107	1.35208	0.221663	6.09969	1.06272e-09	9.82483e-09	2.5528
ENSG00000115474.6	KCNJ13	26.1625	1.35097	0.559043	2.41657	0.0156674	0.0440958	2.55083
ENSG00000170615.14	SLC26A5	216.46	1.35054	0.539372	2.50391	0.0122829	0.0358295	2.55008
ENSG00000168887.10	C2orf68	1535.62	1.34868	0.113832	11.848	2.20424e-32	1.13298e-30	2.54679
ENSG00000135679.22	MDM2	3540.73	1.34736	0.103556	13.0109	1.06049e-38	8.06685e-37	2.54446
ENSG00000170836.11	PPM1D	750.438	1.34709	0.124821	10.7922	3.74747e-27	1.31593e-25	2.54398
ENSG00000236617.2	RP11-46H11.12	23.2047	1.34684	0.26832	5.01954	5.17951e-07	3.51607e-06	2.54355
ENSG00000203497.2	PDCD4-AS1	63.608	1.34415	0.237134	5.6683	1.44217e-08	1.17956e-07	2.53881
ENSG00000231663.1	RP5-827C21.4	50.6793	1.34032	0.221499	6.05112	1.43838e-09	1.30847e-08	2.53207
ENSG00000120324.8	PCDHB10	49.8467	1.33972	0.421479	3.17862	0.00147979	0.0054927	2.53102
ENSG00000277290.1	RP11-326C3.16	50.4469	1.33954	0.423079	3.16617	0.0015446	0.00570488	2.53071
ENSG00000204149.10	AGAP6	765.539	1.3382	0.128916	10.3804	3.04559e-25	9.47505e-24	2.52835
ENSG00000107815.7	C10orf2	1386.54	1.33756	0.149583	8.9419	3.82544e-19	7.61679e-18	2.52723
ENSG00000250031.1	RP11-114M5.1	26.1944	1.33613	0.410959	3.25124	0.00114904	0.00437373	2.52473
ENSG00000122035.6	RASL11A	394.606	1.33601	0.305452	4.37389	1.22055e-05	6.73684e-05	2.52452
ENSG00000156976.15	EIF4A2	7898.99	1.33542	0.134639	9.91856	3.45693e-23	9.25317e-22	2.52349
ENSG00000177374.12	HIC1	57.802	1.33502	0.300194	4.44717	8.70073e-06	4.92648e-05	2.52278
ENSG00000133983.14	COX16	206.26	1.334	0.20385	6.54404	5.98795e-11	6.2646e-10	2.52101
ENSG00000137040.9	RANBP6	1586.09	1.33398	0.171087	7.79709	6.33503e-15	9.36654e-14	2.52098
ENSG00000168591.15	TMUB2	934.409	1.3335	0.126947	10.5044	8.24385e-26	2.64896e-24	2.52013
ENSG00000169564.6	PCBP1	2290.55	1.3332	0.169004	7.88856	3.05703e-15	4.62106e-14	2.51961
ENSG00000169733.11	RFNG	740.763	1.33309	0.112868	11.811	3.42323e-32	1.73752e-30	2.51941
ENSG00000178297.12	TMPRSS9	103.077	1.33229	0.300751	4.42989	9.42832e-06	5.30352e-05	2.51802
ENSG00000271500.1	RP11-288K12.1	24.67	1.33214	0.48471	2.74832	0.00599017	0.0191245	2.51776
ENSG00000243960.1	RP11-552M11.4	31.4843	1.33136	0.347778	3.82819	0.000129088	0.000595742	2.5164
ENSG00000115661.13	STK16	781.116	1.33113	0.142306	9.354	8.43914e-21	1.89884e-19	2.516
ENSG00000179820.15	MYADM	4690.53	1.33055	0.22394	5.94157	2.82306e-09	2.48445e-08	2.51499
ENSG00000133226.16	SRRM1	7424.34	1.32962	0.120192	11.0625	1.90812e-28	7.39605e-27	2.51336
ENSG00000187713.6	TMEM203	999.701	1.32858	0.172928	7.68281	1.55631e-14	2.2421e-13	2.51155
ENSG00000173113.6	TRMT112	3468.23	1.32843	0.161304	8.23554	1.78752e-16	2.94184e-15	2.51129
ENSG00000112763.15	BTN2A1	1074.73	1.32781	0.0959077	13.8447	1.37019e-43	1.40348e-41	2.51021
ENSG00000280039.1	RN7SKP23	39.8967	1.32736	0.415063	3.19797	0.00138398	0.00517223	2.50943
ENSG00000175197.11	DDIT3	594.836	1.32475	0.222407	5.95644	2.57791e-09	2.27931e-08	2.5049
ENSG00000134884.13	ARGLU1	1879.61	1.32407	0.163274	8.10947	5.08401e-16	8.06759e-15	2.50371
ENSG00000065618.17	COL17A1	66.5895	1.32314	0.489537	2.70285	0.00687481	0.0215797	2.50211
ENSG00000204611.6	ZNF616	1302.5	1.32258	0.111024	11.9126	1.01762e-32	5.40693e-31	2.50113
ENSG00000177946.5	CENPBD1	157.017	1.3221	0.227297	5.81664	6.0042e-09	5.10816e-08	2.5003
ENSG00000122481.16	RWDD3	57.3002	1.32145	0.234239	5.64144	1.68633e-08	1.36978e-07	2.49917
ENSG00000230188.1	RP11-405L18.4	20.0084	1.32129	0.412227	3.20524	0.0013495	0.00505671	2.49889
ENSG00000235066.6	AC009303.1	70.1293	1.32077	0.381409	3.46287	0.000534446	0.00218287	2.49799
ENSG00000204253.4	HNRNPCP2	39.804	1.32029	0.229835	5.74448	9.22012e-09	7.71799e-08	2.49716
ENSG00000224418.1	STK24-AS1	22.6424	1.31977	0.323548	4.07904	4.52217e-05	0.000227053	2.49626
ENSG00000083828.15	ZNF586	749.657	1.31817	0.166301	7.9264	2.25593e-15	3.42836e-14	2.49349
ENSG00000086589.11	RBM22	2246.71	1.31686	0.156305	8.42496	3.60884e-17	6.25496e-16	2.49123
ENSG00000247137.8	RP11-727A23.5	225.29	1.31664	0.220245	5.97809	2.25768e-09	2.00554e-08	2.49086
ENSG00000279077.1	RP11-800A18.3	26.9553	1.31582	0.506735	2.59667	0.00941328	0.0284131	2.48944
ENSG00000263427.1	RP11-599B13.3	62.9019	1.31498	0.275799	4.7679	1.86152e-06	1.16826e-05	2.48799
ENSG00000267470.5	ZNF571-AS1	65.1687	1.31468	0.36768	3.57562	0.000349393	0.00147982	2.48748
ENSG00000165646.11	SLC18A2	26.1373	1.31425	0.431737	3.0441	0.00233375	0.00825658	2.48673
ENSG00000197136.4	PCNX3	5670.52	1.31379	0.0768729	17.0904	1.75058e-65	5.913e-63	2.48593
ENSG00000279500.1	RP11-21K12.2	61.0607	1.31201	0.3134	4.18637	2.83454e-05	0.000147082	2.48287
ENSG00000232587.1	EEF1A1P3	28.8837	1.31136	0.477757	2.74483	0.00605423	0.0192986	2.48176
ENSG00000197044.10	ZNF441	480.91	1.31077	0.167433	7.82861	4.93293e-15	7.3703e-14	2.48073
ENSG00000085465.12	OVGP1	255.063	1.31014	0.205974	6.36073	2.00797e-10	1.98787e-09	2.47966
ENSG00000064703.11	DDX20	1143.11	1.30928	0.110146	11.8868	1.38625e-32	7.25683e-31	2.47818
ENSG00000115274.14	INO80B	20.5514	1.30869	0.529087	2.47349	0.01338	0.038446	2.47717
ENSG00000170296.9	GABARAP	21.4357	1.30817	0.345377	3.78765	0.00015208	0.000691833	2.47627
ENSG00000105136.19	ZNF419	678.98	1.30493	0.141535	9.2198	2.97652e-20	6.42716e-19	2.47072
ENSG00000200913.1	SNORD46	102.715	1.30437	0.202099	6.45413	1.0884e-10	1.1033e-09	2.46977
ENSG00000169020.9	ATP5I	412.937	1.30262	0.201822	6.4543	1.08721e-10	1.10248e-09	2.46677
ENSG00000119523.9	ALG2	1156.33	1.30254	0.151129	8.61873	6.77023e-18	1.2385e-16	2.46663
ENSG00000260318.1	COX6CP1	24.3758	1.30245	0.414415	3.14287	0.001673	0.00612332	2.46648
ENSG00000111725.10	PRKAB1	1084.91	1.30217	0.185854	7.00645	2.44445e-12	2.91658e-11	2.466
ENSG00000185670.7	ZBTB3	382.003	1.30072	0.131211	9.91322	3.64709e-23	9.74378e-22	2.46352
ENSG00000147679.11	UTP23	1157.94	1.30025	0.13341	9.74632	1.91285e-22	4.84583e-21	2.46272
ENSG00000169612.3	FAM103A1	135.792	1.29825	0.190791	6.80459	1.01337e-11	1.14142e-10	2.45931
ENSG00000228369.2	TXNDC12-AS1	21.4897	1.29648	0.508289	2.55067	0.0107517	0.0319098	2.45628
ENSG00000279048.1	RP11-511H23.2	53.0773	1.29636	0.252765	5.1287	2.91748e-07	2.05455e-06	2.45608
ENSG00000223519.7	KIF28P	30.9418	1.29566	0.331582	3.9075	9.3257e-05	0.000441659	2.45489
ENSG00000155957.17	TMBIM4	156.238	1.29513	0.148249	8.73621	2.41055e-18	4.55053e-17	2.45399
ENSG00000245148.2	ARAP1-AS2	66.6164	1.29434	0.361657	3.57891	0.000345026	0.00146307	2.45264
ENSG00000200312.1	RN7SKP255	50.632	1.29397	0.330805	3.91159	9.16889e-05	0.000435104	2.45203
ENSG00000174579.3	MSL2	1853.24	1.29331	0.107547	12.0255	2.60955e-33	1.45178e-31	2.4509
ENSG00000113083.12	LOX	238.845	1.29327	0.422959	3.05767	0.00223066	0.00792916	2.45082
ENSG00000270006.2	RP11-178L8.7	41.669	1.29314	0.227323	5.68854	1.2813e-08	1.05681e-07	2.45061
ENSG00000273179.1	RP11-20I20.4	195.229	1.29258	0.306192	4.22149	2.42697e-05	0.000127354	2.44966
ENSG00000235408.5	SNORA71B	117.083	1.29091	0.25994	4.96617	6.82872e-07	4.57068e-06	2.44682
ENSG00000279432.1	RP11-135N5.3	73.6977	1.29057	0.41379	3.11889	0.00181532	0.00659319	2.44624
ENSG00000227417.3	RP11-397P13.6	34.8333	1.29055	0.472732	2.72998	0.00633376	0.0200768	2.44621
ENSG00000177971.8	IMP3	644.209	1.29013	0.139014	9.28057	1.6858e-20	3.70784e-19	2.4455
ENSG00000258136.1	RP11-864J10.4	64.6345	1.28902	0.276918	4.65486	3.24198e-06	1.95962e-05	2.44361
ENSG00000279069.1	RP11-159D12.6	135.093	1.28878	0.185504	6.94745	3.71958e-12	4.3682e-11	2.44321
ENSG00000134590.13	FAM127A	2609.5	1.28769	0.178941	7.19614	6.194e-13	7.77965e-12	2.44136
ENSG00000247315.3	ZCCHC3	1725.8	1.28713	0.136934	9.39962	5.47615e-21	1.25302e-19	2.44042
ENSG00000280069.1	CTD-2349P21.3	59.0129	1.28689	0.43906	2.93102	0.00337853	0.0115382	2.44002
ENSG00000256223.5	ZNF10	224.58	1.28667	0.207082	6.21333	5.18733e-10	4.929e-09	2.43965
ENSG00000258947.6	TUBB3	50.9832	1.28666	0.489738	2.62725	0.00860788	0.0262728	2.43963
ENSG00000124688.13	MAD2L1BP	786.874	1.28656	0.149051	8.63167	6.04601e-18	1.11287e-16	2.43945
ENSG00000171469.10	ZNF561	1796.26	1.28546	0.107665	11.9395	7.37052e-33	3.96819e-31	2.4376
ENSG00000229413.2	RP11-274B21.12	21.5895	1.28455	0.472366	2.7194	0.0065401	0.0206594	2.43606
ENSG00000232600.3	TONSL-AS1	51.2149	1.28389	0.371428	3.45663	0.000546981	0.00223013	2.43494
ENSG00000214022.11	REPIN1	5153.41	1.28226	0.133583	9.59895	8.07624e-22	1.96188e-20	2.43219
ENSG00000164405.10	UQCRQ	1810.04	1.28099	0.151499	8.45542	2.78079e-17	4.85236e-16	2.43006
ENSG00000228526.5	MIR34A	106.895	1.27945	0.2914	4.39069	1.1299e-05	6.27738e-05	2.42746
ENSG00000229915.1	AC016999.2	32.817	1.27902	0.514274	2.48705	0.0128808	0.0372773	2.42675
ENSG00000176563.9	CNTD1	56.8475	1.27851	0.300302	4.25741	2.06813e-05	0.000110009	2.42588
ENSG00000278017.1	RP11-120K19.4	20.1949	1.2772	0.343566	3.71748	0.000201217	0.000891775	2.42369
ENSG00000240869.3	RN7SL128P	62.2998	1.27689	0.34895	3.65922	0.00025298	0.00110174	2.42316
ENSG00000173011.11	TADA2B	1562	1.27623	0.13397	9.52621	1.63132e-21	3.89279e-20	2.42205
ENSG00000261423.1	RP11-1007O24.3	54.2933	1.27591	0.298172	4.2791	1.87653e-05	0.00010025	2.42151
ENSG00000279159.1	RP3-394A18.1	430.171	1.2752	0.316136	4.0337	5.49059e-05	0.000271685	2.42032
ENSG00000207445.1	SNORD15B	107.086	1.27459	0.234828	5.42774	5.70717e-08	4.35763e-07	2.4193
ENSG00000263843.1	RP11-649A18.12	106.365	1.27403	0.21893	5.81935	5.90772e-09	5.0306e-08	2.41836
ENSG00000273015.2	RP11-352M15.2	604.38	1.27382	0.129836	9.81099	1.00978e-22	2.5975e-21	2.41801
ENSG00000259623.1	RP11-156E6.1	776.778	1.27375	0.183585	6.9382	3.97115e-12	4.65209e-11	2.41789
ENSG00000180574.3	EIF2S3L	63.4574	1.27374	0.380468	3.34784	0.000814443	0.00320725	2.41788
ENSG00000116809.11	ZBTB17	848.041	1.27299	0.098042	12.9841	1.5054e-38	1.14205e-36	2.41662
ENSG00000238058.1	RP11-432J22.2	69.3579	1.27203	0.192592	6.60477	3.98146e-11	4.24524e-10	2.41501
ENSG00000143498.17	TAF1A	499.313	1.27111	0.146155	8.69699	3.40811e-18	6.37852e-17	2.41346
ENSG00000165494.11	PCF11	3106.46	1.27101	0.119249	10.6585	1.59215e-26	5.33343e-25	2.41331
ENSG00000266651.1	RP11-138I1.3	135.133	1.26934	0.246404	5.15145	2.58483e-07	1.82982e-06	2.41051
ENSG00000184163.3	FAM132A	48.2591	1.26863	0.364136	3.48395	0.000494063	0.00203307	2.40933
ENSG00000231731.7	AC010976.2	160.251	1.26716	0.290747	4.35829	1.31083e-05	7.18969e-05	2.40688
ENSG00000175756.13	AURKAIP1	4539.23	1.26699	0.180437	7.02177	2.19079e-12	2.62497e-11	2.40658
ENSG00000187866.7	FAM122A	625.823	1.26676	0.184565	6.86346	6.721e-12	7.7142e-11	2.4062
ENSG00000264895.1	RP11-421E14.2	73.7969	1.26589	0.447413	2.82935	0.00466433	0.0153421	2.40475
ENSG00000197162.9	ZNF785	288.956	1.26548	0.154102	8.21198	2.17566e-16	3.54566e-15	2.40407
ENSG00000196387.9	ZNF140	410.582	1.26459	0.206742	6.11674	9.55092e-10	8.86741e-09	2.40259
ENSG00000259943.1	RP1-39G22.7	281.337	1.26445	0.15891	7.95698	1.76287e-15	2.69929e-14	2.40235
ENSG00000127993.15	RBM48	601.857	1.26368	0.207014	6.10434	1.03225e-09	9.56188e-09	2.40108
ENSG00000253385.1	KB-1254G8.1	35.8763	1.26225	0.525138	2.40364	0.0162325	0.0454431	2.39869
ENSG00000168040.4	FADD	283.394	1.26214	0.191167	6.60227	4.04908e-11	4.31572e-10	2.39851
ENSG00000219891.2	ZSCAN12P1	31.8798	1.26175	0.51949	2.42883	0.0151475	0.0428026	2.39787
ENSG00000250130.1	RP11-616K22.1	20.3744	1.26045	0.419058	3.00783	0.00263118	0.00919957	2.39571
ENSG00000172667.10	ZMAT3	974.29	1.26039	0.142606	8.83824	9.72368e-19	1.88836e-17	2.3956
ENSG00000108733.9	PEX12	325.952	1.26037	0.138854	9.07697	1.11643e-19	2.32402e-18	2.39557
ENSG00000186222.4	BLOC1S4	454.419	1.25891	0.150471	8.36648	5.93647e-17	1.01406e-15	2.39315
ENSG00000100410.7	PHF5A	823.683	1.25855	0.16721	7.52676	5.20149e-14	7.17114e-13	2.39256
ENSG00000272931.1	RP5-943J3.2	22.052	1.25821	0.419412	2.99995	0.00270028	0.00941102	2.392
ENSG00000135747.11	ZNF670-ZNF695	32.2752	1.25766	0.295471	4.25646	2.07686e-05	0.000110453	2.39108
ENSG00000234750.1	CTD-2666L21.2	42.8547	1.25715	0.325335	3.86417	0.000111468	0.00051986	2.39023
ENSG00000187626.8	ZKSCAN4	355.561	1.2555	0.122568	10.2432	1.2691e-24	3.79035e-23	2.38749
ENSG00000005801.16	ZNF195	1416.33	1.25547	0.104164	12.0528	1.87495e-33	1.05761e-31	2.38744
ENSG00000162642.13	C1orf52	760.549	1.25506	0.179509	6.99163	2.71708e-12	3.22694e-11	2.38677
ENSG00000149658.17	YTHDF1	3969.49	1.25461	0.142703	8.79178	1.47212e-18	2.82219e-17	2.38603
ENSG00000216775.2	RP1-152L7.5	253.273	1.25308	0.137021	9.14521	5.95145e-20	1.26677e-18	2.3835
ENSG00000158615.8	PPP1R15B	6698.47	1.25304	0.166851	7.50993	5.91572e-14	8.11245e-13	2.38343
ENSG00000099899.14	TRMT2A	886.399	1.25253	0.121812	10.2825	8.45173e-25	2.55651e-23	2.3826
ENSG00000264940.4	SNORD3C	222.789	1.25108	0.245048	5.10545	3.30016e-07	2.30402e-06	2.38019
ENSG00000184497.12	TMEM255B	421.403	1.24956	0.324278	3.85336	0.00011651	0.000541392	2.37769
ENSG00000180667.10	YOD1	2465.76	1.24933	0.251957	4.9585	7.1039e-07	4.74591e-06	2.37731
ENSG00000125352.5	RNF113A	322.093	1.24822	0.153874	8.11197	4.98063e-16	7.91239e-15	2.37548
ENSG00000201592.1	snoU2_19	149.137	1.24769	0.206386	6.04543	1.49015e-09	1.3534e-08	2.37462
ENSG00000281183.1	NPTN-IT1	91.4042	1.24747	0.320653	3.89042	0.000100072	0.000470868	2.37425
ENSG00000269570.2	CMB9-55A18.1	20.0792	1.24731	0.473752	2.63284	0.00846752	0.0259168	2.37399
ENSG00000232043.1	RP4-530I15.9	75.3581	1.247	0.331578	3.7608	0.000169373	0.000762881	2.37347
ENSG00000278175.2	GLIDR	26.68	1.24648	0.334305	3.72858	0.000192563	0.000856362	2.37262
ENSG00000228606.1	RP11-574F21.2	24.4916	1.2464	0.327435	3.80655	0.000140916	0.000645187	2.37249
ENSG00000178307.9	TMEM11	875.439	1.24607	0.144714	8.61059	7.2683e-18	1.32534e-16	2.37195
ENSG00000204237.4	OXLD1	490.531	1.24582	0.177438	7.02114	2.20064e-12	2.63566e-11	2.37153
ENSG00000276744.1	CTD-2562G15.3	40.3692	1.24553	0.281954	4.4175	9.98483e-06	5.59549e-05	2.37106
ENSG00000204248.10	COL11A2	35.4733	1.24428	0.469712	2.64904	0.00807217	0.0248596	2.36901
ENSG00000156232.7	WHAMM	798.944	1.24375	0.14764	8.4242	3.6321e-17	6.29143e-16	2.36813
ENSG00000266235.1	MIR3176	27.1606	1.24195	0.378049	3.28516	0.00101926	0.00392206	2.36518
ENSG00000183665.5	TRMT12	792.87	1.2411	0.116531	10.6504	1.73633e-26	5.8027e-25	2.36379
ENSG00000117000.8	RLF	2888.39	1.24	0.211939	5.85076	4.8932e-09	4.19821e-08	2.36199
ENSG00000234185.2	RP5-1132H15.1	22.6087	1.2399	0.4283	2.89493	0.00379239	0.012796	2.36182
ENSG00000188242.4	PP7080	459.181	1.23956	0.118785	10.4353	1.71034e-25	5.39793e-24	2.36127
ENSG00000276216.1	CH17-373J23.1	99.7406	1.23936	0.391293	3.16733	0.00153844	0.0056873	2.36093
ENSG00000127580.15	WDR24	592.935	1.23913	0.111707	11.0927	1.36172e-28	5.34386e-27	2.36055
ENSG00000260236.1	RP11-708J19.1	84.1448	1.23894	0.249813	4.95945	7.06937e-07	4.72396e-06	2.36024
ENSG00000198455.4	ZXDB	1106.47	1.23754	0.17267	7.16706	7.66278e-13	9.51909e-12	2.35795
ENSG00000267041.5	ZNF850	699.659	1.23664	0.143765	8.60183	7.84555e-18	1.42694e-16	2.35649
ENSG00000171970.12	ZNF57	200.887	1.23652	0.137592	8.98684	2.54433e-19	5.12351e-18	2.35629
ENSG00000164778.4	EN2	130.629	1.23637	0.241616	5.11707	3.10322e-07	2.17724e-06	2.35604
ENSG00000122687.17	MRM2	1891.53	1.23604	0.147279	8.39255	4.75717e-17	8.18031e-16	2.35552
ENSG00000237139.1	RP11-137L10.5	20.0623	1.23596	0.507995	2.43301	0.0149737	0.0423874	2.35538
ENSG00000166529.14	ZSCAN21	190.651	1.23429	0.207055	5.96119	2.50408e-09	2.2161e-08	2.35266
ENSG00000101353.14	MROH8	44.407	1.23376	0.289139	4.26701	1.98107e-05	0.000105676	2.35179
ENSG00000273148.1	RP5-1068E13.7	33.6481	1.23314	0.253506	4.86433	1.14844e-06	7.43604e-06	2.35078
ENSG00000271580.1	RP11-536L3.4	43.3265	1.23231	0.393669	3.13033	0.00174608	0.00636289	2.34944
ENSG00000170903.10	MSANTD4	1134.11	1.23189	0.113621	10.842	2.17581e-27	7.79472e-26	2.34874
ENSG00000227518.4	MIR1302-9	25.4909	1.23178	0.433164	2.84367	0.00445967	0.0147682	2.34856
ENSG00000172932.14	ANKRD13D	1334.2	1.23171	0.119918	10.2712	9.49731e-25	2.86362e-23	2.34845
ENSG00000104142.10	VPS18	1920.53	1.23166	0.12076	10.1993	1.99753e-24	5.84289e-23	2.34838
ENSG00000118620.12	ZNF430	645.736	1.23138	0.179117	6.87472	6.21118e-12	7.14638e-11	2.34791
ENSG00000279133.1	RP11-342K2.1	177.674	1.23128	0.286549	4.29692	1.73186e-05	9.31173e-05	2.34775
ENSG00000129514.5	FOXA1	14454.7	1.23071	0.162491	7.57402	3.61856e-14	5.0576e-13	2.34683
ENSG00000271576.1	RP11-486G15.2	24.5147	1.22995	0.280786	4.38037	1.18477e-05	6.55785e-05	2.34558
ENSG00000167447.12	SMG8	1396.25	1.2287	0.151522	8.109	5.10383e-16	8.09452e-15	2.34355
ENSG00000095059.15	DHPS	1905.52	1.22809	0.10886	11.2814	1.622e-29	6.8382e-28	2.34257
ENSG00000232098.3	CTD-2619J13.14	1093.85	1.22792	0.108042	11.3653	6.22847e-30	2.68981e-28	2.34229
ENSG00000237424.1	FOXD2-AS1	131.8	1.227	0.235781	5.20397	1.95076e-07	1.40159e-06	2.34079
ENSG00000108433.15	GOSR2	740.072	1.22595	0.123457	9.93016	3.07749e-23	8.2609e-22	2.3391
ENSG00000127423.10	AUNIP	316.906	1.22553	0.165371	7.41075	1.25586e-13	1.67525e-12	2.33841
ENSG00000199347.1	RNU5E-1	63.6112	1.22512	0.440581	2.78069	0.00542438	0.0175122	2.33775
ENSG00000229097.1	CALM2P2	131.042	1.22505	0.387817	3.15882	0.00158407	0.00583321	2.33763
ENSG00000272599.2	RP11-152N13.16	57.1244	1.22406	0.340707	3.59271	0.000327255	0.0013925	2.33604
ENSG00000136158.11	SPRY2	1906.78	1.22365	0.278314	4.39664	1.09941e-05	6.11876e-05	2.33536
ENSG00000231125.2	AF129075.5	41.6046	1.22216	0.317277	3.85204	0.000117138	0.000543953	2.33296
ENSG00000170161.6	RP11-262H14.4	43.7602	1.22202	0.327071	3.73625	0.000186784	0.000833144	2.33273
ENSG00000262587.2	RP11-266L9.4	34.5889	1.22104	0.26825	4.55187	5.31708e-06	3.1144e-05	2.33115
ENSG00000170684.8	ZNF296	328.678	1.22056	0.205456	5.94074	2.83739e-09	2.49628e-08	2.33037
ENSG00000241769.7	LINC00893	59.0249	1.22044	0.385568	3.1653	0.00154925	0.00571813	2.33017
ENSG00000144233.9	AMMECR1L	1926.56	1.21826	0.118677	10.2654	1.00923e-24	3.02694e-23	2.32666
ENSG00000223791.1	UBE2E1-AS1	21.3567	1.21815	0.493878	2.4665	0.013644	0.0391058	2.32648
ENSG00000162702.7	ZNF281	2804.28	1.21765	0.171983	7.08008	1.44066e-12	1.75207e-11	2.32568
ENSG00000105472.12	CLEC11A	178.683	1.21717	0.235281	5.17327	2.30028e-07	1.63533e-06	2.3249
ENSG00000259956.1	RBM15B	6293.53	1.2165	0.144497	8.41891	3.80012e-17	6.56643e-16	2.32383
ENSG00000248027.1	CTD-2383M3.1	23.8408	1.21623	0.477318	2.54805	0.0108327	0.0321201	2.32339
ENSG00000137955.15	RABGGTB	2038.93	1.21565	0.166157	7.31628	2.54934e-13	3.32104e-12	2.32245
ENSG00000167775.10	CD320	2101.04	1.21481	0.169235	7.17822	7.06241e-13	8.80798e-12	2.3211
ENSG00000274213.1	RP11-670E13.6	96.4885	1.21424	0.386089	3.14497	0.00166104	0.00608348	2.32018
ENSG00000171421.12	MRPL36	986.963	1.2139	0.151038	8.03703	9.20424e-16	1.43569e-14	2.31964
ENSG00000206585.1	RNVU1-7	40.6479	1.212	0.431385	2.80956	0.00496088	0.0161825	2.31659
ENSG00000260727.1	SLC7A5P1	39.354	1.21071	0.313127	3.86652	0.000110398	0.000515387	2.31452
ENSG00000226471.6	CTA-292E10.6	66.0576	1.21049	0.228173	5.30512	1.12596e-07	8.29789e-07	2.31416
ENSG00000199879.1	RNU1-120P	58.5964	1.20995	0.371278	3.25888	0.00111852	0.00427186	2.3133
ENSG00000159140.18	SON	19285.4	1.20976	0.0982941	12.3075	8.25178e-35	5.04586e-33	2.31299
ENSG00000230551.4	CTB-89H12.4	1088.89	1.20948	0.215916	5.60161	2.12371e-08	1.70456e-07	2.31254
ENSG00000214135.8	AC024560.3	759.945	1.20944	0.194566	6.21607	5.09762e-10	4.84701e-09	2.31247
ENSG00000230069.3	LRRC37A15P	132.691	1.20884	0.236918	5.10237	3.35424e-07	2.33818e-06	2.31152
ENSG00000081853.14	PCDHGA2	26.5429	1.20877	0.278008	4.34796	1.37412e-05	7.51359e-05	2.3114
ENSG00000179119.14	SPTY2D1	1980.93	1.20781	0.184073	6.56157	5.32454e-11	5.60568e-10	2.30987
ENSG00000186517.13	ARHGAP30	188.617	1.20647	0.217434	5.54868	2.87834e-08	2.28248e-07	2.30772
ENSG00000250286.1	RP11-94C24.8	20.8042	1.20625	0.377714	3.19357	0.00140528	0.00524354	2.30738
ENSG00000171425.9	ZNF581	1283.24	1.20619	0.194512	6.20109	5.60744e-10	5.31218e-09	2.30727
ENSG00000272779.1	LL22NC03-80A10.6	47.8541	1.20515	0.27802	4.33477	1.45909e-05	7.93538e-05	2.30562
ENSG00000188994.12	ZNF292	2079.17	1.20459	0.18594	6.4784	9.27008e-11	9.48504e-10	2.30472
ENSG00000276334.1	AL133243.1	45.4727	1.20441	0.414242	2.9075	0.00364325	0.0123456	2.30443
ENSG00000267342.1	RP11-552F3.10	32.7045	1.20404	0.301803	3.98948	6.62183e-05	0.000322931	2.30384
ENSG00000227473.1	TSSK5P	199.012	1.20391	0.180402	6.6735	2.49781e-11	2.71429e-10	2.30364
ENSG00000169957.9	ZNF768	1208.3	1.20325	0.146254	8.22717	1.91681e-16	3.14187e-15	2.30258
ENSG00000135334.8	AKIRIN2	917.515	1.20325	0.157057	7.66125	1.84127e-14	2.63716e-13	2.30258
ENSG00000181350.11	LRRC75A	390.142	1.20248	0.207589	5.7926	6.93045e-09	5.86453e-08	2.30135
ENSG00000127080.9	IPPK	297.634	1.20228	0.126846	9.47824	2.58609e-21	6.07913e-20	2.30103
ENSG00000181274.6	FRAT2	886.888	1.20195	0.158578	7.57955	3.46768e-14	4.85869e-13	2.3005
ENSG00000261221.3	ZNF865	1248.92	1.20118	0.107911	11.1313	8.83819e-29	3.52199e-27	2.29928
ENSG00000099381.16	SETD1A	2543.93	1.20045	0.0818426	14.6677	1.03749e-48	1.41133e-46	2.29811
ENSG00000213928.8	IRF9	91.1538	1.20021	0.476455	2.51905	0.0117673	0.0345373	2.29774
ENSG00000078808.16	SDF4	7994.37	1.19916	0.0974755	12.3022	8.81726e-35	5.3685e-33	2.29606
ENSG00000123154.11	WDR83	217.186	1.19871	0.172375	6.95407	3.5489e-12	4.17294e-11	2.29534
ENSG00000213906.9	LTB4R2	87.0389	1.19805	0.240429	4.98297	6.26144e-07	4.20985e-06	2.29429
ENSG00000213246.6	SUPT4H1	1083.63	1.19733	0.170952	7.00389	2.48945e-12	2.96778e-11	2.29315
ENSG00000209482.1	SNORD83A	42.5186	1.19663	0.322877	3.70614	0.00021044	0.000928155	2.29203
ENSG00000144278.14	GALNT13	194.601	1.19596	0.484029	2.47084	0.0134797	0.0386948	2.29097
ENSG00000102053.12	ZC3H12B	115.045	1.19588	0.337549	3.54283	0.000395863	0.00165906	2.29084
ENSG00000273759.1	RP4-563E14.1	70.1154	1.19557	0.324402	3.68547	0.000228282	0.00100124	2.29036
ENSG00000245317.2	CTC-241N9.1	42.1967	1.19538	0.290492	4.11504	3.8712e-05	0.00019663	2.29006
ENSG00000186564.5	FOXD2	121.061	1.19324	0.236033	5.05539	4.29515e-07	2.95004e-06	2.28666
ENSG00000140265.12	ZSCAN29	1296.21	1.19247	0.131417	9.07393	1.14803e-19	2.3863e-18	2.28543
ENSG00000268230.5	CTD-2619J13.8	54.4082	1.19175	0.248864	4.78874	1.67833e-06	1.05868e-05	2.28429
ENSG00000207217.1	SNORA42	33.7626	1.19139	0.240445	4.95495	7.23489e-07	4.82987e-06	2.28373
ENSG00000166225.8	FRS2	1592.49	1.19027	0.160489	7.41654	1.20222e-13	1.60672e-12	2.28196
ENSG00000101247.17	NDUFAF5	515.583	1.19012	0.108236	10.9956	4.01236e-28	1.52196e-26	2.28171
ENSG00000187953.10	PMS2CL	658.204	1.19009	0.175441	6.78342	1.17363e-11	1.31359e-10	2.28167
ENSG00000243477.5	NAT6	262.255	1.18929	0.118391	10.0454	9.62627e-24	2.67508e-22	2.2804
ENSG00000130844.16	ZNF331	1240.64	1.18881	0.112932	10.5268	6.50219e-26	2.10601e-24	2.27965
ENSG00000240230.5	COX19	804.502	1.1888	0.120213	9.88914	4.63996e-23	1.22808e-21	2.27963
ENSG00000135801.9	TAF5L	1378.16	1.18648	0.138431	8.57094	1.02645e-17	1.84793e-16	2.27597
ENSG00000168806.7	LCMT2	781.977	1.18646	0.14278	8.30969	9.5954e-17	1.61573e-15	2.27594
ENSG00000270012.1	LL0XNC01-7P3.1	128.028	1.18605	0.197773	5.99706	2.00926e-09	1.79782e-08	2.2753
ENSG00000274712.1	RP11-147L13.15	123.394	1.18566	0.168627	7.03127	2.04655e-12	2.45421e-11	2.27468
ENSG00000168876.8	ANKRD49	359.537	1.1854	0.133902	8.85279	8.53545e-19	1.66459e-17	2.27427
ENSG00000112029.9	FBXO5	858.979	1.18516	0.16233	7.30092	2.85813e-13	3.70968e-12	2.27388
ENSG00000177045.7	SIX5	132.296	1.18397	0.17874	6.62397	3.49674e-11	3.74813e-10	2.27201
ENSG00000182636.5	NDN	296.057	1.18338	0.405103	2.92119	0.00348694	0.0118755	2.27109
ENSG00000271806.1	RP5-892K4.1	39.2396	1.18299	0.361078	3.27628	0.00105183	0.00403836	2.27047
ENSG00000177426.20	TGIF1	2469.81	1.1823	0.148881	7.94128	2.00108e-15	3.0525e-14	2.26939
ENSG00000197774.12	EME2	888.991	1.18134	0.186195	6.34465	2.22927e-10	2.19241e-09	2.26787
ENSG00000242265.5	PEG10	6523.23	1.18093	0.136725	8.63726	5.75795e-18	1.06154e-16	2.26723
ENSG00000106588.10	PSMA2	149.697	1.18035	0.183326	6.43855	1.20621e-10	1.21534e-09	2.26633
ENSG00000197472.14	ZNF695	326.793	1.17982	0.138722	8.50491	1.81738e-17	3.22278e-16	2.26548
ENSG00000279561.2	RP11-4L24.4	54.6759	1.17942	0.24536	4.80692	1.5327e-06	9.74397e-06	2.26486
ENSG00000278771.1	Metazoa_SRP	2764.8	1.17824	0.321793	3.66147	0.00025077	0.00109295	2.263
ENSG00000272716.1	RP11-563N4.1	46.8759	1.17812	0.272997	4.31551	1.59237e-05	8.61398e-05	2.26281
ENSG00000125459.14	MSTO1	659.023	1.17717	0.124993	9.41789	4.60253e-21	1.05996e-19	2.26133
ENSG00000246067.7	RAB30-AS1	241.979	1.17693	0.17863	6.58869	4.43716e-11	4.7099e-10	2.26096
ENSG00000173846.12	PLK3	264.987	1.17684	0.196703	5.98284	2.1928e-09	1.95158e-08	2.26081
ENSG00000143315.6	PIGM	1585.14	1.17672	0.129188	9.10855	8.34894e-20	1.76253e-18	2.26062
ENSG00000259642.2	ST20-AS1	192.932	1.17653	0.15157	7.76232	8.33918e-15	1.22026e-13	2.26033
ENSG00000254221.2	PCDHGB1	52.0922	1.17615	0.229069	5.13449	2.82913e-07	1.9953e-06	2.25973
ENSG00000213199.7	ASIC3	73.7122	1.17534	0.318645	3.68857	0.000225522	0.000989751	2.25846
ENSG00000280828.1	RP11-274B21.1	38.5417	1.17534	0.374824	3.1357	0.00171443	0.00626044	2.25846
ENSG00000203804.4	ADAMTSL4-AS1	79.98	1.17516	0.34959	3.36153	0.000775114	0.00306257	2.25818
ENSG00000164683.16	HEY1	980.452	1.1751	0.18449	6.36945	1.89708e-10	1.88137e-09	2.25808
ENSG00000279549.1	AP000437.3	38.046	1.17447	0.44487	2.64003	0.00828988	0.0254445	2.2571
ENSG00000090432.6	MUL1	1203.33	1.17427	0.166646	7.04651	1.83464e-12	2.2132e-11	2.25679
ENSG00000141499.16	WRAP53	655.052	1.17294	0.152671	7.68278	1.55674e-14	2.2421e-13	2.2547
ENSG00000196544.7	BORCS6	135.154	1.17228	0.178684	6.56061	5.35866e-11	5.63951e-10	2.25367
ENSG00000149483.11	TMEM138	1082.85	1.17078	0.113184	10.3441	4.45295e-25	1.37779e-23	2.25133
ENSG00000228232.1	GAPDHP1	25.7435	1.17044	0.464357	2.52056	0.0117168	0.0344035	2.2508
ENSG00000160993.3	ALKBH4	383.781	1.17033	0.174584	6.70349	2.03493e-11	2.22579e-10	2.25062
ENSG00000269399.2	CTD-3222D19.12	109.117	1.16918	0.238557	4.90106	9.53196e-07	6.24308e-06	2.24884
ENSG00000120696.8	KBTBD7	525.731	1.1687	0.142918	8.17744	2.89932e-16	4.67932e-15	2.24809
ENSG00000176915.14	ANKLE2	3627.62	1.16836	0.0904926	12.9111	3.89518e-38	2.91604e-36	2.24756
ENSG00000231305.3	RP11-723O4.2	30.1738	1.16736	0.347084	3.36333	0.000770076	0.00304478	2.246
ENSG00000081818.3	PCDHB4	28.3706	1.16662	0.365422	3.19252	0.00141038	0.00525981	2.24484
ENSG00000274210.1	U1	161.439	1.16521	0.314739	3.70215	0.000213783	0.000942019	2.24266
ENSG00000273329.1	RP11-448A19.1	411.396	1.16315	0.202059	5.75647	8.58916e-09	7.20367e-08	2.23946
ENSG00000224271.5	RP11-191L9.4	224.226	1.16197	0.317156	3.66372	0.000248583	0.00108442	2.23762
ENSG00000106089.11	STX1A	2088.38	1.16032	0.206722	5.61293	1.98927e-08	1.60118e-07	2.23507
ENSG00000278341.1	RP5-1142A6.10	58.6611	1.16025	0.302684	3.83319	0.000126493	0.000584526	2.23495
ENSG00000143382.14	ADAMTSL4	171.947	1.15897	0.320186	3.61966	0.00029499	0.0012668	2.23297
ENSG00000281005.1	LINC00921	48.164	1.15892	0.236393	4.9025	9.46254e-07	6.20048e-06	2.2329
ENSG00000172336.4	POP7	1033.77	1.15882	0.190674	6.07748	1.22085e-09	1.12101e-08	2.23274
ENSG00000005889.15	ZFX	2696.87	1.15782	0.106819	10.8391	2.24702e-27	8.0397e-26	2.23121
ENSG00000278356.1	RP11-372B4.3	27.5365	1.15744	0.265584	4.3581	1.31195e-05	7.19445e-05	2.23061
ENSG00000249456.1	RP11-298J20.4	21.1644	1.15646	0.374294	3.08972	0.00200346	0.00720093	2.2291
ENSG00000261069.3	RP11-701H24.4	1186.89	1.15633	0.174413	6.62983	3.3608e-11	3.60786e-10	2.22889
ENSG00000179632.9	MAF1	3701.58	1.15577	0.156992	7.36199	1.8119e-13	2.39223e-12	2.22804
ENSG00000270194.1	RP11-259K5.2	140.108	1.1556	0.170168	6.79094	1.11402e-11	1.24983e-10	2.22777
ENSG00000224051.6	CPTP	1948.02	1.15433	0.144446	7.99145	1.33365e-15	2.06435e-14	2.22581
ENSG00000099860.8	GADD45B	2871.24	1.15402	0.32878	3.51001	0.000448085	0.00185762	2.22533
ENSG00000224080.1	UBE2FP1	58.6612	1.15307	0.295209	3.90593	9.38639e-05	0.000444385	2.22386
ENSG00000189241.6	TSPYL1	3111.06	1.15275	0.150328	7.66826	1.74349e-14	2.49965e-13	2.22338
ENSG00000261136.1	RP11-37C7.3	56.5279	1.1514	0.233626	4.9284	8.29056e-07	5.48189e-06	2.2213
ENSG00000214485.6	RPL7P1	67.6471	1.15117	0.270089	4.26217	2.02451e-05	0.000107851	2.22093
ENSG00000150459.12	SAP18	3829.53	1.15053	0.172998	6.65054	2.92023e-11	3.14801e-10	2.21995
ENSG00000244932.2	RP11-529F4.1	34.3964	1.1477	0.410475	2.79603	0.0051734	0.0167965	2.21561
ENSG00000250988.7	SNHG21	34.7504	1.14708	0.284734	4.02861	5.61069e-05	0.000277048	2.21466
ENSG00000197857.13	ZNF44	721.11	1.14707	0.120938	9.48481	2.42833e-21	5.73202e-20	2.21464
ENSG00000183779.6	ZNF703	2734.83	1.14635	0.180936	6.33567	2.3631e-10	2.3152e-09	2.21353
ENSG00000100926.14	TM9SF1	172.332	1.14513	0.205859	5.56268	2.65667e-08	2.1132e-07	2.21166
ENSG00000110200.8	ANAPC15	105.106	1.14415	0.198737	5.75712	8.55635e-09	7.18252e-08	2.21016
ENSG00000185504.16	FAAP100	1234.22	1.14286	0.0963767	11.8583	1.94922e-32	1.00922e-30	2.20819
ENSG00000009694.13	TENM1	105.943	1.14272	0.411447	2.77731	0.00548111	0.0176702	2.20796
ENSG00000170482.16	SLC23A1	56.2836	1.14132	0.349879	3.26206	0.00110607	0.00422889	2.20583
ENSG00000090612.20	ZNF268	623.229	1.14086	0.304843	3.74246	0.000182224	0.000814596	2.20513
ENSG00000161912.17	ADCY10P1	182.393	1.13931	0.286714	3.97368	7.077e-05	0.000343065	2.20276
ENSG00000226314.7	ZNF192P1	47.0876	1.13916	0.472008	2.41344	0.0158029	0.0444003	2.20253
ENSG00000139718.10	SETD1B	4044.67	1.13837	0.112103	10.1547	3.15867e-24	9.11709e-23	2.20132
ENSG00000228663.1	PSMD10P1	63.8452	1.13791	0.333826	3.4087	0.000652735	0.00262212	2.20062
ENSG00000033100.15	CHPF2	2240.38	1.13776	0.113512	10.0233	1.20416e-23	3.31382e-22	2.20039
ENSG00000272620.1	AFAP1-AS1	249.865	1.13689	0.463529	2.45268	0.0141796	0.0403975	2.19906
ENSG00000186866.16	POFUT2	2035.25	1.13532	0.13862	8.19015	2.60894e-16	4.22749e-15	2.19667
ENSG00000160685.13	ZBTB7B	3540.86	1.1351	0.133148	8.52508	1.52708e-17	2.71989e-16	2.19634
ENSG00000218416.4	PP14571	63.0093	1.13502	0.441769	2.56925	0.0101918	0.030484	2.19621
ENSG00000224877.3	C17orf89	996.325	1.13452	0.178392	6.35971	2.0214e-10	1.99907e-09	2.19546
ENSG00000238133.6	MLK7-AS1	25.3984	1.13345	0.398093	2.84721	0.00441039	0.0146187	2.19383
ENSG00000115520.8	COQ10B	1058.01	1.13226	0.168714	6.71113	1.93117e-11	2.11884e-10	2.19203
ENSG00000107872.12	FBXL15	312.216	1.13155	0.15618	7.24516	4.31925e-13	5.50046e-12	2.19094
ENSG00000146457.14	WTAP	2706.94	1.13081	0.138006	8.19393	2.52824e-16	4.10377e-15	2.18982
ENSG00000111011.17	RSRC2	2657.74	1.13061	0.137252	8.23745	1.75924e-16	2.89867e-15	2.18951
ENSG00000170677.5	SOCS6	1090.32	1.13049	0.174301	6.48586	8.82279e-11	9.05349e-10	2.18933
ENSG00000272205.1	RP11-277B15.3	20.3575	1.13029	0.329233	3.43309	0.000596743	0.00241739	2.18902
ENSG00000121903.14	ZSCAN20	159.35	1.12949	0.141901	7.95975	1.72392e-15	2.64393e-14	2.18782
ENSG00000141428.16	C18orf21	325.306	1.12934	0.147164	7.67401	1.66703e-14	2.39487e-13	2.18758
ENSG00000113248.5	PCDHB15	20.1375	1.12762	0.3619	3.11584	0.00183423	0.00665423	2.18498
ENSG00000196428.12	TSC22D2	3534.93	1.12668	0.17071	6.59997	4.11253e-11	4.38006e-10	2.18355
ENSG00000164086.9	DUSP7	3087.81	1.12539	0.137435	8.18853	2.64425e-16	4.27739e-15	2.1816
ENSG00000222365.1	SNORD12B	53.9096	1.12527	0.226943	4.95838	7.10829e-07	4.74773e-06	2.18142
ENSG00000105583.9	WDR83OS	1115.33	1.12514	0.186168	6.04371	1.50614e-09	1.36617e-08	2.18123
ENSG00000272141.1	RP11-465B22.8	48.7993	1.12464	0.427322	2.63183	0.00849252	0.0259737	2.18047
ENSG00000257605.2	RP11-680A11.5	27.1562	1.12294	0.385979	2.90932	0.00362219	0.0122787	2.1779
ENSG00000248971.2	KRT8P46	119.392	1.12248	0.253226	4.43271	9.30576e-06	5.24185e-05	2.1772
ENSG00000228409.5	CCT6P1	192.723	1.12092	0.174791	6.4129	1.42774e-10	1.4294e-09	2.17485
ENSG00000260267.1	RP11-452L6.5	385.694	1.12054	0.121543	9.21929	2.99061e-20	6.45266e-19	2.17428
ENSG00000130165.10	ELOF1	2000.37	1.12042	0.172035	6.51277	7.3778e-11	7.64258e-10	2.17411
ENSG00000275468.1	LLNLR-304A6.2	38.7754	1.12008	0.342744	3.26796	0.00108324	0.00415054	2.17358
ENSG00000228288.6	PCAT6	172.564	1.12004	0.30304	3.69602	0.000219005	0.000962935	2.17353
ENSG00000255153.1	TOLLIP-AS1	89.7554	1.11992	0.19522	5.73671	9.65337e-09	8.051e-08	2.17335
ENSG00000253719.3	ATXN7L3B	4448.83	1.11992	0.147376	7.59905	2.98303e-14	4.20873e-13	2.17334
ENSG00000197024.8	ZNF398	1284.25	1.11985	0.106233	10.5415	5.56078e-26	1.80729e-24	2.17325
ENSG00000136371.10	MTHFS	21.3254	1.11983	0.26792	4.17973	2.91858e-05	0.000151028	2.17322
ENSG00000265681.7	RPL17	180.884	1.1194	0.221457	5.05472	4.31022e-07	2.95896e-06	2.17257
ENSG00000161999.11	JMJD8	641.03	1.11924	0.122663	9.12457	7.20237e-20	1.5273e-18	2.17233
ENSG00000169962.4	TAS1R3	332.538	1.11915	0.282107	3.96711	7.27501e-05	0.000352002	2.17219
ENSG00000255585.3	RP11-188C12.2	83.569	1.11891	0.366889	3.04972	0.00229052	0.00811448	2.17183
ENSG00000261663.1	RP11-304L19.11	71.9437	1.11885	0.223261	5.01138	5.404e-07	3.65763e-06	2.17173
ENSG00000268713.1	CTC-444N24.8	178.751	1.11849	0.165297	6.76657	1.31873e-11	1.46731e-10	2.1712
ENSG00000267169.1	CTB-55O6.12	178.086	1.11797	0.208002	5.37479	7.66724e-08	5.7612e-07	2.17041
ENSG00000177051.5	FBXO46	907.517	1.11784	0.115492	9.67887	3.7078e-22	9.24441e-21	2.17021
ENSG00000167842.15	MIS12	858.398	1.11745	0.134041	8.3366	7.6454e-17	1.29584e-15	2.16963
ENSG00000163463.11	KRTCAP2	234.777	1.11703	0.266906	4.1851	2.85038e-05	0.000147715	2.169
ENSG00000187372.11	PCDHB13	213.299	1.11475	0.245403	4.5425	5.55901e-06	3.24873e-05	2.16557
ENSG00000213638.5	ADAT3	94.8168	1.11473	0.147697	7.54745	4.43846e-14	6.15205e-13	2.16555
ENSG00000267796.7	LIN37	61.8205	1.11456	0.32349	3.44542	0.000570183	0.00231574	2.16528
ENSG00000247516.5	MIR4458HG	147.225	1.11402	0.196531	5.66843	1.44114e-08	1.17905e-07	2.16448
ENSG00000183684.7	ALYREF	2619.52	1.11367	0.178214	6.24909	4.12855e-10	3.95875e-09	2.16396
ENSG00000223705.9	NSUN5P1	444.654	1.11241	0.181164	6.14034	8.23433e-10	7.68275e-09	2.16207
ENSG00000235481.2	UBE2R2-AS1	40.874	1.11235	0.465571	2.38923	0.0168838	0.0469883	2.16198
ENSG00000141933.9	TPGS1	136.53	1.1118	0.170089	6.53656	6.29495e-11	6.56159e-10	2.16114
ENSG00000170222.11	ADPRM	130.44	1.11172	0.13926	7.98302	1.42799e-15	2.20135e-14	2.16103
ENSG00000143294.14	PRCC	3766.56	1.1111	0.122009	9.10671	8.49145e-20	1.78995e-18	2.16011
ENSG00000277232.2	GTSE1-AS1	56.5772	1.11099	0.237483	4.67819	2.89424e-06	1.7622e-05	2.15994
ENSG00000277369.1	RP11-486I11.2	53.4308	1.11061	0.255544	4.34605	1.38612e-05	7.57626e-05	2.15937
ENSG00000213533.11	TMEM110	44.6178	1.11047	0.280751	3.95537	7.64162e-05	0.000368296	2.15916
ENSG00000273084.1	RP11-1275H24.3	111.163	1.11007	0.161297	6.88217	5.89463e-12	6.80148e-11	2.15856
ENSG00000180185.11	FAHD1	1117.28	1.10977	0.11754	9.44163	3.67015e-21	8.54953e-20	2.15811
ENSG00000132773.11	TOE1	550.351	1.10853	0.140935	7.86554	3.675e-15	5.52575e-14	2.15626
ENSG00000158805.11	ZNF276	918.064	1.10777	0.11836	9.35935	8.0232e-21	1.80812e-19	2.15513
ENSG00000089327.14	FXYD5	1340.2	1.10717	0.356509	3.1056	0.00189895	0.00686705	2.15423
ENSG00000231259.4	AC125232.1	56.7588	1.10711	0.244074	4.53598	5.7337e-06	3.34462e-05	2.15414
ENSG00000102981.9	PARD6A	299.288	1.10622	0.199234	5.55238	2.818e-08	2.23588e-07	2.15281
ENSG00000201998.1	SNORA23	29.9238	1.10613	0.375871	2.94285	0.00325201	0.0111507	2.15268
ENSG00000236859.6	NIFK-AS1	160.194	1.10502	0.188344	5.86704	4.43638e-09	3.82013e-08	2.15103
ENSG00000164849.9	GPR146	86.1339	1.10461	0.392678	2.81302	0.00490786	0.0160353	2.15041
ENSG00000241112.1	RPL29P14	60.9674	1.10427	0.386066	2.86032	0.00423207	0.0140968	2.14991
ENSG00000100647.7	SUSD6	1620.67	1.10404	0.117122	9.42641	4.24382e-21	9.82939e-20	2.14956
ENSG00000144712.11	CAND2	150.42	1.10374	0.278875	3.95784	7.56313e-05	0.000364822	2.14912
ENSG00000087157.18	PGS1	817.688	1.10305	0.0969032	11.383	5.08217e-30	2.20821e-28	2.14808
ENSG00000175105.6	ZNF654	1193.26	1.10299	0.165452	6.66651	2.61965e-11	2.83801e-10	2.14799
ENSG00000135956.8	TMEM127	3324.82	1.10171	0.137161	8.03227	9.56854e-16	1.49169e-14	2.14609
ENSG00000183087.14	GAS6	376.734	1.10161	0.215623	5.10894	3.23966e-07	2.26457e-06	2.14593
ENSG00000139746.15	RBM26	2249.36	1.10112	0.0792854	13.8881	7.48255e-44	7.74827e-42	2.14521
ENSG00000205903.6	ZNF316	2591.24	1.10107	0.11418	9.64328	5.24818e-22	1.29147e-20	2.14513
ENSG00000092199.17	HNRNPC	15863.1	1.10087	0.117016	9.40784	5.06457e-21	1.1626e-19	2.14484
ENSG00000175697.10	GPR156	113.396	1.09982	0.33858	3.24834	0.00116081	0.00441318	2.14328
ENSG00000167565.12	SERTAD3	767.833	1.09924	0.161202	6.81901	9.16686e-12	1.03705e-10	2.14241
ENSG00000270195.1	RP11-572O17.1	25.9934	1.09869	0.328284	3.34678	0.000817557	0.00321817	2.14161
ENSG00000176714.9	CCDC121	148.272	1.0985	0.179212	6.12964	8.80806e-10	8.20187e-09	2.14132
ENSG00000154370.14	TRIM11	1570.57	1.09701	0.116152	9.44463	3.56671e-21	8.31538e-20	2.13912
ENSG00000182512.4	GLRX5	1359.52	1.09667	0.163469	6.70875	1.96301e-11	2.15211e-10	2.1386
ENSG00000140264.19	SERF2	3979.92	1.09649	0.131429	8.34286	7.25163e-17	1.23204e-15	2.13834
ENSG00000223547.9	ZNF844	843.572	1.09591	0.170188	6.43942	1.19931e-10	1.20913e-09	2.13748
ENSG00000120328.6	PCDHB12	51.36	1.09565	0.328738	3.33291	0.000859414	0.00337077	2.1371
ENSG00000100429.17	HDAC10	94.4887	1.09529	0.265125	4.1312	3.60872e-05	0.000184354	2.13655
ENSG00000269737.2	RP11-345P4.6	303.615	1.09512	0.287892	3.80394	0.000142412	0.000651405	2.13632
ENSG00000183808.11	RBM12B	1747.66	1.09466	0.0974396	11.2343	2.7674e-29	1.1446e-27	2.13563
ENSG00000249859.8	PVT1	717.37	1.09332	0.152846	7.15311	8.48316e-13	1.04984e-11	2.13365
ENSG00000115286.19	NDUFS7	164.422	1.09279	0.16075	6.79808	1.06021e-11	1.19275e-10	2.13286
ENSG00000217801.9	RP11-465B22.3	247.087	1.09251	0.174526	6.2599	3.8522e-10	3.70002e-09	2.13245
ENSG00000128581.15	IFT22	922.772	1.09181	0.1199	9.10601	8.54651e-20	1.80022e-18	2.13141
ENSG00000224269.1	AP000697.6	132.926	1.09058	0.420948	2.59077	0.00957608	0.0288462	2.1296
ENSG00000234975.6	FTH1P2	36.6266	1.0902	0.429283	2.5396	0.011098	0.0328278	2.12904
ENSG00000154945.6	ANKRD40	3281.16	1.08855	0.151788	7.1715	7.41808e-13	9.23128e-12	2.1266
ENSG00000223496.2	EXOSC6	2609.17	1.08807	0.159748	6.81116	9.68139e-12	1.09221e-10	2.12589
ENSG00000143774.16	GUK1	6071.19	1.08797	0.126052	8.6311	6.07638e-18	1.11734e-16	2.12575
ENSG00000239665.8	RP11-295P9.3	251.732	1.08719	0.225689	4.81723	1.45566e-06	9.29768e-06	2.1246
ENSG00000232388.4	LINC00493	400.99	1.08651	0.1167	9.31027	1.27507e-20	2.81757e-19	2.12359
ENSG00000156875.13	MFSD14A	1595.28	1.08597	0.149172	7.27996	3.33926e-13	4.29877e-12	2.1228
ENSG00000229117.8	RPL41	8359.93	1.08567	0.151733	7.1551	8.36117e-13	1.0364e-11	2.12236
ENSG00000148229.12	POLE3	2787.92	1.08559	0.176011	6.16772	6.92838e-10	6.50709e-09	2.12224
ENSG00000143333.6	RGS16	77.2953	1.08537	0.23722	4.57539	4.75339e-06	2.80332e-05	2.12192
ENSG00000202058.1	RN7SKP80	152.996	1.08505	0.246818	4.39618	1.10175e-05	6.13059e-05	2.12145
ENSG00000283103.1	LLNLR-245B6.1	82.6536	1.08466	0.236	4.596	4.30684e-06	2.55538e-05	2.12087
ENSG00000176101.11	SSNA1	1189.56	1.08416	0.185403	5.84756	4.98842e-09	4.27732e-08	2.12014
ENSG00000198863.7	RUNDC1	1359.88	1.08333	0.101095	10.7159	8.56811e-27	2.95028e-25	2.11892
ENSG00000169635.9	HIC2	308.425	1.08331	0.228586	4.73919	2.14572e-06	1.3351e-05	2.1189
ENSG00000253159.2	PCDHGA12	29.6148	1.08303	0.346888	3.12213	0.00179547	0.00652863	2.11848
ENSG00000156603.14	MED19	656.516	1.08237	0.153964	7.03001	2.06522e-12	2.47556e-11	2.11751
ENSG00000178999.12	AURKB	705.393	1.08227	0.254535	4.25195	2.11918e-05	0.000112409	2.11737
ENSG00000262333.1	HNRNPA1P16	33.492	1.08219	0.261813	4.13345	3.57355e-05	0.000182623	2.11725
ENSG00000167635.11	ZNF146	4565.69	1.08183	0.105882	10.2173	1.65869e-24	4.89718e-23	2.11672
ENSG00000235016.1	SEMA3F-AS1	91.6897	1.08102	0.262065	4.12501	3.70719e-05	0.000188908	2.11553
ENSG00000207357.1	RNU6-2	75.1719	1.08059	0.327161	3.30294	0.000956777	0.00370957	2.11491
ENSG00000169976.6	SF3B5	2244.77	1.08032	0.195796	5.51759	3.43681e-08	2.70418e-07	2.11451
ENSG00000185127.6	C6orf120	993.943	1.08023	0.138336	7.80878	5.77429e-15	8.58219e-14	2.11438
ENSG00000111832.12	RWDD1	992.199	1.08023	0.143696	7.51747	5.58463e-14	7.68441e-13	2.11437
ENSG00000236204.5	LINC01376	41.6702	1.07979	0.320358	3.37056	0.000750144	0.00297427	2.11373
ENSG00000199377.1	RNU5F-1	34.0708	1.07941	0.438999	2.45879	0.0139407	0.0398247	2.11316
ENSG00000266967.6	AARSD1	70.7955	1.07748	0.333237	3.23339	0.00122329	0.00463199	2.11035
ENSG00000182873.5	RP11-181G12.2	142.894	1.07688	0.224215	4.8029	1.56387e-06	9.92435e-06	2.10947
ENSG00000197714.8	ZNF460	3119.86	1.07589	0.176702	6.08876	1.13791e-09	1.04689e-08	2.10803
ENSG00000147439.11	BIN3	233.097	1.07553	0.165289	6.50694	7.66989e-11	7.93068e-10	2.10749
ENSG00000265100.1	RP11-147L13.2	35.6433	1.07481	0.295305	3.63966	0.000273	0.00118149	2.10645
ENSG00000230565.1	ZNF32-AS2	47.017	1.07476	0.284292	3.78049	0.000156522	0.000710105	2.10638
ENSG00000013441.15	CLK1	2008.68	1.07447	0.295399	3.63735	0.000275462	0.0011899	2.10594
ENSG00000225091.3	SNORA71A	371.739	1.07433	0.266345	4.03359	5.49307e-05	0.000271761	2.10574
ENSG00000263934.4	SNORD3A	11826.5	1.07425	0.209342	5.13155	2.8736e-07	2.02465e-06	2.10563
ENSG00000259826.1	RP11-467D6.1	56.9605	1.07413	0.214923	4.99776	5.7999e-07	3.91345e-06	2.10546
ENSG00000225648.5	SBDSP1	925.993	1.07342	0.189597	5.66158	1.49988e-08	1.22428e-07	2.10441
ENSG00000132603.13	NIP7	1684.51	1.07326	0.15006	7.15219	8.54037e-13	1.0563e-11	2.10418
ENSG00000210140.1	MT-TC	29.9916	1.07303	0.437713	2.45145	0.0142281	0.0405233	2.10385
ENSG00000267475.1	CTD-2538C1.2	46.7921	1.07245	0.299994	3.57491	0.000350348	0.00148342	2.103
ENSG00000117569.18	PTBP2	525.616	1.0724	0.161027	6.65975	2.74291e-11	2.96475e-10	2.10293
ENSG00000227603.1	RP11-165J3.6	22.3681	1.07171	0.383756	2.7927	0.00522704	0.0169455	2.10193
ENSG00000174013.7	FBXO45	1892.54	1.07138	0.141151	7.59027	3.19236e-14	4.4929e-13	2.10144
ENSG00000282988.1	RP1-34B20.21	34.3086	1.07075	0.315114	3.39797	0.000678868	0.00271787	2.10052
ENSG00000213190.3	MLLT11	350.26	1.07049	0.213088	5.0237	5.06841e-07	3.44528e-06	2.10015
ENSG00000277534.1	RP11-9E17.1	278.096	1.07025	0.180601	5.92604	3.10319e-09	2.71331e-08	2.0998
ENSG00000203950.6	FAM127B	1777	1.06999	0.178638	5.98973	2.10189e-09	1.87774e-08	2.09942
ENSG00000198466.11	ZNF587	1697.93	1.06889	0.122151	8.75059	2.12233e-18	4.01714e-17	2.09782
ENSG00000203819.6	HIST2H2BC	80.1635	1.06868	0.167069	6.39661	1.58862e-10	1.58599e-09	2.09751
ENSG00000208892.1	SNORA49	206.744	1.06745	0.263787	4.04665	5.19564e-05	0.000258217	2.09573
ENSG00000124614.13	RPS10	255.62	1.06631	0.172247	6.19059	5.99396e-10	5.65757e-09	2.09407
ENSG00000176248.8	ANAPC2	1694.18	1.06538	0.123487	8.62746	6.27313e-18	1.15202e-16	2.09272
ENSG00000268912.1	CTD-2619J13.17	122.529	1.06449	0.187436	5.67922	1.35307e-08	1.11213e-07	2.09143
ENSG00000138764.13	CCNG2	3524.94	1.06411	0.26857	3.96213	7.42852e-05	0.000358695	2.09088
ENSG00000278376.1	RP11-158I9.8	162.365	1.0638	0.225135	4.72518	2.29906e-06	1.42209e-05	2.09044
ENSG00000207174.1	SNORD116-15	27.2316	1.06365	0.348809	3.04937	0.0022932	0.00812195	2.09021
ENSG00000234832.1	RP3-322G13.7	22.905	1.06321	0.418695	2.53933	0.0111065	0.0328496	2.08957
ENSG00000171443.6	ZNF524	256.542	1.06235	0.136823	7.76444	8.20078e-15	1.20186e-13	2.08833
ENSG00000260083.1	MIR762HG	44.6625	1.06225	0.248679	4.27158	1.94092e-05	0.000103593	2.08819
ENSG00000236364.3	RP11-525G13.2	49.9797	1.06219	0.380432	2.79206	0.0052374	0.0169694	2.08809
ENSG00000100814.17	CCNB1IP1	956.496	1.06198	0.13041	8.14344	3.84192e-16	6.14468e-15	2.0878
ENSG00000261762.1	RP11-650L12.2	37.972	1.0609	0.253383	4.18695	2.82732e-05	0.000146785	2.08624
ENSG00000113209.8	PCDHB5	155.074	1.05953	0.357453	2.96412	0.0030355	0.0104675	2.08426
ENSG00000215421.9	ZNF407	1383.44	1.05941	0.141009	7.51307	5.77545e-14	7.93544e-13	2.08408
ENSG00000198727.2	MT-CYB	71264.5	1.05928	0.232484	4.55636	5.20485e-06	3.05347e-05	2.08389
ENSG00000261386.2	CTD-2012K14.6	21.2592	1.05699	0.362437	2.91634	0.00354165	0.0120373	2.08059
ENSG00000197928.10	ZNF677	649.933	1.05684	0.149804	7.0548	1.72854e-12	2.09153e-11	2.08036
ENSG00000177733.6	HNRNPA0	6226.9	1.05665	0.154592	6.83505	8.19776e-12	9.30752e-11	2.08009
ENSG00000130449.5	ZSWIM6	1017.84	1.05644	0.165898	6.36802	1.91487e-10	1.89768e-09	2.0798
ENSG00000139890.9	REM2	48.2139	1.05584	0.230161	4.58741	4.48789e-06	2.65613e-05	2.07893
ENSG00000257475.2	RP11-983P16.2	40.678	1.05483	0.425256	2.48046	0.0131212	0.0378263	2.07748
ENSG00000181467.4	RAP2B	3035.4	1.0546	0.172905	6.09926	1.06559e-09	9.84501e-09	2.07714
ENSG00000248213.3	CICP16	33.8634	1.05444	0.317901	3.31689	0.000910266	0.00354993	2.07692
ENSG00000273729.1	RP11-7F17.8	25.6356	1.05419	0.341104	3.09052	0.00199803	0.00718416	2.07655
ENSG00000169955.7	ZNF747	432.621	1.05406	0.160723	6.55826	5.44406e-11	5.71878e-10	2.07637
ENSG00000279010.2	MIR6820	265.354	1.05388	0.289715	3.63763	0.000275155	0.001189	2.0761
ENSG00000186272.12	ZNF17	403.156	1.05335	0.107751	9.77575	1.43096e-22	3.66101e-21	2.07534
ENSG00000200795.1	RNU4-1	180.999	1.05261	0.379996	2.77007	0.00560451	0.0180209	2.07429
ENSG00000127528.5	KLF2	185.69	1.05257	0.317014	3.32028	0.000899282	0.00351161	2.07423
ENSG00000258725.1	PRC1-AS1	29.1743	1.05174	0.378776	2.77669	0.00549151	0.0177017	2.07303
ENSG00000233483.2	CTD-2020K17.4	21.6517	1.05149	0.324353	3.24181	0.00118775	0.00450836	2.07267
ENSG00000274012.1	RN7SL2	638185	1.05126	0.200413	5.24548	1.55872e-07	1.13196e-06	2.07234
ENSG00000119707.13	RBM25	11130.9	1.05021	0.148648	7.0651	1.60503e-12	1.94614e-11	2.07084
ENSG00000207507.1	RNU6-9	30.2738	1.04943	0.342423	3.06472	0.00217871	0.00776687	2.06972
ENSG00000116685.15	KIAA2013	2362.23	1.04896	0.169056	6.20484	5.47542e-10	5.19232e-09	2.06904
ENSG00000258441.1	LINC00641	668.891	1.04725	0.17806	5.88146	4.06658e-09	3.51664e-08	2.06659
ENSG00000101199.12	ARFGAP1	3773.5	1.04673	0.154003	6.79678	1.06986e-11	1.20313e-10	2.06584
ENSG00000176142.12	TMEM39A	1656.95	1.04547	0.132579	7.88565	3.12897e-15	4.72476e-14	2.06404
ENSG00000172766.18	NAA16	701.403	1.04502	0.133161	7.84777	4.2349e-15	6.34743e-14	2.06339
ENSG00000157540.19	DYRK1A	4802.44	1.04442	0.113306	9.21773	3.03452e-20	6.53746e-19	2.06254
ENSG00000167962.13	ZNF598	2551.7	1.0442	0.104165	10.0245	1.18963e-23	3.28021e-22	2.06222
ENSG00000105193.8	RPS16	16065	1.04382	0.18356	5.68652	1.29652e-08	1.06812e-07	2.06168
ENSG00000152242.10	C18orf25	1692.46	1.04359	0.114181	9.13973	6.26062e-20	1.32859e-18	2.06135
ENSG00000268858.2	RP4-591C20.9	472.785	1.04352	0.143168	7.28878	3.12781e-13	4.03755e-12	2.06126
ENSG00000224578.4	HNRNPA1P48	134.016	1.04333	0.246197	4.23777	2.25752e-05	0.000119234	2.06097
ENSG00000139233.6	LLPH	669.7	1.04331	0.167843	6.216	5.09984e-10	4.8475e-09	2.06096
ENSG00000001167.14	NFYA	3041.9	1.04273	0.145236	7.17959	6.99229e-13	8.72437e-12	2.06013
ENSG00000255112.2	CHMP1B	1445.22	1.04146	0.201717	5.16296	2.43079e-07	1.72509e-06	2.05831
ENSG00000127804.12	METTL16	2393.14	1.04111	0.105746	9.84538	7.17684e-23	1.86644e-21	2.05781
ENSG00000162585.16	FAAP20	2606.41	1.03998	0.109257	9.51866	1.75429e-21	4.17921e-20	2.05621
ENSG00000171222.10	SCAND1	1310.88	1.03946	0.208086	4.99537	5.87238e-07	3.96047e-06	2.05546
ENSG00000102974.14	CTCF	2975.19	1.03922	0.109484	9.492	2.26638e-21	5.36315e-20	2.05512
ENSG00000091542.8	ALKBH5	5944.25	1.03862	0.164471	6.31492	2.70306e-10	2.63825e-09	2.05426
ENSG00000171067.10	C11orf24	1844.43	1.03851	0.122322	8.49001	2.06617e-17	3.65255e-16	2.05411
ENSG00000169016.16	E2F6	736.834	1.03815	0.136034	7.63153	2.31981e-14	3.30422e-13	2.05359
ENSG00000197479.6	PCDHB11	64.5835	1.038	0.3238	3.20569	0.0013474	0.00504951	2.05338
ENSG00000224614.1	TNK2-AS1	33.8362	1.03685	0.31402	3.30187	0.000960434	0.00372172	2.05175
ENSG00000163597.14	SNHG16	14787.1	1.03529	0.141483	7.3174	2.52818e-13	3.29652e-12	2.04952
ENSG00000187566.4	NHLRC1	52.2351	1.03516	0.403989	2.56235	0.0103967	0.0309923	2.04934
ENSG00000163961.4	RNF168	2627.47	1.03401	0.146146	7.07521	1.49222e-12	1.81323e-11	2.04771
ENSG00000196378.11	ZNF34	278.591	1.03238	0.151853	6.79853	1.05693e-11	1.18954e-10	2.04539
ENSG00000019102.11	VSIG2	140.786	1.03158	0.43009	2.39853	0.0164611	0.045974	2.04427
ENSG00000120334.15	CENPL	1564.78	1.03047	0.112729	9.14109	6.18282e-20	1.31306e-18	2.04269
ENSG00000160075.11	SSU72	7220.4	1.02984	0.113191	9.09822	9.18256e-20	1.92847e-18	2.0418
ENSG00000198205.6	ZXDA	252.053	1.02922	0.152667	6.74159	1.5666e-11	1.73223e-10	2.04092
ENSG00000074071.14	MRPS34	2112.99	1.02876	0.161303	6.37778	1.79677e-10	1.78626e-09	2.04027
ENSG00000116213.15	WRAP73	963.904	1.02808	0.0880884	11.671	1.79284e-31	8.59259e-30	2.03931
ENSG00000198482.10	ZNF808	1441.96	1.02795	0.104569	9.83037	8.33155e-23	2.15685e-21	2.03913
ENSG00000126062.3	TMEM115	1824.42	1.02622	0.149139	6.88095	5.94553e-12	6.85464e-11	2.03668
ENSG00000173442.12	EHBP1L1	3265.95	1.02514	0.145553	7.04308	1.88032e-12	2.26444e-11	2.03516
ENSG00000181894.14	ZNF329	1085.42	1.02453	0.169837	6.03243	1.61515e-09	1.45945e-08	2.0343
ENSG00000115307.16	AUP1	3336.1	1.02347	0.0896207	11.4201	3.31958e-30	1.46708e-28	2.03281
ENSG00000221995.5	TIAF1	73.6698	1.02309	0.280087	3.65275	0.000259448	0.00112662	2.03226
ENSG00000266019.1	MIR3609	392.256	1.02302	0.277857	3.68183	0.000231563	0.00101501	2.03217
ENSG00000214367.7	HAUS3	678.735	1.0228	0.151134	6.76749	1.3104e-11	1.45918e-10	2.03186
ENSG00000261474.1	RP11-452L6.1	108.837	1.02176	0.148565	6.8775	6.09116e-12	7.01683e-11	2.03039
ENSG00000129968.15	ABHD17A	1729.2	1.02174	0.102821	9.93703	2.87273e-23	7.72589e-22	2.03037
ENSG00000164902.13	PHAX	2033.56	1.02168	0.145963	6.99963	2.56638e-12	3.05564e-11	2.03029
ENSG00000188021.8	UBQLN2	2390.71	1.02158	0.123845	8.24884	1.59938e-16	2.65221e-15	2.03014
ENSG00000279089.1	RP11-481C4.2	144.742	1.02147	0.249342	4.09667	4.19133e-05	0.000211828	2.02999
ENSG00000177432.6	NAP1L5	72.8484	1.02124	0.411454	2.48202	0.0130639	0.0377035	2.02966
ENSG00000052802.12	MSMO1	1187.24	1.02056	0.270573	3.77185	0.00016204	0.000733238	2.02871
ENSG00000136870.10	ZNF189	823.625	1.01968	0.121661	8.38134	5.23285e-17	8.98196e-16	2.02747
ENSG00000227698.1	AP001619.2	24.2239	1.01951	0.349178	2.91974	0.00350324	0.011921	2.02723
ENSG00000111786.8	SRSF9	2698.44	1.01778	0.0930919	10.933	8.01154e-28	2.97139e-26	2.0248
ENSG00000101544.8	ADNP2	2883.62	1.01742	0.111703	9.10827	8.37045e-20	1.76576e-18	2.0243
ENSG00000187051.8	RPS19BP1	1697.05	1.01692	0.143482	7.08746	1.36597e-12	1.66696e-11	2.0236
ENSG00000171827.10	ZNF570	287.901	1.01688	0.159228	6.38631	1.69935e-10	1.69297e-09	2.02354
ENSG00000232615.4	CTD-2012J19.1	20.4762	1.01634	0.405474	2.50655	0.0121914	0.0355982	2.02279
ENSG00000165502.6	RPL36AL	4853.55	1.01555	0.149058	6.81309	9.55253e-12	1.07874e-10	2.02167
ENSG00000273237.1	CTB-119C2.1	81.6336	1.01428	0.282709	3.58772	0.000333588	0.00141796	2.01989
ENSG00000177410.12	ZFAS1	1076.21	1.01406	0.17206	5.89363	3.77798e-09	3.27907e-08	2.01958
ENSG00000163900.10	TMEM41A	1324.38	1.01402	0.117555	8.62591	6.35851e-18	1.16695e-16	2.01953
ENSG00000154529.14	CNTNAP3B	172.108	1.01387	0.361298	2.80617	0.00501338	0.0163368	2.01931
ENSG00000164610.8	RP9	372.526	1.01371	0.135561	7.47793	7.55034e-14	1.02894e-12	2.0191
ENSG00000166596.14	CFAP52	30.1298	1.01231	0.262714	3.85327	0.000116551	0.000541494	2.01714
ENSG00000261431.1	RP4-616B8.4	23.0745	1.01115	0.302211	3.34585	0.000820299	0.00322806	2.01552
ENSG00000170860.3	LSM3	1935.4	1.01055	0.155955	6.47977	9.18605e-11	9.40584e-10	2.01468
ENSG00000105649.9	RAB3A	429.323	1.01052	0.199933	5.05429	4.31999e-07	2.96495e-06	2.01463
ENSG00000260219.2	RP11-347C12.10	97.4415	1.00924	0.189344	5.33018	9.81177e-08	7.28005e-07	2.01285
ENSG00000176396.10	EID2	520.325	1.00909	0.168776	5.9789	2.24644e-09	1.99744e-08	2.01265
ENSG00000112852.6	PCDHB2	304.09	1.00878	0.217586	4.63622	3.54844e-06	2.13215e-05	2.0122
ENSG00000234432.4	RP11-1275H24.1	296.847	1.00866	0.145688	6.92343	4.40849e-12	5.13896e-11	2.01204
ENSG00000175920.15	DOK7	98.0009	1.00799	0.329268	3.0613	0.00220378	0.00784739	2.0111
ENSG00000255150.2	EID3	122.632	1.00694	0.346611	2.90511	0.00367124	0.0124301	2.00965
ENSG00000167978.16	SRRM2	22375.5	1.00638	0.155468	6.47322	9.59349e-11	9.8018e-10	2.00886
ENSG00000116819.6	TFAP2E	109.692	1.00597	0.246358	4.08338	4.43863e-05	0.000223016	2.00829
ENSG00000171703.16	TCEA2	953.22	1.00581	0.107113	9.39014	5.99222e-21	1.3645e-19	2.00807
ENSG00000084073.8	ZMPSTE24	3396.58	1.00549	0.147129	6.83409	8.25264e-12	9.36608e-11	2.00763
ENSG00000198799.11	LRIG2	1528.27	1.00509	0.106593	9.42925	4.13046e-21	9.57465e-20	2.00707
ENSG00000231167.3	YBX1P2	35.2234	1.00494	0.31455	3.19485	0.00139903	0.00522368	2.00686
ENSG00000106638.15	TBL2	1933.35	1.00474	0.0862802	11.6451	2.42991e-31	1.15484e-29	2.00659
ENSG00000174527.9	MYO1H	22.0455	1.0044	0.402354	2.49632	0.0125489	0.0364881	2.00611
ENSG00000167815.11	PRDX2	4604.25	1.00277	0.163752	6.12372	9.14183e-10	8.49873e-09	2.00385
ENSG00000231181.1	RP13-15M17.1	20.0033	1.00215	0.353912	2.83165	0.00463089	0.0152516	2.00299
ENSG00000265185.5	SNORD3B-1	887.4	1.00156	0.343075	2.91936	0.00350752	0.0119327	2.00216
ENSG00000270427.1	NRBF2P5	21.2266	1.00094	0.41887	2.38962	0.016866	0.046957	2.0013
ENSG00000176022.4	B3GALT6	2099.52	1.00033	0.152234	6.57102	4.99724e-11	5.2807e-10	2.00046
ENSG00000176953.11	NFATC2IP	1287.85	-1.00009	0.10138	-9.86479	5.91581e-23	1.5556e-21	0.499968
ENSG00000175215.10	CTDSP2	2363.54	-1.00071	0.134272	-7.4529	9.13138e-14	1.23139e-12	0.499752
ENSG00000177169.9	ULK1	2760.63	-1.00138	0.145532	-6.88083	5.95033e-12	6.85738e-11	0.499521
ENSG00000117586.10	TNFSF4	69.7886	-1.00193	0.256818	-3.9013	9.56757e-05	0.000451832	0.499333
ENSG00000149016.15	TUT1	370.716	-1.00196	0.115609	-8.66682	4.44354e-18	8.26732e-17	0.49932
ENSG00000183386.9	FHL3	170.848	-1.00229	0.195544	-5.12563	2.96537e-07	2.0862e-06	0.499208
ENSG00000196371.3	FUT4	105.511	-1.0023	0.28606	-3.50382	0.000458635	0.00189775	0.499203
ENSG00000104549.11	SQLE	2296.82	-1.00244	0.212511	-4.7171	2.39234e-06	1.47625e-05	0.499157
ENSG00000035681.7	NSMAF	563.759	-1.00266	0.111541	-8.98919	2.49058e-19	5.02598e-18	0.499078
ENSG00000155744.9	FAM126B	657.066	-1.00301	0.139769	-7.17621	7.16726e-13	8.9309e-12	0.498957
ENSG00000133961.19	NUMB	2694.65	-1.00342	0.0877684	-11.4326	2.8752e-30	1.27665e-28	0.498817
ENSG00000117602.11	RCAN3	1441.21	-1.00378	0.122106	-8.22055	2.02576e-16	3.31853e-15	0.498692
ENSG00000135097.6	MSI1	346.121	-1.00379	0.162157	-6.19025	6.00684e-10	5.66784e-09	0.498688
ENSG00000158186.12	MRAS	302.206	-1.00387	0.248602	-4.03805	5.38972e-05	0.00026716	0.498661
ENSG00000271781.1	CTD-2589H19.6	37.6149	-1.00416	0.267568	-3.75292	0.000174786	0.000785181	0.49856
ENSG00000184363.9	PKP3	1971.94	-1.00422	0.121942	-8.23518	1.7928e-16	2.94712e-15	0.49854
ENSG00000122299.11	ZC3H7A	1054.32	-1.00451	0.0831429	-12.0817	1.31966e-33	7.50354e-32	0.49844
ENSG00000129116.17	PALLD	1878.13	-1.00456	0.254287	-3.9505	7.79888e-05	0.000375301	0.498422
ENSG00000102738.7	MRPS31	289.959	-1.0048	0.155988	-6.44153	1.18276e-10	1.19382e-09	0.49834
ENSG00000198945.7	L3MBTL3	234.039	-1.00526	0.175195	-5.73796	9.58221e-09	7.994e-08	0.498179
ENSG00000241058.3	NSUN6	254.445	-1.00532	0.107626	-9.34085	9.55614e-21	2.13157e-19	0.498159
ENSG00000138138.13	ATAD1	710.435	-1.00589	0.141943	-7.08657	1.37476e-12	1.67695e-11	0.497963
ENSG00000096968.13	JAK2	719.617	-1.00594	0.117228	-8.58107	9.39958e-18	1.69761e-16	0.497946
ENSG00000167525.13	PROCA1	59.5122	-1.00618	0.375641	-2.67856	0.00739384	0.0230154	0.497863
ENSG00000075188.8	NUP37	369.988	-1.00672	0.165094	-6.09787	1.07494e-09	9.92814e-09	0.497676
ENSG00000148814.17	LRRC27	225.081	-1.00709	0.134879	-7.46659	8.22985e-14	1.11458e-12	0.497551
ENSG00000225362.8	CT62	66.7672	-1.00734	0.361926	-2.78328	0.00538119	0.0173935	0.497462
ENSG00000126653.16	NSRP1	894.762	-1.00749	0.0705891	-14.2726	3.24162e-46	3.81637e-44	0.497411
ENSG00000197948.10	FCHSD1	412.385	-1.00777	0.358839	-2.80843	0.00497843	0.0162323	0.497313
ENSG00000081014.10	AP4E1	457.353	-1.0086	0.138137	-7.30143	2.84734e-13	3.69738e-12	0.497028
ENSG00000172469.15	MANEA	499.591	-1.00915	0.179668	-5.61675	1.94588e-08	1.56803e-07	0.496839
ENSG00000175866.15	BAIAP2	899.151	-1.01004	0.119408	-8.45873	2.70304e-17	4.7225e-16	0.496531
ENSG00000157800.17	SLC37A3	1093.17	-1.01005	0.0861393	-11.7258	9.40419e-32	4.60838e-30	0.496529
ENSG00000174740.7	PABPC5	95.5353	-1.01018	0.250572	-4.0315	5.5421e-05	0.0002739	0.496484
ENSG00000166619.12	BLCAP	3196.6	-1.0102	0.18253	-5.53444	3.12219e-08	2.4662e-07	0.496477
ENSG00000198252.11	STYX	2034.35	-1.0103	0.124425	-8.11972	4.67258e-16	7.43133e-15	0.496444
ENSG00000019549.8	SNAI2	446.88	-1.01043	0.24978	-4.04528	5.22613e-05	0.000259596	0.496399
ENSG00000153201.15	RANBP2	7013.45	-1.01176	0.0945405	-10.7018	9.97777e-27	3.41907e-25	0.495942
ENSG00000176909.11	MAMSTR	40.0598	-1.01235	0.40894	-2.47554	0.0133034	0.0382584	0.495739
ENSG00000251493.4	FOXD1	110.113	-1.0127	0.379112	-2.67125	0.00755702	0.0234513	0.495618
ENSG00000123815.11	ADCK4	622.658	-1.01403	0.129977	-7.80164	6.11057e-15	9.05309e-14	0.49516
ENSG00000021762.19	OSBPL5	942.89	-1.01416	0.153349	-6.61344	3.75478e-11	4.01108e-10	0.495115
ENSG00000161638.10	ITGA5	1795.57	-1.01423	0.342196	-2.96389	0.00303782	0.0104729	0.495092
ENSG00000277075.2	HIST1H2AE	1746.61	-1.01462	0.224585	-4.51776	6.24972e-06	3.61442e-05	0.494958
ENSG00000067221.13	STOML1	174.096	-1.01489	0.209349	-4.84782	1.24825e-06	8.04012e-06	0.494867
ENSG00000230439.2	RP11-488P3.1	140.92	-1.01513	0.323553	-3.13743	0.00170436	0.00622847	0.494785
ENSG00000162636.15	FAM102B	849.331	-1.01522	0.204142	-4.97312	6.58837e-07	4.4171e-06	0.494753
ENSG00000198961.9	PJA2	2956.56	-1.01532	0.118563	-8.56352	1.09473e-17	1.96712e-16	0.49472
ENSG00000240356.6	RPL23AP7	199.724	-1.01561	0.180546	-5.62519	1.85305e-08	1.49663e-07	0.49462
ENSG00000246465.1	RP11-57A19.2	65.7639	-1.01564	0.422068	-2.40635	0.0161129	0.0451483	0.494608
ENSG00000113810.15	SMC4	3460.01	-1.01599	0.12397	-8.1954	2.49757e-16	4.05862e-15	0.49449
ENSG00000133794.17	ARNTL	221.109	-1.01632	0.172983	-5.87529	4.22092e-09	3.64581e-08	0.494375
ENSG00000088888.17	MAVS	6646.77	-1.01653	0.0913716	-11.1252	9.45957e-29	3.75905e-27	0.494305
ENSG00000006453.13	BAIAP2L1	1043.16	-1.01654	0.177356	-5.73167	9.9449e-09	8.27711e-08	0.494299
ENSG00000168404.12	MLKL	283.508	-1.0166	0.29239	-3.47686	0.000507331	0.00208224	0.494281
ENSG00000136206.3	SPDYE1	44.7559	-1.0177	0.421325	-2.41548	0.0157146	0.0442068	0.493903
ENSG00000130518.16	KIAA1683	85.4643	-1.01772	0.34936	-2.91312	0.00357842	0.0121419	0.493895
ENSG00000106415.12	GLCCI1	738.347	-1.01796	0.181507	-5.60837	2.04247e-08	1.64167e-07	0.493816
ENSG00000084710.13	EFR3B	686.287	-1.018	0.218358	-4.66206	3.13062e-06	1.89797e-05	0.493801
ENSG00000150867.13	PIP4K2A	920.147	-1.01808	0.162393	-6.26925	3.62793e-10	3.49882e-09	0.493773
ENSG00000225920.2	RIMKLBP2	43.5049	-1.01827	0.338626	-3.00708	0.00263769	0.00921665	0.493706
ENSG00000125686.11	MED1	2830.17	-1.01926	0.0917231	-11.1124	1.09201e-28	4.32732e-27	0.493368
ENSG00000037280.15	FLT4	28.798	-1.01981	0.321189	-3.17511	0.00149778	0.00554931	0.493181
ENSG00000100519.11	PSMC6	3174.89	-1.01996	0.117831	-8.65611	4.88148e-18	9.02295e-17	0.493129
ENSG00000115282.19	TTC31	494.049	-1.0203	0.172001	-5.93191	2.99425e-09	2.62209e-08	0.493015
ENSG00000068383.18	INPP5A	672.557	-1.02037	0.118677	-8.59784	8.12274e-18	1.47451e-16	0.492991
ENSG00000065457.10	ADAT1	925.122	-1.02091	0.110696	-9.22272	2.89645e-20	6.26379e-19	0.492804
ENSG00000108375.12	RNF43	472.638	-1.02096	0.236518	-4.31663	1.58429e-05	8.57355e-05	0.492788
ENSG00000274997.1	HIST1H2AH	1127.52	-1.02143	0.302416	-3.37755	0.000731334	0.00290472	0.492629
ENSG00000168434.12	COG7	394.203	-1.02148	0.136902	-7.4614	8.56078e-14	1.15609e-12	0.492609
ENSG00000135469.13	COQ10A	103.637	-1.02261	0.233576	-4.37806	1.19743e-05	6.62017e-05	0.492225
ENSG00000007866.18	TEAD3	705.468	-1.02292	0.130843	-7.81797	5.3684e-15	8.00409e-14	0.492118
ENSG00000090975.12	PITPNM2	422.833	-1.02302	0.142173	-7.19562	6.21766e-13	7.80246e-12	0.492084
ENSG00000160606.10	TLCD1	242.584	-1.02306	0.15774	-6.48576	8.82879e-11	9.05637e-10	0.492071
ENSG00000128016.5	ZFP36	657.088	-1.02418	0.351485	-2.91387	0.00356973	0.0121153	0.491688
ENSG00000218510.6	LINC00339	182.631	-1.0243	0.179305	-5.7126	1.11265e-08	9.23078e-08	0.491649
ENSG00000104524.13	PYCRL	189.191	-1.02474	0.28683	-3.57265	0.000353385	0.00149517	0.491497
ENSG00000196396.9	PTPN1	1538.86	-1.02491	0.119221	-8.59676	8.20005e-18	1.4876e-16	0.491441
ENSG00000130956.13	HABP4	390.176	-1.02503	0.133438	-7.6817	1.56992e-14	2.2588e-13	0.4914
ENSG00000116151.13	MORN1	513.52	-1.02589	0.128572	-7.97913	1.47364e-15	2.26991e-14	0.491106
ENSG00000164163.10	ABCE1	2770.82	-1.02627	0.121614	-8.4387	3.20894e-17	5.57546e-16	0.490979
ENSG00000174796.12	THAP6	332.807	-1.02685	0.118731	-8.64856	5.2154e-18	9.62763e-17	0.49078
ENSG00000114796.15	KLHL24	1173.94	-1.02739	0.256854	-3.9999	6.33683e-05	0.000309564	0.490597
ENSG00000146904.8	EPHA1	370.296	-1.02762	0.161111	-6.37835	1.79007e-10	1.78021e-09	0.490519
ENSG00000144161.12	ZC3H8	354.816	-1.02813	0.13762	-7.47078	7.97221e-14	1.08331e-12	0.490347
ENSG00000253210.1	RP11-809O17.1	36.9734	-1.02843	0.324896	-3.16542	0.00154858	0.00571659	0.490242
ENSG00000148218.15	ALAD	649.624	-1.02848	0.181974	-5.65181	1.58772e-08	1.293e-07	0.490227
ENSG00000161800.12	RACGAP1	1916.16	-1.02883	0.171827	-5.98757	2.12999e-09	1.90092e-08	0.490108
ENSG00000149150.8	SLC43A1	564.129	-1.02904	0.342094	-3.00808	0.00262907	0.0091956	0.490035
ENSG00000169188.4	APEX2	878.149	-1.02958	0.141592	-7.27144	3.55679e-13	4.56637e-12	0.489853
ENSG00000112812.15	PRSS16	48.2641	-1.03039	0.39033	-2.6398	0.00829539	0.0254587	0.489576
ENSG00000163832.15	ELP6	677.573	-1.03109	0.162435	-6.34773	2.18519e-10	2.15301e-09	0.48934
ENSG00000164292.12	RHOBTB3	936.352	-1.03111	0.132864	-7.76068	8.44727e-15	1.23416e-13	0.489333
ENSG00000177888.7	ZBTB41	880.166	-1.03121	0.150831	-6.83687	8.09443e-12	9.19757e-11	0.489299
ENSG00000121057.12	AKAP1	2726.74	-1.03141	0.154735	-6.66563	2.63537e-11	2.85394e-10	0.489232
ENSG00000157017.15	GHRL	23.7732	-1.03166	0.349034	-2.95577	0.00311894	0.0107304	0.489146
ENSG00000134698.10	AGO4	912.629	-1.03222	0.148581	-6.94719	3.72644e-12	4.37444e-11	0.488957
ENSG00000061273.17	HDAC7	1948.5	-1.03258	0.130366	-7.92065	2.3628e-15	3.58501e-14	0.488835
ENSG00000268087.1	CTC-429P9.2	64.8432	-1.03279	0.231373	-4.46374	8.05397e-06	4.57855e-05	0.488765
ENSG00000198948.11	MFAP3L	143.038	-1.03448	0.221064	-4.67957	2.87482e-06	1.75112e-05	0.48819
ENSG00000066468.21	FGFR2	102.616	-1.03471	0.353576	-2.92643	0.0034288	0.0116958	0.488113
ENSG00000135775.13	COG2	1109.1	-1.03506	0.122049	-8.48069	2.23862e-17	3.94022e-16	0.487995
ENSG00000081913.13	PHLPP1	1101.29	-1.03519	0.127315	-8.13092	4.26028e-16	6.79848e-15	0.487953
ENSG00000166002.6	SMCO4	358.299	-1.03546	0.200091	-5.17496	2.27958e-07	1.62224e-06	0.487859
ENSG00000065060.16	UHRF1BP1	2220.36	-1.03597	0.113044	-9.16428	4.98794e-20	1.06568e-18	0.487688
ENSG00000067191.15	CACNB1	273.762	-1.03607	0.279567	-3.70597	0.000210582	0.000928634	0.487655
ENSG00000173517.10	PEAK1	1262.52	-1.03628	0.305874	-3.38792	0.00070426	0.00281001	0.487585
ENSG00000165891.15	E2F7	692.447	-1.0366	0.205804	-5.03683	4.73315e-07	3.22744e-06	0.487475
ENSG00000020256.19	ZFP64	647.364	-1.0367	0.109841	-9.4382	3.79225e-21	8.81947e-20	0.48744
ENSG00000032219.18	ARID4A	1199.96	-1.03815	0.153786	-6.75063	1.47209e-11	1.63155e-10	0.486952
ENSG00000115750.16	TAF1B	509.495	-1.03819	0.128756	-8.06321	7.43169e-16	1.16368e-14	0.486939
ENSG00000141449.14	GREB1L	551.432	-1.03827	0.139294	-7.45383	9.06713e-14	1.22331e-12	0.486911
ENSG00000196693.14	ZNF33B	1058.71	-1.0393	0.12521	-8.30046	1.03713e-16	1.74328e-15	0.486565
ENSG00000179152.19	TCAIM	960.369	-1.03931	0.122569	-8.47935	2.26449e-17	3.98328e-16	0.486561
ENSG00000131196.17	NFATC1	344.281	-1.03933	0.302053	-3.44088	0.000579826	0.00235289	0.486554
ENSG00000184205.14	TSPYL2	1966.53	-1.03945	0.17843	-5.82554	5.6929e-09	4.85642e-08	0.486512
ENSG00000052841.14	TTC17	2170.1	-1.03952	0.0882193	-11.7834	4.75458e-32	2.39612e-30	0.486489
ENSG00000166164.15	BRD7	1548.42	-1.03958	0.0937796	-11.0854	1.47678e-28	5.7794e-27	0.486467
ENSG00000112343.10	TRIM38	1004.27	-1.0397	0.18548	-5.60545	2.07712e-08	1.66811e-07	0.486428
ENSG00000189180.15	ZNF33A	2388.68	-1.04005	0.112515	-9.2437	2.38128e-20	5.19325e-19	0.486309
ENSG00000170473.16	PYM1	520.191	-1.04011	0.203482	-5.11155	3.19521e-07	2.2357e-06	0.486291
ENSG00000141040.14	ZNF287	250.045	-1.04036	0.183289	-5.67608	1.37813e-08	1.13109e-07	0.486205
ENSG00000110723.11	EXPH5	1755.02	-1.04105	0.166044	-6.26971	3.61717e-10	3.48963e-09	0.485973
ENSG00000173905.8	GOLIM4	1456.71	-1.04141	0.146361	-7.11533	1.11648e-12	1.37015e-11	0.485854
ENSG00000147905.17	ZCCHC7	670.242	-1.04169	0.141627	-7.35519	1.90651e-13	2.5113e-12	0.485757
ENSG00000141179.13	PCTP	233.918	-1.04215	0.185805	-5.60881	2.03719e-08	1.63789e-07	0.485604
ENSG00000172432.18	GTPBP2	1703.39	-1.0422	0.168266	-6.19379	5.87344e-10	5.55492e-09	0.485585
ENSG00000101928.12	MOSPD1	486.24	-1.04295	0.151102	-6.90228	5.11735e-12	5.93115e-11	0.485335
ENSG00000006432.15	MAP3K9	2004.01	-1.04299	0.116424	-8.95857	3.28908e-19	6.58581e-18	0.48532
ENSG00000167971.15	CASKIN1	367.72	-1.04332	0.221566	-4.70882	2.49149e-06	1.53177e-05	0.485211
ENSG00000122591.11	FAM126A	1711.96	-1.04336	0.158296	-6.5912	4.36284e-11	4.63336e-10	0.485196
ENSG00000154040.20	CABYR	164.283	-1.04381	0.416592	-2.5056	0.0122245	0.03568	0.485044
ENSG00000131061.13	ZNF341	203.96	-1.04422	0.138037	-7.56479	3.88492e-14	5.41655e-13	0.484906
ENSG00000144711.13	IQSEC1	4161.81	-1.04448	0.129409	-8.07115	6.96399e-16	1.09286e-14	0.48482
ENSG00000146463.11	ZMYM4	3048.61	-1.04461	0.0833501	-12.5328	4.93704e-36	3.29597e-34	0.484775
ENSG00000065183.15	WDR3	2340.06	-1.04492	0.112238	-9.30984	1.28024e-20	2.82679e-19	0.484671
ENSG00000151422.12	FER	1330.64	-1.04495	0.130837	-7.98663	1.38679e-15	2.14311e-14	0.484663
ENSG00000073849.14	ST6GAL1	493.834	-1.04613	0.317773	-3.29205	0.000994597	0.00383785	0.484267
ENSG00000164306.10	PRIMPOL	254.067	-1.04672	0.131839	-7.9394	2.03164e-15	3.0958e-14	0.484067
ENSG00000100292.16	HMOX1	394.066	-1.0473	0.372753	-2.80965	0.00495956	0.0161825	0.483872
ENSG00000163378.13	EOGT	325.373	-1.04757	0.131337	-7.97619	1.50925e-15	2.32097e-14	0.483782
ENSG00000198185.11	ZNF334	51.4791	-1.04782	0.279464	-3.7494	0.00017726	0.000794787	0.483698
ENSG00000188042.7	ARL4C	813.736	-1.04799	0.272823	-3.84128	0.000122395	0.000566972	0.483641
ENSG00000161277.10	THAP8	128.046	-1.04873	0.232902	-4.50288	6.70391e-06	3.86449e-05	0.483394
ENSG00000133466.13	C1QTNF6	288.016	-1.04922	0.240013	-4.37151	1.2339e-05	6.80325e-05	0.483229
ENSG00000150990.7	DHX37	1312	-1.04948	0.122985	-8.53342	1.42083e-17	2.53702e-16	0.483143
ENSG00000105793.15	GTPBP10	654.044	-1.04962	0.122919	-8.53913	1.35233e-17	2.41927e-16	0.483095
ENSG00000174996.11	KLC2	1613.72	-1.04965	0.125532	-8.36162	6.18634e-17	1.0542e-15	0.483085
ENSG00000175449.13	RFESD	23.8471	-1.04966	0.373878	-2.80749	0.00499298	0.0162778	0.483083
ENSG00000073712.14	FERMT2	3676.27	-1.04966	0.224497	-4.67561	2.9308e-06	1.78331e-05	0.483082
ENSG00000112561.17	TFEB	182.734	-1.04985	0.192844	-5.44404	5.20863e-08	4.01043e-07	0.483019
ENSG00000178665.14	ZNF713	127.137	-1.05101	0.288071	-3.64845	0.000263826	0.00114335	0.482629
ENSG00000113638.13	TTC33	301.819	-1.05106	0.157106	-6.69013	2.22966e-11	2.43409e-10	0.482613
ENSG00000141956.13	PRDM15	956.766	-1.05111	0.127738	-8.2286	1.89416e-16	3.10654e-15	0.482598
ENSG00000261609.4	GAN	1164.15	-1.0512	0.157551	-6.67214	2.52104e-11	2.7385e-10	0.482566
ENSG00000115825.9	PRKD3	1451.9	-1.0515	0.0865068	-12.1551	5.38862e-34	3.11388e-32	0.482466
ENSG00000139514.12	SLC7A1	3582.55	-1.05169	0.153432	-6.85442	7.16044e-12	8.18546e-11	0.482403
ENSG00000172687.13	ZNF738	135.668	-1.05195	0.192017	-5.47843	4.29109e-08	3.33474e-07	0.482315
ENSG00000118193.11	KIF14	1176.58	-1.05217	0.254202	-4.13911	3.48657e-05	0.0001785	0.482242
ENSG00000163104.17	SMARCAD1	1107.95	-1.05287	0.0898212	-11.7218	9.85611e-32	4.81321e-30	0.48201
ENSG00000138459.8	SLC35A5	770.899	-1.0529	0.114436	-9.20072	3.55552e-20	7.64248e-19	0.481999
ENSG00000112701.17	SENP6	1615.03	-1.05332	0.0984502	-10.699	1.02904e-26	3.52196e-25	0.481859
ENSG00000130479.10	MAP1S	1049.43	-1.05427	0.153108	-6.88581	5.74601e-12	6.63539e-11	0.48154
ENSG00000124198.8	ARFGEF2	3103.59	-1.05459	0.107921	-9.77194	1.4858e-22	3.79447e-21	0.481433
ENSG00000105229.6	PIAS4	839.386	-1.05465	0.120352	-8.76302	1.90082e-18	3.61232e-17	0.481414
ENSG00000050327.14	ARHGEF5	646.358	-1.05518	0.19162	-5.50665	3.65737e-08	2.86896e-07	0.481237
ENSG00000108423.14	TUBD1	293.232	-1.05521	0.142253	-7.41787	1.19019e-13	1.59139e-12	0.481226
ENSG00000247556.6	OIP5-AS1	5144.54	-1.05528	0.109457	-9.64098	5.36732e-22	1.31736e-20	0.481205
ENSG00000276805.2	RP11-291L22.9	238.238	-1.05536	0.168408	-6.26668	3.68816e-10	3.55328e-09	0.481178
ENSG00000135976.16	ANKRD36	494.002	-1.05537	0.253974	-4.15544	3.24665e-05	0.000166909	0.481172
ENSG00000100106.19	TRIOBP	1230.89	-1.05628	0.12814	-8.24316	1.67725e-16	2.77e-15	0.48087
ENSG00000272264.1	RP11-92K15.3	28.5534	-1.05661	0.343216	-3.07856	0.00208	0.00744963	0.480759
ENSG00000156787.16	TBC1D31	586.769	-1.05725	0.101406	-10.426	1.88695e-25	5.93553e-24	0.480546
ENSG00000134108.12	ARL8B	2220.34	-1.05749	0.160574	-6.58566	4.52883e-11	4.80181e-10	0.480469
ENSG00000170775.2	GPR37	219.483	-1.05769	0.207374	-5.1004	3.38941e-07	2.3611e-06	0.4804
ENSG00000130023.15	ERMARD	256.24	-1.05812	0.145605	-7.26703	3.67473e-13	4.71139e-12	0.480259
ENSG00000170242.17	USP47	2962	-1.05836	0.123755	-8.55202	1.20958e-17	2.17074e-16	0.480178
ENSG00000181038.13	METTL23	314.816	-1.05929	0.133398	-7.94083	2.00836e-15	3.06196e-14	0.479867
ENSG00000279833.1	RP4-742C19.13	31.0398	-1.06007	0.448447	-2.36387	0.018085	0.0498664	0.479608
ENSG00000185495.10	RP11-504P24.3	249.184	-1.06087	0.2762	-3.84097	0.000122551	0.000567605	0.479341
ENSG00000160716.5	CHRNB2	24.6305	-1.06105	0.427543	-2.48175	0.0130741	0.037725	0.479282
ENSG00000112964.13	GHR	599.844	-1.06108	0.335409	-3.16353	0.00155867	0.00574711	0.479274
ENSG00000143344.15	RGL1	254.172	-1.06118	0.195591	-5.42554	5.77795e-08	4.40812e-07	0.479238
ENSG00000127511.9	SIN3B	2522.4	-1.06146	0.144739	-7.33358	2.24087e-13	2.93132e-12	0.479148
ENSG00000112144.15	ICK	2087.29	-1.06323	0.139444	-7.62478	2.44453e-14	3.47662e-13	0.47856
ENSG00000026559.13	KCNG1	259.806	-1.06358	0.174264	-6.10327	1.03917e-09	9.61342e-09	0.478442
ENSG00000104365.13	IKBKB	1073.03	-1.06478	0.203101	-5.24262	1.58309e-07	1.14936e-06	0.478045
ENSG00000181856.14	SLC2A4	34.6313	-1.0649	0.243953	-4.3652	1.27008e-05	6.97561e-05	0.478005
ENSG00000108312.14	UBTF	4190.19	-1.06624	0.151257	-7.04921	1.79933e-12	2.17336e-11	0.477562
ENSG00000096060.14	FKBP5	1278.96	-1.06642	0.235692	-4.52461	6.05064e-06	3.51001e-05	0.477504
ENSG00000162065.12	TBC1D24	815.11	-1.06697	0.121302	-8.79602	1.41751e-18	2.72302e-17	0.477319
ENSG00000205464.11	ATP6AP1L	115.801	-1.06738	0.265962	-4.01329	5.98785e-05	0.000293882	0.477184
ENSG00000125962.14	ARMCX5	335.451	-1.06771	0.148567	-7.18671	6.63707e-13	8.3104e-12	0.477077
ENSG00000089639.10	GMIP	716.062	-1.06782	0.118337	-9.02355	1.82099e-19	3.71171e-18	0.47704
ENSG00000152078.9	TMEM56	268.312	-1.06794	0.201258	-5.30632	1.1186e-07	8.25008e-07	0.477
ENSG00000088038.17	CNOT3	1796.07	-1.0683	0.11441	-9.33748	9.86507e-21	2.19703e-19	0.476881
ENSG00000184489.11	PTP4A3	80.2985	-1.06847	0.262995	-4.06271	4.85061e-05	0.000242428	0.476824
ENSG00000109686.17	SH3D19	3150.71	-1.06879	0.129868	-8.22984	1.87467e-16	3.07992e-15	0.476719
ENSG00000151835.14	SACS	4085.29	-1.06889	0.122104	-8.75388	2.06134e-18	3.90692e-17	0.476687
ENSG00000100564.8	PIGH	591.556	-1.06999	0.18036	-5.93255	2.98274e-09	2.61443e-08	0.476321
ENSG00000049768.14	FOXP3	36.4433	-1.07003	0.294542	-3.63288	0.000280275	0.00120818	0.476307
ENSG00000243244.5	STON1	130.582	-1.07054	0.393555	-2.72018	0.0065247	0.0206245	0.476141
ENSG00000114744.8	COMMD2	780.144	-1.07137	0.147044	-7.28604	3.19206e-13	4.11674e-12	0.475868
ENSG00000123191.14	ATP7B	561.172	-1.07159	0.150074	-7.14039	9.3068e-13	1.1481e-11	0.475795
ENSG00000004766.15	VPS50	624.678	-1.07213	0.119924	-8.94005	3.89002e-19	7.73993e-18	0.475616
ENSG00000138380.17	CARF	198.405	-1.07219	0.16688	-6.42492	1.31936e-10	1.32558e-09	0.475596
ENSG00000123552.17	USP45	295.549	-1.07223	0.139577	-7.68199	1.56641e-14	2.25488e-13	0.475584
ENSG00000137269.14	LRRC1	351.779	-1.07243	0.144068	-7.44396	9.77106e-14	1.31453e-12	0.475516
ENSG00000066248.14	NGEF	3176.48	-1.07247	0.244471	-4.38692	1.14965e-05	6.37715e-05	0.475503
ENSG00000236778.7	INTS6-AS1	35.0417	-1.07249	0.39703	-2.70127	0.00690749	0.0216655	0.475499
ENSG00000112425.13	EPM2A	99.1121	-1.07316	0.197301	-5.4392	5.35211e-08	4.11198e-07	0.475277
ENSG00000147912.12	FBXO10	116.042	-1.07373	0.176925	-6.06887	1.28816e-09	1.17922e-08	0.475088
ENSG00000136111.12	TBC1D4	1254.94	-1.07516	0.155664	-6.90697	4.95117e-12	5.74324e-11	0.474617
ENSG00000104299.14	INTS9	467.423	-1.07517	0.117892	-9.11998	7.51391e-20	1.58862e-18	0.474614
ENSG00000162407.8	PLPP3	2146.13	-1.07526	0.205843	-5.2237	1.7538e-07	1.26778e-06	0.474584
ENSG00000163539.16	CLASP2	1632.83	-1.07604	0.126386	-8.51388	1.68209e-17	2.99035e-16	0.47433
ENSG00000169679.14	BUB1	1727.3	-1.07613	0.231073	-4.6571	3.20697e-06	1.94094e-05	0.474299
ENSG00000135968.20	GCC2	1459.02	-1.07659	0.141993	-7.58195	3.40402e-14	4.7742e-13	0.474149
ENSG00000134871.17	COL4A2	3209.58	-1.0768	0.297508	-3.6194	0.000295283	0.00126787	0.474079
ENSG00000168802.12	CHTF8	1845	-1.07701	0.161324	-6.67604	2.45485e-11	2.67069e-10	0.474011
ENSG00000197757.7	HOXC6	161.313	-1.07755	0.176264	-6.11327	9.7607e-10	9.05625e-09	0.473834
ENSG00000115993.12	TRAK2	1699.03	-1.07766	0.128702	-8.37331	5.60235e-17	9.59297e-16	0.473797
ENSG00000164362.18	TERT	42.4735	-1.0777	0.326264	-3.30315	0.000956069	0.00370835	0.473785
ENSG00000079482.12	OPHN1	840.397	-1.07809	0.16726	-6.44558	1.1516e-10	1.16444e-09	0.473657
ENSG00000167703.14	SLC43A2	217.043	-1.07841	0.427389	-2.52325	0.0116277	0.0341732	0.473551
ENSG00000165626.16	BEND7	147.375	-1.07861	0.34944	-3.08669	0.00202399	0.0072692	0.473483
ENSG00000119965.12	C10orf88	230.293	-1.07873	0.183364	-5.88303	4.02816e-09	3.48554e-08	0.473444
ENSG00000066739.11	ATG2B	1310.07	-1.0789	0.148014	-7.28914	3.11949e-13	4.02864e-12	0.473391
ENSG00000139505.11	MTMR6	875.159	-1.0789	0.135441	-7.96583	1.64113e-15	2.51832e-14	0.473389
ENSG00000108557.17	RAI1	2512.96	-1.08103	0.120873	-8.94348	3.77089e-19	7.51344e-18	0.472693
ENSG00000121621.6	KIF18A	355.562	-1.08108	0.184304	-5.86572	4.47185e-09	3.8495e-08	0.472676
ENSG00000107897.18	ACBD5	976.08	-1.08116	0.15368	-7.03511	1.99107e-12	2.39191e-11	0.47265
ENSG00000028116.16	VRK2	470.155	-1.08165	0.178233	-6.06873	1.28929e-09	1.17938e-08	0.472488
ENSG00000185722.16	ANKFY1	2000.58	-1.08175	0.104754	-10.3266	5.34095e-25	1.64181e-23	0.472454
ENSG00000104047.14	DTWD1	423.536	-1.08223	0.147917	-7.3165	2.54528e-13	3.31729e-12	0.472297
ENSG00000214300.7	SPDYE3	156.365	-1.08395	0.196918	-5.5046	3.7e-08	2.90081e-07	0.471734
ENSG00000266094.7	RASSF5	457.553	-1.08493	0.19502	-5.56315	2.64944e-08	2.10803e-07	0.471416
ENSG00000150527.16	CTAGE5	47.3404	-1.08499	0.316841	-3.4244	0.000616148	0.00248747	0.471395
ENSG00000156011.16	PSD3	2852.56	-1.08557	0.176306	-6.15731	7.39927e-10	6.94015e-09	0.471207
ENSG00000100246.12	DNAL4	252.898	-1.08593	0.191095	-5.68269	1.32591e-08	1.09012e-07	0.471087
ENSG00000057757.9	PITHD1	977.447	-1.08604	0.167997	-6.46462	1.01556e-10	1.03426e-09	0.471054
ENSG00000135124.14	P2RX4	432.351	-1.08645	0.173356	-6.26716	3.67686e-10	3.5436e-09	0.470919
ENSG00000110318.13	CEP126	142.278	-1.08654	0.252096	-4.31002	1.6324e-05	8.81541e-05	0.470889
ENSG00000196411.9	EPHB4	4247.67	-1.0877	0.102401	-10.6219	2.35678e-26	7.78451e-25	0.470511
ENSG00000129292.20	PHF20L1	1875.39	-1.08786	0.10834	-10.0411	1.00539e-23	2.78846e-22	0.47046
ENSG00000102781.13	KATNAL1	415.346	-1.08828	0.175779	-6.19119	5.97105e-10	5.63782e-09	0.470322
ENSG00000204560.9	DHX16	1110.52	-1.08904	0.13369	-8.14602	3.76089e-16	6.01848e-15	0.470073
ENSG00000138073.13	PREB	1692.8	-1.08919	0.155384	-7.00968	2.38862e-12	2.85117e-11	0.470024
ENSG00000168944.15	CEP120	599.289	-1.08941	0.115574	-9.42606	4.25774e-21	9.85358e-20	0.469954
ENSG00000166822.12	TMEM170A	433.02	-1.09082	0.136643	-7.98299	1.42836e-15	2.20135e-14	0.469496
ENSG00000270872.2	SRGAP2D	32.4066	-1.09133	0.238838	-4.56936	4.89223e-06	2.87922e-05	0.469327
ENSG00000205336.11	ADGRG1	2006.54	-1.09205	0.185099	-5.89985	3.63835e-09	3.16659e-08	0.469093
ENSG00000138100.13	TRIM54	33.5279	-1.09227	0.437722	-2.49536	0.0125829	0.0365681	0.469022
ENSG00000015133.18	CCDC88C	1664.54	-1.09263	0.159627	-6.84491	7.65216e-12	8.72298e-11	0.468905
ENSG00000203965.12	EFCAB7	114.966	-1.09282	0.16505	-6.62115	3.56413e-11	3.81317e-10	0.468843
ENSG00000123427.16	METTL21B	264.702	-1.09303	0.1892	-5.77713	7.59862e-09	6.40891e-08	0.468774
ENSG00000122741.15	DCAF10	1103.25	-1.09359	0.105862	-10.3303	5.13935e-25	1.58155e-23	0.468594
ENSG00000112984.11	KIF20A	1326.19	-1.09379	0.229927	-4.75709	1.96399e-06	1.22822e-05	0.46853
ENSG00000198056.13	PRIM1	288.073	-1.09538	0.196364	-5.57833	2.42834e-08	1.93646e-07	0.468012
ENSG00000169169.14	CPT1C	183.659	-1.09598	0.362416	-3.0241	0.00249378	0.00876452	0.467818
ENSG00000136098.16	NEK3	162.705	-1.09611	0.205282	-5.33954	9.3183e-08	6.93204e-07	0.467776
ENSG00000023902.13	PLEKHO1	398.752	-1.09632	0.2505	-4.37654	1.20578e-05	6.66113e-05	0.467707
ENSG00000166979.12	EVA1C	250.449	-1.09641	0.221753	-4.94427	7.64278e-07	5.08199e-06	0.46768
ENSG00000149308.16	NPAT	1112.16	-1.09696	0.116975	-9.37774	6.73995e-21	1.52864e-19	0.467499
ENSG00000120899.17	PTK2B	858.56	-1.09752	0.2495	-4.39887	1.08817e-05	6.05978e-05	0.467319
ENSG00000160551.10	TAOK1	4687.44	-1.09764	0.0983367	-11.162	6.25547e-29	2.51754e-27	0.467282
ENSG00000073331.17	ALPK1	212.017	-1.09772	0.208698	-5.25985	1.44171e-07	1.05262e-06	0.467255
ENSG00000182022.17	CHST15	621.512	-1.09807	0.189084	-5.80732	6.34821e-09	5.38791e-08	0.467141
ENSG00000031691.6	CENPQ	205.37	-1.09858	0.171019	-6.42372	1.32983e-10	1.33562e-09	0.466976
ENSG00000157514.16	TSC22D3	482.569	-1.09868	0.183607	-5.98391	2.17845e-09	1.94064e-08	0.466942
ENSG00000080986.12	NDC80	1059.87	-1.09876	0.25138	-4.37092	1.23723e-05	6.81831e-05	0.466917
ENSG00000279759.1	CTC-425O23.5	156.794	-1.09912	0.391116	-2.81022	0.00495075	0.0161568	0.4668
ENSG00000213713.3	PIGCP1	77.5428	-1.09929	0.274375	-4.00652	6.16187e-05	0.000301693	0.466746
ENSG00000246528.3	RP11-159H10.3	26.1948	-1.10018	0.369159	-2.98024	0.00288027	0.00997703	0.466458
ENSG00000167110.16	GOLGA2	2525.5	-1.10022	0.153003	-7.19086	6.43824e-13	8.06856e-12	0.466445
ENSG00000214050.7	FBXO16	94.3763	-1.10027	0.196894	-5.58814	2.29511e-08	1.83434e-07	0.466428
ENSG00000179151.11	EDC3	910.689	-1.10042	0.110677	-9.94255	2.71789e-23	7.3303e-22	0.466382
ENSG00000148082.9	SHC3	78.7186	-1.10048	0.295947	-3.71851	0.000200399	0.000888425	0.466361
ENSG00000276903.1	HIST1H2AL	611.469	-1.10064	0.27717	-3.97099	7.15751e-05	0.000346612	0.46631
ENSG00000204348.9	DXO	100.402	-1.10129	0.253171	-4.34999	1.36143e-05	7.44851e-05	0.466099
ENSG00000060339.13	CCAR1	3251.75	-1.10158	0.0968027	-11.3797	5.27927e-30	2.29035e-28	0.466005
ENSG00000163528.12	CHCHD4	476.747	-1.10165	0.173443	-6.35166	2.13006e-10	2.1014e-09	0.465983
ENSG00000146476.10	ARMT1	385.297	-1.1017	0.139445	-7.90063	2.77502e-15	4.20148e-14	0.465966
ENSG00000163623.9	NKX6-1	23.2064	-1.10233	0.413805	-2.6639	0.00772412	0.0239123	0.465762
ENSG00000136828.18	RALGPS1	240.632	-1.10341	0.209149	-5.27571	1.32246e-07	9.69065e-07	0.465416
ENSG00000106261.16	ZKSCAN1	4939.15	-1.10405	0.100202	-11.0183	3.12031e-28	1.19316e-26	0.465209
ENSG00000197498.12	RPF2	1194.49	-1.10438	0.130293	-8.47614	2.32789e-17	4.08214e-16	0.465103
ENSG00000161791.13	FMNL3	578.117	-1.1047	0.219825	-5.02536	5.02478e-07	3.41726e-06	0.464999
ENSG00000079308.16	TNS1	631.486	-1.10499	0.448869	-2.46172	0.0138273	0.0395527	0.464906
ENSG00000237489.3	LINC00959	32.1395	-1.10518	0.259497	-4.25892	2.05419e-05	0.000109339	0.464846
ENSG00000283491.1	RP11-562I5.2	25.7558	-1.10627	0.364033	-3.03894	0.00237414	0.00838558	0.464492
ENSG00000254635.5	WAC-AS1	512.912	-1.10637	0.134947	-8.1986	2.43213e-16	3.95681e-15	0.46446
ENSG00000127946.16	HIP1	1481.61	-1.10648	0.131799	-8.39522	4.65013e-17	8.00596e-16	0.464426
ENSG00000150636.16	CCDC102B	105.632	-1.10667	0.36667	-3.01816	0.00254315	0.00892147	0.464365
ENSG00000127084.17	FGD3	53.1961	-1.1071	0.405716	-2.72876	0.00635737	0.0201382	0.464226
ENSG00000138756.17	BMP2K	417.857	-1.10759	0.129821	-8.53161	1.4432e-17	2.57373e-16	0.46407
ENSG00000119048.7	UBE2B	579.088	-1.10832	0.156753	-7.07046	1.54425e-12	1.87484e-11	0.463834
ENSG00000092208.16	GEMIN2	316.262	-1.10945	0.160478	-6.91338	4.73245e-12	5.49402e-11	0.463471
ENSG00000267221.2	ZNF385C	87.2746	-1.10971	0.367662	-3.0183	0.00254197	0.00891842	0.463386
ENSG00000197323.11	TRIM33	1708.64	-1.10983	0.0992844	-11.1782	5.21115e-29	2.10921e-27	0.46335
ENSG00000283050.1	GTF2IP12	129.928	-1.11005	0.167954	-6.60927	3.86218e-11	4.12116e-10	0.463277
ENSG00000276672.1	RP11-142E9.1	90.856	-1.11145	0.217667	-5.10619	3.28715e-07	2.2955e-06	0.462828
ENSG00000114841.17	DNAH1	369.287	-1.11209	0.248279	-4.4792	7.49225e-06	4.28066e-05	0.462623
ENSG00000143387.12	CTSK	79.1852	-1.11268	0.307548	-3.61792	0.000296982	0.0012733	0.462433
ENSG00000095203.14	EPB41L4B	834.024	-1.11285	0.154709	-7.19315	6.33132e-13	7.94158e-12	0.462381
ENSG00000197837.3	HIST4H4	1073.03	-1.11296	0.209725	-5.30675	1.11599e-07	8.23293e-07	0.462345
ENSG00000254685.6	FPGT	168.772	-1.11384	0.165553	-6.72797	1.72044e-11	1.89864e-10	0.462063
ENSG00000166016.5	ABTB2	481.676	-1.11415	0.214947	-5.18337	2.1791e-07	1.5558e-06	0.461962
ENSG00000078814.15	MYH7B	98.048	-1.11434	0.296949	-3.75261	0.000175002	0.000785901	0.461904
ENSG00000278259.4	MYO19	941.666	-1.11437	0.119596	-9.31781	1.18768e-20	2.63061e-19	0.461893
ENSG00000103319.11	EEF2K	1502.48	-1.11523	0.127809	-8.72575	2.6442e-18	4.98166e-17	0.461618
ENSG00000108788.11	MLX	1065.17	-1.11538	0.0979301	-11.3895	4.71656e-30	2.06199e-28	0.461571
ENSG00000170915.8	PAQR8	140.035	-1.1155	0.295121	-3.7798	0.000156957	0.00071185	0.461532
ENSG00000129473.9	BCL2L2	746.719	-1.1163	0.168559	-6.62264	3.52835e-11	3.78059e-10	0.461274
ENSG00000271936.1	RP11-443B20.1	77.9301	-1.11639	0.216343	-5.16026	2.46604e-07	1.74879e-06	0.461247
ENSG00000139668.8	WDFY2	1121.5	-1.11663	0.15286	-7.3049	2.77476e-13	3.60807e-12	0.461171
ENSG00000151623.14	NR3C2	615.492	-1.11668	0.186907	-5.97451	2.3079e-09	2.04759e-08	0.461154
ENSG00000167653.4	PSCA	1330.3	-1.11711	0.338466	-3.30051	0.000965101	0.00373572	0.461017
ENSG00000102384.13	CENPI	548.019	-1.11726	0.158806	-7.03539	1.98707e-12	2.38996e-11	0.460969
ENSG00000100578.14	KIAA0586	1309.09	-1.11762	0.0975024	-11.4625	2.03509e-30	9.13634e-29	0.460853
ENSG00000179604.9	CDC42EP4	1776.25	-1.11772	0.16351	-6.83581	8.15436e-12	9.26196e-11	0.46082
ENSG00000132434.9	LANCL2	592.864	-1.11793	0.172015	-6.49904	8.08319e-11	8.33677e-10	0.460754
ENSG00000164061.4	BSN	164.64	-1.11811	0.361717	-3.09111	0.00199406	0.00717261	0.460697
ENSG00000162105.17	SHANK2	1163.77	-1.11815	0.147765	-7.5671	3.81658e-14	5.32389e-13	0.460684
ENSG00000163714.17	U2SURP	2527.14	-1.11852	0.0832012	-13.4436	3.3581e-41	3.08348e-39	0.460566
ENSG00000162413.16	KLHL21	3152.42	-1.11857	0.126162	-8.86618	7.56974e-19	1.48634e-17	0.460549
ENSG00000090989.17	EXOC1	1152.66	-1.11883	0.0914138	-12.2392	1.9193e-34	1.14645e-32	0.460467
ENSG00000135525.18	MAP7	1694.9	-1.11939	0.152598	-7.3356	2.20728e-13	2.89138e-12	0.460287
ENSG00000157214.13	STEAP2	3031.61	-1.1198	0.249272	-4.49227	7.04689e-06	4.04494e-05	0.460159
ENSG00000150995.18	ITPR1	2821.97	-1.12005	0.406294	-2.75675	0.00583794	0.0187016	0.460078
ENSG00000196220.15	SRGAP3	287.215	-1.12025	0.304752	-3.67594	0.000236979	0.00103699	0.460015
ENSG00000142186.16	SCYL1	3790.51	-1.12033	0.119315	-9.38968	6.0183e-21	1.36934e-19	0.459988
ENSG00000161217.11	PCYT1A	1923.04	-1.12059	0.0975041	-11.4927	1.43522e-30	6.53634e-29	0.459907
ENSG00000165338.16	HECTD2	101.364	-1.12138	0.204265	-5.48983	4.0232e-08	3.14031e-07	0.459654
ENSG00000151718.15	WWC2	566.864	-1.12193	0.18565	-6.04326	1.51028e-09	1.36948e-08	0.459479
ENSG00000113594.9	LIFR	2613.67	-1.12284	0.203057	-5.52971	3.20767e-08	2.5316e-07	0.459188
ENSG00000185024.16	BRF1	1150.34	-1.12291	0.119466	-9.39938	5.48831e-21	1.25479e-19	0.459167
ENSG00000142920.16	AZIN2	129.257	-1.12346	0.340136	-3.30299	0.000956596	0.00370938	0.45899
ENSG00000156500.14	FAM122C	108.788	-1.12389	0.243295	-4.61944	3.8477e-06	2.29882e-05	0.458856
ENSG00000135605.12	TEC	143.164	-1.12511	0.188611	-5.96522	2.44304e-09	2.16343e-08	0.458468
ENSG00000198838.13	RYR3	58.6068	-1.12518	0.290874	-3.86826	0.000109613	0.000512279	0.458446
[truncated: 1,959 more rows]

## Sheet: Tab2-PC3-6h
Tab2. DEGs in PC3 cell cultures treated with E7107 for 6 h
Cutoff: FC2, FDR<0.05, baseMean>20 readcounts. The FDR values were calculated by DESeq2 v.1.18.1 (see Methods).
ID	genes	baseMean	log2FoldChange	lfcSE	stat	pvalue	padj
ENSG00000132872.11	SYT4	8999.32	12.665	2.13706	5.92639	3.09666e-09	3.77804e-08
ENSG00000167751.12	KLK2	1983.06	10.724	1.64797	6.50744	7.64413e-11	1.15347e-09
ENSG00000168610.14	STAT3	2231.52	9.98021	1.39076	7.17607	7.17426e-13	1.36919e-11
ENSG00000129824.15	RPS4Y1	1573.09	9.09326	1.44078	6.31136	2.76593e-10	3.91752e-09
ENSG00000161905.12	ALOX15	1085.97	9.05313	1.29336	6.99968	2.56546e-12	4.55137e-11
ENSG00000067048.16	DDX3Y	657.035	8.90555	1.4151	6.29322	3.1094e-10	4.37915e-09
ENSG00000197888.2	UGT2B17	739.876	8.87658	1.9248	4.61169	3.99418e-06	2.89501e-05
ENSG00000196167.9	COLCA1	3057.53	8.74463	1.49438	5.85168	4.86632e-09	5.80051e-08
ENSG00000114374.12	USP9Y	590.74	8.73225	1.44439	6.04564	1.48818e-09	1.89739e-08
ENSG00000130294.14	KIF1A	2122.01	8.69809	1.40281	6.20046	5.62981e-10	7.66542e-09
ENSG00000105707.13	HPN	613.727	8.62699	1.39191	6.19795	5.72039e-10	7.78104e-09
ENSG00000108219.14	TSPAN14	1108.44	8.6055	1.41749	6.07095	1.27157e-09	1.64334e-08
ENSG00000108773.10	KAT2A	1217.87	8.49462	1.39796	6.07644	1.22879e-09	1.59256e-08
ENSG00000275379.1	HIST1H3I	267.211	8.3794	1.81557	4.6153	3.92519e-06	2.85254e-05
ENSG00000151025.9	GPR158	303.192	8.21456	1.44979	5.66603	1.46147e-08	1.6184e-07
ENSG00000109906.13	ZBTB16	263.812	8.1382	1.33925	6.07667	1.22702e-09	1.59101e-08
ENSG00000178573.6	MAF	318.764	8.12289	1.3933	5.82998	5.54333e-09	6.57041e-08
ENSG00000131002.11	TXLNGY	442.313	8.06896	1.39249	5.79464	6.84668e-09	7.99788e-08
ENSG00000012817.15	KDM5D	478.975	7.96598	1.35988	5.85786	4.68883e-09	5.60354e-08
ENSG00000160191.17	PDE9A	453.887	7.82307	1.34933	5.79776	6.72063e-09	7.87745e-08
ENSG00000233864.7	TTTY15	235.984	7.80584	1.38751	5.6258	1.84654e-08	2.01157e-07
ENSG00000162989.4	KCNJ3	605.066	7.71589	1.49522	5.16037	2.46464e-07	2.21197e-06
ENSG00000067646.11	ZFY	358.869	7.69076	1.32351	5.81088	6.21441e-09	7.31531e-08
ENSG00000196620.9	UGT2B15	286.966	7.68491	1.39483	5.50957	3.59713e-08	3.75192e-07
ENSG00000173757.9	STAT5B	491.235	7.64168	1.29481	5.90178	3.59601e-09	4.35822e-08
ENSG00000183117.18	CSMD1	177.637	7.59062	1.56826	4.84015	1.29741e-06	1.03098e-05
ENSG00000184357.4	HIST1H1B	4728.99	7.53425	1.03574	7.27428	3.48277e-13	6.92594e-12
ENSG00000196730.12	DAPK1	224.609	7.46416	1.30557	5.71716	1.08318e-08	1.21965e-07
ENSG00000213759.9	UGT2B11	253.657	7.46255	1.41624	5.26929	1.36956e-07	1.29118e-06
ENSG00000204832.9	ST8SIA6-AS1	344.373	7.43252	1.21142	6.13536	8.49666e-10	1.12835e-08
ENSG00000166840.13	GLYATL1	414.662	7.33315	1.49068	4.91933	8.68418e-07	7.11284e-06
ENSG00000113430.9	IRX4	394.799	7.20239	1.21438	5.93091	3.01265e-09	3.68864e-08
ENSG00000079462.7	PAFAH1B3	510.382	7.17893	1.28239	5.59808	2.16735e-08	2.33419e-07
ENSG00000198692.9	EIF1AY	212.324	7.16416	1.33505	5.36621	8.04084e-08	7.90923e-07
ENSG00000144339.11	TMEFF2	665.534	7.09739	1.30376	5.44379	5.21587e-08	5.27989e-07
ENSG00000243955.5	GSTA1	224.873	7.04853	1.44865	4.86557	1.14128e-06	9.14322e-06
ENSG00000108774.14	RAB5C	503.276	7.01525	1.23145	5.69674	1.22121e-08	1.36779e-07
ENSG00000069206.15	ADAM7	123.234	6.95297	1.38952	5.00388	5.61886e-07	4.74536e-06
ENSG00000204103.3	MAFB	679.501	6.88429	1.18457	5.81162	6.187e-09	7.2893e-08
ENSG00000132746.14	ALDH3B2	422.569	6.81213	1.21484	5.60743	2.05352e-08	2.21856e-07
ENSG00000118961.14	LDAH	191.032	6.79213	1.46926	4.62281	3.78582e-06	2.76369e-05
ENSG00000173530.5	TNFRSF10D	516.664	6.73471	1.23104	5.47075	4.48147e-08	4.59234e-07
ENSG00000182636.5	NDN	296.057	6.73191	1.26777	5.31005	1.09596e-07	1.05055e-06
ENSG00000228623.4	ZNF883	199.393	6.72471	1.2248	5.49047	4.0086e-08	4.15403e-07
ENSG00000227051.6	C14orf132	237.759	6.71231	1.23607	5.43037	5.62366e-08	5.66346e-07
ENSG00000170011.13	MYRIP	259.437	6.6496	1.23024	5.40511	6.47694e-08	6.47058e-07
ENSG00000162949.16	CAPN13	153.787	6.53269	1.3446	4.85848	1.18291e-06	9.45744e-06
ENSG00000168907.13	PLA2G4F	290.335	6.51314	1.25827	5.17624	2.26399e-07	2.05205e-06
ENSG00000253313.5	C1orf210	160.194	6.48955	1.22813	5.28411	1.26318e-07	1.19747e-06
ENSG00000139220.16	PPFIA2	1394.67	6.45449	1.04043	6.20366	5.51649e-10	7.53354e-09
ENSG00000149328.14	GLB1L2	882.657	6.45283	1.15105	5.60602	2.07031e-08	2.23231e-07
ENSG00000167749.11	KLK4	529.613	6.42565	1.22767	5.23404	1.65847e-07	1.5403e-06
ENSG00000080709.14	KCNN2	159.871	6.42359	1.25482	5.11913	3.06954e-07	2.70275e-06
ENSG00000240225.10	ZNF542P	281.453	6.41673	1.24282	5.16305	2.4296e-07	2.18267e-06
ENSG00000175928.5	LRRN1	1034.09	6.34722	1.17937	5.38189	7.37089e-08	7.30519e-07
ENSG00000022556.15	NLRP2	171.955	6.33335	1.41002	4.49169	7.06602e-06	4.87818e-05
ENSG00000083307.10	GRHL2	2414.03	6.33131	1.10774	5.71554	1.09357e-08	1.22984e-07
ENSG00000177932.6	ZNF354C	78.358	6.14217	1.23179	4.9864	6.15152e-07	5.16003e-06
ENSG00000100842.12	EFS	165.869	6.10547	1.37828	4.42979	9.43254e-06	6.37573e-05
ENSG00000135226.17	UGT2B28	106.585	6.00454	1.61371	3.72095	0.000198477	0.000992314
ENSG00000183878.15	UTY	133.155	5.99015	1.26141	4.74877	2.04659e-06	1.56911e-05
ENSG00000245694.9	CRNDE	213.135	5.97231	1.22429	4.8782	1.07059e-06	8.63486e-06
ENSG00000281383.1	CH507-513H4.5	255.974	5.96242	1.41876	4.20257	2.63907e-05	0.000161418
ENSG00000158321.15	AUTS2	331.376	5.95125	1.36222	4.36878	1.24944e-05	8.20695e-05
ENSG00000185303.15	SFTPA2	89.1619	5.94727	1.23993	4.79646	1.61495e-06	1.26285e-05
ENSG00000215386.11	MIR99AHG	335.902	5.88051	1.24177	4.73559	2.18418e-06	1.66669e-05
ENSG00000255353.1	RP11-382M14.1	103.216	5.86962	1.28176	4.57935	4.66432e-06	3.3428e-05
ENSG00000130054.4	FAM155B	433.114	5.83465	1.18305	4.93185	8.14537e-07	6.70351e-06
ENSG00000211689.7	TRGC1	74.6282	5.81754	1.44831	4.01678	5.89989e-05	0.00033408
ENSG00000256108.1	RP13-672B3.5	89.3385	5.80881	0.336188	17.2785	6.83591e-67	9.38673e-64
ENSG00000182985.16	CADM1	70.8517	5.78053	1.28146	4.51089	6.45558e-06	4.49089e-05
ENSG00000165246.12	NLGN4Y	64.2463	5.73025	1.26636	4.52497	6.04035e-06	4.22963e-05
ENSG00000213279.2	RP1-29C18.9	112.88	5.71135	1.29353	4.4153	1.00868e-05	6.76797e-05
ENSG00000170465.9	KRT6C	47.7019	5.69079	1.46318	3.88933	0.000100523	0.000537615
ENSG00000157851.16	DPYSL5	179.759	5.67047	1.24461	4.55602	5.21329e-06	3.69097e-05
ENSG00000255193.1	RP11-945A11.1	58.889	5.66437	1.25133	4.52667	5.99218e-06	4.20019e-05
ENSG00000237438.7	CECR7	47.3162	5.65335	1.26557	4.46705	7.93046e-06	5.42586e-05
ENSG00000188227.12	ZNF793	226.558	5.62604	1.21397	4.63443	3.5793e-06	2.62338e-05
ENSG00000133477.16	FAM83F	618.49	5.60208	0.96994	5.7757	7.66336e-09	8.87264e-08
ENSG00000143217.8	NECTIN4	284.587	5.59956	1.20806	4.63517	3.56638e-06	2.61532e-05
ENSG00000125144.13	MT1G	186.071	5.57237	1.26486	4.40554	1.0552e-05	7.05217e-05
ENSG00000248429.5	RP11-597D13.9	128.483	5.51421	1.24149	4.4416	8.92944e-06	6.05654e-05
ENSG00000177508.11	IRX3	299.74	5.49963	1.21442	4.52862	5.93697e-06	4.16467e-05
ENSG00000170324.20	FRMPD2	36.5691	5.48467	1.27095	4.31541	1.59307e-05	0.000102197
ENSG00000275092.1	LA16c-329F2.2	52.2563	5.44205	0.399666	13.6165	3.19458e-42	7.25065e-40
ENSG00000137747.15	TMPRSS13	219.381	5.42471	1.24001	4.37474	1.21575e-05	8.00866e-05
ENSG00000153896.17	ZNF599	90.071	5.4164	1.24662	4.34485	1.39369e-05	9.08279e-05
ENSG00000134463.14	ECHDC3	289.275	5.3273	1.06846	4.98597	6.16531e-07	5.17001e-06
ENSG00000260190.1	RP11-229P13.25	122.94	5.32547	0.354965	15.0028	7.03886e-51	3.3329e-48
ENSG00000214076.3	CPSF1P1	167.665	5.32441	1.24422	4.2793	1.87478e-05	0.00011828
ENSG00000166535.19	A2ML1	43.1228	5.29243	1.28448	4.1203	3.78373e-05	0.000223276
ENSG00000161618.9	ALDH16A1	371.554	5.28567	1.08025	4.893	9.93082e-07	8.05464e-06
ENSG00000278318.4	ZNF229	263.823	5.24869	1.21932	4.30461	1.67278e-05	0.000106787
ENSG00000130701.3	RBBP8NL	141.831	5.21182	1.25782	4.14353	3.42005e-05	0.000203653
ENSG00000268916.5	CSAG3	69.7925	5.21143	1.25551	4.15085	3.3125e-05	0.000198151
ENSG00000247516.5	MIR4458HG	147.225	5.20852	1.25899	4.13707	3.51762e-05	0.000209055
ENSG00000176842.14	IRX5	115.077	5.20607	1.2601	4.13146	3.60467e-05	0.000213812
ENSG00000280081.3	MGC39584	48.7513	5.20541	1.56411	3.32803	0.000874615	0.00370615
ENSG00000225449.3	RAB6C-AS1	40.818	5.15456	1.35065	3.81634	0.000135443	0.000702621
ENSG00000262714.1	RP11-44F14.8	121.63	5.08155	1.28289	3.961	7.46359e-05	0.000411179
ENSG00000123407.3	HOXC12	23.8229	5.06005	1.326	3.81602	0.000135622	0.000703418
ENSG00000130545.15	CRB3	313.891	5.04453	1.20853	4.17412	2.99141e-05	0.000180675
ENSG00000172243.17	CLEC7A	58.377	5.01343	1.47234	3.40509	0.000661431	0.00288813
ENSG00000230701.2	FBXW4P1	265.456	5.01028	0.300506	16.6728	2.06707e-62	2.10252e-59
ENSG00000267508.5	ZNF285	120.529	4.98117	1.26162	3.94822	7.87354e-05	0.000431513
ENSG00000135838.13	NPL	45.156	4.97065	1.28008	3.88308	0.000103142	0.000549697
ENSG00000147234.10	FRMPD3	70.7924	4.96961	1.28668	3.86235	0.000112301	0.000594473
ENSG00000160963.13	COL26A1	78.8969	4.96955	1.27274	3.90461	9.4377e-05	0.00050881
ENSG00000164309.14	CMYA5	355.984	4.96728	0.306367	16.2135	4.04905e-59	3.47497e-56
ENSG00000125813.13	PAX1	22.0427	4.90527	1.4597	3.36046	0.000778134	0.00334061
ENSG00000145908.12	ZNF300	361.288	4.90189	1.06003	4.62428	3.75897e-06	2.74482e-05
ENSG00000283526.1	RP11-40A7.2	94.9026	4.8396	1.42091	3.40598	0.000659265	0.00288119
ENSG00000167925.15	GHDC	182.746	4.83877	1.26994	3.81024	0.000138831	0.000718432
ENSG00000108771.12	DHX58	109.198	4.83676	1.27757	3.78589	0.000153158	0.000786056
ENSG00000162390.17	ACOT11	141.273	4.83512	1.27547	3.79085	0.000150133	0.000771974
ENSG00000138109.9	CYP2C9	31.4648	4.83329	1.29087	3.7442	0.000180969	0.0009141
ENSG00000136866.13	ZFP37	137.507	4.83089	1.28613	3.75614	0.000172552	0.00087658
ENSG00000160862.12	AZGP1	45.688	4.82359	1.29528	3.72399	0.0001961	0.00098168
ENSG00000279766.1	RP11-642A1.2	126.715	4.81037	0.264316	18.1994	5.22167e-74	1.43403e-70
ENSG00000121871.3	SLITRK3	484.736	4.77956	1.01069	4.72901	2.25615e-06	1.71684e-05
ENSG00000121440.14	PDZRN3	68.9542	4.77496	1.26465	3.77573	0.000159541	0.000815612
ENSG00000112796.9	ENPP5	265.894	4.7181	1.23753	3.8125	0.000137568	0.000712703
ENSG00000120903.12	CHRNA2	41.931	4.6947	1.27775	3.67419	0.000238609	0.00116891
ENSG00000243094.1	RP11-1084A12.1	42.3123	4.68999	0.399614	11.7363	8.30243e-32	8.08596e-30
ENSG00000018869.16	ZNF582	50.9423	4.6825	1.28669	3.63917	0.000273518	0.00131399
ENSG00000249116.1	CTD-2194D22.3	46.3805	4.68143	1.28672	3.63828	0.000274467	0.00131755
ENSG00000122012.13	SV2C	63.8856	4.68086	1.29046	3.62728	0.000286428	0.0013697
ENSG00000263427.1	RP11-599B13.3	62.9019	4.67252	1.30124	3.59083	0.00032963	0.00155437
ENSG00000154874.14	CCDC144B	36.9334	4.67224	1.29092	3.61931	0.000295392	0.00140595
ENSG00000147257.13	GPC3	55.6894	4.66045	1.34919	3.45426	0.000551801	0.00245729
ENSG00000273906.1	RP11-115H13.1	39.3974	4.66028	1.31657	3.53971	0.000400572	0.00184455
ENSG00000185869.14	ZNF829	326.613	4.65955	0.913571	5.10037	3.38996e-07	2.96492e-06
ENSG00000283689.1	RP11-434E6.5	26.9179	4.65775	1.32102	3.52587	0.000422097	0.00193362
ENSG00000224689.8	ZNF812P	44.2963	4.65055	1.36559	3.40552	0.000660392	0.00288503
ENSG00000109181.11	UGT2B10	34.2684	4.59914	1.57826	2.91406	0.0035676	0.0126897
ENSG00000266709.1	RP11-214O1.2	91.5875	4.59626	0.311755	14.7432	3.40354e-49	1.29821e-46
ENSG00000253438.2	PCAT1	352.773	4.5892	1.09051	4.2083	2.57294e-05	0.00015776
ENSG00000266885.2	RP11-744K17.8	31.3243	4.58362	1.74683	2.62396	0.00869133	0.0273821
ENSG00000165496.4	RPL10L	47.0153	4.57728	1.85318	2.46996	0.0135128	0.0398563
ENSG00000240160.3	RN7SL263P	43.4392	4.55408	0.408938	11.1364	8.3449e-29	6.22761e-27
ENSG00000197020.10	ZNF100	46.8983	4.55163	1.2444	3.65769	0.000254495	0.00123506
ENSG00000243943.9	ZNF512	148.384	4.5198	1.06619	4.23922	2.24302e-05	0.000139335
ENSG00000248663.6	LINC00992	37.5635	4.51516	1.29943	3.47473	0.000511368	0.00229472
ENSG00000141934.9	PLPP2	617.571	4.51442	1.29502	3.48599	0.000490317	0.00221073
ENSG00000165929.12	TC2N	919.466	4.51283	0.77212	5.84473	5.07401e-09	6.03497e-08
ENSG00000140459.17	CYP11A1	22.0705	4.51082	1.31893	3.42006	0.000626075	0.0027497
ENSG00000234789.1	RP11-483H20.4	70.383	4.50962	0.344589	13.0869	3.91023e-39	7.1383e-37
ENSG00000248144.5	ADH1C	24.2825	4.5078	1.31189	3.4361	0.000590161	0.00260824
ENSG00000249249.1	AC010226.4	119.851	4.48004	0.323497	13.8488	1.29373e-43	3.2596e-41
ENSG00000254717.2	GLYATL1P2	56.906	4.4322	1.29542	3.42143	0.00062292	0.00273804
ENSG00000233757.6	AC092835.2	50.5326	4.42961	1.30233	3.40131	0.000670649	0.00292071
ENSG00000213401.8	MAGEA12	528.747	4.42515	0.850252	5.20452	1.94503e-07	1.78232e-06
ENSG00000245970.2	KB-1208A12.3	184.154	4.41296	0.276088	15.9839	1.65535e-57	1.2628e-54
ENSG00000259657.1	PIGHP1	74.4967	4.41183	0.401413	10.9908	4.2329e-28	3.01161e-26
ENSG00000150361.11	KLHL1	147.118	4.34237	1.44396	3.00726	0.00263615	0.00977011
ENSG00000159674.11	SPON2	4406.02	4.32668	0.589385	7.34101	2.11986e-13	4.31563e-12
ENSG00000261437.1	RP11-22C11.2	35.0921	4.31931	1.31608	3.28196	0.00103088	0.00429216
ENSG00000255189.1	GLYATL1P1	29.8462	4.31797	1.31518	3.28317	0.00102646	0.00427699
ENSG00000237550.5	RPL9P9	204.845	4.31758	0.390123	11.0672	1.80931e-28	1.32859e-26
ENSG00000261804.1	RP11-44F14.2	135.702	4.31681	1.32543	3.25691	0.00112632	0.00462977
ENSG00000164626.8	KCNK5	162.563	4.3166	1.3216	3.26619	0.00109006	0.00450782
ENSG00000112562.18	SMOC2	27.96	4.31645	1.3286	3.24887	0.00115863	0.00474635
ENSG00000166183.15	ASPG	106.076	4.3164	1.3287	3.24858	0.00115982	0.00475049
ENSG00000265717.1	RP11-94B19.7	24.9267	4.31507	1.33241	3.23853	0.00120146	0.00490277
ENSG00000166743.9	ACSM1	20.3534	4.31325	1.32326	3.25957	0.00111582	0.00459359
ENSG00000154316.15	TDH	20.4891	4.30751	1.33378	3.22956	0.00123982	0.00503759
ENSG00000220563.1	PKMP3	28.9159	4.30494	0.590917	7.2852	3.21204e-13	6.42568e-12
ENSG00000234193.1	AC097461.4	34.0201	4.30447	0.488334	8.8146	1.20116e-18	3.99211e-17
ENSG00000197670.6	RP4-724E16.2	390.454	4.26987	0.240497	17.7543	1.5954e-70	3.1296e-67
ENSG00000213614.9	HEXA	94.5047	4.24934	1.25743	3.37939	0.00072647	0.00313794
ENSG00000119411.10	BSPRY	191.14	4.24778	0.92184	4.60794	4.06674e-06	2.94218e-05
ENSG00000281181.1	CH507-513H4.3	50.801	4.19672	1.2495	3.35871	0.000783064	0.00335863
ENSG00000259771.1	RP11-429D19.1	30.1545	4.18614	0.503667	8.31132	9.46422e-17	2.66854e-15
ENSG00000198453.12	ZNF568	247.935	4.17711	1.08266	3.85819	0.000114231	0.000603872
ENSG00000120594.16	PLXDC2	598.079	4.146	0.944148	4.39126	1.12694e-05	7.47928e-05
ENSG00000259823.5	LYPD8	41.697	4.13547	1.26729	3.26324	0.00110147	0.00454487
ENSG00000234284.6	ZNF879	116.577	4.13437	1.26173	3.27676	0.00105006	0.00436137
ENSG00000263958.1	RP11-676J15.1	58.1039	4.12643	1.27261	3.24249	0.0011849	0.00484311
ENSG00000154856.12	APCDD1	35.3416	4.12552	1.27393	3.23841	0.00120198	0.00490417
ENSG00000134240.11	HMGCS2	1766.84	4.11901	1.29004	3.19293	0.00140838	0.00563993
ENSG00000281566.2	RP11-485F13.1	49.0566	4.1016	1.33849	3.06436	0.00218139	0.00830548
ENSG00000133937.4	GSC	52.098	4.09926	1.33297	3.07529	0.00210301	0.00803937
ENSG00000198734.10	F5	48.9491	4.09818	1.30612	3.13767	0.00170294	0.00667444
ENSG00000165495.15	PKNOX2	65.0453	4.09558	1.35039	3.03288	0.00242228	0.0090978
ENSG00000249392.1	RP11-725D20.1	32.2672	4.09077	1.35387	3.02153	0.00251501	0.00938194
ENSG00000230234.1	RP1-276N6.2	21.2933	4.0897	1.35671	3.01443	0.00257461	0.00957173
ENSG00000184735.6	DDX53	34.4314	4.0872	1.35353	3.01965	0.00253068	0.00943142
ENSG00000078401.6	EDN1	528.792	4.08353	0.334878	12.1941	3.34259e-34	4.09811e-32
ENSG00000228340.5	MIR646HG	21.8452	4.07453	1.38265	2.9469	0.00320977	0.0115667
ENSG00000274021.1	RP11-823E8.3	23.9054	4.06659	0.585517	6.94529	3.77681e-12	6.52342e-11
ENSG00000253369.1	RP11-1081M5.1	27.113	4.05692	1.47349	2.75327	0.00590026	0.0196237
ENSG00000149418.10	ST14	2265.88	4.05061	0.829019	4.88603	1.02892e-06	8.33054e-06
ENSG00000124785.8	NRN1	114.356	4.0495	1.0711	3.7807	0.000156389	0.000801287
ENSG00000235236.1	RP13-131K19.1	50.8762	4.02137	0.375663	10.7047	9.67374e-27	6.2658e-25
ENSG00000114812.12	VIPR1	267.463	4.01297	0.89493	4.48412	7.32147e-06	5.04566e-05
ENSG00000159247.13	TUBBP5	63.5466	4.00896	1.26753	3.16282	0.00156249	0.00619113
ENSG00000274173.1	RP4-568C11.4	277.419	3.99101	0.924231	4.3182	1.5731e-05	0.000101105
ENSG00000096006.11	CRISP3	433.617	3.87677	1.12947	3.43238	0.000598317	0.00264003
ENSG00000270890.1	RP3-468K18.6	153.508	3.87487	0.293442	13.2049	8.22283e-40	1.56822e-37
ENSG00000282221.1	RP11-27G14.4	54.4811	3.87287	1.27619	3.03471	0.00240764	0.00905025
ENSG00000188959.9	C9orf152	322.896	3.87137	0.456145	8.48715	2.11773e-17	6.35619e-16
ENSG00000246465.1	RP11-57A19.2	65.7639	3.86993	1.15306	3.35623	0.000790141	0.00338634
ENSG00000143365.16	RORC	259.159	3.85959	0.788973	4.89192	9.98551e-07	8.0966e-06
ENSG00000122378.13	FAM213A	593.854	3.84145	1.35087	2.84367	0.00445966	0.0154077
ENSG00000135077.8	HAVCR2	41.6799	3.83544	0.60836	6.30456	2.89018e-10	4.08508e-09
ENSG00000257467.5	RP11-121G22.3	52.3888	3.8153	1.40924	2.70735	0.00678229	0.022174
ENSG00000147381.11	MAGEA4	26.0028	3.80966	1.42546	2.67259	0.00752687	0.0242305
ENSG00000163884.3	KLF15	129.201	3.8018	0.866395	4.38806	1.14365e-05	7.58281e-05
ENSG00000261267.1	RP11-44I10.3	30.5438	3.79792	0.511371	7.42694	1.11141e-13	2.32819e-12
ENSG00000265845.2	RP11-20B24.5	25.6028	3.79038	0.669634	5.66038	1.51042e-08	1.66656e-07
ENSG00000205744.9	DENND1C	219.946	3.77974	0.934968	4.04264	5.28534e-05	0.000301707
ENSG00000245748.1	RP11-367J11.2	60.8482	3.7789	0.317448	11.904	1.12808e-32	1.20546e-30
ENSG00000136244.11	IL6	42.8657	3.77205	0.393433	9.58754	9.02093e-22	3.94493e-20
ENSG00000164181.13	ELOVL7	350.55	3.76697	0.615548	6.11971	9.37485e-10	1.23661e-08
ENSG00000185974.6	GRK1	45.5507	3.75659	1.10735	3.39241	0.000692819	0.00300773
ENSG00000207327.1	RNU6-883P	22.7379	3.74027	0.704964	5.30562	1.1229e-07	1.07487e-06
ENSG00000044524.10	EPHA3	710.917	3.72839	0.640134	5.82439	5.73226e-09	6.77972e-08
ENSG00000236184.1	TCEA1P4	74.4887	3.72751	0.304036	12.2601	1.48273e-34	1.85092e-32
ENSG00000260977.1	RP11-333I13.1	21.5603	3.71648	0.48554	7.65433	1.9433e-14	4.37809e-13
ENSG00000228446.2	AC073052.1	71.5176	3.71629	0.405391	9.16718	4.85545e-20	1.82665e-18
ENSG00000099860.8	GADD45B	2871.24	3.68309	0.308212	11.9499	6.50287e-33	7.03103e-31
ENSG00000095110.7	NXPE1	23.7197	3.67372	0.772997	4.75257	2.00847e-06	1.5429e-05
ENSG00000111052.7	LIN7A	115.073	3.66785	0.905433	4.05093	5.10143e-05	0.000292302
ENSG00000219410.5	RP4-761J14.8	36.895	3.64993	0.340917	10.7062	9.51709e-27	6.17891e-25
ENSG00000277739.1	RNA5-8S5	145.575	3.62962	1.49535	2.42726	0.0152133	0.0441253
ENSG00000271366.1	AC002128.5	23.4659	3.55568	1.31439	2.70519	0.00682662	0.0222951
ENSG00000085465.12	OVGP1	255.063	3.55224	0.228666	15.5346	2.02205e-54	1.26208e-51
ENSG00000129354.11	AP1M2	1831.5	3.54704	0.829974	4.27368	1.92271e-05	0.000121109
ENSG00000179455.7	MKRN3	112.839	3.54151	1.31513	2.6929	0.00708333	0.0229852
ENSG00000179178.10	TMEM125	259.16	3.54148	0.704943	5.02378	5.06652e-07	4.31047e-06
ENSG00000233860.1	RP11-359D14.2	22.869	3.53785	0.730634	4.84217	1.28431e-06	1.02148e-05
ENSG00000090402.7	SI	68.6103	3.53365	1.33149	2.65391	0.00795655	0.0253941
ENSG00000221843.3	C2orf16	63.5921	3.53053	0.914536	3.86046	0.000113172	0.000598624
ENSG00000236779.1	RP11-430C7.2	57.9804	3.52526	0.373282	9.44397	3.58912e-21	1.50256e-19
ENSG00000135374.9	ELF5	135.247	3.51993	1.40237	2.50998	0.0120739	0.03621
ENSG00000095627.9	TDRD1	979.825	3.51922	1.3894	2.5329	0.0113124	0.0343209
ENSG00000183844.16	FAM3B	102.091	3.51914	1.39596	2.52094	0.0117041	0.0352754
ENSG00000196091.13	MYBPC1	28.2481	3.51856	1.36942	2.56938	0.0101881	0.0313777
ENSG00000256417.1	RP11-1038A11.3	25.7936	3.51621	1.40025	2.51114	0.0120343	0.0361083
ENSG00000103460.16	TOX3	149.537	3.51547	1.3965	2.51735	0.0118243	0.0355996
ENSG00000228798.1	AP000473.5	26.6891	3.51539	1.40328	2.50512	0.012241	0.0366364
ENSG00000087128.9	TMPRSS11E	32.2328	3.51526	1.40375	2.50419	0.0122731	0.0367056
ENSG00000127129.9	EDN2	49.3681	3.51343	1.41068	2.4906	0.0127529	0.0379254
ENSG00000124260.11	MAGEA10	49.0231	3.5117	1.40643	2.49689	0.0125288	0.0373632
ENSG00000258162.2	RP11-315E17.1	54.9446	3.51122	1.4077	2.49429	0.0126209	0.0375889
ENSG00000269067.1	ZNF728	46.5286	3.51033	1.45735	2.40871	0.0160088	0.0460318
ENSG00000092377.13	TBL1Y	32.9409	3.50696	1.4195	2.47055	0.0134905	0.0398032
ENSG00000180178.10	FAR2P1	64.4934	3.50423	1.42736	2.45505	0.0140866	0.041318
ENSG00000258851.1	RP11-894P9.2	36.1759	3.49032	0.441128	7.91226	2.52758e-15	6.23113e-14
ENSG00000255240.5	RP11-142C4.6	73.3332	3.47583	1.10678	3.14049	0.00168663	0.00661808
ENSG00000159173.18	TNNI1	87.694	3.47305	1.10096	3.15457	0.00160735	0.00634507
ENSG00000150594.6	ADRA2A	195.737	3.47137	0.763481	4.54676	5.44772e-06	3.84801e-05
ENSG00000272189.1	RP3-325F22.5	184.326	3.47021	0.541037	6.41399	1.41755e-10	2.0796e-09
ENSG00000009765.14	IYD	65.9304	3.46961	1.11473	3.11251	0.00185504	0.00719054
ENSG00000251095.6	RP11-115D19.1	35.3355	3.46191	1.12704	3.0717	0.00212847	0.00813106
ENSG00000181885.18	CLDN7	1058.33	3.46126	0.55413	6.2463	4.20282e-10	5.81765e-09
ENSG00000149573.8	MPZL2	772.651	3.45184	0.735951	4.69032	2.72785e-06	2.04295e-05
ENSG00000272419.5	RP11-403I13.8	50.6684	3.45104	1.12581	3.0654	0.00217382	0.00828243
ENSG00000134007.3	ADAM20	100.695	3.43041	0.555323	6.17733	6.51944e-10	8.79387e-09
ENSG00000261670.1	RP11-1C8.5	34.3072	3.42198	0.673477	5.08106	3.75333e-07	3.25783e-06
ENSG00000276867.1	CTD-2358C21.5	46.4844	3.40225	0.434832	7.82429	5.10525e-15	1.22024e-13
ENSG00000156427.7	FGF18	35.6772	3.391	0.526102	6.44552	1.15206e-10	1.70837e-09
ENSG00000259158.3	ADAM20P1	103.111	3.3883	0.44425	7.62702	2.40234e-14	5.38135e-13
ENSG00000260144.1	RP11-361M10.3	56.7297	3.38008	0.57791	5.8488	4.95125e-09	5.89663e-08
ENSG00000125740.13	FOSB	264.27	3.37844	0.512467	6.59249	4.32502e-11	6.68795e-10
ENSG00000280027.1	RP11-44F14.10	38.2921	3.35552	1.32623	2.53013	0.0114022	0.0345437
ENSG00000228526.5	MIR34A	106.895	3.35512	1.13293	2.96146	0.00306181	0.0111137
ENSG00000164125.15	FAM198B	2071.06	3.35487	0.479789	6.9924	2.70221e-12	4.76933e-11
ENSG00000176697.18	BDNF	665.935	3.35201	0.26395	12.6994	5.95902e-37	8.79852e-35
ENSG00000232748.3	RP11-196G11.6	127.575	3.35185	0.250797	13.3648	9.71246e-41	1.96128e-38
ENSG00000132698.14	RAB25	954.218	3.34293	0.507735	6.58401	4.57929e-11	7.05334e-10
ENSG00000254315.1	RP11-267M23.3	20.507	3.33687	0.531159	6.28224	3.33736e-10	4.67706e-09
ENSG00000196208.13	GREB1	289.708	3.32325	0.668185	4.97354	6.57417e-07	5.49317e-06
ENSG00000267216.1	AC010642.1	192.226	3.32257	0.320594	10.3638	3.62294e-25	2.07718e-23
ENSG00000205663.5	RP11-706O15.5	46.7225	3.31859	0.926995	3.57995	0.000343666	0.0016128
ENSG00000166415.14	WDR72	117.504	3.29922	1.09817	3.00429	0.00266202	0.00985402
ENSG00000188522.14	FAM83G	421.91	3.27643	0.685621	4.77878	1.76366e-06	1.36939e-05
ENSG00000223461.1	AC004471.9	70.7138	3.27004	0.399517	8.18498	2.72354e-16	7.29012e-15
ENSG00000198930.12	CSAG1	444.651	3.25706	0.562777	5.78748	7.14521e-09	8.32184e-08
ENSG00000159166.13	LAD1	2219.13	3.24474	0.618191	5.24877	1.53117e-07	1.43126e-06
ENSG00000274475.1	RN7SL650P	28.3779	3.24013	0.465445	6.96136	3.37002e-12	5.88372e-11
ENSG00000274677.1	RP11-505K9.5	38.7273	3.23774	0.386667	8.37347	5.59474e-17	1.61395e-15
ENSG00000269951.1	RP11-797A18.6	137.408	3.21014	0.337671	9.50671	1.96782e-21	8.43094e-20
ENSG00000269925.1	RP3-467L1.6	88.7845	3.20502	0.25553	12.5426	4.36226e-36	6.02014e-34
ENSG00000120129.5	DUSP1	2143.47	3.19608	0.37007	8.63642	5.80045e-18	1.83312e-16
ENSG00000267033.1	CTD-2562J15.4	43.4879	3.17343	0.391282	8.11035	5.0473e-16	1.32013e-14
ENSG00000113924.11	HGD	107.489	3.17076	0.813566	3.89736	9.72476e-05	0.000522235
ENSG00000255965.1	RP11-408I18.9	46.6112	3.16954	0.337896	9.38021	6.58405e-21	2.67482e-19
ENSG00000273066.5	RP11-216L13.19	227.326	3.16286	0.246943	12.8081	1.47794e-37	2.34617e-35
ENSG00000236526.1	RP4-742J24.2	48.177	3.16206	0.389378	8.12081	4.63068e-16	1.21464e-14
ENSG00000212135.1	SNORD67	26.5609	3.13934	0.360691	8.70368	3.21288e-18	1.03441e-16
ENSG00000234949.2	AC104667.3	106.544	3.12926	1.12428	2.78334	0.00538022	0.0181097
ENSG00000202314.1	SNORD6	61.6424	3.11255	0.388921	8.00305	1.21374e-15	3.0665e-14
ENSG00000182196.13	ARL6IP4	36.465	3.10958	0.421146	7.38361	1.54056e-13	3.18069e-12
ENSG00000166206.14	GABRB3	394.836	3.1082	0.678259	4.58262	4.59188e-06	3.29777e-05
ENSG00000273951.1	RP4-620E11.8	39.5362	3.10688	0.410734	7.56422	3.90204e-14	8.53199e-13
ENSG00000123358.19	NR4A1	604.798	3.09716	0.298682	10.3694	3.41595e-25	1.9626e-23
ENSG00000203685.9	STUM	82.7912	3.09585	1.15683	2.67616	0.00744717	0.0239936
ENSG00000175707.8	KDF1	345.054	3.08259	0.632625	4.87269	1.10087e-06	8.85826e-06
ENSG00000166342.18	NETO1	1658.94	3.07839	0.63178	4.87256	1.1016e-06	8.8615e-06
ENSG00000246082.2	NUDT16P1	318.165	3.07615	0.695936	4.42016	9.86259e-06	6.63213e-05
ENSG00000198125.12	MB	250.243	3.06666	0.906526	3.38287	0.000717323	0.00310234
ENSG00000137504.13	CREBZF	5062.85	3.06059	0.209016	14.6429	1.4965e-48	5.4077e-46
ENSG00000224287.2	MSL3P1	56.3276	3.05439	0.359126	8.50507	1.81493e-17	5.50148e-16
ENSG00000180155.18	LYNX1	171.522	3.05356	0.631904	4.83232	1.34954e-06	1.06993e-05
ENSG00000232536.1	RP11-74C1.4	26.4226	3.04771	0.563994	5.4038	6.52419e-08	6.51305e-07
ENSG00000279331.1	RBM12B-AS1	234.725	3.03705	0.253185	11.9954	3.75582e-33	4.17596e-31
ENSG00000238317.2	SNORD11	33.4044	3.03666	0.4407	6.89055	5.55762e-12	9.40413e-11
ENSG00000265908.1	RP11-20B24.6	32.3241	3.01954	0.536693	5.6262	1.84218e-08	2.00761e-07
ENSG00000119725.17	ZNF410	142.651	3.01602	0.26334	11.453	2.27207e-30	1.94385e-28
ENSG00000249216.1	RP11-227F19.5	20.9972	3.0152	1.18146	2.55209	0.0107079	0.0327582
ENSG00000149201.9	CCDC81	42.831	3.01148	0.558456	5.3925	6.94829e-08	6.90879e-07
ENSG00000186714.12	CCDC73	20.6134	2.99807	0.594503	5.04298	4.58333e-07	3.9335e-06
ENSG00000258904.1	RP11-638I2.2	47.4259	2.99242	0.382919	7.81475	5.50707e-15	1.31058e-13
ENSG00000212534.1	SNORD70	27.4773	2.98987	0.471348	6.34324	2.24984e-10	3.23833e-09
ENSG00000281881.1	SPRY4-IT1	90.3928	2.98117	0.306076	9.73997	2.03623e-22	9.36699e-21
ENSG00000170745.11	KCNS3	104.462	2.98056	1.13674	2.62203	0.00874072	0.0275093
ENSG00000269570.2	CMB9-55A18.1	20.0792	2.9752	0.477946	6.22497	4.81644e-10	6.6137e-09
ENSG00000256690.1	RP11-727F15.9	29.4913	2.97388	0.389562	7.63391	2.27737e-14	5.11394e-13
ENSG00000261528.2	AC002400.1	24.2521	2.97119	0.528061	5.62661	1.83781e-08	2.00364e-07
ENSG00000196189.12	SEMA4A	637.026	2.96364	0.559218	5.29962	1.16046e-07	1.10851e-06
ENSG00000206633.1	SNORA80B	215.114	2.95467	0.329229	8.97451	2.84605e-19	9.95683e-18
ENSG00000198681.6	MAGEA1	25.4529	2.95364	1.24176	2.37858	0.0173795	0.0493123
ENSG00000232788.1	AC078883.3	36.304	2.94929	0.419112	7.03701	1.9641e-12	3.54403e-11
ENSG00000173933.19	RBM4	875.491	2.94651	0.201529	14.6208	2.06995e-48	7.38274e-46
ENSG00000280924.1	LINC00628	50.3041	2.94227	0.347519	8.46649	2.52891e-17	7.54908e-16
ENSG00000033627.15	ATP6V0A1	995.556	2.91059	0.418252	6.95892	3.42888e-12	5.97888e-11
ENSG00000280303.2	ERICD	153.151	2.90412	0.264413	10.9833	4.59864e-28	3.26337e-26
ENSG00000163545.8	NUAK2	276.364	2.90037	0.322356	8.99742	2.31084e-19	8.15714e-18
ENSG00000207280.1	SNORD20	72.2169	2.8977	0.293961	9.85745	6.36476e-23	3.04521e-21
ENSG00000278009.1	RP11-649E7.8	61.8403	2.88991	0.209642	13.785	3.13847e-43	7.69571e-41
ENSG00000222937.1	SNORD63	67.7883	2.88339	0.378345	7.62106	2.51595e-14	5.61752e-13
ENSG00000269091.5	CTD-2126E3.3	25.0415	2.88282	0.3583	8.04581	8.56734e-16	2.19004e-14
ENSG00000222014.5	RAB6C	110.189	2.88017	0.951891	3.02573	0.0024803	0.00927132
ENSG00000259706.1	HSP90B2P	28.5576	2.86808	0.499434	5.74266	9.3203e-09	1.06115e-07
ENSG00000206989.1	SNORD63	46.9043	2.86403	0.409757	6.98959	2.75694e-12	4.85968e-11
ENSG00000198440.9	ZNF583	123.25	2.86377	0.680591	4.20777	2.57909e-05	0.000158066
ENSG00000265579.1	RP11-713C5.1	57.7289	2.83944	0.759292	3.73958	0.000184325	0.000929169
ENSG00000142871.16	CYR61	10944.1	2.8384	0.396463	7.15932	8.10773e-13	1.53773e-11
ENSG00000234945.7	GTF3C2-AS1	39.3666	2.83715	0.398834	7.11363	1.13033e-12	2.10029e-11
ENSG00000240106.2	RN7SL146P	39.7878	2.81775	0.402925	6.99324	2.68603e-12	4.74383e-11
ENSG00000208028.1	MIR616	31.7012	2.81154	0.438472	6.41212	1.43513e-10	2.10315e-09
ENSG00000275560.1	RP11-180M15.7	92.7713	2.80496	0.330226	8.49406	1.99537e-17	6.01525e-16
ENSG00000268678.1	CTC-444N24.13	33.3799	2.80403	0.37774	7.42319	1.14329e-13	2.39133e-12
ENSG00000222345.1	SNORD19	56.4232	2.78758	0.441591	6.31257	2.74434e-10	3.89095e-09
ENSG00000265261.1	RP11-162A12.3	50.0896	2.7838	0.411857	6.75915	1.38802e-11	2.2717e-10
ENSG00000275234.1	CTD-2396E7.11	78.5009	2.78303	0.944045	2.94798	0.00319857	0.0115351
ENSG00000160229.11	ZNF66	48.2312	2.778	0.948071	2.93016	0.00338785	0.0121336
ENSG00000251994.1	RNU2-27P	68.2675	2.77658	0.241693	11.488	1.5154e-30	1.32963e-28
ENSG00000260672.1	RP11-1006G14.1	32.1355	2.77476	0.637642	4.3516	1.35148e-05	8.82444e-05
ENSG00000185442.12	FAM174B	449.836	2.77381	0.456566	6.07538	1.23697e-09	1.60165e-08
ENSG00000250329.1	KDELC1P1	21.7002	2.76269	0.657523	4.20167	2.64957e-05	0.000161952
ENSG00000161405.16	IKZF3	120.991	2.75624	0.62884	4.38306	1.17022e-05	7.74965e-05
ENSG00000263013.1	RP11-876N24.5	209.78	2.75528	0.183375	15.0254	5.00427e-51	2.45415e-48
ENSG00000189184.11	PCDH18	415.861	2.75413	0.246854	11.1569	6.62398e-29	5.03918e-27
ENSG00000141668.9	CBLN2	638.775	2.75134	0.594779	4.62581	3.7313e-06	2.72824e-05
ENSG00000273352.1	RP11-61L19.3	41.8998	2.74873	0.366051	7.50915	5.95141e-14	1.2769e-12
ENSG00000196549.10	MME	3325.94	2.74648	0.50656	5.42182	5.89948e-08	5.91953e-07
ENSG00000168675.18	LDLRAD4	176.763	2.74318	0.393479	6.97161	3.1333e-12	5.49488e-11
ENSG00000185432.11	METTL7A	750.666	2.73303	0.521063	5.2451	1.56201e-07	1.45761e-06
ENSG00000164400.5	CSF2	25.7251	2.72385	0.526629	5.17224	2.31303e-07	2.08956e-06
ENSG00000278341.1	RP5-1142A6.10	58.6611	2.72334	0.323036	8.43044	3.44356e-17	1.01908e-15
ENSG00000136158.11	SPRY2	1906.78	2.71989	0.261535	10.3997	2.48678e-25	1.44999e-23
ENSG00000158270.11	COLEC12	376.706	2.71572	0.699895	3.88019	0.000104375	0.000555514
ENSG00000261150.2	EPPK1	3899.11	2.71115	0.423845	6.39655	1.58923e-10	2.31784e-09
ENSG00000249661.1	TNRC18P1	49.5494	2.7075	0.390442	6.93444	4.07846e-12	7.00919e-11
ENSG00000163145.12	C1QTNF7	39.9197	2.70562	1.0485	2.58046	0.0098669	0.0305186
ENSG00000270640.1	RP11-373D23.2	31.1438	2.69651	0.475523	5.67062	1.42286e-08	1.57839e-07
ENSG00000179038.8	RP11-157K17.5	36.1504	2.69456	0.436265	6.17644	6.55624e-10	8.83484e-09
ENSG00000269444.1	CTB-180A7.6	36.7306	2.6894	0.399692	6.72867	1.71215e-11	2.78559e-10
ENSG00000164651.16	SP8	46.6714	2.68269	0.990031	2.7097	0.00673435	0.0220409
ENSG00000162897.14	FCAMR	49.4369	2.68006	0.903693	2.96568	0.00302015	0.0109989
ENSG00000159915.12	ZNF233	112.567	2.67254	0.267849	9.97781	1.9062e-23	9.46656e-22
ENSG00000092068.19	SLC7A8	1378.74	2.67196	0.670541	3.98477	6.75447e-05	0.000376493
ENSG00000241978.9	AKAP2	38.6118	2.67113	0.509877	5.23876	1.61657e-07	1.50494e-06
ENSG00000266708.1	RP11-661O13.1	23.7509	2.67017	0.453013	5.89426	3.76375e-09	4.54747e-08
ENSG00000261701.6	HPR	89.8113	2.6695	0.72974	3.65814	0.000254049	0.00123355
ENSG00000014257.15	ACPP	1047.25	2.66109	0.619363	4.29649	1.73521e-05	0.000110157
ENSG00000264175.1	MIR3189	45.8652	2.65422	0.732342	3.62429	0.000289753	0.00138319
ENSG00000177173.5	NAP1L4P1	45.6199	2.64557	0.373131	7.0902	1.33922e-12	2.46344e-11
ENSG00000156689.6	GLYATL2	54.625	2.63353	0.981948	2.68195	0.0073195	0.0236211
ENSG00000213590.2	RP11-229P13.2	39.4639	2.63295	0.354291	7.43161	1.07286e-13	2.2526e-12
ENSG00000281527.1	AC087350.1	23.8446	2.63291	0.541508	4.86219	1.16096e-06	9.29278e-06
ENSG00000169429.10	CXCL8	3312.52	2.63198	0.464344	5.66817	1.44334e-08	1.59897e-07
ENSG00000235253.1	AC010240.2	58.1528	2.63037	0.529907	4.96384	6.91144e-07	5.75004e-06
ENSG00000134962.6	KLB	142.228	2.60998	0.291183	8.96338	3.14862e-19	1.09456e-17
ENSG00000272788.1	RP11-674N23.4	60.1246	2.60589	0.351805	7.40721	1.28982e-13	2.68555e-12
ENSG00000213782.7	DDX47	108.398	2.60451	0.366794	7.10074	1.24088e-12	2.2933e-11
ENSG00000070526.14	ST6GALNAC1	178.132	2.59867	0.50148	5.18201	2.19507e-07	1.99217e-06
ENSG00000279021.1	RP11-391L3.4	40.1067	2.59536	0.383933	6.75992	1.38066e-11	2.26101e-10
ENSG00000230005.2	SNAP47-AS1	61.0838	2.59433	0.320771	8.0878	6.0753e-16	1.5755e-14
ENSG00000198729.4	PPP1R14C	27.4127	2.58004	0.798538	3.23096	0.00123377	0.00501695
ENSG00000259319.1	RP11-293M10.6	29.0018	2.57882	0.83684	3.08162	0.00205876	0.00788561
ENSG00000258951.1	KRT18P7	132.474	2.57344	0.314843	8.17373	2.99009e-16	7.97251e-15
ENSG00000262251.1	RP11-199F11.2	173.42	2.55526	0.312433	8.17859	2.87195e-16	7.67241e-15
ENSG00000213025.2	COX20P1	44.9122	2.55194	0.852059	2.99503	0.00274416	0.0101185
ENSG00000115963.13	RND3	6070.81	2.54706	0.260743	9.76845	1.53781e-22	7.15813e-21
ENSG00000262884.1	CTD-3060P21.1	60.9192	2.54152	0.373484	6.8049	1.01121e-11	1.67901e-10
ENSG00000130413.15	STK33	154.464	2.53848	0.646346	3.92744	8.58563e-05	0.000467368
ENSG00000114200.9	BCHE	1483.68	2.53503	0.559635	4.5298	5.90394e-06	4.14574e-05
ENSG00000207741.1	MIR590	43.0648	2.53292	0.363651	6.96525	3.27811e-12	5.73418e-11
ENSG00000243406.6	MRPS31P5	47.0053	2.53116	0.356628	7.09748	1.27049e-12	2.34107e-11
ENSG00000104413.15	ESRP1	1011.15	2.53015	0.835787	3.02727	0.00246777	0.00923327
ENSG00000184588.17	PDE4B	128.634	2.52959	0.326952	7.73688	1.01884e-14	2.36121e-13
ENSG00000184486.9	POU3F2	56.2089	2.52036	0.466372	5.40417	6.51082e-08	6.50206e-07
ENSG00000235586.1	AC011247.3	20.1922	2.51631	0.576753	4.3629	1.2835e-05	8.41262e-05
ENSG00000137976.7	DNASE2B	103.637	2.51599	0.591171	4.25594	2.08174e-05	0.000130527
ENSG00000274528.1	CTD-2650P22.2	31.6206	2.50974	0.35741	7.02202	2.18684e-12	3.92487e-11
ENSG00000252759.1	Y_RNA	51.3543	2.49605	0.517528	4.82301	1.41406e-06	1.11657e-05
ENSG00000262652.1	RP13-638C3.2	26.4397	2.49137	0.42273	5.89352	3.78058e-09	4.56579e-08
ENSG00000212493.1	SNORD19	43.4239	2.47775	0.383505	6.4608	1.04153e-10	1.54949e-09
ENSG00000057657.15	PRDM1	59.0603	2.47082	0.461798	5.35044	8.77387e-08	8.56583e-07
ENSG00000171649.11	ZIK1	321.048	2.46613	0.289985	8.50434	1.82633e-17	5.52993e-16
ENSG00000262222.1	RP11-876N24.4	97.8304	2.46602	0.259275	9.51122	1.88434e-21	8.0859e-20
ENSG00000279602.1	CTD-3014M21.1	390.714	2.46247	0.299382	8.22518	1.94896e-16	5.29944e-15
ENSG00000245750.7	DRAIC	300.471	2.46032	0.57819	4.25521	2.08853e-05	0.000130752
ENSG00000258568.1	RHOQP1	85.8334	2.45487	0.202566	12.1189	8.39148e-34	9.8066e-32
ENSG00000145087.12	STXBP5L	816.196	2.44941	0.64087	3.822	0.000132374	0.000688261
ENSG00000250659.2	RP11-864I4.3	68.2826	2.4459	0.313786	7.7948	6.45111e-15	1.52074e-13
ENSG00000196867.7	ZFP28	283.416	2.44426	0.638808	3.82628	0.000130093	0.000677683
ENSG00000132437.17	DDC	108.486	2.44068	0.600033	4.06759	4.75026e-05	0.000274011
ENSG00000245080.6	MIR3150B	42.4395	2.43407	0.469105	5.18875	2.11706e-07	1.92902e-06
ENSG00000186212.3	SOWAHB	149.392	2.42493	0.870937	2.78427	0.00536482	0.0180645
ENSG00000155761.13	SPAG17	21.0565	2.41711	0.438483	5.51245	3.5388e-08	3.69529e-07
ENSG00000236782.6	RP11-96L14.7	26.4024	2.40813	0.351116	6.85851	6.95834e-12	1.17166e-10
ENSG00000188848.15	BEND4	247.781	2.40509	0.986135	2.43891	0.0147317	0.0429123
ENSG00000278493.1	CTD-2382E5.6	29.3935	2.40296	0.371858	6.46205	1.03294e-10	1.53754e-09
ENSG00000225255.6	LINC01297	55.0011	2.39825	0.983158	2.43933	0.0147144	0.0428663
ENSG00000276488.1	CTD-2537I9.18	144.935	2.37951	0.217228	10.954	6.36099e-28	4.50236e-26
ENSG00000274397.1	CTD-2540L5.9	50.9138	2.37561	0.590307	4.02437	5.71269e-05	0.000324282
ENSG00000265136.1	RP13-638C3.6	30.9106	2.37491	0.392248	6.05462	1.40751e-09	1.80123e-08
ENSG00000073910.19	FRY	338.556	2.36922	0.550541	4.30344	1.6817e-05	0.000107256
ENSG00000276107.1	CTD-2033D15.2	47.0266	2.36754	0.372109	6.3625	1.98502e-10	2.87215e-09
ENSG00000224093.5	RP5-1033H22.2	167.906	2.36524	0.443105	5.33788	9.40419e-08	9.13736e-07
ENSG00000249884.8	RNF103-CHMP3	37.8164	2.36452	0.423623	5.58166	2.38231e-08	2.54573e-07
ENSG00000279568.1	RP11-20I23.5	39.543	2.36316	0.369586	6.39407	1.61524e-10	2.35452e-09
ENSG00000113070.7	HBEGF	1696.49	2.36247	0.303782	7.77687	7.43421e-15	1.74501e-13
ENSG00000258891.1	RP5-1021I20.5	62.6113	2.34917	0.356373	6.5919	4.34241e-11	6.71106e-10
ENSG00000245573.7	BDNF-AS	53.4767	2.34913	0.325982	7.20633	5.74801e-13	1.11403e-11
ENSG00000234449.2	RP11-706O15.3	53.1581	2.34385	0.774038	3.02808	0.00246117	0.00921487
ENSG00000267117.1	AC010525.4	30.771	2.33954	0.435798	5.36839	7.94409e-08	7.82808e-07
ENSG00000272054.1	RP11-423P10.2	94.7793	2.33639	0.334022	6.99471	2.65804e-12	4.69741e-11
ENSG00000213693.4	SEC14L1P1	177.544	2.32852	0.251734	9.24996	2.24582e-20	8.65035e-19
ENSG00000232630.1	PRPS1P2	98.5608	2.32743	0.254951	9.12893	6.91822e-20	2.5675e-18
ENSG00000196756.11	SNHG17	2440.34	2.3209	0.154747	14.9981	7.55645e-51	3.51734e-48
ENSG00000135373.12	EHF	4486.08	2.31989	0.606942	3.82226	0.000132233	0.000687919
ENSG00000273284.1	RP11-888D10.4	38.9662	2.31766	0.395515	5.85987	4.63243e-09	5.53854e-08
ENSG00000244097.1	RPS4XP17	21.8767	2.31687	0.440277	5.26229	1.42268e-07	1.33851e-06
ENSG00000113209.8	PCDHB5	155.074	2.31602	0.65987	3.50981	0.000448428	0.00204096
ENSG00000273373.1	RP5-1074L1.4	151.412	2.31456	0.289008	8.00864	1.15979e-15	2.93832e-14
ENSG00000115457.9	IGFBP2	2007.72	2.31266	0.386523	5.98325	2.1873e-09	2.7292e-08
ENSG00000143333.6	RGS16	77.2953	2.31155	0.545523	4.23731	2.26211e-05	0.000140275
ENSG00000212163.5	SNORD91A	23.1757	2.30723	0.465103	4.96068	7.02486e-07	5.83556e-06
ENSG00000236430.1	KRT8P29	24.043	2.29575	0.541797	4.2373	2.26224e-05	0.000140275
ENSG00000260708.1	CTA-29F11.1	323.279	2.29135	0.298503	7.67612	1.63979e-14	3.72487e-13
ENSG00000143867.6	OSR1	746.185	2.28605	0.255645	8.94228	3.81206e-19	1.31521e-17
ENSG00000269506.2	RP11-571I18.5	32.761	2.27912	0.520907	4.37529	1.21269e-05	7.99238e-05
ENSG00000267100.1	ILF3-AS1	1961.51	2.27365	0.181629	12.5181	5.94203e-36	8.07851e-34
ENSG00000107147.12	KCNT1	63.0993	2.2712	0.445675	5.09608	3.46752e-07	3.02601e-06
ENSG00000207181.1	SNORA14B	53.1182	2.26939	0.315169	7.20055	5.99698e-13	1.15657e-11
ENSG00000235440.1	RP11-214J9.1	25.936	2.26605	0.506385	4.47496	7.64264e-06	5.24987e-05
ENSG00000254180.1	AB015752.3	22.0717	2.26587	0.396278	5.71786	1.07871e-08	1.21512e-07
ENSG00000198300.12	PEG3	201.226	2.26328	0.749532	3.01959	0.0025312	0.00943207
ENSG00000161960.14	EIF4A1	760.664	2.26059	0.279579	8.0857	6.18086e-16	1.60137e-14
ENSG00000213872.3	AC092798.2	23.5552	2.25614	0.432107	5.22124	1.77726e-07	1.64174e-06
ENSG00000073756.11	PTGS2	370.065	2.25283	0.622431	3.61941	0.000295275	0.00140565
ENSG00000197172.10	MAGEA6	695.393	2.25242	0.510726	4.41024	1.03258e-05	6.91649e-05
ENSG00000198626.15	RYR2	110.77	2.24506	0.915632	2.45193	0.0142093	0.0416334
ENSG00000145632.14	PLK2	3281.2	2.24298	0.224427	9.99425	1.61502e-23	8.07891e-22
ENSG00000271204.1	RP11-138A9.1	51.923	2.23806	0.44453	5.03467	4.7868e-07	4.09023e-06
ENSG00000008128.22	CDK11A	77.3575	2.23714	0.311633	7.17876	7.0349e-13	1.3454e-11
ENSG00000164056.10	SPRY1	1918.72	2.23403	0.179516	12.4447	1.49406e-35	1.99182e-33
ENSG00000272812.1	RP5-855D21.3	30.0726	2.23287	0.457838	4.877	1.07712e-06	8.67729e-06
ENSG00000215388.3	ACTG1P3	37.2726	2.23262	0.387328	5.76415	8.20707e-09	9.45431e-08
ENSG00000252874.2	Y_RNA	22.2043	2.23164	0.472902	4.71902	2.36985e-06	1.79688e-05
ENSG00000274718.1	RP11-346C4.3	20.4525	2.22896	0.314051	7.09744	1.27088e-12	2.34107e-11
ENSG00000257298.1	RP3-405J10.3	33.412	2.22817	0.452634	4.92267	8.53697e-07	7.00271e-06
ENSG00000116741.7	RGS2	15393.9	2.22666	0.200304	11.1164	1.0442e-28	7.7505e-27
ENSG00000262049.1	RP13-1032I1.7	174.39	2.22652	0.247702	8.98871	2.50156e-19	8.80774e-18
ENSG00000266897.1	AC005546.2	96.6862	2.22643	0.308193	7.22413	5.0433e-13	9.83695e-12
ENSG00000235316.1	DUSP8P5	390.819	2.21828	0.165489	13.4044	5.70098e-41	1.1684e-38
ENSG00000281325.1	AC016549.1	50.2846	2.21769	0.383136	5.78827	7.11151e-09	8.28638e-08
ENSG00000187189.10	TSPYL4	2063.06	2.21166	0.158848	13.9231	4.5832e-44	1.18744e-41
ENSG00000266900.1	RP11-173A16.2	29.1723	2.2085	0.455783	4.8455	1.2629e-06	1.0056e-05
ENSG00000261505.1	LA16c-358B7.3	373.708	2.20309	0.290271	7.58974	3.20537e-14	7.0934e-13
ENSG00000237440.8	ZNF737	228.365	2.20297	0.47521	4.63577	3.55613e-06	2.60919e-05
ENSG00000163694.14	RBM47	1150.73	2.20082	0.638793	3.44528	0.000570461	0.00253127
ENSG00000273179.1	RP11-20I20.4	195.229	2.19776	0.528345	4.15971	3.18652e-05	0.000191449
ENSG00000163659.12	TIPARP	2378.57	2.19297	0.286162	7.66339	1.81095e-14	4.09334e-13
ENSG00000274667.1	RP11-31H5.3	37.5579	2.19105	0.358701	6.1083	1.00701e-09	1.32196e-08
ENSG00000229422.1	RP11-262H14.5	22.0793	2.18529	0.38635	5.65625	1.54719e-08	1.70371e-07
ENSG00000100077.14	GRK3	477.247	2.18203	0.624703	3.49291	0.000477779	0.00216201
ENSG00000150676.12	CCDC83	22.5167	2.17843	0.752287	2.89574	0.0037826	0.0133267
ENSG00000243243.5	AC073130.3	24.9246	2.17426	0.630739	3.44716	0.000566516	0.00251507
ENSG00000118523.5	CTGF	2930	2.17412	0.359499	6.04764	1.4698e-09	1.87657e-08
ENSG00000271933.1	RP11-338I21.1	108.502	2.16586	0.283998	7.62632	2.41551e-14	5.40645e-13
ENSG00000259581.3	TYRO3P	42.1119	2.16149	0.499006	4.3316	1.48033e-05	9.59281e-05
ENSG00000248098.11	BCKDHA	25.5301	2.15923	0.479854	4.49976	6.80297e-06	4.71436e-05
ENSG00000196724.12	ZNF418	339.539	2.14878	0.247023	8.69872	3.35646e-18	1.07937e-16
ENSG00000213542.3	RP11-467H10.1	23.9482	2.14709	0.585094	3.66965	0.000242881	0.00118645
ENSG00000212452.1	SNORD69	58.9612	2.14386	0.376419	5.6954	1.23084e-08	1.37745e-07
ENSG00000255857.5	PXN-AS1	148.925	2.13978	0.253334	8.44649	3.00195e-17	8.92236e-16
ENSG00000154654.14	NCAM2	2407.79	2.13858	0.345599	6.18803	6.09191e-10	8.24961e-09
ENSG00000265148.5	TSPOAP1-AS1	28.1181	2.13682	0.466554	4.58	4.64977e-06	3.33499e-05
ENSG00000120738.7	EGR1	96.5982	2.13672	0.622362	3.43324	0.000596416	0.00263334
ENSG00000255224.1	CTD-3065J16.9	216.254	2.13222	0.219032	9.73474	2.14366e-22	9.8447e-21
ENSG00000203761.5	MSTO2P	455.341	2.12964	0.200886	10.6012	2.94039e-26	1.84787e-24
ENSG00000183067.5	IGSF5	24.6025	2.12883	0.877102	2.42712	0.0152191	0.0441308
ENSG00000269560.1	CTD-2192J16.21	24.1664	2.12658	0.482304	4.40922	1.03745e-05	6.94576e-05
ENSG00000088002.11	SULT2B1	49.4832	2.12392	0.812356	2.61452	0.00893526	0.0280445
ENSG00000212371.1	SNORA46	21.5769	2.12075	0.443392	4.78301	1.7269e-06	1.34313e-05
ENSG00000256683.6	ZNF350	1104.92	2.11671	0.127859	16.5551	1.47218e-61	1.44394e-58
ENSG00000204086.4	RPA4	25.4537	2.11601	0.427894	4.94517	7.60786e-07	6.29321e-06
ENSG00000234478.1	RP11-275I14.4	29.1774	2.11237	0.496405	4.25534	2.08727e-05	0.000130736
ENSG00000280211.1	RP11-2C24.3	39.6935	2.11132	0.363472	5.80875	6.29417e-09	7.39969e-08
ENSG00000132510.10	KDM6B	2883.91	2.11052	0.142555	14.8049	1.36148e-49	5.41891e-47
ENSG00000253385.1	KB-1254G8.1	35.8763	2.11026	0.401044	5.26192	1.42556e-07	1.3403e-06
ENSG00000261553.5	RP11-29G8.3	184.398	2.10068	0.405629	5.17881	2.23309e-07	2.02601e-06
ENSG00000261526.2	CTB-31O20.2	105.15	2.09916	0.288255	7.28231	3.28164e-13	6.54968e-12
ENSG00000188295.14	ZNF669	843.547	2.09481	0.17783	11.7798	4.95863e-32	4.97003e-30
ENSG00000228995.1	MTND1P9	44.2671	2.09202	0.388854	5.37997	7.44989e-08	7.37284e-07
ENSG00000162069.14	BICDL2	284.307	2.09152	0.447408	4.67475	2.94314e-06	2.18577e-05
ENSG00000164675.10	IQUB	25.5966	2.09	0.436013	4.79345	1.6394e-06	1.27942e-05
ENSG00000267523.1	CTD-2537I9.12	167.835	2.08571	0.393663	5.29821	1.16943e-07	1.11592e-06
ENSG00000280046.1	RP11-1099M24.6	170.365	2.08481	0.205579	10.1412	3.62704e-24	1.91556e-22
ENSG00000277728.1	RP11-143K11.7	35.0603	2.08281	0.355344	5.86139	4.59014e-09	5.49037e-08
ENSG00000136944.17	LMX1B	65.6972	2.08269	0.593244	3.51067	0.000446972	0.00203518
ENSG00000126217.20	MCF2L	736.049	2.0816	0.627779	3.31581	0.000913763	0.00385775
ENSG00000130222.10	GADD45G	113.731	2.0808	0.768066	2.70915	0.00674568	0.0220727
ENSG00000259118.5	RP11-840I19.3	148.845	2.08023	0.291507	7.13612	9.60023e-13	1.80583e-11
ENSG00000268471.5	MIR4453	375.267	2.07821	0.183699	11.3131	1.13012e-29	9.20964e-28
ENSG00000277581.1	RP4-616B8.6	22.5505	2.06909	0.405589	5.10145	3.37057e-07	2.9489e-06
ENSG00000100626.16	GALNT16	25.8949	2.06796	0.76726	2.69525	0.00703362	0.0228462
ENSG00000163660.11	CCNL1	3539.36	2.05756	0.231992	8.8691	7.37361e-19	2.48773e-17
ENSG00000175602.3	CCDC85B	3731.04	2.05582	0.195662	10.507	8.02006e-26	4.89455e-24
ENSG00000163874.9	ZC3H12A	1280.73	2.05224	0.196471	10.4455	1.53649e-25	9.15329e-24
ENSG00000201457.1	SNORA55	44.4411	2.04856	0.294217	6.96275	3.33689e-12	5.83329e-11
ENSG00000144481.16	TRPM8	142.648	2.04804	0.860597	2.3798	0.0173223	0.0491854
ENSG00000118503.14	TNFAIP3	665.256	2.04481	0.254959	8.02013	1.05635e-15	2.68368e-14
ENSG00000167395.10	ZNF646	2358.43	2.04476	0.11037	18.5265	1.26329e-76	4.95626e-73
ENSG00000279841.1	RP11-274A11.4	41.4778	2.04387	0.403641	5.06357	4.11476e-07	3.55023e-06
ENSG00000052344.15	PRSS8	641.941	2.04322	0.507151	4.02881	5.60598e-05	0.000318554
ENSG00000228663.1	PSMD10P1	63.8452	2.04156	0.322412	6.33215	2.41761e-10	3.45806e-09
ENSG00000279145.1	RP11-547D13.1	69.1282	2.03901	0.291751	6.98887	2.77108e-12	4.88147e-11
ENSG00000256222.2	MTRNR2L3	57.7322	2.0386	0.349542	5.8322	5.46998e-09	6.49188e-08
ENSG00000263843.1	RP11-649A18.12	106.365	2.03846	0.227368	8.96545	3.09015e-19	1.0756e-17
ENSG00000258136.1	RP11-864J10.4	64.6345	2.03736	0.288259	7.0678	1.57405e-12	2.87996e-11
ENSG00000182308.6	DCAF4L1	78.6599	2.03727	0.324204	6.28392	3.30137e-10	4.63762e-09
ENSG00000178567.7	EPM2AIP1	3696	2.03401	0.14231	14.2928	2.42491e-46	7.48261e-44
ENSG00000275342.4	SGK223	680.519	2.03264	0.217494	9.34572	9.1267e-21	3.65907e-19
ENSG00000231587.1	SNORD62B	52.9796	2.027	0.355924	5.69504	1.23345e-08	1.3798e-07
ENSG00000279057.1	CTD-3126B10.5	22.9137	2.02686	0.485782	4.17237	3.0145e-05	0.00018199
ENSG00000242931.1	RPL7P49	23.0318	2.02679	0.568512	3.56507	0.000363755	0.00169405
ENSG00000231310.3	TBL1XR1-AS1	27.1205	2.02184	0.517333	3.90821	9.29833e-05	0.000502183
ENSG00000085831.15	TTC39A	470.561	2.02114	0.207646	9.73362	2.16738e-22	9.93702e-21
ENSG00000271754.1	RP3-337H4.9	22.081	2.01993	0.457435	4.41577	1.00653e-05	6.75521e-05
ENSG00000233355.6	CHRM3-AS2	59.2713	2.01913	0.441661	4.57167	4.83842e-06	3.45765e-05
ENSG00000279691.1	RP11-485M7.2	30.3853	2.00546	0.531024	3.77659	0.000158988	0.000812936
ENSG00000198841.3	KTI12	567.803	2.00371	0.216671	9.24767	2.29434e-20	8.82484e-19
ENSG00000231395.1	AC124914.3	25.2786	2.00345	0.633276	3.16363	0.00155814	0.00617655
ENSG00000281691.1	RBM5-AS1	46.3946	1.99677	0.398067	5.01617	5.27124e-07	4.46831e-06
ENSG00000224269.1	AP000697.6	132.926	1.99641	0.349801	5.70729	1.14791e-08	1.28937e-07
ENSG00000162944.10	RFTN2	53.5346	1.99604	0.371867	5.36763	7.97785e-08	7.85571e-07
ENSG00000164106.7	SCRG1	22.3874	1.99491	0.713552	2.79575	0.00517799	0.01753
ENSG00000269984.1	RP11-362K14.5	111.875	1.99437	0.25121	7.93904	2.03756e-15	5.06404e-14
ENSG00000172901.19	LVRN	23.1962	1.99424	0.684785	2.91221	0.00358884	0.0127471
ENSG00000196428.12	TSC22D2	3534.93	1.98797	0.169372	11.7373	8.20282e-32	8.0455e-30
ENSG00000070985.13	TRPM5	26.8873	1.98603	0.493837	4.02164	5.77948e-05	0.000327802
ENSG00000122877.14	EGR2	34.6881	1.98528	0.353355	5.61837	1.92762e-08	2.09242e-07
ENSG00000052850.5	ALX4	51.324	1.98257	0.481307	4.11914	3.80281e-05	0.000224257
ENSG00000225442.2	MPRIP-AS1	104.566	1.98203	0.365369	5.42475	5.80372e-08	5.8341e-07
ENSG00000229431.1	RP1-92O14.6	69.1555	1.97984	0.363933	5.44013	5.32409e-08	5.38151e-07
ENSG00000167394.12	ZNF668	556.983	1.97854	0.18752	10.5511	5.02e-26	3.1191e-24
ENSG00000189067.12	LITAF	1395.47	1.97594	0.580601	3.40327	0.000665837	0.0029039
ENSG00000250959.2	GLUD1P3	351.419	1.97471	0.151967	12.9944	1.31704e-38	2.30382e-36
ENSG00000228302.2	RP11-186N15.3	57.4964	1.97391	0.34307	5.75368	8.73195e-09	1.00169e-07
ENSG00000257543.1	RP11-321F8.4	32.3466	1.97379	0.355885	5.54616	2.9201e-08	3.08798e-07
ENSG00000261471.1	RP11-61F12.1	32.813	1.97317	0.414681	4.75828	1.95253e-06	1.50371e-05
ENSG00000256006.1	AC084117.3	48.134	1.97297	0.571162	3.4543	0.000551718	0.00245729
ENSG00000235919.4	ASH1L-AS1	158.744	1.97219	0.171462	11.5022	1.2856e-30	1.13525e-28
ENSG00000139970.16	RTN1	44.989	1.96904	0.665658	2.95804	0.00309604	0.0112187
ENSG00000279345.1	RP3-522J7.7	39.6558	1.96848	0.436102	4.51381	6.36734e-06	4.43485e-05
ENSG00000260428.2	SCX	93.6299	1.96833	0.26784	7.3489	1.99845e-13	4.08358e-12
ENSG00000279407.1	AC007191.4	405.639	1.96326	0.194227	10.1081	5.08801e-24	2.63645e-22
ENSG00000280407.2	RP13-516M14.8	94.4036	1.96266	0.292258	6.71549	1.87436e-11	3.02975e-10
ENSG00000233690.1	EBAG9P1	36.6932	1.96193	0.490718	3.99809	6.38569e-05	0.00035885
ENSG00000234219.1	CDCA4P4	42.8764	1.96124	0.387154	5.0658	4.06686e-07	3.51e-06
ENSG00000249637.1	CTC-329D1.2	36.8557	1.96114	0.420232	4.6668	3.05927e-06	2.26338e-05
ENSG00000145703.15	IQGAP2	732.183	1.96027	0.394879	4.96424	6.89713e-07	5.73988e-06
ENSG00000260660.2	RP11-69H7.2	21.6426	1.95698	0.649843	3.01146	0.00259994	0.00965416
ENSG00000157388.14	CACNA1D	230.166	1.95574	0.520657	3.75629	0.000172448	0.000876214
ENSG00000237718.2	AC009095.4	33.5572	1.9557	0.363491	5.38034	7.43467e-08	7.36043e-07
ENSG00000146904.8	EPHA1	370.296	1.95557	0.184255	10.6134	2.58119e-26	1.63335e-24
ENSG00000225880.5	LINC00115	65.934	1.95281	0.306572	6.36981	1.89263e-10	2.74431e-09
ENSG00000254208.1	RP11-219B4.3	36.664	1.9517	0.365634	5.33784	9.40586e-08	9.13736e-07
ENSG00000166012.15	TAF1D	4988.89	1.95132	0.185128	10.5404	5.62654e-26	3.4724e-24
ENSG00000173334.3	TRIB1	5796.53	1.95118	0.196835	9.91275	3.66411e-23	1.79052e-21
ENSG00000136997.15	MYC	8119.54	1.9511	0.190878	10.2217	1.58517e-24	8.53598e-23
ENSG00000206754.1	SNORD101	64.5336	1.94983	0.287421	6.78389	1.16982e-11	1.9307e-10
ENSG00000253485.2	PCDHGA5	114.249	1.94529	0.201902	9.63485	5.69731e-22	2.5318e-20
ENSG00000239503.1	MARK2P8	26.4477	1.94279	0.549896	3.53301	0.000410851	0.00188745
ENSG00000263089.1	RP11-166P13.4	134.311	1.93852	0.276126	7.02042	2.21196e-12	3.96263e-11
ENSG00000117595.10	IRF6	2276.59	1.9381	0.514871	3.76425	0.000167047	0.000851134
ENSG00000221867.8	MAGEA3	847.123	1.93541	0.404613	4.78336	1.72392e-06	1.34119e-05
ENSG00000232273.1	FTH1P1	25.6711	1.93414	0.556064	3.47827	0.000504665	0.00226761
ENSG00000236559.1	RP11-243J16.7	105.698	1.93355	0.325474	5.94071	2.83789e-09	3.484e-08
ENSG00000276662.1	RP11-631M21.7	21.6959	1.93354	0.550766	3.51063	0.000447039	0.00203518
ENSG00000116329.10	OPRD1	29.4594	1.93094	0.560725	3.44365	0.000573928	0.00254428
ENSG00000254221.2	PCDHGB1	52.0922	1.9299	0.798948	2.41555	0.0157116	0.0453349
ENSG00000260948.1	RP11-552M11.8	104.174	1.92904	0.290797	6.63364	3.27509e-11	5.13086e-10
ENSG00000256060.2	TRAPPC2B	261.029	1.92648	0.280984	6.8562	7.0718e-12	1.19003e-10
ENSG00000144115.16	THNSL2	546.969	1.92621	0.359409	5.35937	8.35136e-08	8.19723e-07
ENSG00000279561.2	RP11-4L24.4	54.6759	1.9258	0.229192	8.40259	4.36733e-17	1.27732e-15
ENSG00000176401.5	EID2B	130.022	1.92194	0.212381	9.04948	1.43654e-19	5.17739e-18
ENSG00000127774.6	EMC6	77.1071	1.92082	0.321869	5.9677	2.40619e-09	2.98109e-08
ENSG00000267510.1	CTC-325H20.4	71.8255	1.92078	0.246259	7.79986	6.19774e-15	1.46353e-13
ENSG00000198455.4	ZXDB	1106.47	1.92069	0.172218	11.1526	6.95356e-29	5.24631e-27
ENSG00000139318.7	DUSP6	1774.85	1.91932	0.296943	6.46358	1.02252e-10	1.52451e-09
ENSG00000127334.10	DYRK2	1349.47	1.91888	0.124035	15.4704	5.49447e-54	3.35321e-51
ENSG00000279520.1	RP11-20I23.2	197.808	1.91789	0.27318	7.02062	2.20893e-12	3.95978e-11
ENSG00000265293.2	ARGFXP2	22.3877	1.91337	0.553417	3.45737	0.000545475	0.00243306
ENSG00000258815.1	RP11-408B11.2	41.0992	1.9125	0.642556	2.97639	0.00291659	0.0106656
ENSG00000213928.8	IRF9	91.1538	1.91149	0.419016	4.56185	5.07052e-06	3.60103e-05
ENSG00000236065.2	RP1-117O3.2	38.5794	1.90834	0.448474	4.2552	2.08865e-05	0.000130752
ENSG00000260368.1	RP11-521I2.3	49.1307	1.90633	0.300397	6.34603	2.20946e-10	3.18188e-09
ENSG00000223551.1	TMSB4XP4	24.6533	1.90515	0.477017	3.99389	6.49975e-05	0.000364663
ENSG00000261669.1	CTD-2515A14.1	20.8268	1.9039	0.5208	3.65572	0.000256464	0.00124373
ENSG00000105708.8	ZNF14	704.746	1.90236	0.174944	10.8741	1.53151e-27	1.05149e-25
ENSG00000156482.10	RPL30	7453.86	1.90107	0.151232	12.5705	3.06672e-36	4.297e-34
ENSG00000102383.13	ZDHHC15	22.4568	1.90106	0.750346	2.53358	0.0112903	0.0342759
ENSG00000221500.1	SNORD100	49.0713	1.90056	0.307031	6.19012	6.01203e-10	8.14947e-09
ENSG00000226887.7	ERVMER34-1	190.883	1.89155	0.462343	4.09121	4.29123e-05	0.00025
ENSG00000163072.15	NOSTRIN	181.593	1.88799	0.596895	3.16302	0.00156143	0.00618782
ENSG00000253335.1	RP11-420B22.1	21.3975	1.88642	0.615463	3.06505	0.00217633	0.00828969
ENSG00000212607.1	SNORA3B	33.6428	1.88253	0.307488	6.12229	9.22376e-10	1.21902e-08
ENSG00000244218.3	RN7SL81P	31.0666	1.87822	0.399609	4.70015	2.59975e-06	1.95501e-05
ENSG00000197472.14	ZNF695	326.793	1.87548	0.13791	13.5993	4.04434e-42	9.10407e-40
ENSG00000261934.2	PCDHGA9	106.324	1.87432	0.236221	7.9346	2.11168e-15	5.23875e-14
ENSG00000115616.2	SLC9A2	1020.49	1.8711	0.488006	3.83418	0.000125982	0.000659019
ENSG00000277534.1	RP11-9E17.1	278.096	1.86984	0.185183	10.0973	5.67975e-24	2.93201e-22
ENSG00000266965.1	RP11-712P20.2	21.1746	1.86958	0.705815	2.64882	0.0080773	0.0257169
ENSG00000250722.5	SEPP1	145.744	1.86923	0.510221	3.66357	0.000248726	0.00121134
ENSG00000228554.1	AC004837.5	24.3518	1.86878	0.420553	4.44362	8.84564e-06	6.00712e-05
ENSG00000196110.7	ZNF699	905.88	1.86691	0.197935	9.43196	4.02479e-21	1.66716e-19
ENSG00000278709.1	NKILA	66.7144	1.86563	0.298841	6.24289	4.2956e-10	5.93411e-09
ENSG00000269304.1	AC010522.1	35.0668	1.86559	0.409024	4.56108	5.08924e-06	3.60948e-05
ENSG00000273319.1	RP11-138A9.2	91.989	1.86259	0.395502	4.70942	2.48419e-06	1.8753e-05
ENSG00000241962.9	RP11-111H13.1	32.0666	1.86132	0.330969	5.62385	1.86745e-08	2.02979e-07
ENSG00000136267.13	DGKB	85.6417	1.86043	0.526548	3.53326	0.000410466	0.001886
ENSG00000151967.18	SCHIP1	96.9034	1.85964	0.264199	7.03881	1.9389e-12	3.50317e-11
ENSG00000188215.9	DCUN1D3	1117.53	1.85865	0.164045	11.3301	9.30987e-30	7.655e-28
ENSG00000258520.1	RP11-363J20.2	33.045	1.85748	0.356326	5.21288	1.85936e-07	1.71067e-06
ENSG00000278918.1	CTD-2267D19.1	33.02	1.85708	0.437317	4.24652	2.17113e-05	0.000135421
ENSG00000125997.5	BPIFB9P	31.2542	1.85374	0.498594	3.71794	0.000200856	0.00100311
ENSG00000149212.11	SESN3	1163.2	1.85083	0.438819	4.21775	2.46748e-05	0.000151938
ENSG00000167034.9	NKX3-1	9214.34	1.8499	0.511071	3.61966	0.000294995	0.00140504
ENSG00000267886.1	CTD-2291D10.4	63.8082	1.84861	0.746871	2.47514	0.0133186	0.0393793
ENSG00000213592.4	AP000662.9	47.2767	1.84056	0.37369	4.92537	8.42006e-07	6.91508e-06
ENSG00000143882.10	ATP6V1C2	59.6373	1.83803	0.299965	6.12748	8.92808e-10	1.18336e-08
ENSG00000276645.1	Metazoa_SRP	20.6379	1.83735	0.409229	4.48979	7.12931e-06	4.9194e-05
ENSG00000201998.1	SNORA23	29.9238	1.83364	0.334345	5.48427	4.15192e-08	4.28823e-07
ENSG00000197557.6	TTC30A	366.908	1.83199	0.196916	9.30341	1.36018e-20	5.32116e-19
ENSG00000261868.1	MFSD1P1	40.6066	1.82911	0.446435	4.09715	4.18266e-05	0.000244245
ENSG00000171522.5	PTGER4	572.999	1.82111	0.271111	6.71722	1.85218e-11	2.99743e-10
ENSG00000156052.10	GNAQ	402.633	1.82028	0.210409	8.65115	5.09811e-18	1.62048e-16
ENSG00000225224.1	RP4-814D15.2	38.1202	1.82015	0.415468	4.38096	1.18157e-05	7.81644e-05
ENSG00000271888.1	RP11-560J1.2	22.773	1.82002	0.400862	4.54026	5.61845e-06	3.96046e-05
ENSG00000253305.2	PCDHGB6	117.113	1.81928	0.248231	7.32898	2.3191e-13	4.68995e-12
ENSG00000150457.8	LATS2	1058.15	1.81847	0.200626	9.06401	1.25742e-19	4.56177e-18
ENSG00000136235.15	GPNMB	169.487	1.81551	0.489522	3.70875	0.000208288	0.00103627
ENSG00000196741.5	LINC01560	132.318	1.81423	0.147123	12.3314	6.14055e-35	7.91728e-33
ENSG00000275481.1	RP11-474P2.6	36.2579	1.81238	0.35164	5.15406	2.54905e-07	2.28326e-06
ENSG00000270681.1	RP11-372K14.2	36.6118	1.81221	0.410143	4.41848	9.93981e-06	6.67752e-05
ENSG00000142556.18	ZNF614	1438.86	1.81175	0.140404	12.9038	4.28403e-38	7.13044e-36
ENSG00000239300.5	RP11-400L8.2	27.3574	1.81109	0.487771	3.71299	0.000204823	0.00102069
ENSG00000244513.6	CTD-2013N24.2	41.1434	1.81042	0.437952	4.13384	3.56752e-05	0.000211792
ENSG00000179431.6	FJX1	1445.2	1.80961	0.194633	9.29757	1.43693e-20	5.59749e-19
ENSG00000199266.1	SNORA60	28.2555	1.8094	0.436149	4.14857	3.34555e-05	0.00019991
ENSG00000114656.10	KIAA1257	48.1613	1.80917	0.635836	2.84534	0.00443644	0.015341
ENSG00000258096.1	RP11-474P2.2	94.7389	1.80726	0.296956	6.08594	1.15809e-09	1.50739e-08
ENSG00000261216.1	RP11-166B2.5	28.7185	1.80682	0.449263	4.02175	5.77683e-05	0.000327719
ENSG00000206885.1	SNORA75	35.5413	1.79673	0.349611	5.13922	2.75878e-07	2.45113e-06
ENSG00000270184.1	RP11-568J23.5	39.576	1.7944	0.343945	5.21712	1.81728e-07	1.67589e-06
ENSG00000236867.1	RP3-522J7.5	21.051	1.79371	0.550365	3.25914	0.00111752	0.00459921
ENSG00000205323.8	SARNP	41.018	1.79295	0.38354	4.67474	2.94323e-06	2.18577e-05
ENSG00000189227.5	C15orf61	180.686	1.79229	0.232617	7.70493	1.3092e-14	3.00372e-13
ENSG00000279748.1	CTD-3222D19.9	22.2275	1.79129	0.518556	3.45438	0.000551558	0.00245701
ENSG00000180846.8	CSNK1G2-AS1	29.9709	1.78838	0.453116	3.94685	7.9185e-05	0.00043389
ENSG00000175772.10	LINC01106	170.418	1.78829	0.154215	11.5961	4.31459e-31	3.9366e-29
ENSG00000272825.1	LL21NC02-1C16.2	114.259	1.78798	0.511028	3.4988	0.000467364	0.00211942
ENSG00000170846.16	AC093323.3	1042.37	1.78706	0.143532	12.4507	1.38703e-35	1.86726e-33
ENSG00000272034.1	SNORD14A	68.8695	1.78389	0.322951	5.52373	3.3188e-08	3.47613e-07
ENSG00000132952.11	USPL1	987.291	1.78161	0.172349	10.3372	4.78317e-25	2.70846e-23
ENSG00000273117.1	AC144652.1	107.788	1.78066	0.257412	6.91754	4.59548e-12	7.84862e-11
ENSG00000158164.6	TMSB15A	60.2818	1.78059	0.585449	3.04141	0.00235472	0.00887194
ENSG00000108576.9	SLC6A4	29.0182	1.77919	0.712842	2.4959	0.0125637	0.037451
ENSG00000271075.1	RP11-589M4.4	41.5654	1.77473	0.488426	3.63356	0.000279533	0.00133999
ENSG00000235837.1	AC073333.8	42.5722	1.77079	0.35806	4.94551	7.59445e-07	6.28591e-06
ENSG00000279010.2	MIR6820	265.354	1.76651	0.287003	6.15504	7.5058e-10	1.0021e-08
ENSG00000162630.5	B3GALT2	45.3295	1.76546	0.612988	2.88009	0.00397558	0.0139173
ENSG00000132467.3	UTP3	2234.8	1.76468	0.201942	8.73858	2.36067e-18	7.70881e-17
ENSG00000272941.1	RP11-134L10.1	36.472	1.76336	0.350032	5.03772	4.71107e-07	4.03556e-06
ENSG00000279476.1	RP11-391L3.3	50.8276	1.75948	0.45215	3.89137	9.96789e-05	0.000534039
ENSG00000165124.17	SVEP1	55.6316	1.75876	0.524308	3.35445	0.000795239	0.003405
ENSG00000257594.3	GALNT4	56.5468	1.75799	0.331668	5.30044	1.15526e-07	1.10393e-06
ENSG00000272434.1	RP13-131K19.6	20.3696	1.75732	0.364621	4.81957	1.43869e-06	1.13341e-05
ENSG00000169047.5	IRS1	2999.6	1.75653	0.289475	6.06799	1.29523e-09	1.67e-08
ENSG00000146676.7	PURB	5471.69	1.75481	0.159655	10.9913	4.21037e-28	3.00336e-26
ENSG00000275400.1	RP4-756H11.5	226.097	1.75471	0.177426	9.88984	4.60745e-23	2.22772e-21
ENSG00000186130.4	ZBTB6	799.963	1.754	0.157699	11.1225	9.75147e-29	7.25757e-27
ENSG00000196646.11	ZNF136	893.989	1.75152	0.144619	12.1113	9.19851e-34	1.05698e-31
ENSG00000260742.1	RP11-366L5.1	25.1071	1.75076	0.379379	4.61481	3.93462e-06	2.85712e-05
ENSG00000240184.6	PCDHGC3	140.155	1.75074	0.480368	3.64458	0.000267828	0.00128974
ENSG00000258323.1	RP1-267L14.3	27.4295	1.74997	0.476648	3.6714	0.000241222	0.00118003
ENSG00000229598.1	PRDX3P1	46.4191	1.74706	0.39944	4.37377	1.22117e-05	8.04246e-05
ENSG00000235958.5	UBOX5-AS1	61.5474	1.74456	0.283344	6.15705	7.4113e-10	9.91893e-09
ENSG00000256087.6	ZNF432	899.717	1.74389	0.150757	11.5676	6.01718e-31	5.47184e-29
ENSG00000211451.11	GNRHR2	99.9287	1.74033	0.234459	7.42273	1.14731e-13	2.39791e-12
ENSG00000214216.10	IQCJ	200.573	1.73921	0.410314	4.23874	2.24778e-05	0.000139567
ENSG00000079841.18	RIMS1	219.116	1.73895	0.453663	3.83314	0.000126518	0.000661316
ENSG00000247626.4	MARS2	1156.97	1.7367	0.176827	9.8215	9.09819e-23	4.30058e-21
ENSG00000168564.5	CDKN2AIP	1072.81	1.7323	0.203824	8.49901	1.91221e-17	5.78359e-16
ENSG00000169981.10	ZNF35	127.569	1.73148	0.185893	9.31437	1.22682e-20	4.83387e-19
ENSG00000258858.1	RP11-982M15.5	73.493	1.73017	0.265896	6.50693	7.67002e-11	1.1561e-09
ENSG00000262180.1	OCLM	29.8147	1.73015	0.464968	3.721	0.000198433	0.000992274
ENSG00000275084.3	SNORD91B	28.4253	1.72642	0.406973	4.24209	2.21448e-05	0.000137749
ENSG00000239280.1	RP11-271C24.3	32.311	1.72473	0.398852	4.32422	1.5307e-05	9.87961e-05
ENSG00000148926.9	ADM	1661.84	1.72399	0.620821	2.77695	0.00548714	0.0184334
ENSG00000272106.1	RP11-345P4.9	517.163	1.72063	0.17832	9.64911	4.95825e-22	2.21412e-20
ENSG00000174173.6	TRMT10C	1803.43	1.72016	0.172217	9.98835	1.71414e-23	8.55919e-22
ENSG00000163915.7	IGF2BP2-AS1	175.357	1.71802	0.440799	3.89751	9.71863e-05	0.000522008
ENSG00000256806.4	C17orf100	55.4419	1.71567	0.273585	6.27105	3.5862e-10	5.007e-09
ENSG00000279203.1	AC005785.5	35.0224	1.71197	0.445161	3.84572	0.000120197	0.000631765
ENSG00000260269.5	CTD-2323K18.1	22.3018	1.70928	0.395473	4.32213	1.54533e-05	9.95995e-05
ENSG00000170296.9	GABARAP	21.4357	1.70902	0.403317	4.23741	2.26116e-05	0.000140272
ENSG00000140479.16	PCSK6	482.091	1.70842	0.305838	5.58602	2.32336e-08	2.48758e-07
ENSG00000139874.5	SSTR1	70.9113	1.70655	0.436663	3.90816	9.30033e-05	0.000502192
ENSG00000277232.2	GTSE1-AS1	56.5772	1.70644	0.351132	4.85984	1.17479e-06	9.39525e-06
ENSG00000254248.1	RP11-320N21.2	21.5406	1.70532	0.619904	2.75094	0.00594252	0.0197585
ENSG00000236824.2	BCYRN1	666.174	1.70451	0.245295	6.94882	3.68354e-12	6.38644e-11
ENSG00000166225.8	FRS2	1592.49	1.70266	0.160956	10.5784	3.7531e-26	2.34253e-24
ENSG00000275888.1	RP13-516M14.10	65.7535	1.70248	0.296339	5.74505	9.18957e-09	1.04893e-07
ENSG00000144331.18	ZNF385B	346.835	1.70219	0.683999	2.48859	0.0128249	0.0381098
ENSG00000233613.5	DCUN1D2-AS	30.0806	1.70209	0.459212	3.70655	0.000210099	0.00104433
ENSG00000254397.1	CTD-2371O3.2	21.1335	1.70094	0.393817	4.3191	1.56665e-05	0.000100761
ENSG00000259248.5	USP3-AS1	44.1235	1.70026	0.481882	3.52838	0.000418116	0.00191666
ENSG00000260101.1	RP11-568N6.1	44.334	1.69747	0.3195	5.31288	1.07906e-07	1.03653e-06
ENSG00000198835.3	GJC2	58.7708	1.6954	0.411451	4.12053	3.78001e-05	0.000223152
ENSG00000224699.8	LAMTOR5-AS1	187.732	1.6913	0.179253	9.43527	3.89997e-21	1.6179e-19
ENSG00000106113.18	CRHR2	38.3154	1.69079	0.566084	2.98681	0.00281905	0.0103613
ENSG00000236364.3	RP11-525G13.2	49.9797	1.68677	0.359073	4.69758	2.63261e-06	1.9781e-05
ENSG00000182492.15	BGN	46.0056	1.68351	0.693614	2.42716	0.0152175	0.0441308
ENSG00000279541.1	CTC-444N24.7	354.412	1.68341	0.268262	6.27526	3.49044e-10	4.87827e-09
ENSG00000171617.13	ENC1	3099.91	1.6819	0.144906	11.6068	3.80577e-31	3.51912e-29
ENSG00000235522.6	AC009505.2	23.0397	1.6815	0.432315	3.88953	0.000100438	0.000537476
ENSG00000111816.7	FRK	528.067	1.67922	0.344312	4.87702	1.07698e-06	8.67729e-06
ENSG00000268218.1	AC137932.4	132.389	1.67857	0.253793	6.61394	3.74213e-11	5.82927e-10
ENSG00000278999.1	AC008985.1	22.448	1.67387	0.672238	2.49	0.0127744	0.037972
ENSG00000044115.20	CTNNA1	5062.32	1.67313	0.432563	3.86795	0.000109756	0.000582312
ENSG00000259659.1	RP11-151N17.1	47.3562	1.67282	0.325188	5.14417	2.6871e-07	2.39675e-06
ENSG00000189221.9	MAOA	1468.85	1.6727	0.518401	3.22665	0.00125249	0.00508081
ENSG00000226803.7	RP11-203B9.4	136.665	1.67211	0.318672	5.24713	1.5449e-07	1.44361e-06
ENSG00000241935.8	HOGA1	40.9014	1.67159	0.627528	2.66377	0.00772709	0.024785
ENSG00000213453.3	FTH1P3	36.0957	1.67104	0.460933	3.62534	0.000288583	0.0013788
ENSG00000171189.17	GRIK1	47.7571	1.67046	0.552531	3.02329	0.00250045	0.00934156
ENSG00000277496.1	RP11-93B14.9	729.363	1.66738	0.339594	4.90991	9.11172e-07	7.4342e-06
ENSG00000200997.1	RNU1-85P	29.9739	1.66734	0.697385	2.39084	0.0168099	0.0479339
ENSG00000265962.1	GACAT2	78.0541	1.66651	0.398113	4.18602	2.83894e-05	0.000172338
ENSG00000168679.17	SLC16A4	83.9679	1.66634	0.330395	5.04347	4.5716e-07	3.92466e-06
ENSG00000232587.1	EEF1A1P3	28.8837	1.66564	0.55972	2.97584	0.00292186	0.0106834
ENSG00000128590.4	DNAJB9	652.041	1.65969	0.222097	7.4728	7.8504e-14	1.66226e-12
ENSG00000224975.1	INE1	125.958	1.65936	0.324644	5.11131	3.19932e-07	2.80712e-06
ENSG00000231073.1	RP11-316M1.3	45.4385	1.65798	0.373526	4.43872	9.04965e-06	6.13201e-05
ENSG00000257474.5	RP11-359M6.1	20.2965	1.65597	0.591255	2.80077	0.00509806	0.0173037
ENSG00000261474.1	RP11-452L6.1	108.837	1.65566	0.313922	5.2741	1.33407e-07	1.25989e-06
ENSG00000124217.4	MOCS3	867.326	1.65543	0.147581	11.2171	3.36171e-29	2.6228e-27
ENSG00000254907.1	RP11-484D2.2	25.6146	1.65441	0.434855	3.80452	0.000142081	0.000733728
ENSG00000267141.1	CTB-31O20.8	33.7514	1.65428	0.340608	4.85685	1.19268e-06	9.53e-06
ENSG00000279632.1	RP11-286N22.6	64.4653	1.65335	0.308034	5.36743	7.98648e-08	7.86139e-07
ENSG00000283197.1	RP11-629O1.4	45.9497	1.6497	0.543267	3.03663	0.0023924	0.00899789
ENSG00000266680.1	RP5-1148A21.3	27.942	1.64951	0.569526	2.89628	0.00377617	0.0133074
ENSG00000133134.11	BEX2	210.178	1.64777	0.383173	4.30032	1.70554e-05	0.00010845
ENSG00000019549.8	SNAI2	446.88	1.64734	0.213657	7.7102	1.25622e-14	2.88699e-13
ENSG00000280326.1	RP11-642A1.1	41.5166	1.64727	0.401573	4.10205	4.09503e-05	0.000239332
ENSG00000110876.9	SELPLG	20.2302	1.64595	0.407793	4.03624	5.43142e-05	0.000309595
ENSG00000229951.5	FLJ31356	25.4074	1.6448	0.363977	4.51897	6.21399e-06	4.33574e-05
ENSG00000189292.15	FAM150B	25.7827	1.64181	0.448125	3.66374	0.000248557	0.00121074
ENSG00000135362.13	PRR5L	31.6955	1.64118	0.413466	3.96933	7.20762e-05	0.000398356
ENSG00000273151.1	RP11-449P15.2	368.028	1.63706	0.31451	5.20512	1.93872e-07	1.77714e-06
ENSG00000243819.4	RN7SL832P	51.4074	1.63638	0.246755	6.63161	3.32038e-11	5.19588e-10
ENSG00000185022.11	MAFF	1038.94	1.63631	0.274166	5.96831	2.3972e-09	2.97355e-08
ENSG00000138166.5	DUSP5	6666.04	1.63254	0.336316	4.85419	1.20881e-06	9.65047e-06
ENSG00000171385.9	KCND3	69.6169	1.63153	0.437529	3.72896	0.000192273	0.000964808
ENSG00000158813.17	EDA	507.232	1.62935	0.622703	2.61658	0.00888157	0.0278919
ENSG00000235651.1	AC064850.4	29.0118	1.62825	0.47333	3.43998	0.000581754	0.0025744
ENSG00000243678.11	NME2	135.341	1.62824	0.207555	7.84483	4.33552e-15	1.0417e-13
ENSG00000257815.5	LINC01481	39.1033	1.62761	0.330954	4.91795	8.74536e-07	7.15868e-06
ENSG00000264895.1	RP11-421E14.2	73.7969	1.62753	0.392077	4.15105	3.30958e-05	0.000198019
ENSG00000227376.1	FTH1P16	27.3409	1.6262	0.399357	4.07205	4.66019e-05	0.000269211
ENSG00000237200.1	ZBTB40-IT1	22.682	1.62556	0.452044	3.59602	0.000323121	0.00152577
ENSG00000273312.2	RP11-425A6.5	31.3866	1.62528	0.418163	3.8867	0.000101614	0.000542398
ENSG00000197714.8	ZNF460	3119.86	1.62416	0.177165	9.16747	4.84237e-20	1.82422e-18
ENSG00000227417.3	RP11-397P13.6	34.8333	1.62312	0.471715	3.44089	0.000579813	0.00256705
ENSG00000083817.8	ZNF416	557.297	1.62294	0.140553	11.5469	7.65627e-31	6.93941e-29
ENSG00000233264.2	AC006042.8	69.6975	1.62288	0.456759	3.55304	0.000380804	0.00176477
ENSG00000111913.16	FAM65B	129.004	1.62247	0.608199	2.66767	0.00763799	0.0245422
ENSG00000265185.5	SNORD3B-1	887.4	1.62054	0.318021	5.09569	3.47477e-07	3.03137e-06
ENSG00000261188.1	CTA-445C9.14	236.978	1.62027	0.197849	8.18946	2.62411e-16	7.0377e-15
ENSG00000108984.13	MAP2K6	384.071	1.61951	0.237998	6.8047	1.0126e-11	1.6803e-10
ENSG00000253159.2	PCDHGA12	29.6148	1.61943	0.509257	3.17998	0.00147284	0.00587488
ENSG00000232615.4	CTD-2012J19.1	20.4762	1.61781	0.388473	4.16455	3.1197e-05	0.000187804
ENSG00000146411.5	SLC2A12	110.426	1.61667	0.35191	4.59399	4.34858e-06	3.13123e-05
ENSG00000259883.1	EHD4-AS1	31.8972	1.6163	0.392762	4.11522	3.86816e-05	0.000227622
ENSG00000189144.13	ZNF573	118.912	1.61311	0.464674	3.47148	0.000517599	0.00232041
ENSG00000180611.6	MB21D2	1379.58	1.61295	0.198296	8.13405	4.15193e-16	1.09429e-14
ENSG00000234832.1	RP3-322G13.7	22.905	1.60798	0.360365	4.4621	8.11604e-06	5.54179e-05
ENSG00000134709.10	HOOK1	852.31	1.60678	0.389749	4.1226	3.74628e-05	0.000221447
ENSG00000163734.4	CXCL3	136.234	1.60571	0.242082	6.63292	3.29107e-11	5.15295e-10
ENSG00000248643.5	RBM14-RBM4	51.2332	1.60471	0.319483	5.02283	5.09155e-07	4.32506e-06
ENSG00000199377.1	RNU5F-1	34.0708	1.6028	0.486119	3.29714	0.000976731	0.0040859
ENSG00000259877.2	RP11-46C24.7	268.464	1.60268	0.205772	7.78863	6.77377e-15	1.59407e-13
ENSG00000259924.1	RP11-16E23.4	25.5145	1.60193	0.481562	3.32653	0.000879333	0.00372557
ENSG00000144655.14	CSRNP1	1022.41	1.60148	0.265084	6.0414	1.52782e-09	1.94342e-08
ENSG00000276317.1	RP11-93B14.10	340.488	1.60065	0.365795	4.37581	1.20983e-05	7.97541e-05
ENSG00000246731.2	MGC16275	83.7376	1.60059	0.20283	7.89125	2.99163e-15	7.30953e-14
ENSG00000279948.1	CTD-2233K9.1	69.3275	1.5991	0.378798	4.22151	2.42672e-05	0.000149596
ENSG00000246477.3	AF131216.6	46.9609	1.59893	0.340443	4.69664	2.64481e-06	1.98617e-05
ENSG00000224959.1	AC017002.2	42.339	1.59523	0.426409	3.74109	0.000183227	0.000924654
ENSG00000266835.5	GAPLINC	52.5376	1.59329	0.376676	4.22986	2.33834e-05	0.000144668
ENSG00000180257.13	ZNF816	571.012	1.59184	0.131025	12.1491	5.79777e-34	6.89283e-32
ENSG00000273355.1	RP11-672L10.6	26.2921	1.59119	0.39357	4.04297	5.27776e-05	0.000301337
ENSG00000226800.5	CACTIN-AS1	32.5286	1.58963	0.402361	3.95077	7.7901e-05	0.000427623
ENSG00000251229.1	RP11-503N18.5	49.6495	1.58963	0.416332	3.81818	0.000134442	0.000698088
ENSG00000142959.4	BEST4	21.1775	1.58862	0.529318	3.00126	0.00268862	0.00994177
ENSG00000269243.1	CTD-2231E14.8	62.4816	1.586	0.3584	4.42522	9.63457e-06	6.50109e-05
ENSG00000179562.2	GCC1	1735.64	1.58329	0.160108	9.88889	4.65154e-23	2.24509e-21
ENSG00000264229.1	RNU4ATAC	61.2148	1.58286	0.330826	4.78458	1.71349e-06	1.33459e-05
ENSG00000274799.1	Metazoa_SRP	22.9825	1.58123	0.479148	3.30007	0.000966591	0.00405151
ENSG00000272990.1	RP11-305K5.1	26.8734	1.58075	0.411825	3.8384	0.000123841	0.000649177
ENSG00000227782.2	CTC-529I10.2	25.9104	1.58052	0.590824	2.67511	0.00747039	0.0240599
ENSG00000152684.10	PELO	1628.96	1.58048	0.202725	7.79616	6.38207e-15	1.50576e-13
ENSG00000257315.1	ZBED6	1691.55	1.57857	0.127986	12.334	5.94567e-35	7.70216e-33
ENSG00000180425.10	C11orf71	282.096	1.57753	0.208106	7.58039	3.44516e-14	7.58129e-13
ENSG00000238199.1	UBE2V2P3	21.756	1.57635	0.431742	3.65115	0.000261072	0.00126229
ENSG00000279155.1	LL0XNC01-36H8.1	37.0994	1.57547	0.329689	4.77865	1.76479e-06	1.36988e-05
ENSG00000261659.2	LA16c-313D11.12	128.482	1.57521	0.23656	6.65883	2.76008e-11	4.35883e-10
ENSG00000278834.1	RP11-458J1.1	63.7277	1.57489	0.287238	5.48288	4.18456e-08	4.31707e-07
ENSG00000259943.1	RP1-39G22.7	281.337	1.57455	0.174534	9.02145	1.85619e-19	6.64622e-18
ENSG00000165312.6	OTUD1	159.743	1.57441	0.268402	5.86586	4.46807e-09	5.3537e-08
ENSG00000119138.4	KLF9	612.164	1.57285	0.41872	3.75632	0.000172429	0.000876214
ENSG00000236375.3	POU5F1P5	32.5809	1.57252	0.470443	3.34264	0.000829863	0.00353506
ENSG00000267504.1	RP11-845C23.2	24.9652	1.57206	0.399251	3.93751	8.23309e-05	0.000449603
ENSG00000279159.1	RP3-394A18.1	430.171	1.57166	0.315842	4.97608	6.48855e-07	5.42781e-06
ENSG00000106624.9	AEBP1	275.875	1.57067	0.331224	4.74203	2.1159e-06	1.6175e-05
ENSG00000105732.12	ZNF574	1080.24	1.56859	0.15678	10.005	1.44839e-23	7.28521e-22
ENSG00000223764.2	RP11-54O7.3	310.77	1.56836	0.454842	3.44815	0.000564444	0.0025079
ENSG00000232645.5	LINC01431	25.1344	1.56613	0.337668	4.63806	3.51697e-06	2.58184e-05
ENSG00000146587.17	RBAK	2291.48	1.56585	0.155931	10.0419	9.97217e-24	5.09992e-22
ENSG00000279692.1	RP11-1055B8.1	120.235	1.56558	0.258594	6.0542	1.41117e-09	1.80508e-08
ENSG00000229619.3	MBNL1-AS1	171.356	1.56313	0.312094	5.00852	5.48497e-07	4.63917e-06
ENSG00000280153.1	RP11-876N24.3	52.4754	1.56301	0.311171	5.02299	5.08724e-07	4.32273e-06
ENSG00000222460.1	RN7SKP271	27.234	1.5623	0.445453	3.50721	0.000452829	0.00205861
ENSG00000260898.5	ADPGK-AS1	27.3503	1.56062	0.43343	3.60062	0.000317458	0.00150057
ENSG00000254756.1	RP11-867G23.12	21.4599	1.55949	0.445839	3.49788	0.000468979	0.0021264
ENSG00000270903.1	HNRNPA3P9	71.7226	1.55862	0.319439	4.87924	1.06496e-06	8.59197e-06
ENSG00000175213.2	ZNF408	766.622	1.55569	0.178723	8.70444	3.1914e-18	1.0287e-16
ENSG00000162702.7	ZNF281	2804.28	1.55417	0.170539	9.1133	7.99151e-20	2.94592e-18
ENSG00000182810.6	DDX28	623.394	1.55277	0.177688	8.73876	2.35686e-18	7.70552e-17
ENSG00000184226.14	PCDH9	1037.63	1.55218	0.294519	5.27022	1.36261e-07	1.28508e-06
ENSG00000267666.2	AC004156.3	37.4499	1.55135	0.325497	4.76608	1.87847e-06	1.45156e-05
ENSG00000141965.4	FEM1A	397.796	1.55088	0.257181	6.0303	1.63659e-09	2.07218e-08
ENSG00000246777.1	RP11-61A14.4	20.316	1.54785	0.514139	3.01057	0.00260757	0.00967725
ENSG00000134716.9	CYP2J2	183.305	1.54666	0.553676	2.79343	0.00521517	0.0176254
ENSG00000267296.2	CEBPA-AS1	144.361	1.54643	0.336534	4.59517	4.32392e-06	3.11511e-05
ENSG00000227200.1	RP11-121A14.3	23.19	1.5463	0.400062	3.86515	0.000111019	0.000588138
ENSG00000250848.1	CTD-2083E4.5	98.0553	1.54502	0.296194	5.21626	1.82572e-07	1.68198e-06
ENSG00000251867.3	RP11-48B3.5	20.711	1.54223	0.410101	3.7606	0.000169507	0.000862865
ENSG00000155657.25	TTN	184.178	1.54172	0.413955	3.72436	0.000195813	0.000980421
ENSG00000231125.2	AF129075.5	41.6046	1.54085	0.291574	5.28459	1.25987e-07	1.19478e-06
ENSG00000253873.5	PCDHGA11	36.1066	1.5395	0.399641	3.8522	0.000117061	0.000617644
ENSG00000197050.10	ZNF420	358.875	1.53921	0.157655	9.76313	1.62077e-22	7.53152e-21
ENSG00000166526.16	ZNF3	2366.5	1.53816	0.124817	12.3233	6.7856e-35	8.66757e-33
ENSG00000247400.3	DNAJC3-AS1	132.592	1.53765	0.227453	6.7603	1.37705e-11	2.25644e-10
ENSG00000241112.1	RPL29P14	60.9674	1.53546	0.355867	4.3147	1.59816e-05	0.000102428
ENSG00000115474.6	KCNJ13	26.1625	1.5308	0.519889	2.94447	0.00323505	0.0116483
ENSG00000124091.9	GCNT7	76.4379	1.5295	0.317507	4.81722	1.45569e-06	1.14615e-05
ENSG00000140563.14	MCTP2	383.681	1.52934	0.495508	3.0864	0.00202595	0.00777185
ENSG00000268366.1	CTC-492K19.4	32.8435	1.52623	0.445127	3.42874	0.000606381	0.0026709
ENSG00000160908.14	ZNF394	1016.17	1.52621	0.156361	9.76081	1.65824e-22	7.67963e-21
ENSG00000231663.1	RP5-827C21.4	50.6793	1.525	0.329959	4.62178	3.80466e-06	2.7767e-05
ENSG00000231521.1	RP11-244N9.4	34.2069	1.52481	0.416942	3.65712	0.000255066	0.00123739
ENSG00000169951.9	ZNF764	573.835	1.5246	0.16633	9.16614	4.90252e-20	1.84183e-18
ENSG00000062582.13	MRPS24	37.3563	1.52377	0.508283	2.99787	0.00271872	0.0100328
ENSG00000183044.11	ABAT	451.408	1.52305	0.441429	3.45028	0.000560007	0.0024902
ENSG00000273619.1	RP5-908M14.9	209.382	1.52237	0.176563	8.62224	6.56595e-18	2.06553e-16
ENSG00000180667.10	YOD1	2465.76	1.52148	0.250563	6.07225	1.26129e-09	1.6316e-08
ENSG00000059769.19	DNAJC25	376.622	1.51911	0.153654	9.8865	4.76384e-23	2.29525e-21
ENSG00000150540.13	HNMT	80.3649	1.51631	0.437287	3.46754	0.000525253	0.00235012
ENSG00000184281.14	TSSC4	2287.21	1.51476	0.17781	8.51898	1.6097e-17	4.91736e-16
ENSG00000248027.1	CTD-2383M3.1	23.8408	1.51066	0.350354	4.31183	1.6191e-05	0.000103746
ENSG00000155066.15	PROM2	1288.43	1.51029	0.27329	5.52634	3.26984e-08	3.43111e-07
ENSG00000262655.3	SPON1	54.4239	1.50965	0.33092	4.56198	5.06732e-06	3.59968e-05
ENSG00000114019.14	AMOTL2	2184.43	1.50766	0.228823	6.58875	4.43536e-11	6.84316e-10
ENSG00000202111.1	VTRNA1-2	22.5786	1.50667	0.522199	2.88524	0.00391115	0.013725
ENSG00000267871.5	CTC-444N24.6	46.9165	1.50665	0.362348	4.15802	3.21022e-05	0.000192704
ENSG00000267394.1	CTB-175E5.7	46.7294	1.50598	0.257614	5.84586	5.03971e-09	5.99677e-08
ENSG00000200792.1	SNORA80A	51.5273	1.50432	0.268299	5.60688	2.06003e-08	2.22472e-07
ENSG00000270170.1	NCBP2-AS2	965.762	1.50155	0.178931	8.3918	4.78754e-17	1.39428e-15
ENSG00000206838.1	SNORA5A	48.4212	1.50074	0.274421	5.46875	4.53208e-08	4.63555e-07
ENSG00000160201.11	U2AF1	203.213	1.49463	0.281389	5.31163	1.08647e-07	1.04255e-06
ENSG00000274270.1	RP11-34F20.7	38.0129	1.49453	0.397703	3.75792	0.000171331	0.000870862
ENSG00000272931.1	RP5-943J3.2	22.052	1.49393	0.554451	2.69442	0.00705108	0.0228947
ENSG00000236581.8	STARD13-AS	114.85	1.49375	0.413988	3.6082	0.000308326	0.0014627
ENSG00000174276.6	ZNHIT2	701.62	1.4928	0.208915	7.14552	8.96582e-13	1.69345e-11
ENSG00000154734.14	ADAMTS1	7789.56	1.49268	0.551307	2.70753	0.00677863	0.02217
ENSG00000247092.6	SNHG10	406.692	1.48946	0.162122	9.1873	4.02812e-20	1.52796e-18
ENSG00000234369.1	TATDN1P1	39.9523	1.48688	0.593667	2.50456	0.0122603	0.0366821
ENSG00000225695.1	HNRNPA1P35	20.2355	1.48437	0.584907	2.53779	0.0111554	0.0339193
ENSG00000273675.1	RP11-406H23.5	20.0312	1.48301	0.600795	2.46841	0.0135715	0.0400036
ENSG00000149289.10	ZC3H12C	1861.52	1.48298	0.163774	9.05504	1.36515e-19	4.93954e-18
ENSG00000177082.12	WDR73	382.403	1.48276	0.178617	8.30133	1.02949e-16	2.89089e-15
ENSG00000229097.1	CALM2P2	131.042	1.47858	0.34248	4.31727	1.57968e-05	0.000101432
ENSG00000163376.11	KBTBD8	116.301	1.47674	0.271794	5.43333	5.53135e-08	5.57868e-07
ENSG00000164776.9	PHKG1	159.083	1.47669	0.269508	5.47921	4.27233e-08	4.39771e-07
ENSG00000279738.1	RP5-1014D13.2	374.891	1.475	0.244577	6.03083	1.63115e-09	2.06625e-08
ENSG00000239264.8	TXNDC5	97.8844	1.47486	0.248402	5.93742	2.89547e-09	3.54834e-08
ENSG00000179041.3	RRS1	1802.69	1.47245	0.194869	7.55613	4.15233e-14	9.03609e-13
ENSG00000100068.11	LRP5L	393.155	1.47199	0.228484	6.44242	1.17581e-10	1.74171e-09
ENSG00000257954.1	RP11-161H23.10	25.9279	1.47147	0.538107	2.73452	0.00624708	0.0206603
ENSG00000227372.11	TP73-AS1	2172.3	1.46999	0.0984074	14.9378	1.87181e-50	8.0321e-48
ENSG00000254263.1	RP11-473O4.4	28.4435	1.46973	0.471713	3.11573	0.00183493	0.00712264
ENSG00000261270.1	RP11-325K4.3	24.1558	1.469	0.453889	3.23647	0.00121017	0.0049332
ENSG00000279901.1	CTD-2270P14.2	40.9259	1.46714	0.414099	3.54297	0.000395653	0.00182527
ENSG00000227107.1	AC096574.5	31.1938	1.46665	0.538321	2.72449	0.00644018	0.0212075
ENSG00000175274.18	TP53I11	1168.49	1.46617	0.359053	4.08342	4.43771e-05	0.000257659
ENSG00000153234.13	NR4A2	339.706	1.46518	0.273105	5.36488	8.10045e-08	7.96216e-07
ENSG00000152454.3	ZNF256	653.223	1.46517	0.135759	10.7925	3.73666e-27	2.50905e-25
ENSG00000259321.1	RP11-468E2.5	31.617	1.46513	0.384618	3.8093	0.000139361	0.000720628
ENSG00000217275.2	RP1-34B20.4	22.9046	1.46268	0.376553	3.88439	0.000102586	0.000547051
ENSG00000251611.1	RP11-610P16.1	39.5989	1.46265	0.347505	4.20901	2.56496e-05	0.000157341
ENSG00000275956.1	RP5-966M1.7	28.5828	1.46244	0.461988	3.16554	0.00154797	0.00613803
ENSG00000178229.7	ZNF543	884.522	1.46168	0.124716	11.7201	1.00597e-31	9.7278e-30
ENSG00000168826.15	ZBTB49	254.456	1.46108	0.233626	6.25391	4.00307e-10	5.55515e-09
ENSG00000165572.7	KBTBD6	1295.02	1.46044	0.141856	10.2952	7.40301e-25	4.11556e-23
ENSG00000258359.1	PCNPP1	21.6943	1.45878	0.390748	3.73331	0.000188979	0.000950004
ENSG00000152443.12	ZNF776	1910.1	1.4572	0.184653	7.89152	2.98516e-15	7.30022e-14
ENSG00000233560.2	KRT8P39	41.9765	1.45596	0.391336	3.72047	0.00019885	0.000993995
ENSG00000274712.1	RP11-147L13.15	123.394	1.4542	0.178789	8.13364	4.1659e-16	1.09691e-14
ENSG00000185551.13	NR2F2	2906.45	1.45407	0.102688	14.1601	1.6185e-45	4.77946e-43
ENSG00000255112.2	CHMP1B	1445.22	1.45194	0.200572	7.23902	4.51943e-13	8.85918e-12
ENSG00000273015.2	RP11-352M15.2	604.38	1.45181	0.141661	10.2484	1.20294e-24	6.58092e-23
ENSG00000258738.1	RP11-73E17.2	25.3466	1.45073	0.387911	3.73984	0.000184136	0.000928556
ENSG00000240132.1	ETF1P2	41.649	1.45011	0.432163	3.35547	0.00079231	0.00339457
ENSG00000157734.13	SNX22	344.175	1.44929	0.200694	7.2214	5.14544e-13	1.00148e-11
ENSG00000262074.6	SNORD3B-2	430.346	1.44883	0.329501	4.39704	1.09736e-05	7.30592e-05
ENSG00000213062.4	RP1-206D15.6	35.2484	1.4475	0.383758	3.77191	0.000162003	0.000827277
ENSG00000250033.5	SLC7A11-AS1	52.4772	1.44612	0.398392	3.6299	0.00028353	0.00135702
ENSG00000281903.2	AF127936.7	59.7164	1.44532	0.450467	3.20848	0.00133437	0.00537169
ENSG00000155816.19	FMN2	818.564	1.44461	0.231345	6.24439	4.2545e-10	5.88029e-09
ENSG00000279048.1	RP11-511H23.2	53.0773	1.44452	0.301335	4.79373	1.63705e-06	1.27795e-05
ENSG00000232956.8	SNHG15	1300.7	1.44444	0.159274	9.06889	1.20231e-19	4.37339e-18
ENSG00000117036.11	ETV3	2424.7	1.44407	0.112283	12.861	7.45835e-38	1.22044e-35
ENSG00000160959.7	LRRC14	2034	1.44352	0.116578	12.3825	3.25056e-35	4.23082e-33
ENSG00000228809.2	RP4-705D16.3	20.4771	1.44242	0.468011	3.08202	0.002056	0.00787613
ENSG00000123700.4	KCNJ2	80.0477	1.4412	0.342307	4.21027	2.55064e-05	0.000156638
ENSG00000253846.2	PCDHGA10	92.1744	1.44095	0.295871	4.8702	1.11488e-06	8.95485e-06
ENSG00000197124.11	ZNF682	140.285	1.43969	0.458104	3.14271	0.00167393	0.00657765
ENSG00000174136.11	RGMB	873.764	1.43869	0.101391	14.1896	1.06316e-45	3.17365e-43
ENSG00000235927.4	NEXN-AS1	44.6304	1.43707	0.268707	5.34809	8.88865e-08	8.66557e-07
ENSG00000126878.12	AIF1L	1386.78	1.43651	0.460704	3.11807	0.00182037	0.00707413
ENSG00000268439.5	RP3-461F17.3	20.8336	1.43568	0.489153	2.93503	0.00333517	0.0119637
ENSG00000120149.8	MSX2	125.486	1.43506	0.31181	4.60236	4.17734e-06	3.01742e-05
ENSG00000162552.14	WNT4	158.056	1.43462	0.360439	3.98021	6.88557e-05	0.000383101
ENSG00000229692.3	SOS1-IT1	62.0431	1.43461	0.308618	4.64849	3.34381e-06	2.4613e-05
ENSG00000226756.1	AC007365.3	44.0013	1.4334	0.373518	3.83758	0.000124253	0.00065084
ENSG00000280187.1	CTC-351M12.1	252.1	1.43274	0.237516	6.03218	1.61763e-09	2.05102e-08
ENSG00000261889.1	RP11-473M20.16	61.0976	1.43243	0.345682	4.14378	3.41625e-05	0.000203471
ENSG00000244691.1	RPL10AP1	23.6917	1.43126	0.523698	2.73299	0.00627631	0.020742
ENSG00000187398.11	LUZP2	1900.55	1.43118	0.278004	5.14804	2.63221e-07	2.35237e-06
ENSG00000143367.15	TUFT1	1549.4	1.43017	0.200997	7.11537	1.11611e-12	2.07809e-11
ENSG00000198783.5	ZNF830	793.888	1.42628	0.196824	7.24649	4.27708e-13	8.41415e-12
ENSG00000201558.1	RNVU1-6	86.0743	1.42459	0.410526	3.47016	0.000520142	0.00233067
ENSG00000165795.22	NDRG2	553.461	1.423	0.313837	4.53422	5.7817e-06	4.06406e-05
ENSG00000253955.1	CTB-33O18.3	44.7004	1.4228	0.467247	3.04507	0.00232623	0.00877906
ENSG00000166484.19	MAPK7	1237.71	1.42139	0.210338	6.75764	1.40256e-11	2.29277e-10
ENSG00000270504.1	RP11-420L9.5	102.607	1.42127	0.288062	4.93391	8.06007e-07	6.64327e-06
ENSG00000223356.1	RP11-66D17.5	20.4991	1.42085	0.522977	2.71684	0.00659075	0.0216251
ENSG00000207445.1	SNORD15B	107.086	1.42025	0.237857	5.97104	2.35744e-09	2.92819e-08
ENSG00000201512.1	SNORA71C	197.871	1.41959	0.226488	6.26783	3.66104e-10	5.10371e-09
ENSG00000260005.6	AC027601.1	104.354	1.41625	0.284392	4.97991	6.36136e-07	5.32628e-06
ENSG00000154556.17	SORBS2	145.551	1.41509	0.415824	3.40311	0.000666241	0.00290475
ENSG00000229780.1	UBE2Q1-AS1	27.5422	1.41376	0.376133	3.75866	0.000170823	0.0008686
ENSG00000251226.1	RP11-469N6.1	53.5263	1.41371	0.369524	3.82576	0.000130371	0.000678875
ENSG00000260464.1	RP4-561L24.3	63.5784	1.41172	0.278429	5.07029	3.97202e-07	3.43138e-06
ENSG00000226471.6	CTA-292E10.6	66.0576	1.40997	0.296643	4.7531	2.0032e-06	1.53928e-05
ENSG00000277959.1	RP11-45A17.2	80.834	1.40958	0.543225	2.59485	0.00946328	0.0294566
ENSG00000140832.9	MARVELD3	169.645	1.40924	0.54818	2.57076	0.0101476	0.0312635
ENSG00000126759.12	CFP	32.3533	1.40868	0.313346	4.49561	6.93704e-06	4.79517e-05
ENSG00000198718.12	FAM179B	1333.45	1.40803	0.125018	11.2626	2.00848e-29	1.58959e-27
ENSG00000196449.3	YRDC	1127.49	1.40776	0.185789	7.57718	3.53134e-14	7.7585e-13
ENSG00000140057.8	AK7	38.7554	1.40719	0.503619	2.79416	0.00520344	0.0175879
ENSG00000198642.6	KLHL9	2163.12	1.40614	0.130714	10.7574	5.47e-27	3.62857e-25
ENSG00000272447.1	RP11-182L21.6	165.034	1.4058	0.193733	7.25637	3.97621e-13	7.86168e-12
ENSG00000183423.11	LRIT3	21.2142	1.40554	0.539313	2.60617	0.00915615	0.0286428
ENSG00000253200.1	RP11-582J16.5	48.1803	1.40251	0.288157	4.86717	1.13206e-06	9.0768e-06
ENSG00000200354.1	SNORA71D	80.8297	1.40218	0.274951	5.09973	3.4013e-07	2.97389e-06
ENSG00000175073.7	VCPIP1	2608.44	1.4021	0.141573	9.90369	4.012e-23	1.95357e-21
ENSG00000262265.1	RP5-867C24.4	29.0055	1.40194	0.463721	3.02323	0.00250092	0.00934205
ENSG00000130066.16	SAT1	2203.09	1.40128	0.193214	7.25247	4.09239e-13	8.07887e-12
ENSG00000212195.2	U3	211.621	1.40093	0.268576	5.21613	1.82698e-07	1.68258e-06
ENSG00000092607.13	TBX15	33.3175	1.39936	0.526409	2.65832	0.00785322	0.0251221
ENSG00000140807.6	NKD1	217.311	1.39881	0.51238	2.73003	0.00633283	0.0209087
ENSG00000265907.1	RP11-737O24.2	20.115	1.39618	0.472927	2.95221	0.00315503	0.0114039
ENSG00000268205.1	CTC-444N24.11	1952.21	1.39508	0.164286	8.49177	2.03511e-17	6.1216e-16
ENSG00000230188.1	RP11-405L18.4	20.0084	1.39474	0.399693	3.48952	0.000483892	0.00218679
ENSG00000254122.2	PCDHGB7	46.7699	1.39444	0.397942	3.50414	0.000458079	0.00208006
ENSG00000272620.1	AFAP1-AS1	249.865	1.39055	0.34095	4.07844	4.53389e-05	0.000262688
ENSG00000204524.6	ZNF805	859.935	1.39045	0.154212	9.01647	1.94242e-19	6.90099e-18
ENSG00000174109.4	C16orf91	732.773	1.3896	0.211817	6.56037	5.36758e-11	8.20767e-10
ENSG00000179909.15	ZNF154	182.476	1.38958	0.335554	4.14115	3.45571e-05	0.000205599
ENSG00000239569.3	KMT2E-AS1	238.957	1.38875	0.286351	4.84983	1.23566e-06	9.85331e-06
ENSG00000198521.11	ZNF43	315.276	1.38797	0.341209	4.06779	4.74614e-05	0.00027383
ENSG00000206828.1	U1	51.1363	1.38734	0.429917	3.227	0.00125098	0.00507543
ENSG00000241120.1	HMGN1P8	23.3936	1.38631	0.567321	2.4436	0.0145413	0.0424162
ENSG00000102804.14	TSC22D1	4906.22	1.38522	0.127342	10.8779	1.469e-27	1.0111e-25
ENSG00000201772.1	SNORA5C	116.184	1.38491	0.211485	6.54852	5.81088e-11	8.87071e-10
ENSG00000158050.4	DUSP2	525.578	1.38458	0.348194	3.97648	6.99438e-05	0.000387976
ENSG00000143751.9	SDE2	2503.84	1.38395	0.180834	7.65315	1.96118e-14	4.41474e-13
ENSG00000105085.10	MED26	481.709	1.38242	0.218881	6.31585	2.68685e-10	3.81339e-09
ENSG00000184635.13	ZNF93	192.79	1.38209	0.509949	2.71025	0.00672316	0.0220096
ENSG00000171174.13	RBKS	87.5672	1.38072	0.210403	6.56227	5.29939e-11	8.12149e-10
ENSG00000249012.2	RP11-731D1.1	27.1356	1.3799	0.578279	2.38622	0.0170226	0.0484649
ENSG00000226148.1	SLC25A39P1	30.6769	1.37786	0.520983	2.64473	0.00817565	0.0259672
ENSG00000201882.1	snoU2-30	62.3363	1.37767	0.284336	4.84523	1.26465e-06	1.0067e-05
ENSG00000187634.11	SAMD11	296.875	1.37761	0.33394	4.12532	3.70213e-05	0.000219167
ENSG00000228369.2	TXNDC12-AS1	21.4897	1.37727	0.578848	2.37933	0.017344	0.0492419
ENSG00000178404.9	CEP295NL	36.2705	1.37634	0.409335	3.36238	0.000772727	0.00331895
ENSG00000083812.11	ZNF324	1068.01	1.37312	0.119099	11.5292	9.39694e-31	8.40613e-29
ENSG00000116717.11	GADD45A	1800.47	1.37267	0.322576	4.25533	2.08745e-05	0.000130736
ENSG00000279977.1	CTD-3222D19.4	42.7195	1.37171	0.443402	3.0936	0.00197743	0.00760376
ENSG00000272821.1	CTA-384D8.36	67.6103	1.36904	0.190644	7.18112	6.91449e-13	1.32514e-11
ENSG00000237499.6	RP11-356I2.4	26.6659	1.36865	0.299975	4.56253	5.05405e-06	3.59304e-05
ENSG00000132522.15	GPS2	41.4099	1.36839	0.2651	5.16177	2.44623e-07	2.19617e-06
ENSG00000231908.1	IDH1-AS1	28.4992	1.36568	0.44553	3.06529	0.00217462	0.00828431
ENSG00000181915.4	ADO	3260.48	1.36527	0.15275	8.9379	3.96649e-19	1.36677e-17
ENSG00000213600.3	XXcos-LUCA16.1	23.4703	1.36385	0.381049	3.5792	0.000344652	0.0016166
ENSG00000231181.1	RP13-15M17.1	20.0033	1.36011	0.438032	3.10506	0.00190243	0.00735141
ENSG00000275538.1	RNVU1-19	162.594	1.35834	0.294064	4.61921	3.85195e-06	2.80674e-05
ENSG00000262248.1	RP11-235E17.5	25.5862	1.35681	0.463144	2.92957	0.0033943	0.012152
ENSG00000206625.1	RNU6-1	20.6997	1.35669	0.501885	2.70319	0.00686778	0.0224056
ENSG00000222047.8	C10orf55	58.9261	1.35521	0.196265	6.90501	5.01984e-12	8.5415e-11
ENSG00000162032.15	SPSB3	25.7793	1.35324	0.409087	3.30796	0.000939795	0.00395489
ENSG00000236018.2	RP4-814D15.1	40.9097	1.35312	0.456637	2.96323	0.00304427	0.0110606
ENSG00000263606.1	RP11-737O24.3	39.4294	1.35051	0.431958	3.12649	0.00176907	0.00690701
ENSG00000265399.1	RP13-270P17.2	35.0406	1.35044	0.294115	4.59154	4.39982e-06	3.16646e-05
ENSG00000163877.9	SNIP1	1453.38	1.35038	0.170117	7.93798	2.05496e-15	5.10265e-14
ENSG00000221241.1	SNORD88A	38.4546	1.35009	0.386996	3.48864	0.000485479	0.0021918
ENSG00000030304.13	MUSK	43.9311	1.34643	0.421091	3.19748	0.00138636	0.00555737
ENSG00000206932.1	RNU6-4P	30.3646	1.34607	0.371655	3.62182	0.000292537	0.00139405
ENSG00000171940.13	ZNF217	5489.51	1.34549	0.107096	12.5635	3.35245e-36	4.64992e-34
ENSG00000260604.2	RP1-140K8.5	170.738	1.34525	0.494043	2.72295	0.00647026	0.0212882
ENSG00000203362.2	RP3-337H4.8	88.9267	1.34424	0.226592	5.93243	2.9848e-09	3.65618e-08
ENSG00000260018.1	RP11-505K9.1	83.1243	1.34378	0.336412	3.99444	6.48476e-05	0.000364046
ENSG00000241547.1	ACTG1P20	51.0797	1.34336	0.257386	5.21923	1.79664e-07	1.65797e-06
ENSG00000268992.1	CDC42EP3P1	23.2698	1.34275	0.544061	2.46802	0.0135862	0.040034
ENSG00000272037.1	KB-431C1.5	32.5742	1.34271	0.429987	3.12268	0.00179215	0.0069862
ENSG00000262202.4	RP11-160E2.6	155.803	1.33582	0.387734	3.44519	0.000570661	0.00253143
ENSG00000257800.1	FNBP1P1	140.97	1.33411	0.287156	4.64593	3.3854e-06	2.49124e-05
ENSG00000161547.15	SRSF2	3982.54	1.33087	0.123641	10.764	5.08892e-27	3.40041e-25
ENSG00000250539.1	KRT8P33	57.1256	1.32962	0.299251	4.44316	8.86486e-06	6.0172e-05
ENSG00000242602.1	CTD-2339M3.1	22.0041	1.32928	0.499931	2.65893	0.00783891	0.0250821
ENSG00000134363.11	FST	9809.21	1.32671	0.310642	4.27087	1.94711e-05	0.000122561
ENSG00000151014.5	NOCT	598.45	1.32561	0.167833	7.8984	2.8251e-15	6.9335e-14
ENSG00000176714.9	CCDC121	148.272	1.32473	0.234227	5.65577	1.55147e-08	1.70774e-07
ENSG00000179761.11	PIPOX	32.135	1.32466	0.394489	3.3579	0.000785361	0.00336743
ENSG00000279086.1	RP11-667F14.1	46.8308	1.32312	0.484944	2.72839	0.00636437	0.0209977
ENSG00000179833.4	SERTAD2	6066.81	1.32252	0.169533	7.80099	6.14231e-15	1.45169e-13
ENSG00000169155.9	ZBTB43	1436.18	1.32246	0.202673	6.52508	6.79665e-11	1.02954e-09
ENSG00000279089.1	RP11-481C4.2	144.742	1.3208	0.238899	5.52867	3.2266e-08	3.3938e-07
ENSG00000101665.8	SMAD7	410.732	1.32069	0.287046	4.60096	4.20543e-06	3.03611e-05
ENSG00000106246.17	PTCD1	191.591	1.32027	0.167608	7.87717	3.34886e-15	8.16057e-14
ENSG00000247853.2	RP5-940J5.6	64.0256	1.32004	0.326825	4.03899	5.36808e-05	0.000306112
ENSG00000275576.1	RP5-836N17.4	26.7126	1.31715	0.428365	3.07483	0.0021062	0.00805047
ENSG00000241217.3	RN7SL809P	45.6895	1.31712	0.382071	3.44732	0.00056618	0.00251399
ENSG00000200169.1	RNU5D-1	43.6734	1.31639	0.341651	3.85303	0.000116663	0.000616018
ENSG00000259775.1	RP11-45P15.4	20.1692	1.31602	0.492736	2.67084	0.00756616	0.0243399
ENSG00000264769.1	RP11-498C9.12	29.7727	1.31511	0.371318	3.54173	0.000397511	0.00183169
ENSG00000124659.6	TBCC	950.801	1.31492	0.170441	7.71483	1.21141e-14	2.78867e-13
ENSG00000185267.9	CDNF	28.35	1.31366	0.431126	3.04705	0.00231103	0.00872889
ENSG00000256073.3	URB1-AS1	274.503	1.31308	0.172569	7.60901	2.76201e-14	6.14195e-13
ENSG00000272211.1	RP11-347P5.1	27.0834	1.31119	0.481809	2.72139	0.00650084	0.0213709
ENSG00000110693.16	SOX6	74.0854	1.30947	0.307829	4.25388	2.10095e-05	0.000131402
ENSG00000174579.3	MSL2	1853.24	1.30903	0.108329	12.0838	1.28619e-33	1.45961e-31
ENSG00000275318.1	RP11-526D8.11	38.1142	1.30872	0.275274	4.75424	1.99194e-06	1.53191e-05
ENSG00000232034.1	AC092168.2	123.898	1.30848	0.394766	3.31458	0.000917814	0.00387188
ENSG00000180336.17	MEIOC	89.2388	1.30848	0.21926	5.96768	2.40653e-09	2.98109e-08
ENSG00000167046.4	RP11-93B14.6	175.63	1.30634	0.374659	3.48674	0.000488953	0.00220531
ENSG00000270021.1	CTC-203F4.2	29.8384	1.30581	0.449594	2.90442	0.00367929	0.0130212
ENSG00000258590.5	NBEAP1	372.62	1.30463	0.516852	2.52417	0.011597	0.0349953
ENSG00000120696.8	KBTBD7	525.731	1.30386	0.174064	7.49072	6.84947e-14	1.45819e-12
ENSG00000235481.2	UBE2R2-AS1	40.874	1.30227	0.426438	3.05384	0.00225935	0.00855961
ENSG00000234937.1	RP11-101O6.2	26.0666	1.30132	0.471293	2.76117	0.0057594	0.0192468
ENSG00000258531.2	BANF1P1	26.7995	1.30117	0.454709	2.86155	0.0042158	0.0146759
ENSG00000120328.6	PCDHB12	51.36	1.3004	0.258685	5.02697	4.98283e-07	4.24453e-06
ENSG00000164442.9	CITED2	2442.04	1.29973	0.332278	3.91158	9.16937e-05	0.000496194
ENSG00000249850.1	KRT18P31	49.3852	1.2996	0.439082	2.95982	0.00307822	0.0111659
ENSG00000209042.1	SNORD12C	42.5049	1.29864	0.262779	4.94194	7.73486e-07	6.38673e-06
ENSG00000230002.2	ALMS1-IT1	50.126	1.296	0.314793	4.11698	3.8387e-05	0.000226013
ENSG00000279700.1	RP13-554M15.2	61.4035	1.29528	0.357857	3.61954	0.000295123	0.0014054
ENSG00000235408.5	SNORA71B	117.083	1.29391	0.248829	5.19998	1.99307e-07	1.82391e-06
ENSG00000170604.4	IRF2BP1	1398.76	1.29289	0.191087	6.76597	1.32416e-11	2.17237e-10
ENSG00000233223.2	AC113189.5	117.674	1.29261	0.285333	4.53018	5.89326e-06	4.1393e-05
ENSG00000275895.5	U2AF1L5	86.6027	1.2907	0.328468	3.92945	8.51389e-05	0.00046383
ENSG00000136197.12	C7orf25	50.4548	1.28798	0.272052	4.7343	2.19816e-06	1.67503e-05
ENSG00000143382.14	ADAMTSL4	171.947	1.28738	0.306974	4.19378	2.74342e-05	0.000166909
ENSG00000281912.1	LINC01144	59.5793	1.28737	0.293669	4.38374	1.16657e-05	7.7273e-05
ENSG00000240373.1	SEC62-AS1	22.6247	1.28395	0.452307	2.83868	0.00453012	0.0156157
ENSG00000116903.7	EXOC8	1319.99	1.28298	0.182934	7.01333	2.32719e-12	4.1555e-11
ENSG00000173545.4	ZNF622	1488.2	1.28201	0.174917	7.32922	2.31502e-13	4.68515e-12
ENSG00000201183.1	RNVU1-3	22.5393	1.28188	0.524564	2.44371	0.014537	0.042408
ENSG00000100906.10	NFKBIA	2927.64	1.28107	0.237979	5.38315	7.31939e-08	7.25676e-07
ENSG00000268812.3	RP1-102K2.8	60.4391	1.28078	0.212644	6.02312	1.71083e-09	2.1595e-08
ENSG00000223572.9	CKMT1A	159.191	1.27943	0.359463	3.55928	0.000371874	0.00172834
ENSG00000144802.11	NFKBIZ	2819.75	1.27888	0.220131	5.80963	6.26099e-09	7.36699e-08
ENSG00000176387.6	HSD11B2	324.551	1.27864	0.390974	3.2704	0.00107397	0.0044466
ENSG00000006194.9	ZNF263	2344.01	1.27831	0.149483	8.55154	1.21461e-17	3.75217e-16
ENSG00000164251.4	F2RL1	3136.01	1.27785	0.237116	5.38915	7.07916e-08	7.03128e-07
ENSG00000269927.1	RP6-91H8.3	279.473	1.27782	0.234176	5.45667	4.85157e-08	4.93659e-07
ENSG00000179362.14	HMGN2P46	92.6758	1.2777	0.45135	2.83083	0.0046427	0.0159516
ENSG00000107815.7	C10orf2	1386.54	1.27751	0.148651	8.59407	8.39384e-18	2.61657e-16
ENSG00000185883.11	ATP6V0C	31.5603	1.27598	0.39094	3.26387	0.00109903	0.00453669
ENSG00000213888.3	LINC01521	226.733	1.27578	0.210319	6.06591	1.31213e-09	1.69019e-08
ENSG00000222724.1	RNU2-63P	55.1814	1.2754	0.50012	2.55018	0.0107666	0.0328867
ENSG00000267417.1	CTC-239J10.1	35.4629	1.27453	0.390216	3.26623	0.00108991	0.00450782
ENSG00000090339.8	ICAM1	513.333	1.27439	0.294845	4.32225	1.54446e-05	9.95666e-05
ENSG00000236296.7	GUSBP5	36.507	1.27364	0.327035	3.8945	9.84034e-05	0.00052772
ENSG00000215845.10	TSTD1	334.019	1.2732	0.452693	2.81251	0.00491565	0.0167599
ENSG00000169085.11	C8orf46	24.3301	1.27213	0.383609	3.3162	0.000912489	0.00385297
ENSG00000251143.1	RP11-849H4.4	71.5203	1.27148	0.304494	4.17571	2.97061e-05	0.000179498
ENSG00000135974.9	C2orf49	881.023	1.26918	0.119931	10.5826	3.58972e-26	2.24566e-24
ENSG00000261560.1	RP11-166B2.3	53.9289	1.26753	0.367229	3.45162	0.000557236	0.00247908
ENSG00000204956.5	PCDHGA1	77.5307	1.26705	0.237288	5.33972	9.3089e-08	9.05277e-07
ENSG00000132010.15	ZNF20	33.4797	1.26581	0.365017	3.46781	0.000524717	0.00234848
ENSG00000176884.14	GRIN1	283.498	1.26549	0.350784	3.6076	0.000309039	0.00146507
ENSG00000235036.4	RP5-1099D15.1	23.2802	1.26321	0.458705	2.75386	0.00588971	0.0195941
ENSG00000141570.10	CBX8	917.404	1.26164	0.168216	7.50009	6.37723e-14	1.36507e-12
ENSG00000009694.13	TENM1	105.943	1.26102	0.475156	2.6539	0.00795676	0.0253941
ENSG00000204620.3	RP11-1148L6.9	49.1647	1.2608	0.261312	4.82488	1.40087e-06	1.10679e-05
ENSG00000160318.6	CLDND2	54.0645	1.26009	0.26549	4.74626	2.07211e-06	1.58779e-05
ENSG00000172403.10	SYNPO2	36.1604	1.25961	0.451303	2.79104	0.00525384	0.017743
ENSG00000153714.5	LURAP1L	525.766	1.25894	0.209138	6.01966	1.74779e-09	2.20383e-08
ENSG00000162772.16	ATF3	1134.12	1.25858	0.455938	2.76042	0.00577272	0.0192796
ENSG00000010539.11	ZNF200	628.186	1.25599	0.147783	8.49884	1.91487e-17	5.78527e-16
ENSG00000230844.2	ZNF674-AS1	329.602	1.25456	0.159361	7.87249	3.47652e-15	8.44918e-14
ENSG00000238273.3	AC012360.6	65.3462	1.25442	0.292965	4.2818	1.85391e-05	0.000117124
ENSG00000054598.6	FOXC1	432.137	1.25295	0.334139	3.7498	0.000176978	0.000896745
ENSG00000258655.2	ARHGAP5-AS1	60.9023	1.25271	0.225214	5.56231	2.6623e-08	2.83281e-07
ENSG00000235908.1	RHOA-IT1	26.2179	1.25253	0.453405	2.7625	0.00573612	0.0191714
ENSG00000232559.3	GS1-124K5.12	355.159	1.25231	0.210587	5.94677	2.73481e-09	3.36045e-08
ENSG00000279329.1	CTD-2553L13.9	81.96	1.25159	0.221907	5.64015	1.69906e-08	1.86198e-07
ENSG00000261441.1	RP11-217B1.2	29.2098	1.25101	0.437286	2.86084	0.00422516	0.0147029
ENSG00000229931.1	RP1-151F17.1	78.7373	1.25048	0.268252	4.66157	3.13805e-06	2.31854e-05
ENSG00000271614.1	LINC00936	53.8356	1.25047	0.243535	5.13467	2.82633e-07	2.50438e-06
ENSG00000006468.13	ETV1	2739.81	1.24825	0.207837	6.0059	1.90268e-09	2.38818e-08
ENSG00000197361.6	FBXL22	92.82	1.24779	0.290003	4.30267	1.68751e-05	0.000107602
ENSG00000125484.11	GTF3C4	3658.14	1.24649	0.133101	9.36498	7.6063e-21	3.07194e-19
ENSG00000260267.1	RP11-452L6.5	385.694	1.24642	0.182837	6.8171	9.28934e-12	1.54708e-10
ENSG00000278963.1	RP11-294J22.7	82.3469	1.24576	0.389824	3.19569	0.00139497	0.00558863
ENSG00000274220.1	RP11-77K12.9	55.1105	1.24516	0.325395	3.82661	0.000129922	0.00067692
ENSG00000260318.1	COX6CP1	24.3758	1.24516	0.395856	3.14548	0.00165817	0.00652226
ENSG00000229334.1	AC046143.3	69.0552	1.24356	0.26184	4.74933	2.04094e-06	1.56522e-05
ENSG00000204228.3	HSD17B8	278.46	1.24307	0.41676	2.98269	0.00285725	0.0104877
ENSG00000255717.6	SNHG1	4161.47	1.2424	0.143561	8.65417	4.96506e-18	1.58002e-16
ENSG00000180801.13	ARSJ	1212.88	1.24091	0.122653	10.1172	4.63498e-24	2.41538e-22
ENSG00000279069.1	RP11-159D12.6	135.093	1.23876	0.196591	6.3012	2.95351e-10	4.16815e-09
ENSG00000137502.9	RAB30	942.784	1.23867	0.188823	6.55998	5.38141e-11	8.22425e-10
ENSG00000235204.1	RP11-121A14.2	39.9264	1.23854	0.330099	3.75204	0.000175405	0.000889897
ENSG00000259818.1	RP5-1024G6.7	26.161	1.23823	0.360719	3.43266	0.000597697	0.00263815
ENSG00000259224.2	SLC35G6	30.3776	1.23627	0.380644	3.24784	0.00116286	0.00476014
ENSG00000275880.1	RP11-90L1.8	44.8486	1.2362	0.301009	4.10685	4.01097e-05	0.000234919
ENSG00000172409.5	CLP1	703.961	1.2347	0.170812	7.22842	4.88633e-13	9.55793e-12
ENSG00000183258.11	DDX41	4583.1	1.2345	0.158458	7.7907	6.66378e-15	1.56953e-13
ENSG00000159182.4	PRAC1	1316.21	1.23398	0.224258	5.50248	3.74481e-08	3.89412e-07
ENSG00000183808.11	RBM12B	1747.66	1.23365	0.0966804	12.76	2.74074e-37	4.18161e-35
ENSG00000065361.14	ERBB3	2113.95	1.23352	0.272761	4.52236	6.11541e-06	4.27674e-05
ENSG00000214389.2	RPS3AP26	52.4131	1.23336	0.332117	3.71362	0.000204314	0.00101872
ENSG00000204271.11	SPIN3	1607.79	1.23328	0.196861	6.26472	3.73503e-10	5.19895e-09
ENSG00000265681.7	RPL17	180.884	1.23282	0.231117	5.33421	9.5963e-08	9.31248e-07
ENSG00000106588.10	PSMA2	149.697	1.23134	0.183516	6.70972	1.95e-11	3.14461e-10
ENSG00000163806.15	SPDYA	84.8098	1.23103	0.396999	3.10084	0.0019297	0.00744212
ENSG00000129595.12	EPB41L4A	256.775	1.22946	0.287688	4.27359	1.92355e-05	0.000121134
ENSG00000184731.5	FAM110C	214.952	1.2287	0.41352	2.97132	0.00296524	0.0108175
ENSG00000141098.12	GFOD2	1910.59	1.22859	0.137252	8.9514	3.51016e-19	1.21563e-17
ENSG00000207205.1	RNVU1-15	184.992	1.22707	0.318295	3.85514	0.000115664	0.000610995
ENSG00000213085.9	CFAP45	98.6105	1.22353	0.319773	3.82623	0.00013012	0.000677692
ENSG00000166676.14	TVP23A	26.1153	1.22296	0.407148	3.00372	0.00266704	0.00986994
ENSG00000171970.12	ZNF57	200.887	1.22242	0.145575	8.39721	4.57196e-17	1.33432e-15
ENSG00000272320.1	RP11-506K6.4	88.0607	1.22188	0.490043	2.49342	0.012652	0.0376735
ENSG00000142233.11	NTN5	27.4747	1.22113	0.358576	3.40549	0.000660459	0.00288503
ENSG00000065809.13	FAM107B	2364.07	1.22098	0.193471	6.3109	2.77423e-10	3.92725e-09
ENSG00000259079.1	RP1-261D10.1	43.088	1.21944	0.428352	2.84681	0.004416	0.0152857
ENSG00000170482.16	SLC23A1	56.2836	1.21909	0.457755	2.6632	0.00774009	0.0248151
ENSG00000274911.1	RP11-12A20.7	22.0948	1.21903	0.292488	4.1678	3.07552e-05	0.000185348
ENSG00000240449.1	RP4-584D14.5	101.844	1.21844	0.210275	5.79449	6.85278e-09	7.99916e-08
ENSG00000125266.6	EFNB2	2324.49	1.21748	0.203302	5.98854	2.11735e-09	2.64673e-08
ENSG00000111319.12	SCNN1A	551.985	1.2164	0.335685	3.62364	0.000290483	0.00138595
ENSG00000234678.1	RP11-465N4.4	32.735	1.21607	0.436516	2.78585	0.0053388	0.0179923
ENSG00000135097.6	MSI1	346.121	1.21597	0.504324	2.41109	0.0159048	0.045771
ENSG00000207524.1	RNU6-33P	27.6082	1.2159	0.311226	3.90681	9.35235e-05	0.000504704
ENSG00000229320.3	KRT8P12	301.294	1.21522	0.128227	9.47707	2.61519e-21	1.10835e-19
ENSG00000166262.15	FAM227B	81.2635	1.21493	0.261925	4.63846	3.51022e-06	2.57757e-05
ENSG00000233178.7	RP11-88I18.2	53.6034	1.21484	0.338783	3.58589	0.000335928	0.00158034
ENSG00000109381.19	ELF2	1214.96	1.21398	0.12328	9.84735	7.03743e-23	3.35536e-21
ENSG00000180245.4	RRH	20.3596	1.21391	0.475718	2.55175	0.0107182	0.0327825
ENSG00000178458.5	H3F3AP6	171.39	1.21362	0.440237	2.75675	0.00583792	0.0194548
ENSG00000220323.3	HIST2H2BD	36.6107	1.21328	0.318488	3.80951	0.000139244	0.000720162
ENSG00000259623.1	RP11-156E6.1	776.778	1.21077	0.185513	6.5266	6.72777e-11	1.01967e-09
ENSG00000227536.1	SOCS5P4	26.7554	1.20965	0.406555	2.97537	0.00292638	0.0106942
ENSG00000275216.1	RP11-54H7.4	1484.15	1.20904	0.425106	2.84409	0.00445387	0.0153915
ENSG00000249673.6	NOP14-AS1	926.405	1.20839	0.126355	9.5635	1.13836e-21	4.95449e-20
ENSG00000279816.1	AC010287.1	28.2583	1.20754	0.479684	2.51736	0.0118239	0.0355996
ENSG00000130203.9	APOE	90.2636	1.20659	0.341328	3.53497	0.000407818	0.00187477
ENSG00000272341.1	RP1-151F17.2	121.314	1.20481	0.257198	4.68436	2.80833e-06	2.09693e-05
ENSG00000207041.1	RNU6-3P	22.4045	1.20417	0.360973	3.33591	0.000850192	0.00361493
ENSG00000213440.2	H2AFZP1	20.4714	1.20334	0.485566	2.47823	0.0132037	0.039079
ENSG00000233622.1	CYP2T1P	68.0066	1.20199	0.359767	3.34101	0.000834738	0.00355417
ENSG00000233593.8	RP4-665J23.1	29.8146	1.19936	0.476458	2.51724	0.0118277	0.0356025
ENSG00000260209.1	RP11-680F20.10	49.5761	1.19881	0.462327	2.593	0.00951414	0.0296042
ENSG00000180999.10	C1orf105	20.5833	1.19867	0.369478	3.24422	0.00117774	0.00481598
ENSG00000118263.14	KLF7	552.588	1.19864	0.45388	2.64088	0.008269	0.0262261
ENSG00000231784.8	DBIL5P	30.6357	1.19854	0.348111	3.44297	0.000575369	0.00254861
ENSG00000087074.7	PPP1R15A	3764.67	1.19826	0.337096	3.55466	0.000378471	0.00175544
ENSG00000260924.2	LINC01311	123.1	1.19806	0.193464	6.19268	5.915e-10	8.02587e-09
ENSG00000272791.1	RP11-464F9.22	49.4828	1.19707	0.298423	4.01132	6.03801e-05	0.000340706
ENSG00000238390.1	SNORA81	20.4132	1.19681	0.445902	2.68402	0.00727418	0.0234997
ENSG00000184436.11	THAP7	1002.9	1.19676	0.162896	7.34679	2.03018e-13	4.14412e-12
ENSG00000189241.6	TSPYL1	3111.06	1.19563	0.15143	7.89556	2.89019e-15	7.0869e-14
ENSG00000166402.8	TUB	790.471	1.19536	0.488643	2.44629	0.0144335	0.0421732
ENSG00000262587.2	RP11-266L9.4	34.5889	1.1947	0.380601	3.13898	0.00169538	0.00664955
ENSG00000179743.4	FLJ37453	189.575	1.19427	0.187253	6.37787	1.79568e-10	2.61202e-09
ENSG00000249572.1	CTD-2203K17.1	66.9942	1.19332	0.324454	3.67792	0.000235143	0.00115323
ENSG00000196497.15	IPO4	38.0635	1.19271	0.31411	3.7971	0.0001464	0.000754332
ENSG00000116350.16	SRSF4	3275.09	1.19194	0.0935884	12.736	3.7327e-37	5.60171e-35
ENSG00000201592.1	snoU2_19	149.137	1.19156	0.173988	6.84852	7.46172e-12	1.25105e-10
ENSG00000179119.14	SPTY2D1	1980.93	1.1914	0.183796	6.48222	9.03842e-11	1.35566e-09
ENSG00000165997.4	ARL5B	1210.84	1.19008	0.187413	6.35003	2.15272e-10	3.10342e-09
ENSG00000279583.1	RP11-368N21.5	21.972	1.18984	0.365647	3.25406	0.00113767	0.00467022
ENSG00000274627.1	RP11-104N10.2	669.753	1.18914	0.219344	5.42136	5.91468e-08	5.92828e-07
ENSG00000198205.6	ZXDA	252.053	1.18898	0.15869	7.49246	6.75938e-14	1.44125e-12
ENSG00000279140.1	RP11-477I4.4	43.7868	1.18816	0.356163	3.33601	0.0008499	0.00361425
ENSG00000162078.11	ZG16B	188.45	1.18783	0.467376	2.54148	0.0110383	0.033608
ENSG00000162775.14	RBM15	1849.54	1.18778	0.140709	8.44142	3.13509e-17	9.30799e-16
ENSG00000232907.7	DLGAP4-AS1	44.3428	1.18719	0.399331	2.97294	0.00294959	0.0107676
ENSG00000207357.1	RNU6-2	75.1719	1.18655	0.331883	3.57519	0.000349967	0.00163901
ENSG00000279339.1	CTD-2373H9.3	25.885	1.18601	0.41389	2.86553	0.00416307	0.0145108
ENSG00000177613.8	CSTF2T	2976.44	1.18576	0.182844	6.48509	8.86773e-11	1.33079e-09
ENSG00000238961.1	SNORA47	34.694	1.18573	0.400114	2.96349	0.0030417	0.0110553
ENSG00000252690.3	SCARNA15	61.215	1.18565	0.338251	3.50524	0.000456202	0.00207257
ENSG00000237289.9	CKMT1B	160.687	1.18545	0.390661	3.03446	0.00240966	0.00905535
ENSG00000005187.11	ACSM3	266.227	1.18455	0.35921	3.29766	0.000974935	0.0040815
ENSG00000181104.6	F2R	2412.75	1.18313	0.17813	6.64194	3.09582e-11	4.86945e-10
ENSG00000272902.2	RP11-299H21.1	32.1754	1.18163	0.307311	3.84507	0.00012052	0.00063322
ENSG00000270362.1	HMGN3-AS1	80.0094	1.18158	0.222214	5.31732	1.05309e-07	1.01477e-06
ENSG00000133424.20	LARGE1	290.479	1.18024	0.471258	2.50445	0.0122643	0.03669
ENSG00000205771.6	CATSPER2P1	75.9519	1.17985	0.239607	4.92411	8.47432e-07	6.95547e-06
ENSG00000279133.1	RP11-342K2.1	177.674	1.17979	0.283742	4.15796	3.21103e-05	0.000192711
ENSG00000137040.9	RANBP6	1586.09	1.17888	0.171404	6.87779	6.07887e-12	1.02609e-10
ENSG00000150672.16	DLG2	122.256	1.17854	0.198763	5.92935	3.04129e-09	3.72039e-08
ENSG00000177426.20	TGIF1	2469.81	1.17748	0.146964	8.01202	1.1284e-15	2.86142e-14
ENSG00000240925.1	RPS20P31	20.2822	1.17708	0.416862	2.82367	0.00474778	0.016264
ENSG00000236617.2	RP11-46H11.12	23.2047	1.17654	0.392441	2.99801	0.0027175	0.0100297
ENSG00000221821.3	C6orf226	150.243	1.17642	0.201777	5.83028	5.53356e-09	6.56167e-08
ENSG00000273145.1	CITF22-92A6.1	35.162	1.17554	0.397961	2.95391	0.00313773	0.0113548
ENSG00000237351.1	CTD-2522E6.4	26.244	1.17554	0.46548	2.52544	0.0115554	0.0349115
ENSG00000262943.7	ALOX12P2	79.6656	1.17344	0.422016	2.78057	0.00542639	0.0182472
ENSG00000259768.5	RP5-991G20.1	341.985	1.17329	0.160015	7.33238	2.26095e-13	4.58585e-12
ENSG00000271780.1	RP11-1017G21.5	134.959	1.17282	0.231856	5.05837	4.22846e-07	3.64489e-06
ENSG00000272696.1	RP11-339B21.13	44.1735	1.17055	0.355026	3.2971	0.000976903	0.004086
ENSG00000235027.1	AC068580.6	89.7185	1.1691	0.314675	3.71528	0.00020298	0.00101224
ENSG00000279827.1	RP11-886P16.10	32.1336	1.16907	0.354034	3.30214	0.000959489	0.0040285
ENSG00000152193.7	RNF219	400.987	1.16777	0.174045	6.70957	1.95195e-11	3.14592e-10
ENSG00000258366.7	RTEL1	74.0339	1.16763	0.235797	4.95184	7.35163e-07	6.09411e-06
ENSG00000268189.2	AC005785.2	40.3875	1.1669	0.367213	3.17771	0.00148442	0.00591508
ENSG00000259330.1	INAFM2	614.237	1.16589	0.123016	9.47756	2.60287e-21	1.10483e-19
ENSG00000108551.4	RASD1	622.243	1.16348	0.364449	3.19242	0.00141084	0.00564809
ENSG00000197980.11	LEKR1	40.0213	1.16153	0.306662	3.78766	0.000152074	0.00078093
ENSG00000227006.1	RP5-956O18.2	27.7921	1.16065	0.390911	2.96909	0.00298685	0.0108877
ENSG00000118298.10	CA14	99.5055	1.15911	0.222783	5.20286	1.96247e-07	1.79771e-06
ENSG00000206712.1	RNU6-26P	42.8688	1.1588	0.410502	2.82289	0.00475925	0.0162972
ENSG00000128394.16	APOBEC3F	135.078	1.15823	0.423734	2.73339	0.00626854	0.0207238
ENSG00000124721.17	DNAH8	1045.28	1.15773	0.354845	3.26265	0.00110378	0.0045515
ENSG00000183665.5	TRMT12	792.87	1.15765	0.116309	9.95327	2.44034e-23	1.20321e-21
ENSG00000183783.6	KCTD8	31.3347	1.15723	0.330418	3.50232	0.000461223	0.0020933
ENSG00000176396.10	EID2	520.325	1.15566	0.172932	6.68276	2.34479e-11	3.74171e-10
ENSG00000170684.8	ZNF296	328.678	1.15555	0.201047	5.74763	9.05022e-09	1.03518e-07
ENSG00000181007.8	ZFP82	244.053	1.1549	0.4599	2.51119	0.0120324	0.0361072
ENSG00000234750.1	CTD-2666L21.2	42.8547	1.15471	0.330471	3.49414	0.000475595	0.00215292
ENSG00000275198.1	RP11-471B22.3	100.726	1.15414	0.214002	5.39313	6.92395e-08	6.88709e-07
ENSG00000241269.1	AC093620.5	63.0044	1.15393	0.308948	3.73504	0.000187687	0.000944211
ENSG00000113742.12	CPEB4	2655.4	1.15389	0.166292	6.93895	3.95016e-12	6.80146e-11
ENSG00000205138.3	SDHAF1	513.937	1.15207	0.17791	6.47559	9.44428e-11	1.41345e-09
ENSG00000205693.3	MANSC4	39.5277	1.15108	0.388926	2.95965	0.00307994	0.0111707
ENSG00000119888.10	EPCAM	2884.12	1.1494	0.288861	3.97908	6.91829e-05	0.000384609
ENSG00000133247.13	KMT5C	686.5	1.14855	0.188961	6.07822	1.2152e-09	1.57793e-08
ENSG00000196659.9	TTC30B	271.761	1.14847	0.153056	7.50357	6.21036e-14	1.33142e-12
ENSG00000131115.15	ZNF227	485.538	1.14744	0.117539	9.76222	1.63533e-22	7.58633e-21
ENSG00000186416.13	NKRF	647.677	1.1471	0.101331	11.3203	1.04115e-29	8.53524e-28
ENSG00000183779.6	ZNF703	2734.83	1.1458	0.179964	6.36683	1.92981e-10	2.7938e-09
ENSG00000188611.14	ASAH2	50.1135	1.14533	0.39501	2.89951	0.0037375	0.0131969
ENSG00000279762.3	RP11-227G15.12	41.2176	1.14426	0.350574	3.26395	0.00109871	0.00453604
ENSG00000273080.1	RP11-301O19.1	20.6345	1.14396	0.434646	2.63193	0.00849015	0.026816
ENSG00000224958.5	PGM5-AS1	27.0127	1.14236	0.328408	3.47849	0.00050424	0.00226644
ENSG00000150281.6	CTF1	48.9041	1.14218	0.239288	4.77326	1.8127e-06	1.40389e-05
ENSG00000274210.1	U1	161.439	1.14119	0.312193	3.65541	0.000256774	0.00124458
ENSG00000174721.9	FGFBP3	88.1196	1.14103	0.296547	3.84771	0.000119229	0.000627196
ENSG00000169252.5	ADRB2	972.122	1.14031	0.220853	5.1632	2.4276e-07	2.18158e-06
ENSG00000136826.14	KLF4	1450.16	1.13804	0.313795	3.62669	0.000287077	0.00137209
ENSG00000278993.1	RP3-424M6.4	32.763	1.13761	0.356294	3.19288	0.0014086	0.00563993
ENSG00000229419.1	RALGAPA1P1	78.1232	1.1374	0.23857	4.76757	1.86463e-06	1.44249e-05
ENSG00000224543.4	SNRPGP15	53.5504	1.13708	0.31709	3.58599	0.000335802	0.00158021
ENSG00000266171.1	RP11-769O8.1	55.9725	1.13607	0.316819	3.58588	0.000335944	0.00158034
ENSG00000221990.4	EXOC3-AS1	237.914	1.13562	0.180962	6.27545	3.48621e-10	4.87484e-09
ENSG00000259802.1	CTD-2256P15.2	128.875	1.13452	0.220416	5.14718	2.64426e-07	2.3616e-06
ENSG00000169564.6	PCBP1	2290.55	1.13398	0.169187	6.70254	2.04829e-11	3.29152e-10
ENSG00000133226.16	SRRM1	7424.34	1.13351	0.120101	9.43801	3.79921e-21	1.57898e-19
ENSG00000206585.1	RNVU1-7	40.6479	1.13342	0.429917	2.63636	0.00838	0.026523
ENSG00000267395.5	AC074212.6	42.5706	1.1333	0.31861	3.55701	0.000375102	0.00174216
ENSG00000264301.1	LINC01444	73.8999	1.1329	0.22636	5.00485	5.59069e-07	4.72422e-06
ENSG00000164741.14	DLC1	636.44	1.13193	0.229953	4.92246	8.54644e-07	7.00838e-06
ENSG00000127993.15	RBM48	601.857	1.13024	0.208051	5.4325	5.5569e-08	5.60034e-07
ENSG00000267194.1	RP1-193H18.2	67.6327	1.12969	0.302185	3.73842	0.000185181	0.000932973
ENSG00000266936.1	CTC-215O4.4	28.6619	1.12875	0.463766	2.43388	0.0149381	0.0434352
ENSG00000152804.10	HHEX	137.915	1.12818	0.304264	3.70791	0.000208974	0.00103931
ENSG00000186222.4	BLOC1S4	454.419	1.12789	0.15724	7.17304	7.33504e-13	1.39793e-11
ENSG00000261423.1	RP11-1007O24.3	54.2933	1.12749	0.32237	3.4975	0.000469639	0.00212869
ENSG00000272686.1	RP11-390E23.6	128.329	1.12639	0.198854	5.66441	1.47529e-08	1.63173e-07
ENSG00000146250.6	PRSS35	144.044	1.12546	0.249169	4.51683	6.27714e-06	4.37536e-05
ENSG00000204237.4	OXLD1	490.531	1.12503	0.18481	6.08748	1.14701e-09	1.49432e-08
ENSG00000187372.11	PCDHB13	213.299	1.1239	0.253024	4.44186	8.91832e-06	6.05049e-05
ENSG00000015479.17	MATR3	344.218	1.12367	0.300471	3.7397	0.00018424	0.000928914
ENSG00000272356.1	RP5-1112D6.8	38.144	1.12353	0.307484	3.65396	0.000258231	0.00125076
ENSG00000238286.1	SLC35E1P1	28.996	1.12313	0.367031	3.06003	0.00221312	0.00841116
ENSG00000203875.10	SNHG5	1010.71	1.12272	0.157637	7.1222	1.0622e-12	1.9885e-11
ENSG00000248712.7	CCDC153	22.8341	1.1222	0.438661	2.55823	0.0105208	0.0322577
ENSG00000092421.16	SEMA6A	316.682	1.12205	0.433873	2.58614	0.00970589	0.0301059
ENSG00000270011.6	ZNF559-ZNF177	32.142	1.12181	0.44577	2.51656	0.0118506	0.0356583
ENSG00000180884.9	ZNF792	349.821	1.12027	0.148411	7.54845	4.40454e-14	9.5622e-13
ENSG00000199347.1	RNU5E-1	63.6112	1.11872	0.42216	2.64999	0.00804938	0.025648
ENSG00000111276.10	CDKN1B	1589.56	1.11853	0.189025	5.91736	3.27152e-09	3.9843e-08
ENSG00000181274.6	FRAT2	886.888	1.11839	0.163946	6.82175	8.99399e-12	1.49971e-10
ENSG00000185019.16	UBOX5	607.07	1.11814	0.11715	9.54446	1.36812e-21	5.89838e-20
ENSG00000257135.5	RP11-320M2.1	109.544	1.11727	0.213859	5.22431	1.74802e-07	1.61745e-06
ENSG00000200879.1	SNORD14E	43.8346	1.11709	0.393675	2.83759	0.00454559	0.0156632
ENSG00000178502.5	KLHL11	1262.17	1.11606	0.144169	7.74133	9.83858e-15	2.28787e-13
ENSG00000237436.1	RP11-312B8.1	28.213	1.11596	0.319282	3.49523	0.00047366	0.00214585
ENSG00000206899.1	RNU6-36P	45.6329	1.11584	0.366835	3.0418	0.00235169	0.00886176
ENSG00000229298.1	TUBB8P1	25.5909	1.11578	0.370242	3.01366	0.00258117	0.00959355
ENSG00000178913.7	TAF7	3270.2	1.11576	0.179959	6.20006	5.64428e-10	7.68131e-09
ENSG00000188785.11	ZNF548	801.63	1.11549	0.162049	6.88366	5.83331e-12	9.85241e-11
ENSG00000269921.1	RP11-646I6.5	41.8681	1.11526	0.382163	2.91828	0.00351968	0.0125452
ENSG00000197619.13	ZNF615	805.098	1.11518	0.13028	8.55991	1.12957e-17	3.49735e-16
ENSG00000173013.5	CCDC96	54.5764	1.11462	0.266319	4.18529	2.84798e-05	0.000172734
ENSG00000230732.4	AC127904.2	49.1719	1.11321	0.394959	2.81855	0.00482408	0.0164951
ENSG00000160799.11	CCDC12	1221.56	1.11305	0.107975	10.3085	6.45161e-25	3.60857e-23
ENSG00000177842.11	ZNF620	283.261	1.113	0.153336	7.25855	3.91264e-13	7.75273e-12
ENSG00000278916.1	CEP83-AS1	35.5842	1.11126	0.315189	3.52568	0.000422394	0.00193434
ENSG00000197044.10	ZNF441	480.91	1.10886	0.166453	6.66168	2.7071e-11	4.2817e-10
ENSG00000156273.15	BACH1	2517.15	1.10793	0.172744	6.41369	1.42037e-10	2.08262e-09
ENSG00000238058.1	RP11-432J22.2	69.3579	1.10735	0.208393	5.31373	1.07401e-07	1.03276e-06
ENSG00000171425.9	ZNF581	1283.24	1.10528	0.192479	5.74236	9.33671e-09	1.0622e-07
ENSG00000204588.5	LINC01123	84.8352	1.1027	0.245523	4.49123	7.08137e-06	4.88755e-05
ENSG00000257475.2	RP11-983P16.2	40.678	1.10118	0.44014	2.50189	0.0123533	0.036916
ENSG00000177853.14	ZNF518A	556.94	1.10102	0.33019	3.3345	0.00085454	0.00362948
ENSG00000225655.5	PGM5-AS1	62.8581	1.1007	0.307141	3.5837	0.000338762	0.00159222
ENSG00000005073.5	HOXA11	180.842	1.09935	0.226991	4.84317	1.27787e-06	1.01692e-05
ENSG00000225091.3	SNORA71A	371.739	1.09612	0.266586	4.11169	3.9277e-05	0.000230681
ENSG00000134884.13	ARGLU1	1879.61	1.0956	0.163398	6.70509	2.01284e-11	3.24025e-10
ENSG00000180525.11	PRR26	101.438	1.09441	0.407587	2.6851	0.00725077	0.0234351
ENSG00000273888.1	FRMD6-AS1	135.994	1.09429	0.268273	4.07902	4.5225e-05	0.000262084
ENSG00000229728.1	RP11-314N13.3	26.1303	1.09421	0.374931	2.91844	0.00351792	0.0125422
ENSG00000273382.1	RP5-1065J22.8	89.5845	1.09326	0.232251	4.70724	2.51087e-06	1.89492e-05
ENSG00000171150.7	SOCS5	1095.77	1.09325	0.150014	7.28762	3.15475e-13	6.324e-12
ENSG00000253352.8	TUG1	4921.42	1.09317	0.132867	8.22752	1.91125e-16	5.2072e-15
ENSG00000100814.17	CCNB1IP1	956.496	1.09309	0.134559	8.12351	4.52909e-16	1.18912e-14
ENSG00000173276.13	ZBTB21	2434.13	1.09292	0.157766	6.9275	4.2834e-12	7.343e-11
ENSG00000253716.5	MINCR	291.89	1.09193	0.187971	5.80906	6.28252e-09	7.38915e-08
ENSG00000268047.1	AC018766.6	28.4726	1.09083	0.350039	3.11629	0.0018314	0.00711196
ENSG00000275202.1	RP11-156K23.3	42.1469	1.09013	0.248834	4.38093	1.18173e-05	7.81644e-05
ENSG00000237424.1	FOXD2-AS1	131.8	1.08966	0.223771	4.86956	1.11849e-06	8.97635e-06
ENSG00000118898.15	PPL	1389.37	1.08841	0.168261	6.46856	9.89414e-11	1.47675e-09
ENSG00000043355.11	ZIC2	147.741	1.08768	0.435497	2.49756	0.012505	0.0373044
ENSG00000260032.1	NORAD	25401.2	1.08702	0.151518	7.1742	7.27303e-13	1.38708e-11
ENSG00000166359.10	WDR88	86.8645	1.08611	0.225332	4.82001	1.43548e-06	1.13121e-05
ENSG00000281376.1	ABALON	94.7814	1.08582	0.213419	5.08774	3.62348e-07	3.1491e-06
ENSG00000207217.1	SNORA42	33.7626	1.08497	0.262014	4.14089	3.45967e-05	0.000205745
ENSG00000148841.15	ITPRIP	685.99	1.08449	0.237746	4.56154	5.07795e-06	3.60351e-05
ENSG00000255471.1	RP11-736K20.5	128.197	1.08432	0.193123	5.61469	1.96913e-08	2.13494e-07
ENSG00000159069.13	FBXW5	3486.58	1.08377	0.11266	9.61976	6.59829e-22	2.92273e-20
ENSG00000249599.1	BMPR1B-AS1	38.7775	1.0832	0.403717	2.68306	0.0072951	0.0235575
ENSG00000280721.1	AC133644.2	20.2174	1.08247	0.389631	2.7782	0.00546612	0.0183673
ENSG00000126368.5	NR1D1	508.596	1.08208	0.155973	6.93758	3.98861e-12	6.86336e-11
ENSG00000152117.17	AC093838.4	872.978	1.08194	0.179921	6.01339	1.81685e-09	2.28567e-08
ENSG00000232098.3	CTD-2619J13.14	1093.85	1.08186	0.109364	9.89226	4.49751e-23	2.1784e-21
ENSG00000261732.1	LA16c-431H6.6	48.2587	1.08157	0.420485	2.57219	0.0101057	0.031159
ENSG00000132823.10	OSER1	1370.96	1.08102	0.192337	5.62042	1.90498e-08	2.06866e-07
ENSG00000234776.4	C11orf94	28.7269	1.08093	0.373169	2.89662	0.00377202	0.0132945
ENSG00000109519.12	GRPEL1	2706.41	1.08088	0.154486	6.9966	2.6224e-12	4.63741e-11
ENSG00000117000.8	RLF	2888.39	1.0805	0.211289	5.11384	3.15673e-07	2.7733e-06
ENSG00000229539.1	RP11-119B16.2	73.0362	1.07924	0.299068	3.60868	0.000307755	0.00146049
ENSG00000260805.2	RP11-61J19.5	96.8515	1.07884	0.275248	3.9195	8.87313e-05	0.000481766
ENSG00000260942.1	CAPN10-AS1	314.11	1.07825	0.186328	5.78684	7.17214e-09	8.34613e-08
ENSG00000217648.1	RP1-95L4.4	42.7498	1.07808	0.303273	3.55482	0.000378233	0.00175463
ENSG00000123080.10	CDKN2C	840.209	1.07638	0.190693	5.6446	1.65569e-08	1.81881e-07
ENSG00000270820.5	RP11-355B11.2	76.8604	1.07598	0.186933	5.75596	8.61499e-09	9.89103e-08
ENSG00000116574.5	RHOU	841.657	1.07573	0.320942	3.3518	0.000802888	0.003434
ENSG00000279862.1	RP11-423E7.2	26.8619	1.07548	0.436891	2.46168	0.0138289	0.0406316
ENSG00000130803.14	ZNF317	3109.54	1.07504	0.143669	7.48275	7.27856e-14	1.5456e-12
ENSG00000165630.13	PRPF18	191.157	1.07503	0.199408	5.39109	7.00312e-08	6.95827e-07
ENSG00000168646.12	AXIN2	536.664	1.0748	0.290977	3.69376	0.000220967	0.00109262
ENSG00000145198.14	VWA5B2	71.2611	1.07463	0.254516	4.22227	2.41859e-05	0.000149162
ENSG00000179021.9	C3orf38	1076.16	1.07372	0.171077	6.27621	3.4692e-10	4.85599e-09
ENSG00000263466.1	RP1-56K13.2	28.5333	1.07347	0.39745	2.70089	0.0069155	0.0225227
ENSG00000272767.1	JMJD1C-AS1	90.9992	1.07292	0.217087	4.94234	7.719e-07	6.37555e-06
ENSG00000102554.13	KLF5	3688.26	1.07278	0.24755	4.33358	1.46702e-05	9.51476e-05
ENSG00000221944.5	TIGD1	426.699	1.07229	0.188111	5.7003	1.19594e-08	1.34113e-07
ENSG00000279368.1	RP1-80N2.4	63.3394	1.07228	0.274856	3.90124	9.57006e-05	0.000515137
ENSG00000269906.1	RP11-248J18.2	48.7876	1.07177	0.340733	3.14549	0.00165811	0.00652226
ENSG00000278879.1	AP000560.3	44.3134	1.0711	0.389869	2.74734	0.00600809	0.0199589
ENSG00000232533.1	AC093673.5	627.001	1.0707	0.210754	5.08033	3.76774e-07	3.26931e-06
ENSG00000254531.1	FLJ20021	287.318	1.07044	0.239801	4.46388	8.04874e-06	5.5013e-05
ENSG00000131845.14	ZNF304	1110.23	1.06996	0.148841	7.18862	6.54498e-13	1.25608e-11
ENSG00000260279.2	AC137932.5	72.446	1.06995	0.256507	4.17122	3.02969e-05	0.000182827
ENSG00000186354.10	C9orf47	111.875	1.06868	0.247445	4.31885	1.56842e-05	0.000100851
ENSG00000111011.17	RSRC2	2657.74	1.06856	0.137558	7.76808	7.96832e-15	1.86242e-13
ENSG00000181392.14	SYNE4	322.754	1.0681	0.318315	3.35548	0.000792274	0.00339457
ENSG00000272288.5	RP11-140K17.3	63.0614	1.0675	0.332925	3.20642	0.00134397	0.00540562
ENSG00000186272.12	ZNF17	403.156	1.06651	0.10411	10.2441	1.25754e-24	6.86598e-23
ENSG00000198393.7	ZNF26	1208.82	1.06602	0.161759	6.5902	4.39233e-11	6.7844e-10
ENSG00000136870.10	ZNF189	823.625	1.06586	0.127677	8.34812	6.93595e-17	1.98212e-15
ENSG00000260233.3	SSSCA1-AS1	144.223	1.06554	0.235266	4.52908	5.92404e-06	4.15666e-05
ENSG00000076053.10	RBM7	630.312	1.06359	0.173471	6.13121	8.72154e-10	1.15766e-08
ENSG00000105879.11	CBLL1	1787.23	1.06344	0.163966	6.48576	8.8286e-11	1.32564e-09
ENSG00000152795.17	HNRNPDL	7483.05	1.06326	0.180503	5.89053	3.84961e-09	4.64507e-08
ENSG00000235016.1	SEMA3F-AS1	91.6897	1.06282	0.256791	4.13885	3.49049e-05	0.000207488
ENSG00000279432.1	RP11-135N5.3	73.6977	1.05904	0.426318	2.48414	0.0129863	0.0385353
ENSG00000170681.6	MURC	47.222	1.0562	0.281496	3.7521	0.000175357	0.000889897
ENSG00000134186.11	PRPF38B	2359.06	1.05602	0.135108	7.81605	5.45059e-15	1.29939e-13
ENSG00000276791.1	CTD-2270P14.5	304.671	1.05505	0.203226	5.19152	2.08588e-07	1.90377e-06
ENSG00000207460.1	SNORD116-19	167.093	1.0547	0.261141	4.03883	5.37177e-05	0.000306259
ENSG00000168876.8	ANKRD49	359.537	1.05463	0.135425	7.78756	6.83152e-15	1.60628e-13
ENSG00000254554.1	RP11-351I24.1	21.3318	1.05434	0.436133	2.41748	0.0156285	0.045145
ENSG00000255150.2	EID3	122.632	1.05396	0.28881	3.64932	0.00026294	0.00126976
ENSG00000122691.12	TWIST1	723.671	1.05305	0.205185	5.13221	2.8636e-07	2.5336e-06
ENSG00000273038.2	RP11-479G22.8	398.299	1.0524	0.144465	7.28478	3.22205e-13	6.44011e-12
ENSG00000235513.1	RP4-756G23.5	73.148	1.05237	0.267569	3.93308	8.38659e-05	0.000457258
ENSG00000198890.7	PRMT6	1318.62	1.05182	0.157722	6.66882	2.57862e-11	4.09345e-10
ENSG00000176410.7	DNAJC30	822.859	1.05156	0.146821	7.1622	7.93927e-13	1.50786e-11
ENSG00000177733.6	HNRNPA0	6226.9	1.05048	0.15507	6.77422	1.25083e-11	2.05575e-10
ENSG00000274386.5	RP5-994D16.11	72.8101	1.05012	0.273545	3.83895	0.000123562	0.000647965
ENSG00000111859.16	NEDD9	718.345	1.04925	0.315908	3.32136	0.000895783	0.00378767
ENSG00000184669.7	OR7E14P	42.5947	1.04908	0.300555	3.49049	0.000482132	0.00217991
ENSG00000199879.1	RNU1-120P	58.5964	1.04907	0.418811	2.50487	0.0122497	0.0366584
ENSG00000206621.1	SNORD116-14	64.721	1.04869	0.30073	3.48714	0.000488224	0.00220274
ENSG00000247315.3	ZCCHC3	1725.8	1.04801	0.137381	7.62848	2.37531e-14	5.32516e-13
ENSG00000133019.11	CHRM3	1507.13	1.04774	0.163711	6.39997	1.55412e-10	2.27147e-09
ENSG00000177283.6	FZD8	14709.6	1.04773	0.263545	3.97553	7.02223e-05	0.000389442
ENSG00000266993.3	RP4-657D16.3	29.1344	1.04637	0.391804	2.67065	0.00757042	0.0243507
ENSG00000183691.4	NOG	723.987	1.04609	0.348077	3.00535	0.00265275	0.00982501
ENSG00000261442.1	RP11-709D24.6	28.9321	1.04569	0.425224	2.45915	0.0139268	0.0408842
ENSG00000239389.7	PCDHA13	63.9886	1.04505	0.188134	5.55484	2.77858e-08	2.94626e-07
ENSG00000246898.1	LINC00920	90.5915	1.04282	0.257399	4.05139	5.09134e-05	0.000291785
ENSG00000260563.3	RP13-516M14.1	96.6422	1.04209	0.208596	4.99576	5.86032e-07	4.94142e-06
ENSG00000203950.6	FAM127B	1777	1.04077	0.179098	5.81117	6.20364e-09	7.30577e-08
ENSG00000118620.12	ZNF430	645.736	1.04073	0.178611	5.82678	5.6506e-09	6.69178e-08
ENSG00000170631.14	ZNF16	694.305	1.04044	0.149125	6.97693	3.01692e-12	5.30093e-11
ENSG00000283156.1	RP11-646I6.3	45.1759	1.03978	0.355892	2.92163	0.00348207	0.0124381
ENSG00000131503.20	ANKHD1	151.914	1.03942	0.235441	4.41479	1.01109e-05	6.78084e-05
ENSG00000101353.14	MROH8	44.407	1.03852	0.253789	4.09208	4.2753e-05	0.000249178
ENSG00000101247.17	NDUFAF5	515.583	1.0385	0.1104	9.40673	5.11795e-21	2.10726e-19
ENSG00000164405.10	UQCRQ	1810.04	1.03801	0.153317	6.77038	1.28447e-11	2.10977e-10
ENSG00000207507.1	RNU6-9	30.2738	1.03715	0.36525	2.83957	0.0045174	0.0155836
ENSG00000178057.14	NDUFAF3	1384.18	1.03692	0.131868	7.86337	3.73925e-15	9.04766e-14
ENSG00000082258.12	CCNT2	1708.56	1.03685	0.133328	7.77671	7.44352e-15	1.7457e-13
ENSG00000255302.4	EID1	3967.19	1.03637	0.170198	6.08919	1.13482e-09	1.47915e-08
ENSG00000175376.8	EIF1AD	2262.49	1.03631	0.165954	6.24455	4.25011e-10	5.88014e-09
ENSG00000130768.14	SMPDL3B	341.866	1.03575	0.351421	2.94731	0.00320552	0.011553
ENSG00000119711.12	ALDH6A1	1546.06	1.03521	0.171996	6.01883	1.75682e-09	2.21319e-08
ENSG00000152518.7	ZFP36L2	3574.47	1.03471	0.170706	6.06134	1.34991e-09	1.73155e-08
ENSG00000111775.2	COX6A1	1650.04	1.03369	0.187812	5.50387	3.71537e-08	3.86497e-07
ENSG00000255346.9	NOX5	506.069	1.03351	0.323361	3.19616	0.00139269	0.00558029
ENSG00000278771.1	Metazoa_SRP	2764.8	1.03183	0.316853	3.25649	0.00112799	0.00463532
ENSG00000198934.4	MAGEE1	345.019	1.03141	0.183049	5.63463	1.75434e-08	1.91721e-07
ENSG00000134590.13	FAM127A	2609.5	1.03004	0.178126	5.78267	7.3526e-09	8.54165e-08
ENSG00000118515.11	SGK1	735.813	1.02917	0.300041	3.43009	0.000603385	0.0026594
ENSG00000227959.1	RP11-276H7.2	130.766	1.0291	0.194412	5.29341	1.20054e-07	1.14283e-06
ENSG00000172500.12	FIBP	2550.12	1.02903	0.104009	9.89373	4.43205e-23	2.15049e-21
ENSG00000205634.6	LINC00898	80.8402	1.02884	0.288971	3.56035	0.000370363	0.00172161
ENSG00000187653.11	TMSB4XP8	68.827	1.02772	0.262154	3.92029	8.84426e-05	0.000480494
ENSG00000198785.4	GRIN3A	176.137	1.02524	0.278465	3.68174	0.000231649	0.00113949
ENSG00000272599.2	RP11-152N13.16	57.1244	1.02509	0.28852	3.55292	0.000380984	0.00176531
ENSG00000271918.1	CTD-2287O16.5	96.2202	1.02469	0.25938	3.95054	7.79739e-05	0.000427892
ENSG00000236699.8	ARHGEF38	365.905	1.02431	0.398178	2.57249	0.010097	0.0311356
ENSG00000277283.1	RP1-267D11.6	109.24	1.02408	0.186608	5.48785	4.06852e-08	4.20843e-07
ENSG00000180638.17	SLC47A2	26.7163	1.02385	0.391156	2.61751	0.00885752	0.0278366
ENSG00000226752.8	PSMD5-AS1	199.666	1.02289	0.166223	6.15373	7.56835e-10	1.00996e-08
ENSG00000198625.12	MDM4	4296.82	1.0219	0.14312	7.14016	9.32215e-13	1.75593e-11
ENSG00000142178.7	SIK1	125.577	1.02185	0.331734	3.08033	0.00206771	0.00791546
ENSG00000171169.8	NAIF1	484.144	1.02151	0.150237	6.79931	1.05125e-11	1.74128e-10
ENSG00000215014.4	RP5-832C2.5	133.72	1.02134	0.262306	3.89368	9.87336e-05	0.000529284
ENSG00000175745.11	NR2F1	1271.86	1.02113	0.215589	4.73644	2.17508e-06	1.66159e-05
ENSG00000173875.13	ZNF791	2571.79	1.02105	0.109699	9.30773	1.30592e-20	5.1235e-19
ENSG00000112029.9	FBXO5	858.979	1.02092	0.162903	6.26705	3.67943e-10	5.12674e-09
ENSG00000176700.19	SCAND2P	72.0813	1.01994	0.277811	3.67136	0.000241266	0.00118004
ENSG00000260000.2	RP3-467N11.1	67.875	1.01865	0.317339	3.20998	0.00132744	0.0053493
ENSG00000228436.2	RP5-864K19.4	34.7695	1.01785	0.333002	3.05658	0.00223879	0.00849169
ENSG00000226332.2	RP11-157P1.4	136.076	1.01746	0.260124	3.91142	9.17548e-05	0.000496426
ENSG00000198673.10	FAM19A2	92.6178	1.01655	0.33541	3.03078	0.00243921	0.00915264
ENSG00000280927.1	CTBP1-AS	229.765	1.01508	0.26372	3.84908	0.000118563	0.000624351
ENSG00000283498.1	MIR1244-2	38.2923	1.01502	0.426108	2.38207	0.0172155	0.0489378
ENSG00000202337.1	RNU6-8	64.518	1.01479	0.322727	3.14444	0.00166408	0.0065432
ENSG00000267321.1	RP11-1094M14.11	353.821	1.01479	0.135819	7.47161	7.92217e-14	1.67617e-12
ENSG00000245498.6	RP11-677M14.7	85.5229	1.01417	0.254628	3.98294	6.80679e-05	0.000379101
ENSG00000255153.1	TOLLIP-AS1	89.7554	1.01414	0.251597	4.0308	5.55869e-05	0.000316194
ENSG00000259083.1	RP11-407N17.4	28.8034	1.01309	0.336735	3.00857	0.0026248	0.00973043
ENSG00000159208.15	CIART	575.743	1.01264	0.219216	4.61938	3.84883e-06	2.80521e-05
ENSG00000261485.1	PAN3-AS1	40.5232	1.01222	0.266343	3.80043	0.000144447	0.000744967
ENSG00000186326.3	RGS9BP	59.1516	1.01183	0.216155	4.68101	2.85461e-06	2.12859e-05
ENSG00000196810.4	CTBP1-AS2	1106.23	1.01086	0.117558	8.59879	8.05641e-18	2.51424e-16
ENSG00000236986.6	RP11-544A12.4	52.4039	1.01033	0.411362	2.45606	0.0140469	0.0412104
ENSG00000125430.8	HS3ST3B1	125.851	1.00952	0.404441	2.49609	0.0125572	0.0374357
ENSG00000131242.16	RAB11FIP4	609.574	1.00785	0.332552	3.03065	0.00244027	0.00915533
ENSG00000166188.2	ZNF319	629.369	1.00784	0.171552	5.87484	4.23244e-09	5.08244e-08
ENSG00000271855.1	RP11-214N9.1	62.8864	1.00704	0.221423	4.54803	5.4151e-06	3.82694e-05
ENSG00000228439.5	TSTD3	33.4194	1.00666	0.323113	3.1155	0.00183636	0.0071249
ENSG00000226648.1	PLCG1-AS1	31.2518	1.00545	0.347536	2.89307	0.00381494	0.0134217
ENSG00000234545.7	FAM133B	723.269	1.00383	0.124207	8.08193	6.37512e-16	1.64859e-14
ENSG00000254671.2	STT3A-AS1	27.7155	1.00361	0.316868	3.16728	0.00153872	0.00610664
ENSG00000204152.10	TIMM23B	758.461	1.00305	0.116536	8.60724	7.48395e-18	2.34091e-16
ENSG00000271869.1	RP11-51J9.5	69.9608	1.00163	0.398407	2.51408	0.0119345	0.0358699
ENSG00000064042.17	LIMCH1	6628.2	1.0013	0.264449	3.78636	0.00015287	0.000784722
ENSG00000180185.11	FAHD1	1117.28	1.00111	0.120056	8.3387	7.51107e-17	2.14202e-15
ENSG00000200087.1	SNORA73B	1818.97	1.00064	0.246958	4.05188	5.08084e-05	0.000291305
ENSG00000143416.20	SELENBP1	3294.91	1.0005	0.271367	3.68688	0.000227018	0.00111851
ENSG00000132622.10	HSPA12B	40.233	-1.00027	0.331227	-3.0199	0.00252855	0.00942989
ENSG00000080200.9	CRYBG3	1527.67	-1.0007	0.166546	-6.00854	1.87204e-09	2.35079e-08
ENSG00000127947.15	PTPN12	2340.51	-1.00085	0.125671	-7.96407	1.66477e-15	4.1601e-14
ENSG00000247796.2	CTD-2366F13.1	105.707	-1.00089	0.282524	-3.54269	0.00039607	0.00182627
ENSG00000166582.9	CENPV	112.782	-1.00144	0.293378	-3.41348	0.0006414	0.00280892
ENSG00000184402.14	SS18L1	854.742	-1.00205	0.151941	-6.59502	4.2519e-11	6.5823e-10
ENSG00000268006.1	PTOV1-AS1	466.563	-1.00222	0.130134	-7.7014	1.34579e-14	3.08253e-13
ENSG00000168906.12	MAT2A	9623.42	-1.00233	0.211974	-4.72856	2.26115e-06	1.71922e-05
ENSG00000105676.13	ARMC6	757.714	-1.00255	0.180044	-5.56837	2.57129e-08	2.74022e-07
ENSG00000127311.9	HELB	278.572	-1.0027	0.191034	-5.24879	1.531e-07	1.43126e-06
ENSG00000068724.15	TTC7A	351.148	-1.00296	0.1496	-6.70426	2.02436e-11	3.25688e-10
ENSG00000137947.11	GTF2B	536.108	-1.00379	0.143378	-7.00099	2.54166e-12	4.51206e-11
ENSG00000163132.6	MSX1	166.224	-1.00419	0.222053	-4.5223	6.11726e-06	4.27694e-05
ENSG00000091732.15	ZC3HC1	525.946	-1.00426	0.134212	-7.48267	7.28256e-14	1.5456e-12
ENSG00000154114.12	TBCEL	669.106	-1.00473	0.155451	-6.46331	1.02436e-10	1.52642e-09
ENSG00000068971.13	PPP2R5B	972.844	-1.00474	0.165466	-6.07215	1.26209e-09	1.63187e-08
ENSG00000196873.15	CBWD3	95.2725	-1.00474	0.263159	-3.81799	0.000134543	0.000698479
ENSG00000099875.14	MKNK2	5768.56	-1.00505	0.187634	-5.35644	8.48754e-08	8.31289e-07
ENSG00000121716.19	PILRB	404.065	-1.00508	0.242176	-4.1502	3.32192e-05	0.000198585
ENSG00000070882.12	OSBPL3	834.91	-1.00554	0.191423	-5.25296	1.49676e-07	1.40292e-06
ENSG00000143344.15	RGL1	254.172	-1.00565	0.192942	-5.21217	1.86647e-07	1.71592e-06
ENSG00000137177.19	KIF13A	1482.29	-1.00616	0.111879	-8.99321	2.40123e-19	8.46533e-18
ENSG00000139514.12	SLC7A1	3582.55	-1.00641	0.154031	-6.53383	6.41073e-11	9.73771e-10
ENSG00000134138.19	MEIS2	212.506	-1.00685	0.112164	-8.97662	2.79222e-19	9.78097e-18
ENSG00000260097.2	SPDYE6	52.9856	-1.00795	0.361145	-2.79098	0.00525491	0.0177444
ENSG00000238117.1	AP004372.1	73.1004	-1.00808	0.208989	-4.82363	1.40969e-06	1.11344e-05
ENSG00000103269.13	RHBDL1	102.915	-1.00936	0.335183	-3.01137	0.00260073	0.00965577
ENSG00000159256.12	MORC3	1415.29	-1.00985	0.139244	-7.25239	4.09489e-13	8.07887e-12
ENSG00000155393.12	HEATR3	487.351	-1.01007	0.118914	-8.49413	1.99413e-17	6.01525e-16
ENSG00000111012.9	CYP27B1	215.476	-1.01054	0.253162	-3.99167	6.561e-05	0.00036726
ENSG00000142632.16	ARHGEF19	480.228	-1.01073	0.180283	-5.60636	2.06624e-08	2.23054e-07
ENSG00000163053.10	SLC16A14	398.807	-1.01125	0.188162	-5.37438	7.6847e-08	7.58881e-07
ENSG00000135503.12	ACVR1B	718.273	-1.0117	0.140652	-7.19295	6.34045e-13	1.22024e-11
ENSG00000186026.6	ZNF284	103.603	-1.01196	0.247102	-4.09531	4.21597e-05	0.000245929
ENSG00000135972.8	MRPS9	580.792	-1.01219	0.162489	-6.22927	4.68606e-10	6.44433e-09
ENSG00000225830.11	ERCC6	1478.99	-1.01314	0.086538	-11.7074	1.16775e-31	1.10968e-29
ENSG00000077463.14	SIRT6	408.495	-1.01335	0.140307	-7.22237	5.10903e-13	9.95102e-12
ENSG00000281706.2	LINC01012	29.4983	-1.01352	0.401136	-2.52663	0.0115163	0.0348201
ENSG00000133627.17	ACTR3B	330.499	-1.01379	0.177022	-5.72693	1.02264e-08	1.15641e-07
ENSG00000100441.9	KHNYN	1332.84	-1.01447	0.0769452	-13.1844	1.07962e-39	2.0308e-37
ENSG00000188647.12	PTAR1	1443.44	-1.01449	0.110265	-9.20048	3.56344e-20	1.35544e-18
ENSG00000160999.10	SH2B2	222.594	-1.01456	0.234029	-4.33518	1.4564e-05	9.45337e-05
ENSG00000163735.6	CXCL5	51.8999	-1.01487	0.412513	-2.46021	0.0138855	0.0407805
ENSG00000115163.14	CENPA	458.281	-1.01496	0.277661	-3.65541	0.000256773	0.00124458
ENSG00000102780.16	DGKH	1218.31	-1.01569	0.192013	-5.28968	1.22527e-07	1.16354e-06
ENSG00000114770.16	ABCC5	1405.58	-1.01631	0.16821	-6.04189	1.52322e-09	1.93847e-08
ENSG00000197275.13	RAD54B	110.247	-1.01645	0.172763	-5.88352	4.01621e-09	4.83548e-08
ENSG00000132326.11	PER2	855.21	-1.01745	0.139842	-7.27572	3.44577e-13	6.85734e-12
ENSG00000168944.15	CEP120	599.289	-1.01771	0.113303	-8.98215	2.65537e-19	9.31346e-18
ENSG00000108506.11	INTS2	1207.43	-1.01841	0.124212	-8.19895	2.425e-16	6.51642e-15
ENSG00000121005.8	CRISPLD1	259.335	-1.01911	0.275283	-3.70205	0.000213862	0.00106131
ENSG00000131979.18	GCH1	351.01	-1.0192	0.28217	-3.61201	0.000303832	0.00144238
ENSG00000086189.9	DIMT1	890.004	-1.0201	0.121792	-8.37571	5.48939e-17	1.58857e-15
ENSG00000185875.12	THNSL1	250.288	-1.02013	0.282863	-3.60643	0.000310434	0.00147143
ENSG00000228638.1	FCF1P2	126.991	-1.02017	0.152382	-6.69484	2.15914e-11	3.45551e-10
ENSG00000075702.16	WDR62	718.495	-1.02133	0.225157	-4.53609	5.73071e-06	4.03338e-05
ENSG00000015133.18	CCDC88C	1664.54	-1.02135	0.163151	-6.26014	3.84642e-10	5.34586e-09
ENSG00000130340.15	SNX9	1360.22	-1.02147	0.192786	-5.29847	1.16779e-07	1.11474e-06
ENSG00000189136.8	UBE2Q2P1	45.4346	-1.02167	0.425921	-2.39874	0.0164516	0.0470981
ENSG00000157778.8	PSMG3	1269.67	-1.0218	0.145515	-7.02194	2.18802e-12	3.92487e-11
ENSG00000012211.12	PRICKLE3	377.075	-1.02194	0.151151	-6.76106	1.36984e-11	2.24596e-10
ENSG00000224635.1	RP4-564F22.5	37.009	-1.02195	0.356808	-2.86415	0.00418134	0.0145642
ENSG00000185024.16	BRF1	1150.34	-1.0228	0.121841	-8.39454	4.67722e-17	1.36359e-15
ENSG00000132153.14	DHX30	3485.54	-1.02282	0.134323	-7.61463	2.6445e-14	5.88541e-13
ENSG00000062598.17	ELMO2	958.874	-1.02293	0.107847	-9.48505	2.42267e-21	1.02993e-19
ENSG00000110713.15	NUP98	5151.3	-1.02304	0.0908315	-11.263	1.99758e-29	1.58554e-27
ENSG00000223749.8	MIR503HG	87.7392	-1.02348	0.288877	-3.54297	0.000395654	0.00182527
ENSG00000111252.10	SH2B3	893.816	-1.02398	0.190605	-5.37229	7.77426e-08	7.67449e-07
ENSG00000068654.15	POLR1A	3793.28	-1.02406	0.128264	-7.98397	1.41702e-15	3.5637e-14
ENSG00000132819.16	RBM38	613.06	-1.02418	0.16413	-6.24003	4.37496e-10	6.02858e-09
ENSG00000233429.9	HOTAIRM1	33.4856	-1.0248	0.234524	-4.36969	1.24424e-05	8.17478e-05
ENSG00000166833.19	NAV2	1581.31	-1.02483	0.232157	-4.41436	1.01308e-05	6.79089e-05
ENSG00000110171.18	TRIM3	554.953	-1.02534	0.185146	-5.53802	3.05906e-08	3.22871e-07
ENSG00000162623.15	TYW3	810.936	-1.02565	0.16425	-6.24444	4.25324e-10	5.88029e-09
ENSG00000038382.17	TRIO	5692.58	-1.02575	0.114843	-8.93176	4.19273e-19	1.43751e-17
ENSG00000120910.14	PPP3CC	297.592	-1.02576	0.153869	-6.66647	2.6203e-11	4.15481e-10
ENSG00000156469.8	MTERF3	703.93	-1.02626	0.14087	-7.28518	3.21249e-13	6.42568e-12
ENSG00000235750.9	KIAA0040	1105.95	-1.02736	0.151841	-6.76605	1.3235e-11	2.17237e-10
ENSG00000217128.11	FNIP1	1530.77	-1.02736	0.153529	-6.69167	2.2064e-11	3.52908e-10
ENSG00000235381.1	RP11-477D19.2	38.8327	-1.02744	0.343498	-2.99113	0.00277951	0.0102283
ENSG00000104067.16	TJP1	2132.87	-1.02784	0.144822	-7.09728	1.27234e-12	2.34198e-11
ENSG00000023909.9	GCLM	712.1	-1.02844	0.168221	-6.11366	9.73702e-10	1.28192e-08
ENSG00000266028.7	SRGAP2	1121.8	-1.02955	0.0868765	-11.8507	2.13292e-32	2.22724e-30
ENSG00000160326.13	SLC2A6	71.1658	-1.03	0.290294	-3.54811	0.000388007	0.00179391
ENSG00000142409.5	ZNF787	1167.74	-1.03011	0.150422	-6.84814	7.48142e-12	1.25358e-10
ENSG00000103994.16	ZNF106	3668.76	-1.03047	0.114281	-9.01698	1.93339e-19	6.8778e-18
ENSG00000163235.15	TGFA	486.007	-1.03087	0.202956	-5.07925	3.78921e-07	3.2869e-06
ENSG00000171723.15	GPHN	878.847	-1.03095	0.145861	-7.06798	1.57208e-12	2.87826e-11
ENSG00000187147.17	RNF220	764.547	-1.03097	0.111117	-9.2782	1.72368e-20	6.69555e-19
ENSG00000173531.15	MST1	352.822	-1.03105	0.233251	-4.42033	9.85496e-06	6.62863e-05
ENSG00000135469.13	COQ10A	103.637	-1.0315	0.212625	-4.85129	1.22662e-06	9.78727e-06
ENSG00000188211.8	NCR3LG1	430.476	-1.03272	0.256153	-4.03165	5.53859e-05	0.000315181
ENSG00000142347.16	MYO1F	94.0389	-1.03283	0.280622	-3.6805	0.000232778	0.00114373
ENSG00000077150.18	NFKB2	1104.16	-1.03285	0.146195	-7.06488	1.6075e-12	2.93529e-11
ENSG00000151093.7	OXSM	397.458	-1.03352	0.1252	-8.25501	1.51894e-16	4.19242e-15
ENSG00000092853.13	CLSPN	917.426	-1.03389	0.247384	-4.17928	2.92434e-05	0.000176936
ENSG00000143756.11	FBXO28	3587.4	-1.03471	0.16076	-6.43636	1.22371e-10	1.80877e-09
ENSG00000114423.18	CBLB	1468.97	-1.03496	0.194948	-5.3089	1.10287e-07	1.05644e-06
ENSG00000109079.9	TNFAIP1	1464.22	-1.03545	0.143614	-7.20998	5.5959e-13	1.08531e-11
ENSG00000160062.14	ZBTB8A	181.731	-1.03549	0.132416	-7.81999	5.28256e-15	1.26043e-13
ENSG00000136114.15	THSD1	25.5555	-1.03562	0.417976	-2.47771	0.0132228	0.0391312
ENSG00000204052.4	LRRC73	65.1037	-1.03757	0.412878	-2.51303	0.01197	0.0359625
ENSG00000075420.12	FNDC3B	3258.07	-1.03786	0.123362	-8.41319	3.99e-17	1.17504e-15
ENSG00000101152.10	DNAJC5	4199.4	-1.03896	0.114449	-9.07796	1.10624e-19	4.04537e-18
ENSG00000071243.15	ING3	317.876	-1.03903	0.178617	-5.81708	5.98846e-09	7.06448e-08
ENSG00000121406.8	ZNF549	685.226	-1.03924	0.100085	-10.3836	2.94497e-25	1.70628e-23
ENSG00000020577.13	SAMD4A	3473.96	-1.03976	0.221604	-4.69196	2.70596e-06	2.02885e-05
ENSG00000060339.13	CCAR1	3251.75	-1.03979	0.0972442	-10.6926	1.10261e-26	7.12495e-25
ENSG00000132275.10	RRP8	716.707	-1.04	0.131757	-7.89329	2.94332e-15	7.20432e-14
ENSG00000269113.3	TRABD2B	339.722	-1.04063	0.243136	-4.28005	1.86855e-05	0.000117967
ENSG00000221539.1	SNORD99	33.713	-1.04066	0.330074	-3.15281	0.0016171	0.00637988
ENSG00000167566.16	NCKAP5L	851.107	-1.04109	0.103854	-10.0246	1.18886e-23	6.04625e-22
ENSG00000137166.14	FOXP4	1876.52	-1.04179	0.0905305	-11.5077	1.2072e-30	1.06946e-28
ENSG00000066279.16	ASPM	1576.7	-1.04238	0.156475	-6.66163	2.70812e-11	4.2817e-10
ENSG00000160271.14	RALGDS	1703.61	-1.04265	0.202713	-5.14347	2.69717e-07	2.40338e-06
ENSG00000149016.15	TUT1	370.716	-1.04296	0.116048	-8.98729	2.534e-19	8.91054e-18
ENSG00000136146.14	MED4	374.472	-1.04333	0.176147	-5.92308	3.1596e-09	3.85311e-08
ENSG00000164815.10	ORC5	630.688	-1.04383	0.11986	-8.70873	3.07302e-18	9.91708e-17
ENSG00000119397.16	CNTRL	414.108	-1.04418	0.13564	-7.69819	1.38008e-14	3.15843e-13
ENSG00000085721.12	RRN3	822.807	-1.04493	0.18123	-5.76579	8.12778e-09	9.3669e-08
ENSG00000144048.10	DUSP11	492.82	-1.04531	0.124247	-8.41313	3.99197e-17	1.17504e-15
ENSG00000246174.7	KCTD21-AS1	56.5814	-1.04595	0.341064	-3.06674	0.00216407	0.00824755
ENSG00000185684.12	EP400NL	583.966	-1.04677	0.120637	-8.67704	4.0619e-18	1.30014e-16
ENSG00000159231.5	CBR3	110.431	-1.04683	0.220347	-4.75084	2.02575e-06	1.5553e-05
ENSG00000124702.17	KLHDC3	1885.2	-1.0471	0.130236	-8.03996	8.98648e-16	2.29151e-14
ENSG00000086712.12	TXLNG	1005.12	-1.04744	0.0779687	-13.4341	3.8165e-41	7.94034e-39
ENSG00000165895.17	ARHGAP42	620.911	-1.04822	0.238788	-4.38975	1.13483e-05	7.52619e-05
ENSG00000186280.6	KDM4D	100.985	-1.04844	0.207153	-5.06119	4.16638e-07	3.5925e-06
ENSG00000136715.17	SAP130	1208.68	-1.04862	0.0878487	-11.9367	7.61994e-33	8.17447e-31
ENSG00000240445.3	FOXO3B	106.416	-1.04937	0.270422	-3.88051	0.000104237	0.000554884
ENSG00000178295.14	GEN1	607.933	-1.05075	0.159599	-6.58372	4.58815e-11	7.06303e-10
ENSG00000115289.13	PCGF1	539.057	-1.05105	0.141535	-7.42609	1.11858e-13	2.34144e-12
ENSG00000132781.17	MUTYH	394.814	-1.05107	0.138831	-7.57086	3.70754e-14	8.11963e-13
ENSG00000163995.19	ABLIM2	110.22	-1.05184	0.250176	-4.20442	2.61756e-05	0.00016021
ENSG00000138660.11	AP1AR	500.712	-1.05211	0.149399	-7.04227	1.89129e-12	3.42389e-11
ENSG00000137807.13	KIF23	1154.64	-1.05353	0.17421	-6.04747	1.47139e-09	1.87773e-08
ENSG00000103067.12	ESRP2	1646.11	-1.05391	0.150742	-6.99148	2.72005e-12	4.79773e-11
ENSG00000205790.1	DPP9-AS1	32.6692	-1.05419	0.368795	-2.85849	0.00425669	0.014799
ENSG00000133858.15	ZFC3H1	1473.85	-1.05457	0.153822	-6.85578	7.09221e-12	1.192e-10
ENSG00000173928.2	SWSAP1	76.7131	-1.05484	0.239653	-4.40151	1.07499e-05	7.16567e-05
ENSG00000279722.1	RP11-44F14.6	35.3498	-1.055	0.443078	-2.38107	0.0172626	0.0490465
ENSG00000224316.1	GTF2IP5	53.9645	-1.05523	0.294254	-3.58612	0.000335639	0.00157972
ENSG00000100281.13	HMGXB4	1130.23	-1.05545	0.108982	-9.68465	3.50412e-22	1.59064e-20
ENSG00000125962.14	ARMCX5	335.451	-1.05611	0.151745	-6.95979	3.4078e-12	5.94589e-11
ENSG00000118197.13	DDX59	550.957	-1.05619	0.109404	-9.65396	4.72912e-22	2.11524e-20
ENSG00000125834.12	STK35	3460.6	-1.05711	0.166346	-6.35487	2.08598e-10	3.00879e-09
ENSG00000155287.10	SLC25A28	427.125	-1.05753	0.181071	-5.84042	5.20709e-09	6.18522e-08
ENSG00000005100.12	DHX33	1305.67	-1.05755	0.112956	-9.36256	7.78284e-21	3.13862e-19
ENSG00000085276.17	MECOM	476.508	-1.05773	0.216079	-4.89509	9.82598e-07	7.97196e-06
ENSG00000226312.7	CFLAR-AS1	37.2233	-1.05808	0.418669	-2.52725	0.0114961	0.0347744
ENSG00000103150.5	MLYCD	222.156	-1.05845	0.250395	-4.22713	2.36694e-05	0.000146239
ENSG00000136891.13	TEX10	1112.64	-1.0586	0.093304	-11.3458	7.78477e-30	6.42021e-28
ENSG00000196459.13	TRAPPC2	437.077	-1.059	0.118722	-8.91994	4.66532e-19	1.5916e-17
ENSG00000061273.17	HDAC7	1948.5	-1.05903	0.125981	-8.40633	4.23057e-17	1.24261e-15
ENSG00000279900.1	RP11-113K21.6	28.4729	-1.05935	0.425163	-2.49163	0.012716	0.0378434
ENSG00000049192.14	ADAMTS6	95.9511	-1.05987	0.232673	-4.55519	5.2338e-06	3.70357e-05
ENSG00000165861.13	ZFYVE1	1831.32	-1.06031	0.134137	-7.90472	2.68537e-15	6.60236e-14
ENSG00000135083.14	CCNJL	552.255	-1.06038	0.126486	-8.38343	5.14089e-17	1.49086e-15
ENSG00000172731.13	LRRC20	959.842	-1.06076	0.15888	-6.6765	2.44717e-11	3.89378e-10
ENSG00000197771.12	MCMBP	1870.08	-1.06268	0.111393	-9.5399	1.42969e-21	6.15418e-20
ENSG00000143850.13	PLEKHA6	744.956	-1.06294	0.204861	-5.1886	2.11882e-07	1.92999e-06
ENSG00000129245.11	FXR2	1326.3	-1.06392	0.103604	-10.2692	9.70381e-25	5.32992e-23
ENSG00000257122.5	RRN3P3	83.3891	-1.06394	0.211921	-5.02046	5.15475e-07	4.37469e-06
ENSG00000165511.6	C10orf25	32.1793	-1.06399	0.401425	-2.65053	0.00803665	0.0256163
ENSG00000163686.14	ABHD6	499.654	-1.06498	0.232803	-4.5746	4.77138e-06	3.41241e-05
ENSG00000141101.12	NOB1	948.601	-1.06505	0.149631	-7.11783	1.09636e-12	2.0427e-11
ENSG00000006432.15	MAP3K9	2004.01	-1.06515	0.108697	-9.79922	1.1346e-22	5.33555e-21
ENSG00000183929.7	DUSP5P1	26.6087	-1.06525	0.366163	-2.90922	0.00362337	0.0128564
ENSG00000136111.12	TBC1D4	1254.94	-1.06554	0.144314	-7.38352	1.54153e-13	3.18069e-12
ENSG00000136122.15	BORA	184.636	-1.06566	0.168694	-6.31711	2.66495e-10	3.78426e-09
ENSG00000108666.9	C17orf75	399.766	-1.0659	0.124482	-8.56263	1.1032e-17	3.41953e-16
ENSG00000144843.11	ADPRH	144.787	-1.06601	0.20734	-5.14137	2.72744e-07	2.42957e-06
ENSG00000166025.17	AMOTL1	1374.88	-1.0662	0.145296	-7.33811	2.16625e-13	4.4068e-12
ENSG00000124602.9	UNC5CL	50.2602	-1.06647	0.419231	-2.54387	0.0109631	0.0334051
ENSG00000145386.9	CCNA2	970.53	-1.06664	0.22942	-4.64929	3.33077e-06	2.45302e-05
ENSG00000164366.3	CCDC127	665.991	-1.06671	0.101881	-10.4701	1.18514e-25	7.16906e-24
ENSG00000091947.9	TMEM101	642.538	-1.06778	0.131894	-8.0957	5.69366e-16	1.48409e-14
ENSG00000137760.14	ALKBH8	378.008	-1.06783	0.241545	-4.42083	9.83243e-06	6.61671e-05
ENSG00000176845.12	METRNL	39.3993	-1.06829	0.372879	-2.86498	0.00417038	0.0145344
ENSG00000242114.5	MTFP1	40.3719	-1.06839	0.314132	-3.40107	0.000671225	0.0029223
ENSG00000263528.7	IKBKE	266.811	-1.06855	0.176094	-6.0681	1.29433e-09	1.66962e-08
ENSG00000136367.13	ZFHX2	311.092	-1.06864	0.168756	-6.33247	2.41262e-10	3.45272e-09
ENSG00000164161.9	HHIP	71.2379	-1.06994	0.349132	-3.06456	0.00217991	0.00830217
ENSG00000125875.13	TBC1D20	1771	-1.07024	0.129243	-8.28083	1.22324e-16	3.41402e-15
ENSG00000196123.12	KIAA0895L	624.392	-1.07027	0.23116	-4.62999	3.65683e-06	2.67735e-05
ENSG00000130347.12	RTN4IP1	150.852	-1.07063	0.235523	-4.54578	5.47323e-06	3.86405e-05
ENSG00000178691.10	SUZ12	2067.59	-1.07138	0.118843	-9.01512	1.96651e-19	6.97754e-18
ENSG00000136982.5	DSCC1	389.729	-1.0714	0.213046	-5.02895	4.93178e-07	4.20625e-06
ENSG00000078177.13	N4BP2	699.346	-1.07168	0.113305	-9.45838	3.12753e-21	1.31938e-19
ENSG00000144580.13	CNOT9	2917.5	-1.07301	0.113001	-9.49559	2.18976e-21	9.3381e-20
ENSG00000155970.11	MICU3	61.1452	-1.07321	0.326652	-3.28547	0.00101812	0.00424417
ENSG00000112218.8	GPR63	122.05	-1.07327	0.316759	-3.38827	0.00070334	0.00304714
ENSG00000141527.16	CARD14	100.058	-1.07366	0.363817	-2.95111	0.00316632	0.0114387
ENSG00000186812.12	ZNF397	981.478	-1.07372	0.174355	-6.15823	7.35621e-10	9.85001e-09
ENSG00000128607.13	KLHDC10	2020.98	-1.07411	0.0973877	-11.0292	2.7636e-28	1.98164e-26
ENSG00000197841.14	ZNF181	300.233	-1.07515	0.135681	-7.92407	2.29859e-15	5.69731e-14
ENSG00000104885.17	DOT1L	2062.79	-1.07551	0.117299	-9.1689	4.7786e-20	1.80268e-18
ENSG00000143590.13	EFNA3	287.852	-1.07585	0.289258	-3.71936	0.000199731	0.000998219
ENSG00000145990.10	GFOD1	471.373	-1.07602	0.204001	-5.27455	1.33079e-07	1.25722e-06
ENSG00000129473.9	BCL2L2	746.719	-1.07622	0.16896	-6.36966	1.89451e-10	2.74559e-09
ENSG00000078237.6	TIGAR	332.833	-1.07673	0.192725	-5.58687	2.31201e-08	2.47639e-07
ENSG00000176953.11	NFATC2IP	1287.85	-1.07719	0.101056	-10.6593	1.57698e-26	1.00252e-24
ENSG00000196391.10	ZNF774	82.0162	-1.07785	0.273319	-3.94356	8.02813e-05	0.000439372
ENSG00000050820.16	BCAR1	2956.07	-1.07831	0.245563	-4.39119	1.12731e-05	7.47993e-05
ENSG00000178409.13	BEND3	517.216	-1.07922	0.135324	-7.97506	1.52307e-15	3.82341e-14
ENSG00000085999.11	RAD54L	440.633	-1.07926	0.227229	-4.74966	2.03758e-06	1.56307e-05
ENSG00000186369.10	LINC00643	81.7042	-1.08013	0.434912	-2.48357	0.0130075	0.0385937
ENSG00000160194.17	NDUFV3	2153.34	-1.08027	0.107162	-10.0808	6.71954e-24	3.44932e-22
ENSG00000111110.11	PPM1H	767.404	-1.08083	0.204454	-5.28641	1.2474e-07	1.18415e-06
ENSG00000237548.1	TTLL11-IT1	98.8069	-1.08095	0.224163	-4.82218	1.42e-06	1.12062e-05
ENSG00000165259.13	HDX	111.324	-1.08106	0.196826	-5.49247	3.96355e-08	4.10913e-07
ENSG00000083896.12	YTHDC1	1172.53	-1.08114	0.134485	-8.03914	9.04686e-16	2.30477e-14
ENSG00000100034.13	PPM1F	767.808	-1.08128	0.180054	-6.00532	1.9095e-09	2.39455e-08
ENSG00000196792.11	STRN3	1208.46	-1.08132	0.0977709	-11.0597	1.9676e-28	1.43332e-26
ENSG00000069702.10	TGFBR3	349.565	-1.08177	0.129734	-8.33837	7.53193e-17	2.14574e-15
ENSG00000197847.12	SLC22A20	26.6588	-1.08342	0.368582	-2.93942	0.00328822	0.0118199
ENSG00000114491.13	UMPS	1062.39	-1.08406	0.120377	-9.00553	2.14636e-19	7.59606e-18
ENSG00000005238.19	FAM214B	399.507	-1.08422	0.210331	-5.15482	2.53872e-07	2.27475e-06
ENSG00000130764.9	LRRC47	2105.92	-1.08439	0.100042	-10.8393	2.24172e-27	1.52387e-25
ENSG00000134152.10	KATNBL1	626.976	-1.0847	0.127286	-8.52172	1.57204e-17	4.8122e-16
ENSG00000170325.14	PRDM10	630.265	-1.08489	0.138866	-7.8125	5.60649e-15	1.33308e-13
ENSG00000225345.3	SNX18P3	48.5543	-1.0849	0.336149	-3.22745	0.00124898	0.00506958
ENSG00000144824.19	PHLDB2	1379.15	-1.08522	0.283809	-3.82375	0.000131437	0.000684035
ENSG00000175395.15	ZNF25	337.784	-1.08549	0.156105	-6.95358	3.56135e-12	6.20592e-11
ENSG00000170629.14	DPY19L2P2	122.639	-1.08602	0.257098	-4.22416	2.39835e-05	0.000148047
ENSG00000276903.1	HIST1H2AL	611.469	-1.08713	0.281767	-3.85825	0.0001142	0.000603825
ENSG00000123975.4	CKS2	1112.26	-1.08877	0.153195	-7.10709	1.18516e-12	2.19623e-11
ENSG00000159733.13	ZFYVE28	325.379	-1.08957	0.16794	-6.48787	8.70588e-11	1.30865e-09
ENSG00000162396.5	PARS2	361.931	-1.0898	0.171647	-6.34908	2.16608e-10	3.12104e-09
ENSG00000124571.17	XPO5	2666.81	-1.09025	0.0773783	-14.0899	4.38057e-45	1.22759e-42
ENSG00000100330.15	MTMR3	168.047	-1.09042	0.166706	-6.54099	6.11146e-11	9.29341e-10
ENSG00000117153.15	KLHL12	1242.74	-1.09046	0.132008	-8.26052	1.45036e-16	4.0112e-15
ENSG00000178974.9	FBXO34	1321.53	-1.09112	0.127639	-8.54848	1.24716e-17	3.83976e-16
ENSG00000136935.13	GOLGA1	799.268	-1.09203	0.133191	-8.199	2.42398e-16	6.51642e-15
ENSG00000177192.13	PUS1	859.706	-1.09219	0.139274	-7.84202	4.43344e-15	1.0643e-13
ENSG00000197498.12	RPF2	1194.49	-1.09252	0.133345	-8.1932	2.54366e-16	6.8286e-15
ENSG00000100228.12	RAB36	299.67	-1.09259	0.282791	-3.86361	0.000111725	0.000591538
ENSG00000131375.9	CAPN7	1204.92	-1.09302	0.0850803	-12.847	8.94611e-38	1.45377e-35
ENSG00000120093.11	HOXB3	274.518	-1.09332	0.26508	-4.1245	3.71545e-05	0.000219908
ENSG00000186532.11	SMYD4	538.334	-1.09415	0.124424	-8.79368	1.44737e-18	4.7718e-17
ENSG00000104880.17	ARHGEF18	161.138	-1.09429	0.150259	-7.28266	3.27298e-13	6.53716e-12
ENSG00000166004.14	CEP295	1360.19	-1.0953	0.095805	-11.4326	2.87234e-30	2.43466e-28
ENSG00000180357.9	ZNF609	2646.04	-1.09583	0.083355	-13.1465	1.7817e-39	3.30614e-37
ENSG00000138032.20	PPM1B	834.781	-1.09591	0.112919	-9.70525	2.86361e-22	1.30854e-20
ENSG00000130305.16	NSUN5	764.738	-1.09591	0.185713	-5.90111	3.61055e-09	4.37005e-08
ENSG00000132793.11	LPIN3	1097.91	-1.09597	0.215356	-5.08909	3.59792e-07	3.12986e-06
ENSG00000121274.12	PAPD5	700.459	-1.09655	0.129659	-8.45715	2.73986e-17	8.15219e-16
ENSG00000116141.15	MARK1	150.893	-1.09767	0.297449	-3.69027	0.000224017	0.00110552
ENSG00000166135.13	HIF1AN	1975.38	-1.09822	0.0904871	-12.1367	6.7494e-34	7.92131e-32
ENSG00000181264.8	TMEM136	257.177	-1.09827	0.216421	-5.0747	3.8811e-07	3.3613e-06
ENSG00000214654.6	RP11-27I1.4	155.706	-1.09828	0.178546	-6.15121	7.68918e-10	1.02409e-08
ENSG00000113593.11	PPWD1	490.105	-1.0983	0.127171	-8.63645	5.79887e-18	1.83312e-16
ENSG00000162407.8	PLPP3	2146.13	-1.09841	0.19041	-5.76862	7.99231e-09	9.22239e-08
ENSG00000143772.9	ITPKB	2361.45	-1.09896	0.140458	-7.82409	5.11334e-15	1.22111e-13
ENSG00000244586.1	WNT5A-AS1	153.716	-1.09944	0.227423	-4.83434	1.33586e-06	1.0597e-05
ENSG00000138778.11	CENPE	1771.27	-1.09978	0.143452	-7.66654	1.76695e-14	4.00048e-13
ENSG00000089818.16	NECAP1	1151.85	-1.09979	0.162842	-6.7537	1.44123e-11	2.35318e-10
ENSG00000214176.9	PLEKHM1P1	826.301	-1.09985	0.254096	-4.32849	1.50136e-05	9.71536e-05
ENSG00000125843.10	AP5S1	514.862	-1.10005	0.161425	-6.81465	9.44942e-12	1.57278e-10
ENSG00000244198.5	RP4-545C24.1	23.3629	-1.10025	0.45145	-2.43714	0.014804	0.0430954
ENSG00000276234.4	TADA2A	223.108	-1.10084	0.172696	-6.37444	1.83634e-10	2.66833e-09
ENSG00000179148.9	ALOXE3	60.8179	-1.10147	0.321079	-3.43051	0.000602438	0.00265609
ENSG00000109099.13	PMP22	665.013	-1.10184	0.240126	-4.5886	4.46229e-06	3.21058e-05
ENSG00000139636.15	LMBR1L	503.71	-1.10208	0.213128	-5.17096	2.3289e-07	2.10114e-06
ENSG00000214796.8	RP11-480I12.5	137.561	-1.10232	0.228134	-4.83191	1.35226e-06	1.07178e-05
ENSG00000127564.16	PKMYT1	553.84	-1.10307	0.221441	-4.9813	6.31583e-07	5.293e-06
ENSG00000132357.13	CARD6	113.2	-1.10307	0.324314	-3.40124	0.000670821	0.002921
ENSG00000123643.12	SLC36A1	500.947	-1.10362	0.20856	-5.29164	1.21223e-07	1.15235e-06
ENSG00000125703.14	ATG4C	204.055	-1.10498	0.14995	-7.36899	1.71924e-13	3.52617e-12
ENSG00000174292.12	TNK1	371.013	-1.1056	0.133529	-8.27985	1.23329e-16	3.43508e-15
ENSG00000135090.13	TAOK3	1063.47	-1.10641	0.179481	-6.1645	7.07078e-10	9.49095e-09
ENSG00000164061.4	BSN	164.64	-1.1065	0.359776	-3.07551	0.00210142	0.00803441
ENSG00000126653.16	NSRP1	894.762	-1.10684	0.0768159	-14.409	4.54033e-47	1.46695e-44
ENSG00000204304.11	PBX2	652.972	-1.10692	0.156171	-7.08787	1.36192e-12	2.50184e-11
ENSG00000160199.14	PKNOX1	619.638	-1.10697	0.107956	-10.254	1.13595e-24	6.22686e-23
ENSG00000181045.14	SLC26A11	541.304	-1.10698	0.191471	-5.78144	7.40658e-09	8.59709e-08
ENSG00000055130.15	CUL1	1687.41	-1.10707	0.0791119	-13.9937	1.70351e-44	4.63202e-42
ENSG00000245680.9	ZNF585B	329.89	-1.10768	0.179524	-6.1701	6.82455e-10	9.17838e-09
ENSG00000078687.17	TNRC6C	524.001	-1.10823	0.373093	-2.9704	0.00297415	0.0108457
ENSG00000164916.10	FOXK1	5378.78	-1.10825	0.110736	-10.0081	1.40485e-23	7.07913e-22
ENSG00000197852.9	FAM212B	172.558	-1.10842	0.246184	-4.50243	6.71804e-06	4.65903e-05
ENSG00000110274.14	CEP164	1069.72	-1.10874	0.108912	-10.1802	2.43165e-24	1.29923e-22
ENSG00000184524.5	CEND1	25.3276	-1.10946	0.425715	-2.60611	0.00915767	0.0286443
ENSG00000142513.5	ACPT	69.096	-1.10996	0.31224	-3.55484	0.000378213	0.00175463
ENSG00000072803.17	FBXW11	2878.15	-1.11029	0.109382	-10.1506	3.29306e-24	1.74685e-22
ENSG00000115942.8	ORC2	1084.7	-1.11034	0.0982488	-11.3013	1.29318e-29	1.04455e-27
ENSG00000239213.5	NCK1-AS1	39.8332	-1.11035	0.310314	-3.57814	0.000346054	0.00162207
ENSG00000123870.10	ZNF137P	96.5229	-1.11045	0.272708	-4.07193	4.66249e-05	0.000269287
ENSG00000108179.13	PPIF	6262.06	-1.11062	0.131742	-8.43029	3.44818e-17	1.01935e-15
ENSG00000134769.21	DTNA	643.304	-1.11099	0.18636	-5.96153	2.49891e-09	3.08855e-08
ENSG00000101181.17	MTG2	1295.63	-1.11115	0.0995295	-11.1641	6.11362e-29	4.6899e-27
ENSG00000151773.12	CCDC122	66.9912	-1.11116	0.250026	-4.44418	8.82284e-06	5.99563e-05
ENSG00000275180.1	RP11-631N16.4	30.0301	-1.11125	0.431131	-2.57752	0.00995118	0.0307516
ENSG00000258634.3	RP4-773N10.4	200.746	-1.11148	0.134562	-8.25998	1.45701e-16	4.02553e-15
ENSG00000183309.11	ZNF623	49.3572	-1.11231	0.277118	-4.01385	5.97371e-05	0.000337633
ENSG00000147509.13	RGS20	39.1646	-1.11232	0.311839	-3.56698	0.000361117	0.00168434
ENSG00000185298.12	CCDC137	1011.4	-1.11233	0.170828	-6.51144	7.44341e-11	1.12441e-09
ENSG00000185798.7	WDR53	302.844	-1.11283	0.136511	-8.15194	3.58145e-16	9.50313e-15
ENSG00000108423.14	TUBD1	293.232	-1.11294	0.157106	-7.08402	1.40028e-12	2.57058e-11
ENSG00000138271.5	GPR87	40.8106	-1.1133	0.362806	-3.0686	0.00215067	0.00820446
ENSG00000164296.6	TIGD6	193.15	-1.11375	0.167099	-6.66524	2.64229e-11	4.18484e-10
ENSG00000131378.13	RFTN1	114.024	-1.11377	0.198308	-5.61636	1.95017e-08	2.11606e-07
ENSG00000179979.8	CRIPAK	205.702	-1.11392	0.255243	-4.36414	1.27622e-05	8.37085e-05
ENSG00000107625.12	DDX50	1596.79	-1.11415	0.140614	-7.92342	2.31063e-15	5.722e-14
ENSG00000158163.14	DZIP1L	71.2921	-1.1152	0.230322	-4.84194	1.28578e-06	1.02204e-05
ENSG00000110497.14	AMBRA1	1234.07	-1.11548	0.093042	-11.989	4.05918e-33	4.46297e-31
ENSG00000100124.13	ANKRD54	595.432	-1.11582	0.119556	-9.33299	1.02926e-20	4.08475e-19
ENSG00000176155.18	CCDC57	1074.09	-1.11631	0.165973	-6.72585	1.74572e-11	2.83517e-10
ENSG00000129292.20	PHF20L1	1875.39	-1.11648	0.0994033	-11.2319	2.84447e-29	2.23193e-27
ENSG00000149548.14	CCDC15	490.11	-1.11669	0.123111	-9.07058	1.18384e-19	4.31763e-18
ENSG00000276045.2	ORAI1	574.798	-1.11702	0.236926	-4.71461	2.42171e-06	1.83216e-05
ENSG00000128045.6	RASL11B	27.43	-1.11709	0.410037	-2.72437	0.00644246	0.021212
ENSG00000173157.16	ADAMTS20	78.4108	-1.11713	0.294302	-3.79586	0.000147135	0.000757978
ENSG00000183150.7	GPR19	22.3353	-1.11713	0.469096	-2.38145	0.0172445	0.0490051
ENSG00000154642.10	C21orf91	476.831	-1.11781	0.177261	-6.30598	2.86377e-10	4.05192e-09
ENSG00000033800.13	PIAS1	1003.03	-1.11794	0.094823	-11.7897	4.41049e-32	4.46957e-30
ENSG00000141232.4	TOB1	2259.93	-1.11797	0.148179	-7.54478	4.53069e-14	9.8128e-13
ENSG00000103091.14	WDR59	871.888	-1.11826	0.102703	-10.8883	1.3113e-27	9.0483e-26
ENSG00000149308.16	NPAT	1112.16	-1.11854	0.114487	-9.77003	1.51413e-22	7.07188e-21
ENSG00000118495.18	PLAGL1	275.961	-1.11868	0.315856	-3.54175	0.000397476	0.00183169
ENSG00000116990.10	MYCL	84.5969	-1.11881	0.282869	-3.95522	7.64631e-05	0.000420149
ENSG00000075292.18	ZNF638	3215.08	-1.11908	0.0874774	-12.7928	1.79772e-37	2.82118e-35
ENSG00000270804.1	CTD-2583A14.11	50.1211	-1.12003	0.25254	-4.43505	9.20522e-06	6.23435e-05
ENSG00000149231.11	CCDC82	340.009	-1.1202	0.206311	-5.42967	5.64598e-08	5.68385e-07
ENSG00000123908.11	AGO2	7598.7	-1.12023	0.0947683	-11.8207	3.0502e-32	3.12566e-30
ENSG00000131944.9	FAAP24	127.668	-1.12153	0.266129	-4.21422	2.50641e-05	0.000154093
ENSG00000198185.11	ZNF334	51.4791	-1.12156	0.310854	-3.60801	0.000308557	0.00146329
ENSG00000185920.15	PTCH1	422.282	-1.12257	0.20434	-5.49362	3.93782e-08	4.084e-07
ENSG00000173926.5	MARCH3	97.8866	-1.12268	0.180472	-6.22076	4.94739e-10	6.78672e-09
ENSG00000106344.8	RBM28	2017.57	-1.12274	0.106451	-10.547	5.2443e-26	3.25111e-24
ENSG00000136152.14	COG3	1023.12	-1.12318	0.112768	-9.96007	2.2791e-23	1.12776e-21
ENSG00000129534.13	MIS18BP1	1122.1	-1.12377	0.108846	-10.3244	5.46521e-25	3.08195e-23
ENSG00000148296.6	SURF6	345.987	-1.12379	0.170121	-6.60583	3.95301e-11	6.14731e-10
ENSG00000197818.11	SLC9A8	499.158	-1.12384	0.124701	-9.01233	2.01733e-19	7.14863e-18
ENSG00000102921.7	N4BP1	1316.89	-1.12432	0.142652	-7.88157	3.2329e-15	7.892e-14
ENSG00000178665.14	ZNF713	127.137	-1.12433	0.231467	-4.85739	1.18946e-06	9.50701e-06
ENSG00000164010.13	ERMAP	171.923	-1.12438	0.184912	-6.08062	1.19719e-09	1.556e-08
ENSG00000124787.13	RPP40	336.458	-1.1244	0.181485	-6.19553	5.80887e-10	7.88966e-09
ENSG00000184185.9	KCNJ12	302.389	-1.12492	0.304323	-3.69646	0.000218625	0.00108241
ENSG00000156521.13	TYSND1	1444.75	-1.12567	0.146162	-7.70152	1.34458e-14	3.08232e-13
ENSG00000279759.1	CTC-425O23.5	156.794	-1.12573	0.424701	-2.65063	0.00803425	0.0256146
ENSG00000119408.16	NEK6	1511.16	-1.12591	0.127172	-8.85341	8.4887e-19	2.85693e-17
ENSG00000100221.10	JOSD1	1951.04	-1.1262	0.139368	-8.08075	6.43686e-16	1.66235e-14
ENSG00000088756.12	ARHGAP28	588.427	-1.12623	0.194979	-5.77614	7.64351e-09	8.85338e-08
ENSG00000103671.9	TRIP4	457.828	-1.12623	0.172109	-6.54371	6.0013e-11	9.14109e-10
ENSG00000174799.10	CEP135	476.738	-1.12628	0.121727	-9.25249	2.19326e-20	8.45976e-19
ENSG00000167985.6	SDHAF2	210.336	-1.12664	0.134904	-8.35145	6.74317e-17	1.93105e-15
ENSG00000164663.14	USP49	424.398	-1.12673	0.151377	-7.4432	9.8277e-14	2.06819e-12
ENSG00000135913.10	USP37	1053.06	-1.12682	0.118146	-9.53758	1.46201e-21	6.28343e-20
ENSG00000166822.12	TMEM170A	433.02	-1.12731	0.136058	-8.2855	1.17617e-16	3.28933e-15
ENSG00000105576.15	TNPO2	5316.07	-1.12745	0.0905567	-12.4502	1.39553e-35	1.86953e-33
ENSG00000121542.11	SEC22A	345.093	-1.12758	0.145267	-7.76208	8.35459e-15	1.95104e-13
ENSG00000101224.17	CDC25B	3745.58	-1.12769	0.264994	-4.25554	2.08546e-05	0.000130701
ENSG00000103404.14	USP31	1116.43	-1.1277	0.127111	-8.87178	7.19879e-19	2.43473e-17
ENSG00000158006.13	PAFAH2	398.12	-1.12787	0.134892	-8.36132	6.20194e-17	1.7835e-15
ENSG00000186104.10	CYP2R1	421.039	-1.12847	0.156609	-7.20562	5.77819e-13	1.11798e-11
ENSG00000107021.15	TBC1D13	922.739	-1.12853	0.109137	-10.3404	4.62393e-25	2.6237e-23
ENSG00000156966.6	B3GNT7	329.996	-1.12861	0.329307	-3.42722	0.000609784	0.0026846
ENSG00000168802.12	CHTF8	1845	-1.12874	0.162015	-6.96689	3.24031e-12	5.67168e-11
ENSG00000135451.12	TROAP	793.921	-1.12983	0.27961	-4.04072	5.32884e-05	0.000304064
ENSG00000130699.17	TAF4	707.455	-1.13016	0.122613	-9.2173	3.04681e-20	1.16539e-18
ENSG00000275074.1	NUDT18	96.1461	-1.13095	0.292394	-3.86791	0.000109771	0.000582312
ENSG00000125733.17	TRIP10	1424.87	-1.13112	0.161146	-7.01925	2.23061e-12	3.99343e-11
ENSG00000136504.11	KAT7	2217.7	-1.13121	0.0765411	-14.7791	1.99675e-49	7.83384e-47
ENSG00000162065.12	TBC1D24	815.11	-1.13155	0.123864	-9.13544	6.51434e-20	2.42859e-18
ENSG00000168237.17	GLYCTK	109.698	-1.13211	0.20383	-5.55417	2.78937e-08	2.95656e-07
ENSG00000156509.13	FBXO43	92.3495	-1.13224	0.187186	-6.04876	1.45962e-09	1.86445e-08
ENSG00000166979.12	EVA1C	250.449	-1.13261	0.153278	-7.38927	1.47638e-13	3.05315e-12
ENSG00000197301.7	RP11-366L20.2	312.567	-1.13317	0.376495	-3.00978	0.00261439	0.00969865
ENSG00000144354.13	CDCA7	569.343	-1.13378	0.23906	-4.74267	2.10922e-06	1.61443e-05
ENSG00000175265.17	GOLGA8A	1253.66	-1.13378	0.450843	-2.51481	0.0119097	0.035808
ENSG00000170734.11	POLH	646.684	-1.13452	0.102586	-11.0592	1.97908e-28	1.43787e-26
ENSG00000135127.11	BICDL1	282.647	-1.13453	0.313864	-3.61473	0.000300665	0.00142882
ENSG00000131791.7	PRKAB2	1131.38	-1.13487	0.145773	-7.78516	6.96235e-15	1.63565e-13
ENSG00000183814.15	LIN9	566.895	-1.13498	0.122058	-9.29868	1.42195e-20	5.54701e-19
ENSG00000039560.13	RAI14	1996.7	-1.13538	0.135069	-8.40598	4.24291e-17	1.2438e-15
ENSG00000011332.19	DPF1	146.997	-1.13603	0.289616	-3.92254	8.76198e-05	0.000476307
ENSG00000162482.4	AKR7A3	31.5998	-1.13651	0.455627	-2.49438	0.0126177	0.0375836
ENSG00000134262.12	AP4B1	266.176	-1.13654	0.144822	-7.84782	4.23332e-15	1.02072e-13
ENSG00000142185.16	TRPM2	836.565	-1.13716	0.161418	-7.0448	1.85724e-12	3.3667e-11
ENSG00000105173.13	CCNE1	319.448	-1.13725	0.183536	-6.19631	5.78008e-10	7.85444e-09
ENSG00000147813.15	NAPRT	269.408	-1.13756	0.281253	-4.04461	5.24099e-05	0.000299362
ENSG00000169660.15	HEXDC	216.613	-1.13853	0.180177	-6.31893	2.63384e-10	3.74395e-09
ENSG00000112851.14	ERBIN	2901.95	-1.13884	0.131267	-8.67576	4.10816e-18	1.31341e-16
ENSG00000143190.21	POU2F1	1522.21	-1.13897	0.110249	-10.3309	5.10892e-25	2.88696e-23
ENSG00000174705.12	SH3PXD2B	1150.76	-1.13937	0.159415	-7.14721	8.85618e-13	1.6739e-11
ENSG00000258890.6	CEP95	1150.13	-1.13942	0.167789	-6.79077	1.11533e-11	1.84409e-10
ENSG00000006459.10	KDM7A	595.195	-1.14047	0.285355	-3.99667	6.4241e-05	0.000360714
ENSG00000103540.16	CCP110	840.27	-1.14145	0.106863	-10.6814	1.24316e-26	7.97687e-25
ENSG00000100292.16	HMOX1	394.066	-1.14174	0.37373	-3.05498	0.00225076	0.00853294
ENSG00000112062.10	MAPK14	1532.1	-1.14175	0.0969163	-11.7808	4.90034e-32	4.9296e-30
ENSG00000188566.12	NDOR1	92.1026	-1.14204	0.231752	-4.92785	8.31389e-07	6.83401e-06
ENSG00000112039.3	FANCE	279.633	-1.14258	0.158793	-7.19539	6.2281e-13	1.19945e-11
ENSG00000026652.13	AGPAT4	260.419	-1.1426	0.273098	-4.18383	2.86639e-05	0.000173621
ENSG00000113163.15	COL4A3BP	1288.71	-1.14263	0.158576	-7.20556	5.7806e-13	1.11798e-11
ENSG00000175564.12	UCP3	38.2447	-1.1427	0.375753	-3.04109	0.00235726	0.00887908
ENSG00000023902.13	PLEKHO1	398.752	-1.14306	0.195724	-5.84016	5.21512e-09	6.19209e-08
ENSG00000112941.13	PAPD7	1748.64	-1.14324	0.141216	-8.09565	5.69578e-16	1.48409e-14
ENSG00000164403.14	SHROOM1	719.42	-1.1437	0.221122	-5.17225	2.31286e-07	2.08956e-06
ENSG00000233184.6	RP11-421L21.3	41.2607	-1.14389	0.283774	-4.03099	5.55431e-05	0.00031601
ENSG00000213214.4	ARHGEF35	66.9541	-1.14429	0.306463	-3.73385	0.000188574	0.000948154
ENSG00000204791.8	SMPD5	48.1065	-1.14456	0.345352	-3.31419	0.000919103	0.00387553
ENSG00000177951.17	BET1L	1164.94	-1.1448	0.133367	-8.58383	9.17648e-18	2.85083e-16
ENSG00000205238.9	SPDYE2	39.452	-1.14502	0.367953	-3.11186	0.00185915	0.00720341
ENSG00000108590.10	MED31	69.9319	-1.14632	0.253542	-4.52122	6.14849e-06	4.2955e-05
ENSG00000151233.10	GXYLT1	579.239	-1.14656	0.157	-7.30293	2.81561e-13	5.66484e-12
ENSG00000163577.7	EIF5A2	246.435	-1.14665	0.189962	-6.03621	1.57779e-09	2.00235e-08
ENSG00000011523.13	CEP68	608.683	-1.14679	0.139052	-8.24718	1.62175e-16	4.45382e-15
ENSG00000146232.15	NFKBIE	269.886	-1.14706	0.186326	-6.15619	7.4515e-10	9.96303e-09
ENSG00000183386.9	FHL3	170.848	-1.14737	0.153104	-7.49404	6.67843e-14	1.42509e-12
ENSG00000172985.10	SH3RF3	826.906	-1.14776	0.19878	-5.77399	7.74152e-09	8.95557e-08
ENSG00000068383.18	INPP5A	672.557	-1.1483	0.119702	-9.59297	8.55843e-22	3.75463e-20
ENSG00000114520.10	SNX4	583.989	-1.14835	0.146198	-7.85474	4.00616e-15	9.67643e-14
ENSG00000143633.12	C1orf131	438.369	-1.14853	0.124945	-9.19228	3.8459e-20	1.46086e-18
ENSG00000168818.9	STX18	648.217	-1.14891	0.119304	-9.63009	5.96786e-22	2.64775e-20
ENSG00000162378.12	ZYG11B	1820.15	-1.14927	0.112874	-10.1819	2.38756e-24	1.27816e-22
ENSG00000089723.9	OTUB2	29.5159	-1.14946	0.454873	-2.52698	0.0115048	0.0347933
ENSG00000127995.16	CASD1	400.655	-1.14986	0.191762	-5.99627	2.01902e-09	2.52727e-08
ENSG00000107929.14	LARP4B	3191.95	-1.14997	0.0616745	-18.6459	1.36386e-77	6.24261e-74
ENSG00000145388.14	METTL14	627.006	-1.15112	0.119105	-9.66473	4.25761e-22	1.9137e-20
ENSG00000070404.9	FSTL3	850.07	-1.15223	0.199642	-5.77148	7.85801e-09	9.07887e-08
ENSG00000155858.5	LSM11	505.851	-1.15252	0.0881418	-13.0757	4.53339e-39	8.13729e-37
ENSG00000132604.10	TERF2	1012.2	-1.15286	0.12528	-9.20225	3.5052e-20	1.33514e-18
ENSG00000135976.16	ANKRD36	494.002	-1.15344	0.239245	-4.82117	1.42715e-06	1.12529e-05
ENSG00000052795.12	FNIP2	933.029	-1.15352	0.164227	-7.02394	2.157e-12	3.87934e-11
ENSG00000197019.4	SERTAD1	209.757	-1.15429	0.267495	-4.31521	1.59453e-05	0.000102267
ENSG00000138623.9	SEMA7A	2054.89	-1.15439	0.258964	-4.45771	8.28387e-06	5.64936e-05
ENSG00000067191.15	CACNB1	273.762	-1.15439	0.210942	-5.47256	4.43576e-08	4.55229e-07
ENSG00000173825.6	TIGD3	50.671	-1.15456	0.427395	-2.70139	0.00690498	0.0224948
ENSG00000167191.11	GPRC5B	611.23	-1.15526	0.240207	-4.80945	1.51348e-06	1.18994e-05
ENSG00000266456.1	RP11-806L2.2	21.8584	-1.15531	0.44034	-2.62369	0.00869841	0.0273981
ENSG00000083635.7	NUFIP1	342.495	-1.15586	0.165155	-6.99863	2.58469e-12	4.58253e-11
ENSG00000109618.11	SEPSECS	337.026	-1.1565	0.153105	-7.5536	4.23396e-14	9.20644e-13
ENSG00000149609.5	C20orf144	75.432	-1.15669	0.28708	-4.02914	5.59802e-05	0.000318233
ENSG00000157017.15	GHRL	23.7732	-1.15705	0.329083	-3.516	0.000438102	0.00199827
ENSG00000056972.18	TRAF3IP2	281.293	-1.15721	0.198615	-5.8264	5.66361e-09	6.70429e-08
ENSG00000085185.15	BCORL1	1756	-1.15769	0.11071	-10.457	1.36119e-25	8.17997e-24
ENSG00000165626.16	BEND7	147.375	-1.15778	0.347369	-3.333	0.000859161	0.00364742
ENSG00000198933.9	TBKBP1	580.026	-1.15967	0.159066	-7.29048	3.08856e-13	6.19584e-12
ENSG00000280123.1	RP11-267M23.1	66.2497	-1.16022	0.29162	-3.97855	6.93372e-05	0.000385389
ENSG00000134987.11	WDR36	1998.77	-1.16051	0.109318	-10.6159	2.51459e-26	1.59488e-24
ENSG00000136444.9	RSAD1	1111.99	-1.16066	0.139359	-8.32859	8.18098e-17	2.32341e-15
ENSG00000111961.17	SASH1	1279.79	-1.16207	0.187345	-6.2028	5.54681e-10	7.56741e-09
ENSG00000020256.19	ZFP64	647.364	-1.16248	0.111972	-10.3819	2.999e-25	1.73029e-23
ENSG00000115282.19	TTC31	494.049	-1.16255	0.167511	-6.94013	3.91731e-12	6.74913e-11
ENSG00000101104.12	PABPC1L	960.591	-1.16334	0.253756	-4.58449	4.55099e-06	3.27183e-05
ENSG00000173209.22	AHSA2	721.737	-1.16367	0.216164	-5.38328	7.31411e-08	7.25676e-07
ENSG00000139618.14	BRCA2	706.041	-1.16425	0.192847	-6.03717	1.56845e-09	1.99234e-08
ENSG00000170085.17	SIMC1	444.547	-1.16495	0.135092	-8.62338	6.50082e-18	2.04739e-16
ENSG00000133808.4	MICALCL	32.5117	-1.165	0.4533	-2.57005	0.0101684	0.031324
ENSG00000030066.13	NUP160	2920.28	-1.16551	0.0784408	-14.8585	6.13114e-50	2.5512e-47
ENSG00000143493.12	INTS7	1241.84	-1.16701	0.132456	-8.81052	1.24568e-18	4.13167e-17
ENSG00000124226.10	RNF114	2078.22	-1.16735	0.120835	-9.66072	4.42752e-22	1.98357e-20
ENSG00000103199.13	ZNF500	388.344	-1.16811	0.162144	-7.20418	5.8395e-13	1.12857e-11
[truncated: 1,234 more rows]

## Sheet: Tab3-LAPC9-AI
Tab3. DEGs in LAPC9-AI tumors treated with E7107
Cutoff: FC2, FDR<0.05, baseMean>20 readcounts. The FDR values were calculated by DESeq2 v.1.18.1 (see Methods).
ID	genes	baseMean	log2FoldChange	lfcSE	stat	pvalue	padj	FC
ENSG00000115602.16	IL1RL1	612.965	8.92926	0.977579	9.13405	6.59831e-20	1.87915e-18	487.5
ENSG00000248713.1	RP11-766F14.2	33.4381	8.17467	1.36546	5.98673	2.14096e-09	1.88714e-08	288.949
ENSG00000275216.1	RP11-54H7.4	1484.15	7.46657	0.976567	7.64573	2.07759e-14	3.3414e-13	176.873
ENSG00000163220.10	S100A9	21.3171	6.91547	1.13365	6.10017	1.05956e-09	9.74649e-09	120.716
ENSG00000133101.9	CCNA1	23.0603	6.61004	1.08941	6.06752	1.29898e-09	1.17745e-08	97.6832
ENSG00000164509.13	IL31RA	86.5761	6.60692	0.995642	6.63583	3.22673e-11	3.60837e-10	97.4721
ENSG00000155093.17	PTPRN2	133.662	6.47787	0.944651	6.85742	7.01137e-12	8.53971e-11	89.1318
ENSG00000006606.8	CCL26	33.0835	6.29936	0.900624	6.99444	2.6632e-12	3.40364e-11	78.7583
ENSG00000149968.11	MMP3	35.1934	6.16378	0.876878	7.02923	2.07669e-12	2.697e-11	71.6939
ENSG00000155307.17	SAMSN1	24.8947	6.08483	0.698636	8.70958	3.05004e-18	7.32411e-17	67.8759
ENSG00000198732.10	SMOC1	27.7643	5.979	0.540401	11.064	1.8755e-28	1.20127e-26	63.0751
ENSG00000107984.9	DKK1	11707.2	5.83356	0.674746	8.64557	5.35365e-18	1.25447e-16	57.0265
ENSG00000177675.8	CD163L1	42.2664	5.74088	1.30598	4.39585	1.10341e-05	5.6657e-05	53.4781
ENSG00000231290.5	APCDD1L-AS1	671.441	5.73254	0.628706	9.11801	7.6515e-20	2.17157e-18	53.1702
ENSG00000138347.15	MYPN	74.2486	5.66134	0.969989	5.83649	5.33107e-09	4.48071e-08	50.6096
ENSG00000257732.1	RP11-818F20.5	45.6994	5.65454	0.959217	5.89496	3.74782e-09	3.20483e-08	50.3716
ENSG00000136155.16	SCEL	49.7988	5.63123	0.879814	6.40047	1.54896e-10	1.58173e-09	49.5642
ENSG00000185950.8	IRS2	546.035	5.53908	0.54749	10.1172	4.63361e-24	1.95324e-22	46.4973
ENSG00000079931.14	MOXD1	264.538	5.5166	0.9616	5.7369	9.64227e-09	7.82843e-08	45.7787
ENSG00000248144.5	ADH1C	24.2825	5.48891	0.962047	5.70546	1.16032e-08	9.29444e-08	44.9084
ENSG00000140459.17	CYP11A1	22.0705	5.39898	0.960449	5.62131	1.89517e-08	1.4778e-07	42.1945
ENSG00000205922.4	ONECUT3	1581.94	5.0917	1.00006	5.09139	3.55446e-07	2.304e-06	34.1
ENSG00000267073.1	AC005256.1	27.7772	5.0478	0.963505	5.239	1.6145e-07	1.09728e-06	33.078
ENSG00000135077.8	HAVCR2	41.6799	5.04705	0.448244	11.2596	2.07665e-29	1.5329e-27	33.0609
ENSG00000009765.14	IYD	65.9304	5.00643	0.460053	10.8823	1.39986e-27	8.40991e-26	32.143
ENSG00000015592.16	STMN4	60.6807	5.00641	0.435588	11.4935	1.42283e-30	1.17106e-28	32.1426
ENSG00000073737.16	DHRS9	65.5981	4.97742	0.674994	7.37402	1.65562e-13	2.44204e-12	31.5031
ENSG00000197588.9	KLKP1	37.244	4.96885	0.647026	7.67952	1.59689e-14	2.60133e-13	31.3164
ENSG00000259436.1	CTC-378H22.2	64.5586	4.93711	0.949417	5.20015	1.99129e-07	1.33845e-06	30.635
ENSG00000275713.2	HIST1H2BH	391.84	4.93394	0.967311	5.10067	3.38446e-07	2.2016e-06	30.5678
ENSG00000273199.1	AP000692.10	84.2857	4.89773	0.455224	10.7589	5.37802e-27	3.05267e-25	29.8101
ENSG00000268941.2	RP5-907D15.4	74.7179	4.89345	0.957748	5.10933	3.23307e-07	2.11063e-06	29.7218
ENSG00000261780.2	CTD-2354A18.1	7819.43	4.88254	0.968142	5.04321	4.57796e-07	2.92028e-06	29.4979
ENSG00000148677.6	ANKRD1	125.994	4.86535	0.55489	8.76814	1.81642e-18	4.50304e-17	29.1485
ENSG00000173762.7	CD7	39.8643	4.83982	0.96789	5.00039	5.72151e-07	3.59428e-06	28.6373
ENSG00000240476.1	LINC00973	100.994	4.82368	0.96339	5.00698	5.52907e-07	3.48179e-06	28.3186
ENSG00000144331.18	ZNF385B	346.835	4.82092	0.98938	4.87267	1.10099e-06	6.64955e-06	28.2646
ENSG00000253955.1	CTB-33O18.3	44.7004	4.79371	0.548182	8.74475	2.2351e-18	5.4547e-17	27.7365
ENSG00000258479.5	LINC00640	27.2804	4.75999	0.662078	7.18947	6.50429e-13	8.95211e-12	27.0957
ENSG00000164266.10	SPINK1	47.0613	4.7537	0.64598	7.35889	1.85445e-13	2.71826e-12	26.9777
ENSG00000134668.12	SPOCD1	30.1426	4.6734	0.974397	4.79619	1.61708e-06	9.51522e-06	25.5172
ENSG00000237550.5	RPL9P9	204.845	4.62237	0.278241	16.6129	5.62464e-62	4.87301e-59	24.6305
ENSG00000168685.14	IL7R	331.929	4.58892	0.992055	4.62567	3.73392e-06	2.07089e-05	24.0659
ENSG00000136267.13	DGKB	85.6417	4.58699	1.00647	4.55749	5.17678e-06	2.80543e-05	24.0338
ENSG00000125845.6	BMP2	49.1257	4.57933	0.685853	6.67684	2.44157e-11	2.7756e-10	23.9064
ENSG00000164120.13	HPGD	3042.98	4.57824	0.98072	4.66825	3.03782e-06	1.70901e-05	23.8884
ENSG00000154678.16	PDE1C	1017.5	4.51481	0.978245	4.61522	3.92688e-06	2.16987e-05	22.8609
ENSG00000197406.7	DIO3	83.1561	4.50851	0.338675	13.3122	1.96618e-40	3.57628e-38	22.7612
ENSG00000152402.10	GUCY1A2	48.3187	4.47673	0.769977	5.81411	6.0958e-09	5.07552e-08	22.2654
ENSG00000138109.9	CYP2C9	31.4648	4.4521	0.98878	4.50262	6.71208e-06	3.57449e-05	21.8885
ENSG00000117707.15	PROX1	38.0379	4.44577	0.450425	9.87018	5.6065e-23	2.15376e-21	21.7927
ENSG00000233117.2	LINC00702	26.3999	4.41479	0.961805	4.59011	4.43017e-06	2.42679e-05	21.3297
ENSG00000255874.2	LINC00346	94.7416	4.39086	0.363647	12.0745	1.4402e-33	1.43246e-31	20.9788
ENSG00000277693.1	AP003900.6	55.7285	4.37027	0.996878	4.38396	1.16543e-05	5.96246e-05	20.6815
ENSG00000205420.10	KRT6A	39.6255	4.34023	0.558802	7.76704	8.0342e-15	1.35642e-13	20.2554
ENSG00000134259.3	NGF	31.6657	4.31492	1.04547	4.12727	3.67092e-05	0.000172985	19.9032
ENSG00000154529.14	CNTNAP3B	172.108	4.28807	0.983435	4.36029	1.29888e-05	6.59903e-05	19.5361
ENSG00000125285.5	SOX21	204.923	4.26774	0.63649	6.70511	2.01256e-11	2.32319e-10	19.2627
ENSG00000134531.9	EMP1	5647.41	4.22847	0.380333	11.1178	1.0276e-28	6.82067e-27	18.7455
ENSG00000149596.6	JPH2	136.258	4.20463	0.437239	9.61632	6.82306e-22	2.34232e-20	18.4383
ENSG00000101842.13	VSIG1	110.304	4.14636	0.967671	4.28489	1.82833e-05	9.0829e-05	17.7084
ENSG00000200997.1	RNU1-85P	29.9739	4.1295	0.419723	9.83864	7.67422e-23	2.91408e-21	17.5026
ENSG00000196878.13	LAMB3	4368.4	4.12894	0.28258	14.6116	2.36897e-48	6.78185e-46	17.4958
ENSG00000265717.1	RP11-94B19.7	24.9267	4.11569	0.986296	4.17288	3.00775e-05	0.000143926	17.3359
ENSG00000019549.8	SNAI2	446.88	4.07257	0.86881	4.68752	2.76535e-06	1.56401e-05	16.8254
ENSG00000270022.3	RNU12	48.7599	4.05484	0.456669	8.87916	6.73692e-19	1.75192e-17	16.6199
ENSG00000197410.12	DCHS2	66.5782	4.04357	1.07178	3.77274	0.000161462	0.000677499	16.4905
ENSG00000091986.15	CCDC80	448.01	4.00811	0.353789	11.3291	9.41917e-30	7.19485e-28	16.0902
ENSG00000141682.11	PMAIP1	1057.16	3.98888	0.393289	10.1424	3.58256e-24	1.53175e-22	15.8772
ENSG00000187957.7	DNER	46.3071	3.98609	0.96549	4.12856	3.65035e-05	0.000172148	15.8464
ENSG00000231131.6	LINC01468	293.723	3.96053	1.03183	3.83834	0.000123867	0.000531677	15.5682
ENSG00000109321.10	AREG	309.601	3.9569	0.361412	10.9484	6.75975e-28	4.11357e-26	15.5291
ENSG00000134242.15	PTPN22	20.1179	3.9527	0.717823	5.50652	3.66002e-08	2.74289e-07	15.484
ENSG00000123364.4	HOXC13	174.364	3.93242	0.998204	3.9395	8.16519e-05	0.00036204	15.2678
ENSG00000140470.13	ADAMTS17	99.3626	3.92093	0.871992	4.49652	6.90748e-06	3.66846e-05	15.1467
ENSG00000163565.18	IFI16	325.67	3.88386	1.00986	3.84593	0.000120097	0.000516883	14.7625
ENSG00000104237.7	RP1	64.9617	3.87216	0.982414	3.94147	8.09832e-05	0.00035922	14.6432
ENSG00000211772.10	TRBC2	112.981	3.85742	0.823517	4.68409	2.81211e-06	1.58991e-05	14.4944
ENSG00000266885.2	RP11-744K17.8	31.3243	3.82975	1.33724	2.86392	0.00418437	0.0128529	14.219
ENSG00000229880.1	IMMTP1	63.6583	3.81832	1.07737	3.54411	0.000393946	0.00153268	14.1068
ENSG00000196611.4	MMP1	296.011	3.8081	0.697599	5.45887	4.79183e-08	3.519e-07	14.0073
ENSG00000204442.3	FAM155A	317.305	3.79814	0.981011	3.87166	0.000108095	0.000468745	13.9109
ENSG00000111181.12	SLC6A12	29.5263	3.77453	0.438518	8.60747	7.46876e-18	1.71828e-16	13.6851
ENSG00000211689.7	TRGC1	74.6282	3.75888	0.827945	4.54001	5.62524e-06	3.0315e-05	13.5374
ENSG00000228437.5	RP11-400N13.2	22.6912	3.75579	1.16235	3.2312	0.00123274	0.00431539	13.5085
ENSG00000166670.9	MMP10	105.017	3.74876	0.550316	6.81202	9.62371e-12	1.15506e-10	13.4428
ENSG00000260144.1	RP11-361M10.3	56.7297	3.73718	0.338103	11.0534	2.11136e-28	1.34449e-26	13.3353
ENSG00000242600.7	MBL1P	22.6595	3.72067	1.00032	3.71948	0.000199634	0.000823705	13.1836
ENSG00000205426.10	KRT81	5649.48	3.71495	0.56446	6.58142	4.6597e-11	5.10335e-10	13.1314
ENSG00000236671.7	PRKG1-AS1	39.5639	3.7131	1.01764	3.64872	0.00026355	0.00106265	13.1146
ENSG00000255353.1	RP11-382M14.1	103.216	3.71277	1.06187	3.49645	0.000471486	0.00180408	13.1116
ENSG00000231776.5	LINC01611	27.7442	3.70916	1.01732	3.64602	0.000266332	0.0010723	13.0788
ENSG00000198797.6	BRINP2	297.923	3.70288	0.670251	5.52462	3.30207e-08	2.49222e-07	13.022
ENSG00000280081.3	MGC39584	48.7513	3.66891	1.11908	3.27851	0.00104358	0.00370383	12.719
ENSG00000164949.7	GEM	1015.61	3.65761	0.433128	8.44465	3.04964e-17	6.65344e-16	12.6198
ENSG00000164379.6	FOXQ1	61.5105	3.65642	1.0056	3.63607	0.000276833	0.00111037	12.6093
ENSG00000180730.4	SHISA2	71.8172	3.6562	0.760325	4.80873	1.51895e-06	8.98271e-06	12.6074
ENSG00000092607.13	TBX15	33.3175	3.62102	0.309247	11.7092	1.14404e-31	1.00976e-29	12.3037
ENSG00000175592.8	FOSL1	16919.4	3.61646	0.393087	9.20015	3.57466e-20	1.04637e-18	12.2649
ENSG00000109944.10	C11orf63	40.8518	3.61452	0.803746	4.4971	6.88868e-06	3.65947e-05	12.2484
ENSG00000262074.6	SNORD3B-2	430.346	3.61225	0.258683	13.964	2.5845e-44	6.07763e-42	12.2291
ENSG00000074527.11	NTN4	1148.35	3.60365	0.322559	11.1721	5.58698e-29	3.83997e-27	12.1565
ENSG00000135604.9	STX11	55.8485	3.59104	0.553618	6.48649	8.78578e-11	9.24402e-10	12.0507
ENSG00000180861.9	LINC01559	68.6326	3.59091	0.456754	7.86181	3.78633e-15	6.59194e-14	12.0496
ENSG00000142408.3	CACNG8	109.567	3.58843	1.02405	3.50416	0.000458054	0.00175717	12.0289
ENSG00000164309.14	CMYA5	355.984	3.58827	0.169857	21.1253	4.65807e-99	3.06706e-95	12.0275
ENSG00000254887.1	CTC-378H22.1	22.8621	3.58521	1.03173	3.47494	0.000510969	0.00194027	12.0021
ENSG00000162897.14	FCAMR	49.4369	3.57598	1.06251	3.36559	0.000763796	0.00279459	11.9255
ENSG00000265185.5	SNORD3B-1	887.4	3.56392	0.245149	14.5378	6.98482e-48	1.94876e-45	11.8262
ENSG00000101680.13	LAMA1	43.9258	3.56168	1.08586	3.28005	0.00103787	0.00368555	11.8079
ENSG00000206190.11	ATP10A	92.5636	3.55744	1.26589	2.81023	0.00495068	0.0149378	11.7732
ENSG00000277610.1	RNVU1-4	27.7274	3.55508	0.571853	6.21678	5.07476e-10	4.84967e-09	11.754
ENSG00000156463.17	SH3RF2	111.563	3.55485	0.423958	8.3849	5.0769e-17	1.08323e-15	11.7521
ENSG00000255248.7	MIR100HG	2050.31	3.54527	0.993586	3.56816	0.000359499	0.00141083	11.6744
ENSG00000057657.15	PRDM1	59.0603	3.53964	0.702881	5.0359	4.75605e-07	3.02474e-06	11.6289
ENSG00000164161.9	HHIP	71.2379	3.52636	0.435805	8.0916	5.88861e-16	1.12125e-14	11.5223
ENSG00000129990.14	SYT5	50.8153	3.52606	0.50129	7.03397	2.00735e-12	2.6121e-11	11.5199
ENSG00000258689.1	LINC01269	28.6332	3.51975	0.650253	5.41289	6.20163e-08	4.48528e-07	11.4696
ENSG00000164128.6	NPY1R	1363.75	3.51148	0.839796	4.18135	2.8979e-05	0.000138871	11.4041
ENSG00000261670.1	RP11-1C8.5	34.3072	3.49944	0.547907	6.38693	1.69244e-10	1.71653e-09	11.3093
ENSG00000230417.11	LINC00856	24.4243	3.47039	0.444324	7.8105	5.69631e-15	9.75723e-14	11.0839
ENSG00000260672.1	RP11-1006G14.1	32.1355	3.4666	0.370582	9.35449	8.40045e-21	2.59194e-19	11.0548
ENSG00000253123.3	RP11-527N22.1	21.9145	3.46003	0.465317	7.43585	1.03895e-13	1.56041e-12	11.0046
ENSG00000163492.14	CCDC141	644.159	3.45104	1.07741	3.20308	0.00135964	0.00471328	10.9362
ENSG00000243232.4	PCDHAC2	129.107	3.44734	1.02756	3.35487	0.00079403	0.00289523	10.9082
ENSG00000258851.1	RP11-894P9.2	36.1759	3.4472	0.326374	10.5621	4.46521e-26	2.30413e-24	10.9071
ENSG00000169302.14	STK32A	22.8253	3.44374	1.04213	3.30452	0.000951378	0.00340856	10.881
ENSG00000102387.15	TAF7L	21.6272	3.42405	0.417056	8.21005	2.21095e-16	4.41413e-15	10.7335
ENSG00000112182.14	BACH2	155.232	3.4138	0.401309	8.50668	1.78985e-17	3.9995e-16	10.6575
ENSG00000165626.16	BEND7	147.375	3.41032	0.907001	3.76	0.000169915	0.000710253	10.6319
ENSG00000139292.12	LGR5	55.0875	3.40931	0.993194	3.43267	0.000597663	0.00223264	10.6244
ENSG00000266835.5	GAPLINC	52.5376	3.40638	0.545731	6.24186	4.32395e-10	4.17213e-09	10.6028
ENSG00000123119.11	NECAB1	36.5351	3.39369	1.05026	3.23127	0.00123242	0.00431498	10.51
ENSG00000070985.13	TRPM5	26.8873	3.39097	0.373023	9.09051	9.85792e-20	2.75737e-18	10.4902
ENSG00000172901.19	LVRN	23.1962	3.38889	0.335442	10.1027	5.3721e-24	2.24158e-22	10.4751
ENSG00000260896.5	PRCAT47	20.794	3.379	0.326121	10.3612	3.72393e-25	1.74643e-23	10.4035
ENSG00000178695.5	KCTD12	579.586	3.37119	0.314938	10.7043	9.71564e-27	5.40301e-25	10.3474
ENSG00000243955.5	GSTA1	224.873	3.36938	0.985323	3.41957	0.000627203	0.00233425	10.3344
ENSG00000145536.15	ADAMTS16	60.5496	3.3651	0.540828	6.22214	4.90435e-10	4.70183e-09	10.3038
ENSG00000266088.5	RP5-1028K7.2	25.7706	3.36382	1.03695	3.24397	0.00117876	0.0041443	10.2946
ENSG00000169047.5	IRS1	2999.6	3.3575	0.367001	9.14848	5.77418e-20	1.66024e-18	10.2496
ENSG00000198300.12	PEG3	201.226	3.35292	1.1229	2.98593	0.00282714	0.00905939	10.2171
ENSG00000082397.17	EPB41L3	909.033	3.35048	0.998491	3.35555	0.000792083	0.00288909	10.1999
ENSG00000196460.12	RFX8	28.5335	3.3439	1.03571	3.22862	0.00124388	0.00434815	10.1535
ENSG00000248905.8	FMN1	42.1864	3.34189	0.781111	4.27838	1.88258e-05	9.32985e-05	10.1393
ENSG00000270722.1	U1	97.4495	3.32328	0.379871	8.74844	2.16329e-18	5.29121e-17	10.0094
ENSG00000197632.8	SERPINB2	51.8073	3.32082	1.13131	2.93537	0.00333147	0.0104835	9.99231
ENSG00000196352.14	CD55	5777.29	3.31567	0.230008	14.4155	4.13718e-47	1.14457e-44	9.9567
ENSG00000237437.1	ASS1P12	101.243	3.30867	0.194927	16.9739	1.28233e-64	1.36184e-61	9.90849
ENSG00000165259.13	HDX	111.324	3.29184	1.03918	3.16773	0.00153637	0.00526165	9.79364
ENSG00000166825.13	ANPEP	2565.91	3.28745	0.369508	8.89682	5.74683e-19	1.50395e-17	9.76384
ENSG00000182732.16	RGS6	26.6021	3.27914	1.08167	3.03156	0.00243291	0.00794923	9.70775
ENSG00000087494.15	PTHLH	1497.55	3.2779	0.461754	7.0988	1.25841e-12	1.6807e-11	9.69942
ENSG00000203697.11	CAPN8	325.546	3.275	0.555714	5.89333	3.78484e-09	3.2348e-08	9.67998
ENSG00000171431.3	KRT20	312.632	3.26398	1.06517	3.06428	0.00218196	0.00722463	9.60628
ENSG00000136542.8	GALNT5	101.287	3.26278	0.488347	6.68128	2.36863e-11	2.6992e-10	9.59832
ENSG00000237004.3	ZNRF2P1	37.4492	3.25093	0.901059	3.60789	0.000308693	0.00122902	9.51976
ENSG00000182798.10	MAGEB17	27.8164	3.24869	1.01448	3.20233	0.0013632	0.00472363	9.50503
ENSG00000183696.13	UPP1	1080.9	3.23116	0.279033	11.5799	5.21358e-31	4.40106e-29	9.39023
ENSG00000260660.2	RP11-69H7.2	21.6426	3.21731	0.468352	6.86943	6.44601e-12	7.88906e-11	9.30052
ENSG00000153956.15	CACNA2D1	21.3267	3.20258	0.692799	4.62267	3.78831e-06	2.09929e-05	9.20604
ENSG00000112541.13	PDE10A	609.15	3.19083	0.434593	7.34211	2.10247e-13	3.06272e-12	9.13135
ENSG00000206585.1	RNVU1-7	40.6479	3.18988	0.361063	8.83469	1.00378e-18	2.54792e-17	9.12535
ENSG00000154330.12	PGM5	1042.33	3.18848	0.878237	3.63055	0.000282818	0.00113299	9.11652
ENSG00000058866.14	DGKG	75.4478	3.18228	0.949909	3.35009	0.000807851	0.00294074	9.07742
ENSG00000109927.9	TECTA	21.5782	3.17316	0.386258	8.21512	2.11951e-16	4.23928e-15	9.02017
ENSG00000182168.14	UNC5C	28.1032	3.15083	0.529689	5.94846	2.7068e-09	2.35625e-08	8.88168
ENSG00000162494.5	LRRC38	45.8387	3.13164	1.10176	2.84239	0.00447763	0.0136645	8.76431
ENSG00000239462.1	CTD-2021J15.1	21.5643	3.13093	1.06747	2.93304	0.00335658	0.0105555	8.76001
ENSG00000124260.11	MAGEA10	49.0231	3.12675	0.499631	6.25812	3.89657e-10	3.78639e-09	8.73465
ENSG00000165568.17	AKR1E2	71.7998	3.1239	1.05848	2.9513	0.0031644	0.0100066	8.71743
ENSG00000237413.5	MGC27382	29.9246	3.12349	1.12034	2.78797	0.00530389	0.0158553	8.71495
ENSG00000138675.16	FGF5	395.693	3.12066	0.793713	3.93173	8.43378e-05	0.000372994	8.69788
ENSG00000132718.8	SYT11	111.141	3.12033	0.265679	11.7447	7.51508e-32	6.75987e-30	8.69586
ENSG00000002746.14	HECW1	22.82	3.12006	0.66122	4.71863	2.37433e-06	1.36062e-05	8.69421
ENSG00000152137.6	HSPB8	146.247	3.11624	0.46952	6.63708	3.19953e-11	3.5816e-10	8.67126
ENSG00000225206.7	MIR137HG	62.9078	3.11567	1.06478	2.9261	0.00343238	0.0107661	8.66782
ENSG00000108576.9	SLC6A4	29.0182	3.11144	0.278572	11.1692	5.76694e-29	3.9554e-27	8.64247
ENSG00000018236.14	CNTN1	28.5341	3.11028	1.12155	2.7732	0.00555081	0.0164857	8.63549
ENSG00000125740.13	FOSB	264.27	3.1081	0.397081	7.82738	4.98156e-15	8.58205e-14	8.62247
ENSG00000139508.14	SLC46A3	38.9153	3.1038	0.817399	3.79717	0.000146359	0.000619893	8.5968
ENSG00000146938.14	NLGN4X	28.9116	3.08709	0.595424	5.1847	2.16363e-07	1.44632e-06	8.49782
ENSG00000169330.8	KIAA1024	183.388	3.07907	0.188891	16.3008	9.73997e-60	7.45719e-57	8.45072
ENSG00000206652.1	RNU1-1	32.7426	3.06757	0.386853	7.92953	2.19969e-15	3.95295e-14	8.38359
ENSG00000165124.17	SVEP1	55.6316	3.066	0.470848	6.51166	7.43229e-11	7.89055e-10	8.37451
ENSG00000160471.12	COX6B2	25.4568	3.05733	0.466107	6.55929	5.40635e-11	5.86451e-10	8.32431
ENSG00000126821.7	SGPP1	756.399	3.05417	0.277776	10.9951	4.03466e-28	2.51094e-26	8.30612
ENSG00000110002.15	VWA5A	34.5662	3.04821	0.439778	6.93123	4.17195e-12	5.20853e-11	8.27183
ENSG00000148584.14	A1CF	50.9014	3.04215	0.351538	8.65383	4.97977e-18	1.1727e-16	8.2372
ENSG00000182585.9	EPGN	38.7934	3.02201	0.430795	7.01495	2.30033e-12	2.96986e-11	8.12296
ENSG00000181773.6	GPR3	125.256	3.00456	0.394711	7.61205	2.69781e-14	4.299e-13	8.02531
ENSG00000170962.12	PDGFD	81.7254	3.0027	0.664081	4.52159	6.13781e-06	3.29049e-05	8.01498
ENSG00000232748.3	RP11-196G11.6	127.575	3.00027	0.23221	12.9205	3.44815e-38	5.11351e-36	8.00151
ENSG00000233593.8	RP4-665J23.1	29.8146	2.98352	0.432207	6.90299	5.09194e-12	6.30688e-11	7.90914
ENSG00000250120.6	PCDHA10	33.6441	2.9805	1.01484	2.93691	0.00331496	0.0104346	7.8926
ENSG00000149948.13	HMGA2	2061.47	2.97732	1.00562	2.96069	0.00306953	0.00974697	7.87524
ENSG00000183638.5	RP1L1	25.2108	2.97663	0.265042	11.2308	2.87871e-29	2.06927e-27	7.87146
ENSG00000206828.1	U1	51.1363	2.96835	0.37035	8.01498	1.10151e-15	2.03529e-14	7.82639
ENSG00000144837.8	PLA1A	86.8761	2.96654	0.991631	2.99158	0.0027754	0.00891432	7.8166
ENSG00000127920.5	GNG11	227.914	2.96495	0.788188	3.76173	0.000168742	0.000705618	7.80799
ENSG00000254615.2	RP11-395G23.3	189.385	2.96168	0.898732	3.2954	0.000982802	0.00351197	7.79033
ENSG00000186832.8	KRT16	52.6518	2.95492	0.672215	4.3958	1.10364e-05	5.6657e-05	7.7539
ENSG00000222724.1	RNU2-63P	55.1814	2.94915	0.395137	7.46362	8.41754e-14	1.27589e-12	7.72296
ENSG00000226800.5	CACTIN-AS1	32.5286	2.93731	0.335133	8.76459	1.87454e-18	4.62967e-17	7.6598
ENSG00000154263.17	ABCA10	35.6224	2.93654	1.10286	2.66265	0.00775277	0.022085	7.65571
ENSG00000254756.1	RP11-867G23.12	21.4599	2.93412	0.406819	7.21235	5.49932e-13	7.6683e-12	7.64291
ENSG00000155816.19	FMN2	818.564	2.93263	1.07776	2.72103	0.00650781	0.018925	7.63502
ENSG00000137766.16	UNC13C	42.0014	2.93138	1.07457	2.72795	0.00637288	0.0185901	7.6284
ENSG00000148516.21	ZEB1	1028.31	2.93107	0.363644	8.06028	7.61215e-16	1.43204e-14	7.62677
ENSG00000120278.15	PLEKHG1	22.5458	2.92696	0.482822	6.06219	1.34281e-09	1.2135e-08	7.60507
ENSG00000105146.12	AURKC	87.795	2.9229	0.224503	13.0194	9.49032e-39	1.47377e-36	7.58367
ENSG00000136928.6	GABBR2	1060.06	2.92232	1.12078	2.60741	0.009123	0.0254489	7.58066
ENSG00000280924.1	LINC00628	50.3041	2.91031	0.496911	5.8568	4.71871e-09	3.98638e-08	7.51779
ENSG00000131471.6	AOC3	84.4213	2.90808	0.233404	12.4594	1.2423e-35	1.48184e-33	7.5062
ENSG00000153823.18	PID1	36.9362	2.87044	1.08243	2.65185	0.00800517	0.0227195	7.3129
ENSG00000162645.12	GBP2	338.035	2.86671	0.354195	8.09358	5.79378e-16	1.10447e-14	7.29397
ENSG00000281903.2	AF127936.7	59.7164	2.86159	0.337351	8.48253	2.20342e-17	4.87507e-16	7.26815
ENSG00000207005.1	RNU1-2	33.9276	2.85684	0.386781	7.3862	1.51085e-13	2.24055e-12	7.24427
ENSG00000198768.10	APCDD1L	451.454	2.85391	0.358784	7.95439	1.8001e-15	3.26518e-14	7.22956
ENSG00000261115.5	TMEM178B	60.2857	2.85328	0.270989	10.5291	6.3407e-26	3.23641e-24	7.22643
ENSG00000224080.1	UBE2FP1	58.6612	2.85139	0.312844	9.11441	7.90961e-20	2.23904e-18	7.21694
ENSG00000258498.7	DIO3OS	57.3267	2.84925	0.373231	7.63403	2.27527e-14	3.64331e-13	7.20628
ENSG00000201558.1	RNVU1-6	86.0743	2.84493	0.337032	8.44115	3.1422e-17	6.84176e-16	7.18473
ENSG00000273079.5	GRIN2B	43.0344	2.84456	0.538929	5.27816	1.30488e-07	9.00235e-07	7.18284
ENSG00000128510.10	CPA4	847.65	2.81621	0.691118	4.07486	4.60413e-05	0.000213159	7.04311
ENSG00000148175.12	STOM	200.739	2.80539	0.295248	9.50181	2.06271e-21	6.73695e-20	6.99049
ENSG00000117477.12	CCDC181	24.2826	2.78523	0.346742	8.03259	9.54372e-16	1.77714e-14	6.89348
ENSG00000270681.1	RP11-372K14.2	36.6118	2.78346	0.298003	9.34039	9.59822e-21	2.9437e-19	6.88503
ENSG00000185479.5	KRT6B	29.6168	2.77989	0.417813	6.65343	2.86349e-11	3.22187e-10	6.86798
ENSG00000249328.2	RP11-26J3.1	53.8511	2.74586	0.401284	6.84268	7.77258e-12	9.43777e-11	6.70787
ENSG00000120322.3	PCDHB8	52.1552	2.74118	0.425127	6.44791	1.13405e-10	1.17591e-09	6.68616
ENSG00000135744.7	AGT	21.0195	2.73693	0.492813	5.5537	2.7968e-08	2.13139e-07	6.66652
ENSG00000196754.10	S100A2	3379.46	2.72927	0.503914	5.41614	6.08978e-08	4.40923e-07	6.6312
ENSG00000153292.15	ADGRF1	1203.15	2.72631	0.336929	8.09166	5.88566e-16	1.12125e-14	6.61762
ENSG00000154655.15	L3MBTL4	119.207	2.723	1.04665	2.60163	0.00927819	0.025838	6.60246
ENSG00000283294.1	RP11-681B3.4	25.2835	2.72025	1.12391	2.42034	0.0155058	0.0403543	6.58989
ENSG00000139547.7	RDH16	24.2371	2.71803	0.271433	10.0136	1.3278e-23	5.37027e-22	6.57974
ENSG00000120875.8	DUSP4	9551.49	2.71796	0.207864	13.0756	4.53697e-39	7.28615e-37	6.5794
ENSG00000198542.13	ITGBL1	393.096	2.71671	1.03414	2.62702	0.00861361	0.0242312	6.5737
ENSG00000267577.1	CTD-2587H24.5	39.3692	2.71497	1.10477	2.45751	0.0139905	0.0369393	6.5658
ENSG00000164532.10	TBX20	51.3105	2.71091	1.0436	2.59767	0.0093859	0.0261096	6.54736
ENSG00000222012.1	AC005481.5	60.9591	2.71017	1.09443	2.47634	0.0132737	0.0353128	6.544
ENSG00000248383.4	PCDHAC1	300.559	2.70926	1.08817	2.48974	0.0127836	0.0341832	6.53987
ENSG00000249158.6	PCDHA11	69.6948	2.7088	1.09179	2.48106	0.0130992	0.0349051	6.53778
ENSG00000231298.6	LINC00704	217.665	2.70758	1.09724	2.46763	0.0136009	0.0360753	6.53223
ENSG00000197915.5	HRNR	28.2855	2.70748	1.11795	2.42182	0.015443	0.0402091	6.53178
ENSG00000112812.15	PRSS16	48.2641	2.70618	1.12455	2.40645	0.0161083	0.0417046	6.52591
ENSG00000164778.4	EN2	130.629	2.70534	0.391429	6.91146	4.79688e-12	5.9616e-11	6.52213
ENSG00000206120.11	EGFEM1P	28.6808	2.70365	1.11383	2.42734	0.01521	0.0397038	6.51448
ENSG00000110427.14	KIAA1549L	1313.56	2.70354	0.383856	7.0431	1.88007e-12	2.45521e-11	6.51397
ENSG00000135362.13	PRR5L	31.6955	2.70095	0.259776	10.3972	2.55328e-25	1.21473e-23	6.50228
ENSG00000185634.11	SHC4	349.438	2.69941	0.562531	4.79868	1.59715e-06	9.41139e-06	6.49535
ENSG00000184735.6	DDX53	34.4314	2.69759	0.287389	9.38652	6.20151e-21	1.93156e-19	6.48716
ENSG00000112852.6	PCDHB2	304.09	2.69628	0.32387	8.32519	8.41909e-17	1.75983e-15	6.4813
ENSG00000213071.10	LPAL2	33.4628	2.68247	0.745512	3.59816	0.000320479	0.00127134	6.41954
ENSG00000173917.10	HOXB2	23.158	2.68021	0.403114	6.64876	2.95581e-11	3.32007e-10	6.40949
ENSG00000164484.11	TMEM200A	62.2754	2.66424	1.02395	2.60193	0.00927004	0.0258175	6.33894
ENSG00000108602.17	ALDH3A1	103.87	2.65605	0.380541	6.97965	2.95912e-12	3.76867e-11	6.30304
ENSG00000116396.14	KCNC4	130.665	2.65525	0.466697	5.68945	1.27452e-08	1.0145e-07	6.29955
ENSG00000143507.17	DUSP10	349.28	2.64866	0.264981	9.99568	1.5919e-23	6.39907e-22	6.27085
ENSG00000164741.14	DLC1	636.44	2.64453	0.719757	3.67419	0.000238603	0.000970149	6.2529
ENSG00000189056.13	RELN	3513.57	2.64332	0.424231	6.23085	4.63906e-10	4.46049e-09	6.24769
ENSG00000028277.21	POU2F2	286.92	2.63754	0.287585	9.17133	4.67223e-20	1.35285e-18	6.22269
ENSG00000271755.1	RP1-153G14.4	30.5609	2.6288	0.420628	6.2497	4.11246e-10	3.98442e-09	6.1851
ENSG00000107485.15	GATA3	164.292	2.62468	0.538442	4.87457	1.09043e-06	6.58943e-06	6.16746
ENSG00000124762.13	CDKN1A	2078.76	2.61611	0.353059	7.40985	1.26441e-13	1.88443e-12	6.13097
ENSG00000201183.1	RNVU1-3	22.5393	2.61434	0.432587	6.04349	1.50815e-09	1.35585e-08	6.12342
ENSG00000112599.8	GUCA1B	117.199	2.61005	0.203513	12.825	1.18829e-37	1.7009e-35	6.10525
ENSG00000116285.12	ERRFI1	17239	2.59984	0.354125	7.34159	2.11079e-13	3.07348e-12	6.06219
ENSG00000113657.12	DPYSL3	1423.93	2.59821	0.360275	7.21173	5.5244e-13	7.70001e-12	6.05533
ENSG00000142227.10	EMP3	924.881	2.58669	0.272082	9.50703	1.96191e-21	6.43328e-20	6.00721
ENSG00000124224.16	PPP4R1L	352.229	2.58569	0.267468	9.66727	4.15295e-22	1.44988e-20	6.00302
ENSG00000170927.14	PKHD1	118.9	2.57359	0.318517	8.07992	6.4808e-16	1.22833e-14	5.9529
ENSG00000127528.5	KLF2	185.69	2.56656	0.238439	10.764	5.09143e-27	2.9e-25	5.92395
ENSG00000123689.5	G0S2	723.932	2.5586	1.01726	2.51518	0.0118972	0.0320813	5.89134
ENSG00000269925.1	RP3-467L1.6	88.7845	2.55508	0.243798	10.4803	1.06405e-25	5.29967e-24	5.877
ENSG00000143631.10	FLG	65.1063	2.5489	1.06895	2.38449	0.0171029	0.0439754	5.85188
ENSG00000095752.6	IL11	34.1095	2.54885	0.379282	6.7202	1.8147e-11	2.10735e-10	5.85168
ENSG00000273143.1	RP11-525A16.4	26.9465	2.54742	1.04062	2.44799	0.0143654	0.0377836	5.84588
ENSG00000272468.1	RP1-86C11.7	27.7486	2.54209	1.0395	2.44549	0.0144657	0.038008	5.82434
ENSG00000112530.11	PACRG	24.5566	2.54165	0.466062	5.45346	4.94e-08	3.61813e-07	5.82254
ENSG00000251994.1	RNU2-27P	68.2675	2.53802	0.260084	9.75848	1.69672e-22	6.13842e-21	5.80792
ENSG00000238317.2	SNORD11	33.4044	2.5307	0.38329	6.60257	4.04092e-11	4.45977e-10	5.7785
ENSG00000229512.1	AC068580.5	38.9671	2.53048	0.260574	9.71116	2.70242e-22	9.6287e-21	5.77764
ENSG00000202314.1	SNORD6	61.6424	2.52776	0.308485	8.19412	2.52431e-16	5.01238e-15	5.76677
ENSG00000266145.1	RHOT1P1	37.198	2.52764	0.947798	2.66686	0.0076564	0.0218351	5.76629
ENSG00000166396.12	SERPINB7	1131.71	2.52489	0.263854	9.56925	1.07679e-21	3.63219e-20	5.75529
ENSG00000174776.10	WDR49	20.9136	2.51705	0.351962	7.1515	8.58323e-13	1.16335e-11	5.72412
ENSG00000105997.22	HOXA3	85.5204	2.51644	0.906435	2.7762	0.00549992	0.0163641	5.72169
ENSG00000147231.13	CXorf57	36.1557	2.51126	0.686619	3.65743	0.000254756	0.0010306	5.70119
ENSG00000170579.15	DLGAP1	21.6329	2.50848	0.59045	4.24841	2.15289e-05	0.000105567	5.69019
ENSG00000105810.9	CDK6	1677.68	2.50367	0.270147	9.2678	1.90031e-20	5.66138e-19	5.67125
ENSG00000188015.9	S100A3	77.6202	2.50233	0.69256	3.61316	0.000302487	0.00120753	5.666
ENSG00000215182.8	MUC5AC	120.274	2.50032	0.411647	6.07393	1.24817e-09	1.13483e-08	5.65809
ENSG00000158458.19	NRG2	202.746	2.49999	0.725593	3.44544	0.000570128	0.00214364	5.65681
ENSG00000141965.4	FEM1A	397.796	2.49954	0.207747	12.0316	2.42314e-33	2.38133e-31	5.65504
ENSG00000207041.1	RNU6-3P	22.4045	2.49872	0.400073	6.24566	4.2201e-10	4.08149e-09	5.65184
ENSG00000080031.9	PTPRH	776.913	2.49799	0.373752	6.68357	2.33195e-11	2.66201e-10	5.64899
ENSG00000185532.15	PRKG1	472.962	2.49673	0.33851	7.37566	1.63536e-13	2.41541e-12	5.64406
ENSG00000283646.1	RP11-24F11.5	32.1724	2.4938	0.588548	4.2372	2.26323e-05	0.000110434	5.63258
ENSG00000081041.8	CXCL2	96.5322	2.49267	0.434767	5.73335	9.84633e-09	7.98426e-08	5.6282
ENSG00000272931.1	RP5-943J3.2	22.052	2.48289	0.634865	3.91089	9.19553e-05	0.000404186	5.59016
ENSG00000259515.1	RP11-365N19.2	39.0411	2.47917	0.313623	7.90493	2.68079e-15	4.7655e-14	5.57575
ENSG00000162722.8	TRIM58	675.428	2.47644	0.790673	3.13207	0.00173581	0.0058732	5.56522
ENSG00000261068.2	RP11-7K24.3	101.084	2.47358	0.201285	12.2889	1.0392e-34	1.14807e-32	5.55419
ENSG00000130649.9	CYP2E1	25.1838	2.47332	0.753877	3.28081	0.00103511	0.00367814	5.55322
ENSG00000125848.9	FLRT3	73.9214	2.47123	0.449769	5.49444	3.91941e-08	2.92198e-07	5.54518
ENSG00000273669.1	RP11-405M12.4	25.3168	2.46844	0.410346	6.01551	1.79318e-09	1.59857e-08	5.53447
ENSG00000163145.12	C1QTNF7	39.9197	2.4657	0.386669	6.37677	1.80858e-10	1.82532e-09	5.52394
ENSG00000251127.2	RP11-280G9.1	33.0277	2.4631	0.938647	2.6241	0.00868788	0.0244117	5.514
ENSG00000227640.2	SOX21-AS1	105.345	2.45898	0.395045	6.22456	4.82923e-10	4.63522e-09	5.49827
ENSG00000243094.1	RP11-1084A12.1	42.3123	2.456	0.32446	7.5695	3.74662e-14	5.88204e-13	5.48694
ENSG00000186472.19	PCLO	639.002	2.45283	0.253176	9.68826	3.38247e-22	1.19482e-20	5.4749
ENSG00000220563.1	PKMP3	28.9159	2.4457	0.319247	7.66084	1.84717e-14	2.99247e-13	5.44792
ENSG00000053108.16	FSTL4	70.8816	2.44035	0.510852	4.77702	1.7791e-06	1.03924e-05	5.42773
ENSG00000136826.14	KLF4	1450.16	2.43601	0.244691	9.95545	2.38735e-23	9.45804e-22	5.41142
ENSG00000049249.8	TNFRSF9	55.1196	2.42657	1.0311	2.35338	0.0186035	0.0472652	5.37612
ENSG00000070526.14	ST6GALNAC1	178.132	2.4244	0.294338	8.23677	1.76919e-16	3.56458e-15	5.36805
ENSG00000262251.1	RP11-199F11.2	173.42	2.42287	0.261101	9.27945	1.70355e-20	5.10786e-19	5.36237
ENSG00000111863.12	ADTRP	46.4752	2.4226	0.258125	9.38539	6.26851e-21	1.94874e-19	5.36137
ENSG00000203411.3	Metazoa_SRP	45.695	2.42201	0.227881	10.6284	2.19825e-26	1.16916e-24	5.35918
ENSG00000107738.19	C10orf54	68.0202	2.42174	0.341718	7.08694	1.37113e-12	1.82164e-11	5.35816
ENSG00000267100.1	ILF3-AS1	1961.51	2.42103	0.143514	16.8696	7.53514e-64	7.08777e-61	5.35552
ENSG00000178776.4	C5orf46	546.042	2.41641	0.568819	4.24812	2.15568e-05	0.000105688	5.33842
ENSG00000276216.1	CH17-373J23.1	99.7406	2.41109	0.301693	7.99187	1.32902e-15	2.43483e-14	5.31877
ENSG00000119514.6	GALNT12	103.438	2.40911	0.827076	2.9128	0.00358198	0.0111831	5.31147
ENSG00000155961.4	RAB39B	23.8916	2.40883	0.790724	3.04636	0.00231629	0.00760743	5.31044
ENSG00000277879.1	RP11-129M16.4	54.002	2.4062	0.263107	9.14532	5.94521e-20	1.70495e-18	5.30077
ENSG00000227456.7	LINC00310	141.831	2.40449	0.5229	4.59836	4.25822e-06	2.33766e-05	5.29447
ENSG00000131401.11	NAPSB	63.6569	2.40448	0.631782	3.80587	0.000141305	0.000600575	5.29445
ENSG00000280162.1	RP11-314N13.9	23.3592	2.40121	0.500302	4.79952	1.59046e-06	9.37364e-06	5.28245
ENSG00000183780.12	SLC35F3	566.781	2.39102	0.499512	4.78672	1.69527e-06	9.94331e-06	5.24529
ENSG00000166856.2	GPR182	25.1375	2.39063	0.313036	7.63693	2.22463e-14	3.56569e-13	5.24388
ENSG00000160712.12	IL6R	1114.48	2.38984	0.232044	10.2991	7.11337e-25	3.25711e-23	5.24099
ENSG00000235609.7	AF127936.9	96.734	2.38887	0.234749	10.1763	2.5304e-24	1.10339e-22	5.23747
ENSG00000132357.13	CARD6	113.2	2.38859	0.283195	8.43442	3.32854e-17	7.22361e-16	5.23644
ENSG00000199347.1	RNU5E-1	63.6112	2.38041	0.338289	7.03662	1.96961e-12	2.56602e-11	5.20684
ENSG00000023445.13	BIRC3	469.454	2.37655	0.219161	10.8439	2.13208e-27	1.26245e-25	5.19295
ENSG00000137976.7	DNASE2B	103.637	2.37505	0.349401	6.79749	1.06455e-11	1.27166e-10	5.18754
ENSG00000078399.16	HOXA9	209.814	2.3721	0.363169	6.53165	6.50473e-11	6.97553e-10	5.17693
ENSG00000149201.9	CCDC81	42.831	2.37084	0.236154	10.0394	1.0234e-23	4.1854e-22	5.17241
ENSG00000132170.19	PPARG	1793.05	2.36224	0.570889	4.13783	3.506e-05	0.000165956	5.14169
ENSG00000260604.2	RP1-140K8.5	170.738	2.35736	0.405061	5.81975	5.8935e-09	4.92326e-08	5.1243
ENSG00000111799.20	COL12A1	1887.82	2.35588	0.261123	9.02209	1.8453e-19	5.00834e-18	5.11905
ENSG00000279520.1	RP11-20I23.2	197.808	2.35469	0.21154	11.1312	8.84571e-29	5.94323e-27	5.11483
ENSG00000176933.5	TOB2P1	33.1003	2.34901	0.284011	8.27084	1.33017e-16	2.72169e-15	5.09475
ENSG00000234789.1	RP11-483H20.4	70.383	2.34494	0.276636	8.47663	2.31802e-17	5.11144e-16	5.08039
ENSG00000221866.9	PLXNA4	540.439	2.34436	0.435118	5.38787	7.12978e-08	5.11275e-07	5.07835
ENSG00000170477.12	KRT4	153.968	2.34358	0.807888	2.90087	0.00372129	0.0115741	5.07559
ENSG00000154856.12	APCDD1	35.3416	2.33915	0.234959	9.95557	2.38441e-23	9.45777e-22	5.06006
ENSG00000188404.8	SELL	27.7899	2.33271	0.932613	2.50127	0.012375	0.0332091	5.03752
ENSG00000134802.17	SLC43A3	211.224	2.33168	0.718866	3.24355	0.00118049	0.00414994	5.03391
ENSG00000212195.2	U3	211.621	2.32624	0.21724	10.7081	9.32211e-27	5.20214e-25	5.01495
ENSG00000276488.1	CTD-2537I9.18	144.935	2.3219	0.179629	12.9261	3.20607e-38	4.77603e-36	4.9999
ENSG00000182308.6	DCAF4L1	78.6599	2.31433	0.261655	8.84496	9.15585e-19	2.34029e-17	4.97373
ENSG00000273768.1	U1	93.2934	2.31364	0.312444	7.40498	1.31173e-13	1.9523e-12	4.97135
ENSG00000273382.1	RP5-1065J22.8	89.5845	2.31261	0.205748	11.24	2.5933e-29	1.88469e-27	4.9678
ENSG00000102854.15	MSLN	32.4371	2.31019	0.414467	5.57389	2.49107e-08	1.90723e-07	4.9595
ENSG00000085465.12	OVGP1	255.063	2.30521	0.176761	13.0414	7.11334e-39	1.11517e-36	4.9424
ENSG00000181634.7	TNFSF15	222.154	2.30231	0.286011	8.04973	8.29801e-16	1.55573e-14	4.93247
ENSG00000141469.16	SLC14A1	1083.84	2.30134	0.338745	6.79375	1.09259e-11	1.30232e-10	4.92917
ENSG00000204516.9	MICB	68.8367	2.29925	0.682341	3.36964	0.000752656	0.00275628	4.92201
ENSG00000260412.1	RP11-438B23.2	37.7027	2.29894	0.356048	6.45684	1.06914e-10	1.11316e-09	4.92098
ENSG00000261371.5	PECAM1	289.207	2.29179	0.669729	3.42197	0.000621688	0.0023166	4.89665
ENSG00000184047.15	DIABLO	329.182	2.28873	0.162876	14.052	7.49246e-45	1.82716e-42	4.88625
ENSG00000124785.8	NRN1	114.356	2.2831	0.782438	2.91793	0.00352369	0.0110199	4.86721
ENSG00000121895.7	TMEM156	607.485	2.28147	0.720421	3.16685	0.00154098	0.00527527	4.86172
ENSG00000179008.8	C14orf39	66.2972	2.27796	0.329583	6.91164	4.79074e-12	5.95623e-11	4.84992
ENSG00000124107.5	SLPI	149.303	2.27783	0.379008	6.00998	1.85541e-09	1.65002e-08	4.84948
ENSG00000128422.15	KRT17	51.2116	2.27658	0.961501	2.36773	0.0178976	0.0456976	4.84527
ENSG00000175170.14	FAM182B	56.9537	2.2765	0.236996	9.60561	7.57048e-22	2.58543e-20	4.845
ENSG00000256060.2	TRAPPC2B	261.029	2.27166	0.224756	10.1072	5.13078e-24	2.14905e-22	4.82879
ENSG00000086548.8	CEACAM6	99.73	2.26191	0.692933	3.26426	0.0010975	0.00387849	4.79627
ENSG00000153531.13	ADPRHL1	392.248	2.2597	0.196693	11.4885	1.50767e-30	1.2347e-28	4.78891
ENSG00000255224.1	CTD-3065J16.9	216.254	2.25616	0.185583	12.1572	5.25441e-34	5.45697e-32	4.77719
ENSG00000269091.5	CTD-2126E3.3	25.0415	2.25255	0.3807	5.91687	3.28128e-09	2.83236e-08	4.76526
ENSG00000229334.1	AC046143.3	69.0552	2.251	0.261016	8.62397	6.46705e-18	1.50253e-16	4.76012
ENSG00000248213.3	CICP16	33.8634	2.251	0.267215	8.42391	3.64129e-17	7.87121e-16	4.76011
ENSG00000263639.5	MSMB	41.741	2.24309	0.203846	11.0038	3.66256e-28	2.29237e-26	4.7341
ENSG00000183423.11	LRIT3	21.2142	2.23387	0.31086	7.18609	6.66717e-13	9.16096e-12	4.70394
ENSG00000137699.16	TRIM29	104.419	2.2333	0.697767	3.20064	0.00137121	0.0047499	4.70209
ENSG00000120738.7	EGR1	96.5982	2.23199	0.419488	5.32074	1.03344e-07	7.23433e-07	4.69781
ENSG00000173320.10	STOX2	34.2878	2.22706	0.516545	4.31145	1.62188e-05	8.12224e-05	4.68178
ENSG00000256108.1	RP13-672B3.5	89.3385	2.2261	0.304983	7.29909	2.89721e-13	4.16515e-12	4.67867
ENSG00000198535.5	C2CD4A	30.9102	2.2233	0.520546	4.2711	1.94508e-05	9.60925e-05	4.66962
ENSG00000180806.4	HOXC9	53.7534	2.22063	0.368137	6.03207	1.61872e-09	1.4509e-08	4.66097
ENSG00000182326.14	C1S	111.939	2.21978	0.581421	3.81786	0.000134614	0.000574063	4.65823
ENSG00000170442.11	KRT86	38.1539	2.21866	0.448543	4.94637	7.56095e-07	4.67283e-06	4.65461
ENSG00000272696.1	RP11-339B21.13	44.1735	2.21833	0.266761	8.3158	9.11338e-17	1.88936e-15	4.65355
ENSG00000207181.1	SNORA14B	53.1182	2.2175	0.229375	9.66759	4.14018e-22	1.44695e-20	4.65088
ENSG00000238117.1	AP004372.1	73.1004	2.21026	0.616682	3.58411	0.000338229	0.00133419	4.62757
ENSG00000161509.13	GRIN2C	60.846	2.20167	0.347559	6.33467	2.37849e-10	2.36356e-09	4.60013
ENSG00000168477.17	TNXB	277.718	2.1989	0.471311	4.66551	3.07855e-06	1.73074e-05	4.59131
ENSG00000235027.1	AC068580.6	89.7185	2.19487	0.247671	8.86205	7.85592e-19	2.03008e-17	4.57849
ENSG00000199377.1	RNU5F-1	34.0708	2.1931	0.287705	7.62275	2.4833e-14	3.96677e-13	4.57287
ENSG00000267127.7	RP11-795F19.5	28.243	2.19094	0.231973	9.4448	3.56074e-21	1.13044e-19	4.56602
ENSG00000177483.11	RBM44	50.8613	2.18201	0.349066	6.25098	4.07887e-10	3.95536e-09	4.53784
ENSG00000245970.2	KB-1208A12.3	184.154	2.17645	0.24452	8.90091	5.53912e-19	1.4519e-17	4.5204
ENSG00000264229.1	RNU4ATAC	61.2148	2.17184	0.276397	7.85766	3.91365e-15	6.80282e-14	4.50597
ENSG00000274386.5	RP5-994D16.11	72.8101	2.16814	0.197653	10.9694	5.35993e-28	3.29216e-26	4.49444
ENSG00000099860.8	GADD45B	2871.24	2.15831	0.247002	8.73803	2.37202e-18	5.76951e-17	4.46393
ENSG00000280800.1	CH507-513H4.6	70.5314	2.15812	0.773231	2.79105	0.0052538	0.0157284	4.46334
ENSG00000187672.12	ERC2	25.2661	2.1521	0.299085	7.19562	6.21777e-13	8.60089e-12	4.44474
ENSG00000262049.1	RP13-1032I1.7	174.39	2.14962	0.207785	10.3454	4.38973e-25	2.04991e-23	4.43712
ENSG00000132376.19	INPP5K	1178.24	2.14929	0.123807	17.3601	1.6549e-67	1.9458e-64	4.43611
ENSG00000257497.2	RP11-585P4.5	53.5599	2.1454	0.31926	6.71991	1.81841e-11	2.11091e-10	4.42415
ENSG00000184281.14	TSSC4	2287.21	2.14519	0.139083	15.4238	1.13236e-53	5.32563e-51	4.4235
ENSG00000122862.4	SRGN	2085.15	2.14506	0.587558	3.65081	0.000261416	0.0010547	4.42311
ENSG00000151632.17	AKR1C2	25.0434	2.14251	0.654633	3.27284	0.00106474	0.0037716	4.41529
ENSG00000215014.4	RP5-832C2.5	133.72	2.13759	0.21373	10.0014	1.50322e-23	6.05001e-22	4.40027
ENSG00000143199.17	ADCY10	24.323	2.13642	0.325292	6.5677	5.10994e-11	5.5613e-10	4.39669
ENSG00000197977.3	ELOVL2	289.3	2.13433	0.530926	4.02002	5.81926e-05	0.000265121	4.39035
ENSG00000281005.1	LINC00921	48.164	2.13343	0.217656	9.80185	1.10544e-22	4.10297e-21	4.38758
ENSG00000139318.7	DUSP6	1774.85	2.12976	0.288504	7.38209	1.55823e-13	2.30562e-12	4.37646
ENSG00000199266.1	SNORA60	28.2555	2.12882	0.340813	6.24629	4.20313e-10	4.06628e-09	4.3736
ENSG00000074966.10	TXK	26.7166	2.12162	0.329934	6.43044	1.27239e-10	1.31233e-09	4.35181
ENSG00000206932.1	RNU6-4P	30.3646	2.11439	0.353056	5.98884	2.11337e-09	1.86482e-08	4.33008
ENSG00000189221.9	MAOA	1468.85	2.11253	0.405832	5.20542	1.93556e-07	1.30285e-06	4.32449
ENSG00000166741.7	NNMT	82.1395	2.11134	0.743264	2.84064	0.00450235	0.0137285	4.32093
ENSG00000161681.15	SHANK1	59.299	2.11125	0.840519	2.51184	0.0120104	0.0323546	4.32065
ENSG00000135919.12	SERPINE2	1637.35	2.10926	0.310445	6.79432	1.08823e-11	1.2976e-10	4.31471
ENSG00000275538.1	RNVU1-19	162.594	2.10745	0.238577	8.8334	1.01544e-18	2.57353e-17	4.30929
ENSG00000270890.1	RP3-468K18.6	153.508	2.10707	0.233396	9.02788	1.75027e-19	4.77797e-18	4.30815
ENSG00000005108.15	THSD7A	80.6043	2.10343	0.289734	7.25987	3.87466e-13	5.50071e-12	4.2973
ENSG00000107165.12	TYRP1	29.4504	2.10298	0.267396	7.86467	3.7007e-15	6.46336e-14	4.29597
ENSG00000136244.11	IL6	42.8657	2.10104	0.578886	3.62946	0.000284019	0.00113725	4.29019
ENSG00000173482.16	PTPRM	2806.94	2.09798	0.405109	5.1788	2.23315e-07	1.49037e-06	4.28109
ENSG00000262202.4	RP11-160E2.6	155.803	2.09694	0.355216	5.90329	3.56328e-09	3.05814e-08	4.27802
ENSG00000238290.1	RP11-431K24.1	21.3598	2.09654	0.731088	2.86769	0.00413476	0.0127148	4.27682
ENSG00000169184.5	MN1	76.9829	2.09568	0.329775	6.35488	2.08586e-10	2.08852e-09	4.27428
ENSG00000008128.22	CDK11A	77.3575	2.09463	0.211817	9.88884	4.65381e-23	1.79617e-21	4.27116
ENSG00000119865.8	CNRIP1	366.868	2.09352	0.724863	2.88816	0.003875	0.0119978	4.26789
ENSG00000147883.10	CDKN2B	1076.6	2.09318	0.268402	7.79868	6.25588e-15	1.06492e-13	4.26687
ENSG00000127774.6	EMC6	77.1071	2.09206	0.266261	7.85717	3.92922e-15	6.82627e-14	4.26355
ENSG00000151322.18	NPAS3	200.478	2.08973	0.469566	4.45035	8.57323e-06	4.48013e-05	4.25669
ENSG00000254180.1	AB015752.3	22.0717	2.08915	0.755462	2.76539	0.00568543	0.0168308	4.25497
ENSG00000207357.1	RNU6-2	75.1719	2.08793	0.297901	7.00879	2.40384e-12	3.09621e-11	4.25136
ENSG00000188993.3	LRRC66	24.6851	2.08513	0.423771	4.92041	8.6365e-07	5.29185e-06	4.24312
ENSG00000272825.1	LL21NC02-1C16.2	114.259	2.08258	0.422129	4.93351	8.07639e-07	4.96992e-06	4.23563
ENSG00000004799.7	PDK4	204.444	2.07858	0.418964	4.96123	7.00483e-07	4.35447e-06	4.2239
ENSG00000267033.1	CTD-2562J15.4	43.4879	2.0779	0.368438	5.63976	1.7029e-08	1.33388e-07	4.22193
ENSG00000201772.1	SNORA5C	116.184	2.07505	0.161896	12.8172	1.31384e-37	1.86441e-35	4.21358
ENSG00000215105.4	TTC3P1	333.974	2.0678	0.15791	13.0948	3.52566e-39	5.74613e-37	4.19248
ENSG00000274210.1	U1	161.439	2.06695	0.24497	8.43757	3.23992e-17	7.04987e-16	4.18999
ENSG00000205413.7	SAMD9	760.794	2.06616	0.460259	4.48911	7.15198e-06	3.79037e-05	4.1877
ENSG00000207524.1	RNU6-33P	27.6082	2.0657	0.369757	5.58663	2.31524e-08	1.78048e-07	4.18636
ENSG00000260977.1	RP11-333I13.1	21.5603	2.06564	0.367923	5.61433	1.97326e-08	1.53252e-07	4.1862
ENSG00000235513.1	RP4-756G23.5	73.148	2.06552	0.205982	10.0277	1.15196e-23	4.69366e-22	4.18584
ENSG00000174844.14	DNAH12	32.8945	2.06543	0.333361	6.19578	5.79968e-10	5.50568e-09	4.1856
ENSG00000163993.6	S100P	599.402	2.06272	0.497806	4.14362	3.41862e-05	0.000162099	4.17774
ENSG00000154309.8	DISP1	160.835	2.06125	0.193084	10.6754	1.3266e-26	7.3034e-25	4.17349
ENSG00000249884.8	RNF103-CHMP3	37.8164	2.06124	0.331077	6.22586	4.78921e-10	4.60025e-09	4.17345
ENSG00000199879.1	RNU1-120P	58.5964	2.06028	0.292712	7.03858	1.94203e-12	2.5321e-11	4.17066
ENSG00000267117.1	AC010525.4	30.771	2.05085	0.405069	5.06296	4.12792e-07	2.65377e-06	4.14349
ENSG00000143341.11	HMCN1	287.234	2.04929	0.458943	4.46525	7.99755e-06	4.20465e-05	4.13903
ENSG00000234231.3	AC093616.4	43.5087	2.04905	0.2396	8.55198	1.2099e-17	2.73951e-16	4.13834
ENSG00000158825.5	CDA	619.398	2.03849	0.257507	7.91625	2.44775e-15	4.37722e-14	4.10816
ENSG00000229422.1	RP11-262H14.5	22.0793	2.03113	0.65797	3.08696	0.00202213	0.00674835	4.08724
ENSG00000202515.1	VTRNA1-3	71.8839	2.02882	0.356844	5.68546	1.30461e-08	1.0372e-07	4.08071
ENSG00000171488.14	LRRC8C	481.177	2.02853	0.25936	7.82132	5.22717e-15	8.97231e-14	4.0799
ENSG00000161405.16	IKZF3	120.991	2.02594	0.306625	6.60721	3.9162e-11	4.33084e-10	4.07256
ENSG00000182836.9	PLCXD3	2183.37	2.02218	0.680307	2.97245	0.00295434	0.00942379	4.06196
ENSG00000276900.1	RP11-467L13.7	124.583	2.02195	0.298833	6.76614	1.32266e-11	1.56074e-10	4.06131
ENSG00000162733.16	DDR2	196.071	2.01778	0.200931	10.0421	9.9482e-24	4.07357e-22	4.04961
ENSG00000207507.1	RNU6-9	30.2738	2.0096	0.336868	5.96552	2.43855e-09	2.13516e-08	4.02669
ENSG00000081818.3	PCDHB4	28.3706	2.00678	0.389441	5.15298	2.56386e-07	1.70108e-06	4.01884
ENSG00000206989.1	SNORD63	46.9043	2.00496	0.302937	6.61841	3.63074e-11	4.03685e-10	4.01379
ENSG00000105991.7	HOXA1	30.7911	2.00109	0.325203	6.15335	7.58647e-10	7.09954e-09	4.00301
ENSG00000269444.1	CTB-180A7.6	36.7306	1.99923	0.357006	5.59999	2.1437e-08	1.65474e-07	3.99786
ENSG00000272034.1	SNORD14A	68.8695	1.99751	0.258598	7.72436	1.1242e-14	1.8636e-13	3.99309
ENSG00000100109.16	TFIP11	1045.56	1.99707	0.145273	13.747	5.30677e-43	1.14189e-40	3.99188
ENSG00000238199.1	UBE2V2P3	21.756	1.99462	0.383363	5.20295	1.9615e-07	1.31896e-06	3.98511
ENSG00000176532.3	PRR15	124.267	1.99013	0.267882	7.42915	1.09301e-13	1.63862e-12	3.97274
ENSG00000139970.16	RTN1	44.989	1.98953	0.303022	6.56561	5.1819e-11	5.63218e-10	3.97107
ENSG00000175213.2	ZNF408	766.622	1.98928	0.14109	14.0993	3.83478e-45	9.56429e-43	3.97037
ENSG00000101605.12	MYOM1	38.3195	1.98861	0.259752	7.6558	1.92116e-14	3.10041e-13	3.96854
ENSG00000272434.1	RP13-131K19.6	20.3696	1.98835	0.358999	5.53861	3.04882e-08	2.31115e-07	3.96784
ENSG00000180245.4	RRH	20.3596	1.9847	0.338524	5.86281	4.55091e-09	3.8565e-08	3.95782
ENSG00000151320.10	AKAP6	189.623	1.98369	0.231241	8.57848	9.61338e-18	2.18903e-16	3.95505
ENSG00000187601.4	MAGEH1	42.2634	1.982	0.341109	5.81046	6.22998e-09	5.17415e-08	3.95041
ENSG00000273951.1	RP4-620E11.8	39.5362	1.98186	0.325635	6.08613	1.15672e-09	1.05782e-08	3.95001
ENSG00000279529.1	CTD-3222D19.8	129.184	1.98116	0.209732	9.44615	3.51529e-21	1.11709e-19	3.9481
ENSG00000221500.1	SNORD100	49.0713	1.97783	0.250623	7.89166	2.98199e-15	5.26116e-14	3.939
ENSG00000198576.3	ARC	52.0559	1.97715	0.409311	4.83042	1.36242e-06	8.11096e-06	3.93713
ENSG00000203392.3	CTD-2026K11.6	24.4576	1.97475	0.525995	3.75433	0.000173809	0.000724688	3.93061
ENSG00000151376.16	ME3	96.7174	1.9605	0.300489	6.52437	6.82883e-11	7.30405e-10	3.89198
ENSG00000182196.13	ARL6IP4	36.465	1.95996	0.292369	6.70372	2.03183e-11	2.34379e-10	3.8905
ENSG00000244405.7	ETV5	1273.04	1.95818	0.667374	2.93416	0.00334456	0.0105217	3.88571
ENSG00000117152.13	RGS4	269.331	1.95398	0.390486	5.00398	5.61597e-07	3.53381e-06	3.87443
ENSG00000099812.8	MISP	1069.56	1.95215	0.210954	9.25391	2.16419e-20	6.4131e-19	3.86951
ENSG00000260708.1	CTA-29F11.1	323.279	1.95181	0.228866	8.52817	1.48682e-17	3.35038e-16	3.8686
ENSG00000121101.15	TEX14	21.1434	1.94938	0.347335	5.61239	1.99546e-08	1.54867e-07	3.86209
ENSG00000279140.1	RP11-477I4.4	43.7868	1.94266	0.259874	7.47539	7.6977e-14	1.17163e-12	3.84413
ENSG00000259158.3	ADAM20P1	103.111	1.94077	0.306297	6.33622	2.35469e-10	2.34132e-09	3.8391
ENSG00000259877.2	RP11-46C24.7	268.464	1.93881	0.161985	11.9691	5.1596e-33	4.90938e-31	3.8339
ENSG00000189292.15	FAM150B	25.7827	1.93811	0.284679	6.80807	9.89192e-12	1.18552e-10	3.83204
ENSG00000206838.1	SNORA5A	48.4212	1.93729	0.205894	9.40916	5.00097e-21	1.56951e-19	3.82986
ENSG00000164761.8	TNFRSF11B	55.5089	1.93506	0.305747	6.32896	2.46812e-10	2.44598e-09	3.82394
ENSG00000156097.12	GPR61	25.7736	1.93439	0.299104	6.46728	9.97859e-11	1.04257e-09	3.82216
ENSG00000250548.6	RP11-47I22.2	41.2152	1.93274	0.372289	5.19151	2.08599e-07	1.39867e-06	3.81779
ENSG00000270011.6	ZNF559-ZNF177	32.142	1.92707	0.298496	6.45593	1.07553e-10	1.11946e-09	3.80282
ENSG00000130775.15	THEMIS2	67.0544	1.92132	0.299512	6.41485	1.40962e-10	1.44661e-09	3.7877
ENSG00000102265.11	TIMP1	2306.61	1.92085	0.217984	8.81189	1.23049e-18	3.0971e-17	3.78647
ENSG00000269951.1	RP11-797A18.6	137.408	1.92059	0.283203	6.78166	1.18799e-11	1.40687e-10	3.78578
ENSG00000170465.9	KRT6C	47.7019	1.91678	0.682509	2.80842	0.00497846	0.0150051	3.77578
ENSG00000167981.5	ZNF597	335.24	1.91591	0.195188	9.8157	9.63694e-23	3.61764e-21	3.77351
ENSG00000172572.6	PDE3A	262.796	1.91398	0.232821	8.22081	2.02126e-16	4.05509e-15	3.76847
ENSG00000174099.10	MSRB3	366.621	1.91398	0.28069	6.81884	9.17784e-12	1.10436e-10	3.76847
ENSG00000254162.1	RP11-48B3.3	80.3293	1.91202	0.245783	7.7793	7.2925e-15	1.23527e-13	3.76335
ENSG00000186714.12	CCDC73	20.6134	1.91054	0.555833	3.43727	0.000587619	0.00220011	3.75951
ENSG00000185339.8	TCN2	44.7606	1.90929	0.264019	7.23166	4.77121e-13	6.70412e-12	3.75625
ENSG00000072657.8	TRHDE	275.472	1.90881	0.623852	3.05972	0.00221547	0.00731866	3.75499
ENSG00000249249.1	AC010226.4	119.851	1.90875	0.252598	7.55646	4.14196e-14	6.47491e-13	3.75483
ENSG00000260005.6	AC027601.1	104.354	1.9041	0.251898	7.55901	4.06149e-14	6.35213e-13	3.74276
ENSG00000185565.11	LSAMP	112.159	1.90193	0.308462	6.16584	7.01088e-10	6.59086e-09	3.73712
ENSG00000184368.15	MAP7D2	79.9075	1.90135	0.522254	3.64066	0.000271936	0.00109206	3.73563
ENSG00000266708.1	RP11-661O13.1	23.7509	1.90022	0.416324	4.56428	5.01218e-06	2.71936e-05	3.7327
ENSG00000240160.3	RN7SL263P	43.4392	1.89544	0.29952	6.32826	2.4794e-10	2.45495e-09	3.72036
[truncated: 2,781 more rows]

## Sheet: Tab4-PC3 xenograft
Tab4. DEGs in PC3 tumors treated with E7107
[truncated: 2,291 more rows]
