# Supplementary material for: Intron retention is a hallmark and spliceosome represents a therapeutic vulnerability in aggressive prostate cancer
Source: Nat Commun. 2020 Apr 29;11:2089. doi: 10.1038/s41467-020-15815-7 (PMC7190674; doi:10.1038/s41467-020-15815-7)
Supplement: Supplementary file 10 — Supplementary Data 8 [file 41467_2020_15815_MOESM10_ESM.xlsx]

## Sheet: SD8
Supplementary Data 8. RBP motif analysis of IR, Related to Fig. 2e
Content
Tab1	Analysis of TCGA-PCa specific IR
Tab2	Analysis of CRPC-Ad specific IR
Tab3	Analysis of CRPC-NE specific IR

## Sheet: TCGA-IR
Tab1: TGCA-IR (vs. N) motif analysis
Upregulated IR in Pca					Top 20 SRGs
protein	freq	countAvg	Binding score		protein	freq	countAvg	Binding score
Protein: SRSF3(Hs/Mm)	1	132.292	132.292		Protein: SRSF3(Hs/Mm)	1	132.292	132.292
Protein: PTBP1(Hs/Mm)	1	69.823	69.823		Protein: PTBP1(Hs/Mm)	1	69.823	69.823
Protein: MBNL1(Hs/Mm)	1	63.3717	63.3717		Protein: MBNL1(Hs/Mm)	1	63.3717	63.3717
Protein: SRSF2(Hs/Mm)	1	42.1858	42.1858		Protein: SRSF2(Hs/Mm)	1	42.1858	42.1858
Protein: TARDBP(Hs/Mm)	0.99115	35.9196	35.6018		Protein: TARDBP(Hs/Mm)	0.99115	35.9196	35.6018
Protein: TRA2B(Hs/Mm)	0.955752	33.9907	32.4867		Protein: SRSF5(Hs/Mm)	1	33.3628	33.3628
Protein: SRSF5(Hs/Mm)	1	33.3628	33.3628		Protein: TRA2B(Hs/Mm)	0.955752	33.9907	32.4867
Protein: HNRNPC(Hs/Mm)	0.769912	32.5517	25.0619		Protein: CUG-BP(Hs/Mm)	1	28.1239	28.1239
Protein: HNRNPCL1(Hs/Mm)	0.761062	32.5465	24.7699		Protein: User_ESRP1	0.99115	27.5714	27.3274
Protein: TIA1(Hs/Mm)	0.752212	31.9059	24		Protein: CPEB4(Hs/Mm)	0.80531	31.5934	25.4425
Protein: CPEB4(Hs/Mm)	0.80531	31.5934	25.4425		Protein: HNRNPC(Hs/Mm)	0.769912	32.5517	25.0619
Protein: RALY(Hs/Mm)	0.699115	29.6456	20.7257		Protein: HNRNPCL1(Hs/Mm)	0.761062	32.5465	24.7699
Protein: CUG-BP(Hs/Mm)	1	28.1239	28.1239		Protein: TIA1(Hs/Mm)	0.752212	31.9059	24
Protein: User_ESRP1	0.99115	27.5714	27.3274		Protein: SRSF1(Hs/Mm)	0.982301	24.0721	23.646
Protein: U2AF2(Hs/Mm)	0.831858	26.9468	22.4159		Protein: U2AF2(Hs/Mm)	0.831858	26.9468	22.4159
Protein: ZC3H14(Hs/Mm)	0.725664	26.6463	19.3363		Protein: ZC3H14(Hs/Mm)	0.725664	26.6463	19.3363
Protein: SRSF1(Hs/Mm)	0.982301	24.0721	23.646		Protein: CPEB2(Hs/Mm)	0.778761	23.0568	17.9558
Protein: CPEB2(Hs/Mm)	0.778761	23.0568	17.9558		Protein: HuR(Hs/Mm)	0.752212	22.1529	16.6637
Protein: HuR(Hs/Mm)	0.752212	22.1529	16.6637		Protein: HNRNPF(Hs/Mm)	0.946903	15.6449	14.8142
Protein: KHDRBS3(Hs/Mm)	0.584071	21.6818	12.6637		Protein: BRUNOL5(Hs/Mm)	0.938053	13.2547	12.4336
Protein: A1CF(Hs/Mm)	0.548673	19.9194	10.9292
Protein: PABPC4(Hs/Mm)	0.699115	18.2532	12.7611		Cutoff: Freq>0.7 + Bingding score top20
Protein: RBMS3(Hs/Mm)	0.548673	16.7581	9.19469
Protein: HNRNPF(Hs/Mm)	0.946903	15.6449	14.8142
Protein: ZCRB1(Hs/Mm)	0.628319	13.9577	8.76991
Protein: KHDRBS2(Hs/Mm)	0.557522	13.4921	7.52212
Protein: SART3(Hs/Mm)	0.681416	13.4286	9.15044
Protein: PABPC1(Hs/Mm)	0.681416	13.3766	9.11504
Protein: BRUNOL5(Hs/Mm)	0.938053	13.2547	12.4336
Protein: PUM2(Hs/Mm)	0.575221	12.3538	7.10619
Protein: KHDRBS1(Hs/Mm)	0.495575	12.1607	6.02655
Protein: BRUNOL4(Hs/Mm)	0.893805	11.7624	10.5133
Protein: RBM41(Hs/Mm)	0.699115	11.0127	7.69912
Protein: PABPC3(Hs/Mm)	0.707965	10.85	7.68142
Protein: PABPC5(Hs/Mm)	0.654867	10.8108	7.07965
Protein: HNRNPA1(Hs/Mm)	0.973451	10.5818	10.3009
Protein: PCBP1(Hs/Mm)	0.79646	10.2889	8.19469
Protein: RBMS1(Hs/Mm)	0.59292	10.0299	5.9469
Protein: PABPN1(Hs/Mm)	0.734513	9.6747	7.10619
Protein: RBM38(Hs/Mm)	0.920354	9.63462	8.86726
Protein: PCBP2(Hs/Mm)	0.80531	9.38462	7.55752
Protein: RBM24(Hs/Mm)	0.911504	8.92233	8.13274
Protein: SRSF7(Hs/Mm)	0.964602	8.66055	8.35398
Protein: HNRNPA2B1(Hs/Mm)	0.946903	8.62617	8.16814
Protein: HNRNPL(Hs/Mm)	0.876106	8.33333	7.30088
Protein: RBM46(Hs/Mm)	0.522124	8.20339	4.28319
Protein: PCBP3(Hs/Mm)	0.876106	8.09091	7.0885
Protein: NOVA1(Hs/Mm)	0.80531	7.48352	6.02655
Protein: BRUNOL6(Hs/Mm)	0.884956	7.26	6.42478
Protein: HNRNPH2(Hs/Mm)	0.787611	7.17978	5.65487
Protein: IGF2BP3(Hs/Mm)	0.610619	7.02899	4.29204
Protein: HNRNPK(Hs/Mm)	0.80531	7	5.63717
Protein: IGF2BP2(Hs/Mm)	0.646018	6.80822	4.39823
Protein: ZNF638(Hs/Mm)	0.725664	6.64634	4.82301
Protein: MATR3(Hs/Mm)	0.734513	6.57831	4.83186
Protein: YBX1(Hs/Mm)	0.867257	6.41837	5.56637
Protein: ESRP2(Hs/Mm)	0.840708	6.25263	5.25664
Protein: SRSF9(Hs/Mm)	0.814159	6.16304	5.0177
Protein: HNRPLL(Hs/Mm)	0.840708	6.03158	5.0708
Protein: HNRNPA1L2(Hs/Mm)	0.79646	5.98889	4.76991
Protein: QKI(Hs/Mm)	0.469027	5.62264	2.63717
Protein: TUT1(Hs/Mm)	0.469027	5.39623	2.53097
Protein: SRSF10(Hs/Mm)	0.778761	5.35227	4.16814
Protein: FUS(Hs/Mm)	0.292035	5.33333	1.55752
Protein: RBM42(Hs/Mm)	0.637168	5.23611	3.33628
Protein: RBM5(Hs/Mm)	0.734513	5.15663	3.78761
Protein: DAZAP1(Hs/Mm)	0.752212	5.12941	3.85841
Protein: TRA2A(Hs/Mm)	0.504425	4.87719	2.46018
Protein: RBM6(Hs/Mm)	0.681416	4.85714	3.30973
Protein: HNRNPU(Hs/Mm)	0.769912	4.66667	3.59292
Protein: RBM8A(Hs/Mm)	0.318584	4.66667	1.48673
Protein: HNRNPH1(Hs/Mm)	0.814159	4.59783	3.74336
Protein: SAMD4A(Hs/Mm)	0.646018	4.45205	2.87611
Protein: RBM4(Hs/Mm)	0.389381	4.40909	1.71681
Protein: MSI1(Hs/Mm)	0.716814	4.40741	3.15929
Protein: HNRNPM(Hs/Mm)	0.876106	4.21212	3.69027
Protein: RBM28(Hs/Mm)	0.654867	4.18919	2.74336
Protein: G3BP2(Hs/Mm)	0.769912	4.10345	3.15929
Protein: YBX2(Hs/Mm)	0.610619	4.08696	2.49558
Protein: PPRC1(Hs/Mm)	0.221239	4.04	0.893805
Protein: CNOT4(Hs/Mm)	0.858407	3.87629	3.32743
Protein: LIN28A(Hs/Mm)	0.79646	3.7	2.9469
Protein: FMR1(Hs/Mm)	0.60177	3.58824	2.15929
Protein: SFPQ(Hs/Mm)	0.654867	3.58108	2.34513
Protein: RBFOX1(Hs/Mm)	0.681416	3.57143	2.43363
Protein: FXR2(Hs/Mm)	0.522124	3.50847	1.83186
Protein: SNRNP70(Hs/Mm)	0.646018	3.35616	2.16814
Protein: ZC3H10(Hs/Mm)	0.495575	3.32143	1.64602
Protein: SNRPA(Hs/Mm)	0.690265	3.10256	2.14159
Protein: ENOX1(Hs/Mm)	0.716814	3.07407	2.20354
Protein: FXR1(Hs/Mm)	0.646018	2.80822	1.81416
Protein: ANKHD1(Hs/Mm)	0.486726	2.69091	1.30973
Protein: RBM3(Hs/Mm)	0.345133	2.35897	0.814159
Protein: SRSF6(Hs/Mm)	0.0707965	2.25	0.159292
Protein: RBM45(Hs/Mm)	0.433628	2.04082	0.884956
Down-regulated IR in Pca						Top 20 SRGs
protein	freq	countAvg	Binding score			protein	freq	countAvg	Binding score
Protein: SRSF3(Hs/Mm)	1	274.8	274.8			Protein: SRSF3(Hs/Mm)	1	274.8	274.8
Protein: PTBP1(Hs/Mm)	1	163.2	163.2			Protein: PTBP1(Hs/Mm)	1	163.2	163.2
Protein: MBNL1(Hs/Mm)	1	148	148			Protein: MBNL1(Hs/Mm)	1	148	148
Protein: SRSF2(Hs/Mm)	1	95.2	95.2			Protein: SRSF2(Hs/Mm)	1	95.2	95.2
Protein: SRSF5(Hs/Mm)	1	65.8	65.8			Protein: SRSF5(Hs/Mm)	1	65.8	65.8
Protein: TARDBP(Hs/Mm)	1	54.4	54.4			Protein: TARDBP(Hs/Mm)	1	54.4	54.4
Protein: CUG-BP(Hs/Mm)	1	48.4	48.4			Protein: CUG-BP(Hs/Mm)	1	48.4	48.4
Protein: SRSF1(Hs/Mm)	1	43	43			Protein: SRSF1(Hs/Mm)	1	43	43
Protein: TRA2B(Hs/Mm)	1	42.2	42.2			Protein: TRA2B(Hs/Mm)	1	42.2	42.2
Protein: CPEB4(Hs/Mm)	0.8	52	41.6			Protein: CPEB4(Hs/Mm)	0.8	52	41.6
Protein: User_ESRP1	1	41.6	41.6			Protein: User_ESRP1	1	41.6	41.6
Protein: HNRNPC(Hs/Mm)	0.8	51.5	41.2			Protein: HNRNPC(Hs/Mm)	0.8	51.5	41.2
Protein: TIA1(Hs/Mm)	0.8	51.25	41			Protein: TIA1(Hs/Mm)	0.8	51.25	41
Protein: HNRNPCL1(Hs/Mm)	0.8	50.25	40.2			Protein: HNRNPCL1(Hs/Mm)	0.8	50.25	40.2
Protein: U2AF2(Hs/Mm)	0.6	63.3333	38			Protein: RALY(Hs/Mm)	0.8	46.5	37.2
Protein: RALY(Hs/Mm)	0.8	46.5	37.2			Protein: ZC3H14(Hs/Mm)	0.8	37.75	30.2
Protein: ZC3H14(Hs/Mm)	0.8	37.75	30.2			Protein: CPEB2(Hs/Mm)	1	29	29
Protein: CPEB2(Hs/Mm)	1	29	29			Protein: PCBP2(Hs/Mm)	1	27	27
Protein: PCBP2(Hs/Mm)	1	27	27			Protein: PCBP1(Hs/Mm)	1	26.4	26.4
Protein: PCBP1(Hs/Mm)	1	26.4	26.4			Protein: HNRNPF(Hs/Mm)	1	24.8	24.8
Protein: HNRNPF(Hs/Mm)	1	24.8	24.8
Protein: BRUNOL5(Hs/Mm)	0.8	28.5	22.8
Protein: SRSF7(Hs/Mm)	1	22.6	22.6
Protein: HuR(Hs/Mm)	0.6	33.3333	20
Protein: BRUNOL4(Hs/Mm)	0.8	23.25	18.6
Protein: HNRNPA1(Hs/Mm)	1	18	18
Protein: PCBP3(Hs/Mm)	1	17.8	17.8
Protein: RBM38(Hs/Mm)	1	15.4	15.4
Protein: HNRNPK(Hs/Mm)	1	13.8	13.8
Protein: PABPC4(Hs/Mm)	0.8	17	13.6
Protein: RBM24(Hs/Mm)	1	13.6	13.6
Protein: HNRNPL(Hs/Mm)	0.6	21.3333	12.8
Protein: YBX1(Hs/Mm)	1	12.2	12.2
Protein: PABPC1(Hs/Mm)	0.8	14	11.2
Protein: SART3(Hs/Mm)	0.8	14	11.2
Protein: HNRNPA2B1(Hs/Mm)	1	11.2	11.2
Protein: HNRPLL(Hs/Mm)	1	11.2	11.2
Protein: HNRNPH2(Hs/Mm)	1	10.8	10.8
Protein: PABPC3(Hs/Mm)	0.8	13.5	10.8
Protein: PUM2(Hs/Mm)	0.8	12.75	10.2
Protein: RBM5(Hs/Mm)	1	10	10
Protein: PABPN1(Hs/Mm)	0.8	12	9.6
Protein: SRSF9(Hs/Mm)	1	9.6	9.6
Protein: G3BP2(Hs/Mm)	0.8	11.25	9
Protein: KHDRBS3(Hs/Mm)	0.6	15	9
Protein: HNRNPA1L2(Hs/Mm)	1	8.8	8.8
Protein: HNRNPH1(Hs/Mm)	1	8.8	8.8
Protein: BRUNOL6(Hs/Mm)	1	8.6	8.6
Protein: NOVA1(Hs/Mm)	0.8	10.75	8.6
Protein: RBMS3(Hs/Mm)	0.6	13.6667	8.2
Protein: ZNF638(Hs/Mm)	0.8	10	8
Protein: RBM41(Hs/Mm)	1	7.8	7.8
Protein: RBMS1(Hs/Mm)	0.6	13	7.8
Protein: IGF2BP3(Hs/Mm)	0.8	9.25	7.4
Protein: RBM4(Hs/Mm)	0.8	8	6.4
Protein: ZCRB1(Hs/Mm)	0.8	8	6.4
Protein: HNRNPM(Hs/Mm)	0.8	7.75	6.2
Protein: A1CF(Hs/Mm)	0.6	10.3333	6.2
Protein: KHDRBS2(Hs/Mm)	0.6	10.3333	6.2
Protein: HNRNPU(Hs/Mm)	1	6	6
Protein: IGF2BP2(Hs/Mm)	0.8	7.5	6
Protein: ZC3H10(Hs/Mm)	0.6	10	6
Protein: SRSF10(Hs/Mm)	0.6	9.66667	5.8
Protein: YBX2(Hs/Mm)	0.6	9.66667	5.8
Protein: DAZAP1(Hs/Mm)	0.8	7.25	5.8
Protein: PABPC5(Hs/Mm)	0.8	7.25	5.8
Protein: SAMD4A(Hs/Mm)	0.8	7	5.6
Protein: ESRP2(Hs/Mm)	1	5.6	5.6
Protein: RBM42(Hs/Mm)	1	5.4	5.4
Protein: FUS(Hs/Mm)	0.6	9	5.4
Protein: KHDRBS1(Hs/Mm)	0.8	6	4.8
Protein: ENOX1(Hs/Mm)	0.6	8	4.8
Protein: TRA2A(Hs/Mm)	1	4.8	4.8
Protein: CNOT4(Hs/Mm)	0.6	7.66667	4.6
Protein: MSI1(Hs/Mm)	0.8	5.75	4.6
Protein: FXR2(Hs/Mm)	0.8	5.5	4.4
Protein: LIN28A(Hs/Mm)	1	4.4	4.4
Protein: RBM8A(Hs/Mm)	0.4	11	4.4
Protein: MATR3(Hs/Mm)	0.8	5.25	4.2
Protein: RBFOX1(Hs/Mm)	0.6	6.66667	4
Protein: PPRC1(Hs/Mm)	0.4	9.5	3.8
Protein: RBM46(Hs/Mm)	0.8	4.75	3.8
Protein: RBM6(Hs/Mm)	0.8	4.75	3.8
Protein: FXR1(Hs/Mm)	0.8	4.5	3.6
Protein: QKI(Hs/Mm)	0.6	6	3.6
Protein: FMR1(Hs/Mm)	0.6	5.66667	3.4
Protein: SNRNP70(Hs/Mm)	0.6	4	2.4
Protein: SNRPA(Hs/Mm)	1	2.2	2.2
Protein: ANKHD1(Hs/Mm)	0.4	4.5	1.8
Protein: RBM45(Hs/Mm)	0.6	2.66667	1.6
Protein: SFPQ(Hs/Mm)	0.6	2.66667	1.6
Protein: TUT1(Hs/Mm)	0.6	2.66667	1.6
Protein: RBM28(Hs/Mm)	0.8	1.75	1.4
Protein: RBM3(Hs/Mm)	0.4	1.5	0.6
Control IR					Top 20 SRGs
protein	freq	countAvg	Binding score		protein	freq	countAvg	Binding score
Protein: SRSF3(Hs/Mm)	1	88.5733	88.5733		Protein: SRSF3(Hs/Mm)	1	88.5733	88.5733
Protein: MBNL1(Hs/Mm)	1	45.8933	45.8933		Protein: MBNL1(Hs/Mm)	1	45.8933	45.8933
Protein: PTBP1(Hs/Mm)	0.993333	43.7047	43.4133		Protein: PTBP1(Hs/Mm)	0.993333	43.7047	43.4133
Protein: SRSF2(Hs/Mm)	0.993333	34.7081	34.4767		Protein: SRSF2(Hs/Mm)	0.993333	34.7081	34.4767
Protein: SRSF5(Hs/Mm)	1	23.5333	23.5333		Protein: SRSF5(Hs/Mm)	1	23.5333	23.5333
Protein: TARDBP(Hs/Mm)	0.966667	23.8724	23.0767		Protein: TARDBP(Hs/Mm)	0.966667	23.8724	23.0767
Protein: User_ESRP1	0.973333	23.6575	23.0267		Protein: User_ESRP1	0.973333	23.6575	23.0267
Protein: CUG-BP(Hs/Mm)	0.996667	22.1505	22.0767		Protein: CUG-BP(Hs/Mm)	0.996667	22.1505	22.0767
Protein: SRSF1(Hs/Mm)	0.98	20.9932	20.5733		Protein: SRSF1(Hs/Mm)	0.98	20.9932	20.5733
Protein: TRA2B(Hs/Mm)	0.876667	19.5551	17.1433		Protein: TRA2B(Hs/Mm)	0.876667	19.5551	17.1433
Protein: CPEB4(Hs/Mm)	0.723333	17.1567	12.41		Protein: CPEB4(Hs/Mm)	0.723333	17.1567	12.41
Protein: HNRNPF(Hs/Mm)	0.916667	13.1564	12.06		Protein: HNRNPF(Hs/Mm)	0.916667	13.1564	12.06
Protein: HNRNPC(Hs/Mm)	0.676667	17.6305	11.93		Protein: U2AF2(Hs/Mm)	0.743333	14.9686	11.1267
Protein: HNRNPCL1(Hs/Mm)	0.656667	17.8223	11.7033		Protein: SRSF7(Hs/Mm)	0.953333	8.13636	7.75667
Protein: TIA1(Hs/Mm)	0.64	17.7083	11.3333		Protein: PCBP1(Hs/Mm)	0.806667	9.35124	7.54333
Protein: U2AF2(Hs/Mm)	0.743333	14.9686	11.1267		Protein: BRUNOL5(Hs/Mm)	0.83	8.87952	7.37
Protein: RALY(Hs/Mm)	0.59	16.209	9.56333		Protein: HNRNPA1(Hs/Mm)	0.9	7.76296	6.98667
Protein: ZC3H14(Hs/Mm)	0.596667	15.2514	9.1		Protein: PCBP2(Hs/Mm)	0.773333	8.25862	6.38667
Protein: CPEB2(Hs/Mm)	0.683333	12.4829	8.53		Protein: RBM38(Hs/Mm)	0.83	7.49799	6.22333
Protein: HuR(Hs/Mm)	0.59	13.4294	7.92333		Protein: BRUNOL4(Hs/Mm)	0.81	7.58025	6.14
Protein: SRSF7(Hs/Mm)	0.953333	8.13636	7.75667
Protein: PCBP1(Hs/Mm)	0.806667	9.35124	7.54333		Control: Freq>0.7 binding score top20
Protein: BRUNOL5(Hs/Mm)	0.83	8.87952	7.37
Protein: PABPC4(Hs/Mm)	0.616667	11.3568	7.00333
Protein: HNRNPA1(Hs/Mm)	0.9	7.76296	6.98667
Protein: KHDRBS3(Hs/Mm)	0.47	13.9645	6.56333
Protein: PCBP2(Hs/Mm)	0.773333	8.25862	6.38667
Protein: RBM38(Hs/Mm)	0.83	7.49799	6.22333
Protein: BRUNOL4(Hs/Mm)	0.81	7.58025	6.14
Protein: HNRNPA2B1(Hs/Mm)	0.87	6.4023	5.57
Protein: HNRNPH2(Hs/Mm)	0.763333	6.87773	5.25
Protein: HNRNPK(Hs/Mm)	0.763333	6.69869	5.11333
Protein: RBM24(Hs/Mm)	0.786667	6.41949	5.05
Protein: SART3(Hs/Mm)	0.54	9.2963	5.02
Protein: PABPC1(Hs/Mm)	0.54	9.25926	5
Protein: HNRNPL(Hs/Mm)	0.68	7.21078	4.90333
Protein: YBX1(Hs/Mm)	0.743333	6.57848	4.89
Protein: RBMS3(Hs/Mm)	0.44	11.0682	4.87
Protein: PABPC3(Hs/Mm)	0.586667	8	4.69333
Protein: BRUNOL6(Hs/Mm)	0.746667	6.25446	4.67
Protein: SRSF9(Hs/Mm)	0.776667	6.01288	4.67
Protein: PCBP3(Hs/Mm)	0.793333	5.79832	4.6
Protein: A1CF(Hs/Mm)	0.403333	11.3884	4.59333
Protein: PABPN1(Hs/Mm)	0.67	6.83085	4.57667
Protein: ESRP2(Hs/Mm)	0.82	5.10569	4.18667
Protein: NOVA1(Hs/Mm)	0.66	5.92424	3.91
Protein: ZCRB1(Hs/Mm)	0.45	8.58519	3.86333
Protein: KHDRBS2(Hs/Mm)	0.423333	9.05512	3.83333
Protein: PABPC5(Hs/Mm)	0.47	7.95745	3.74
Protein: PUM2(Hs/Mm)	0.443333	8.33083	3.69333
Protein: HNRNPA1L2(Hs/Mm)	0.796667	4.58577	3.65333
Protein: HNRPLL(Hs/Mm)	0.633333	5.66842	3.59
Protein: RBMS1(Hs/Mm)	0.473333	7.50704	3.55333
Protein: RBM41(Hs/Mm)	0.53	6.62264	3.51
Protein: KHDRBS1(Hs/Mm)	0.416667	8.4	3.5
Protein: SRSF10(Hs/Mm)	0.62	5.31183	3.29333
Protein: HNRNPH1(Hs/Mm)	0.736667	4.36652	3.21667
Protein: RBM5(Hs/Mm)	0.723333	4.35023	3.14667
Protein: IGF2BP3(Hs/Mm)	0.413333	7	2.89333
Protein: SAMD4A(Hs/Mm)	0.65	4.33333	2.81667
Protein: G3BP2(Hs/Mm)	0.67	4.08458	2.73667
Protein: IGF2BP2(Hs/Mm)	0.45	5.91111	2.66
Protein: CNOT4(Hs/Mm)	0.633333	4.16316	2.63667
Protein: HNRNPM(Hs/Mm)	0.726667	3.51376	2.55333
Protein: MATR3(Hs/Mm)	0.616667	4.10811	2.53333
Protein: ZNF638(Hs/Mm)	0.526667	4.68987	2.47
Protein: LIN28A(Hs/Mm)	0.66	3.65152	2.41
Protein: RBM4(Hs/Mm)	0.346667	6.46154	2.24
Protein: YBX2(Hs/Mm)	0.556667	3.97006	2.21
Protein: FUS(Hs/Mm)	0.34	6.43137	2.18667
Protein: HNRNPU(Hs/Mm)	0.573333	3.75	2.15
Protein: TRA2A(Hs/Mm)	0.453333	4.71324	2.13667
Protein: FMR1(Hs/Mm)	0.616667	3.39459	2.09333
Protein: RBM46(Hs/Mm)	0.376667	5.53097	2.08333
Protein: RBM42(Hs/Mm)	0.52	3.84615	2
Protein: RBM8A(Hs/Mm)	0.326667	6	1.96
Protein: RBFOX1(Hs/Mm)	0.606667	3.22527	1.95667
Protein: DAZAP1(Hs/Mm)	0.553333	3.53614	1.95667
Protein: RBM6(Hs/Mm)	0.573333	3.19767	1.83333
Protein: FXR2(Hs/Mm)	0.52	3.41026	1.77333
Protein: ZC3H10(Hs/Mm)	0.446667	3.74627	1.67333
Protein: SNRPA(Hs/Mm)	0.576667	2.85549	1.64667
Protein: RBM28(Hs/Mm)	0.47	3.43262	1.61333
Protein: ENOX1(Hs/Mm)	0.526667	3.03165	1.59667
Protein: SNRNP70(Hs/Mm)	0.5	3.16667	1.58333
Protein: FXR1(Hs/Mm)	0.55	2.75758	1.51667
Protein: MSI1(Hs/Mm)	0.436667	3.41221	1.49
Protein: QKI(Hs/Mm)	0.353333	3.96226	1.4
Protein: PPRC1(Hs/Mm)	0.253333	5.5	1.39333
Protein: SFPQ(Hs/Mm)	0.483333	2.77931	1.34333
Protein: ANKHD1(Hs/Mm)	0.423333	2.85827	1.21
Protein: TUT1(Hs/Mm)	0.303333	3.45055	1.04667
Protein: RBM45(Hs/Mm)	0.37	2.54955	0.943333
Protein: RBM3(Hs/Mm)	0.276667	1.95181	0.54
Protein: SRSF6(Hs/Mm)	0.0566667	2.05882	0.116667

## Sheet: CRPC-IR
Tab2: CRPC-Ad-IR (vs. TCGA pri-PCa) motif analysis
Upregulated IR in CRPC-Ad					Top 20 SRGs
protein	freq	countAvg	Binding score		protein	freq	countAvg	Binding score
Protein: SRSF3(Hs/Mm)	1	80.7935	80.7935		Protein: SRSF3(Hs/Mm)	1	80.7935	80.7935
Protein: MBNL1(Hs/Mm)	1	41.9507	41.9507		Protein: MBNL1(Hs/Mm)	1	41.9507	41.9507
Protein: SRSF5(Hs/Mm)	1	22.3005	22.3005		Protein: PTBP1(Hs/Mm)	0.993837	40.1938	39.9461
Protein: SRSF2(Hs/Mm)	0.998459	32.8441	32.7935		Protein: SRSF2(Hs/Mm)	0.998459	32.8441	32.7935
Protein: CUG-BP(Hs/Mm)	0.995378	20.5975	20.5023		Protein: SRSF5(Hs/Mm)	1	22.3005	22.3005
Protein: PTBP1(Hs/Mm)	0.993837	40.1938	39.9461		Protein: TARDBP(Hs/Mm)	0.953775	22.7868	21.7334
Protein: SRSF1(Hs/Mm)	0.987673	17.195	16.9831		Protein: CUG-BP(Hs/Mm)	0.995378	20.5975	20.5023
Protein: User_ESRP1	0.969183	20.6518	20.0154		Protein: User_ESRP1	0.969183	20.6518	20.0154
Protein: TARDBP(Hs/Mm)	0.953775	22.7868	21.7334		Protein: SRSF1(Hs/Mm)	0.987673	17.195	16.9831
Protein: SRSF7(Hs/Mm)	0.935285	6.79572	6.35593		Protein: TRA2B(Hs/Mm)	0.878274	14.9509	13.131
Protein: HNRNPA1(Hs/Mm)	0.929122	7.10945	6.60555		Protein: HNRNPF(Hs/Mm)	0.922958	11.778	10.8706
Protein: HNRNPF(Hs/Mm)	0.922958	11.778	10.8706		Protein: PCBP1(Hs/Mm)	0.848998	8.29764	7.04468
Protein: TRA2B(Hs/Mm)	0.878274	14.9509	13.131		Protein: HNRNPA1(Hs/Mm)	0.929122	7.10945	6.60555
Protein: HNRNPA2B1(Hs/Mm)	0.867488	5.86856	5.09091		Protein: PCBP2(Hs/Mm)	0.839753	7.7211	6.48382
Protein: PCBP1(Hs/Mm)	0.848998	8.29764	7.04468		Protein: BRUNOL5(Hs/Mm)	0.782743	8.24016	6.44992
Protein: HNRNPH2(Hs/Mm)	0.845917	5.8725	4.96764		Protein: SRSF7(Hs/Mm)	0.935285	6.79572	6.35593
Protein: ESRP2(Hs/Mm)	0.841294	4.60256	3.87211		Protein: RBM38(Hs/Mm)	0.835131	6.88376	5.74884
Protein: PCBP2(Hs/Mm)	0.839753	7.7211	6.48382		Protein: BRUNOL4(Hs/Mm)	0.719569	7.37901	5.30971
Protein: RBM38(Hs/Mm)	0.835131	6.88376	5.74884		Protein: HNRNPA2B1(Hs/Mm)	0.867488	5.86856	5.09091
Protein: SRSF9(Hs/Mm)	0.812018	4.95066	4.02003		Protein: HNRNPH2(Hs/Mm)	0.845917	5.8725	4.96764
Protein: HNRNPK(Hs/Mm)	0.790447	5.88694	4.65331
Protein: RBM24(Hs/Mm)	0.784284	6.15128	4.82435		Cutoff: Feq>0.7 + binding score top20
Protein: HNRNPA1L2(Hs/Mm)	0.784284	4.17485	3.27427
Protein: BRUNOL5(Hs/Mm)	0.782743	8.24016	6.44992
Protein: PCBP3(Hs/Mm)	0.765794	5.64789	4.32512
Protein: BRUNOL6(Hs/Mm)	0.756549	5.66599	4.28659
Protein: YBX1(Hs/Mm)	0.744222	5.48861	4.08475
Protein: NOVA1(Hs/Mm)	0.721109	5.4765	3.94915
Protein: BRUNOL4(Hs/Mm)	0.719569	7.37901	5.30971
Protein: HNRNPH1(Hs/Mm)	0.718028	3.75751	2.698
Protein: HNRNPM(Hs/Mm)	0.713405	3.11447	2.22188
Protein: SAMD4A(Hs/Mm)	0.691834	3.8441	2.65948
Protein: HNRNPL(Hs/Mm)	0.671803	6.08486	4.08783
Protein: HNRPLL(Hs/Mm)	0.668721	4.81106	3.21726
Protein: RBM5(Hs/Mm)	0.650231	4.52133	2.93991
Protein: U2AF2(Hs/Mm)	0.647149	12.4571	8.06163
Protein: G3BP2(Hs/Mm)	0.642527	3.34293	2.14792
Protein: LIN28A(Hs/Mm)	0.639445	3.26747	2.08937
Protein: CNOT4(Hs/Mm)	0.639445	3.23373	2.0678
Protein: CPEB4(Hs/Mm)	0.634823	13.7864	8.75193
Protein: CPEB2(Hs/Mm)	0.622496	10.0916	6.28197
Protein: PABPN1(Hs/Mm)	0.602465	5.67263	3.41757
Protein: HNRNPC(Hs/Mm)	0.585516	14.1789	8.302
Protein: RBM6(Hs/Mm)	0.57319	3.02151	1.7319
Protein: HNRNPCL1(Hs/Mm)	0.570108	14.3243	8.16641
Protein: SRSF10(Hs/Mm)	0.570108	4.73514	2.69954
Protein: FMR1(Hs/Mm)	0.567026	2.84239	1.61171
Protein: SNRPA(Hs/Mm)	0.562404	2.62192	1.47458
Protein: TIA1(Hs/Mm)	0.560863	14.456	8.10786
Protein: HNRNPU(Hs/Mm)	0.546995	3.2	1.75039
Protein: RBFOX1(Hs/Mm)	0.543914	3.15864	1.71803
Protein: YBX2(Hs/Mm)	0.539291	3.44857	1.85978
Protein: ZNF638(Hs/Mm)	0.526965	4.09357	2.15716
Protein: MATR3(Hs/Mm)	0.520801	3.71893	1.93683
Protein: FXR2(Hs/Mm)	0.514638	2.85629	1.46995
Protein: RALY(Hs/Mm)	0.513097	13.4535	6.90293
Protein: ENOX1(Hs/Mm)	0.511556	2.73494	1.39908
Protein: PABPC4(Hs/Mm)	0.506934	10.234	5.18798
Protein: HuR(Hs/Mm)	0.505393	10.7134	5.41448
Protein: ZC3H14(Hs/Mm)	0.494607	12.4548	6.16025
Protein: DAZAP1(Hs/Mm)	0.489985	3.35849	1.64561
Protein: RBM28(Hs/Mm)	0.489985	3.06289	1.50077
Protein: SNRNP70(Hs/Mm)	0.488444	2.37855	1.16179
Protein: ZC3H10(Hs/Mm)	0.479199	3.16399	1.51618
Protein: FXR1(Hs/Mm)	0.476117	2.38835	1.13713
Protein: RBM41(Hs/Mm)	0.457627	5.05724	2.31433
Protein: PABPC3(Hs/Mm)	0.451464	7.01365	3.16641
Protein: TRA2A(Hs/Mm)	0.449923	4.0411	1.81818
Protein: SART3(Hs/Mm)	0.439137	8.42807	3.70108
Protein: PABPC1(Hs/Mm)	0.439137	8.39298	3.68567
Protein: MSI1(Hs/Mm)	0.432974	2.92883	1.2681
Protein: RBM42(Hs/Mm)	0.420647	3.36264	1.41448
Protein: IGF2BP2(Hs/Mm)	0.417565	4.57196	1.90909
Protein: ANKHD1(Hs/Mm)	0.397535	2.46899	0.98151
Protein: PABPC5(Hs/Mm)	0.389831	6.81423	2.65639
Protein: SFPQ(Hs/Mm)	0.389831	2.82213	1.10015
Protein: IGF2BP3(Hs/Mm)	0.380586	5.17814	1.97072
Protein: KHDRBS3(Hs/Mm)	0.366718	11.3613	4.16641
Protein: ZCRB1(Hs/Mm)	0.363636	6.52119	2.37134
Protein: RBM45(Hs/Mm)	0.362096	2.11489	0.765794
Protein: RBMS1(Hs/Mm)	0.360555	5.63248	2.03082
Protein: RBM4(Hs/Mm)	0.354391	4.77391	1.69183
Protein: PUM2(Hs/Mm)	0.343606	6.12108	2.10324
Protein: RBMS3(Hs/Mm)	0.334361	8.1659	2.73035
Protein: A1CF(Hs/Mm)	0.325116	7.83412	2.547
Protein: KHDRBS2(Hs/Mm)	0.320493	7.75962	2.4869
Protein: KHDRBS1(Hs/Mm)	0.318952	6.69565	2.13559
Protein: RBM8A(Hs/Mm)	0.303544	4.62944	1.40524
Protein: RBM46(Hs/Mm)	0.300462	4.21026	1.26502
Protein: QKI(Hs/Mm)	0.288136	3.3262	0.958398
Protein: FUS(Hs/Mm)	0.27735	4.9	1.35901
Protein: TUT1(Hs/Mm)	0.241911	3.11465	0.753467
Protein: PPRC1(Hs/Mm)	0.226502	4.11565	0.932203
Protein: RBM3(Hs/Mm)	0.218798	2.0493	0.448382
Protein: SRSF6(Hs/Mm)	0.0755008	2.02041	0.152542
Down-regulated IR in CRPC-Ad					Top 20 SRGs
protein	freq	countAvg	Binding score		protein	freq	countAvg	Binding score
Protein: SRSF3(Hs/Mm)	1	185.583	185.583		Protein: SRSF3(Hs/Mm)	1	185.583	185.583
Protein: PTBP1(Hs/Mm)	1	95.4444	95.4444		Protein: PTBP1(Hs/Mm)	1	95.4444	95.4444
Protein: MBNL1(Hs/Mm)	1	87.1111	87.1111		Protein: MBNL1(Hs/Mm)	1	87.1111	87.1111
Protein: SRSF2(Hs/Mm)	1	59.1667	59.1667		Protein: SRSF2(Hs/Mm)	1	59.1667	59.1667
Protein: TRA2B(Hs/Mm)	0.916667	56.1212	51.4444		Protein: TRA2B(Hs/Mm)	0.916667	56.1212	51.4444
Protein: HNRNPC(Hs/Mm)	0.833333	57.5	47.9167		Protein: HNRNPC(Hs/Mm)	0.833333	57.5	47.9167
Protein: CPEB4(Hs/Mm)	0.833333	57.1667	47.6389		Protein: CPEB4(Hs/Mm)	0.833333	57.1667	47.6389
Protein: HNRNPCL1(Hs/Mm)	0.833333	57.0667	47.5556		Protein: HNRNPCL1(Hs/Mm)	0.833333	57.0667	47.5556
Protein: TIA1(Hs/Mm)	0.833333	55.5667	46.3056		Protein: TIA1(Hs/Mm)	0.833333	55.5667	46.3056
Protein: TARDBP(Hs/Mm)	0.944444	47.1471	44.5278		Protein: TARDBP(Hs/Mm)	0.944444	47.1471	44.5278
Protein: U2AF2(Hs/Mm)	0.75	57.8889	43.4167		Protein: U2AF2(Hs/Mm)	0.75	57.8889	43.4167
Protein: SRSF5(Hs/Mm)	1	40.9167	40.9167		Protein: SRSF5(Hs/Mm)	1	40.9167	40.9167
Protein: RALY(Hs/Mm)	0.805556	50.2759	40.5		Protein: RALY(Hs/Mm)	0.805556	50.2759	40.5
Protein: ZC3H14(Hs/Mm)	0.805556	45.9655	37.0278		Protein: ZC3H14(Hs/Mm)	0.805556	45.9655	37.0278
Protein: User_ESRP1	1	34.5556	34.5556		Protein: User_ESRP1	1	34.5556	34.5556
Protein: CPEB2(Hs/Mm)	0.916667	36.697	33.6389		Protein: CPEB2(Hs/Mm)	0.916667	36.697	33.6389
Protein: HuR(Hs/Mm)	0.805556	39.8966	32.1389		Protein: HuR(Hs/Mm)	0.805556	39.8966	32.1389
Protein: CUG-BP(Hs/Mm)	1	31.5556	31.5556		Protein: CUG-BP(Hs/Mm)	1	31.5556	31.5556
Protein: SRSF1(Hs/Mm)	1	30.9167	30.9167		Protein: SRSF1(Hs/Mm)	1	30.9167	30.9167
Protein: PABPC4(Hs/Mm)	0.722222	30.3462	21.9167		Protein: PABPC4(Hs/Mm)	0.722222	30.3462	21.9167
Protein: KHDRBS3(Hs/Mm)	0.694444	30.8	21.3889
Protein: HNRNPA1(Hs/Mm)	1	20.25	20.25
Protein: HNRNPF(Hs/Mm)	0.972222	19.3714	18.8333
Protein: A1CF(Hs/Mm)	0.666667	26.2083	17.4722
Protein: BRUNOL5(Hs/Mm)	0.888889	19.4688	17.3056
Protein: RBMS3(Hs/Mm)	0.638889	25.913	16.5556
Protein: SART3(Hs/Mm)	0.666667	23.5417	15.6944
Protein: PABPC1(Hs/Mm)	0.666667	23.2917	15.5278
Protein: BRUNOL4(Hs/Mm)	0.833333	18.0667	15.0556
Protein: ZCRB1(Hs/Mm)	0.666667	21.125	14.0833
Protein: HNRNPA2B1(Hs/Mm)	0.916667	15.0303	13.7778
Protein: PABPC3(Hs/Mm)	0.75	18.2963	13.7222
Protein: RBM41(Hs/Mm)	0.638889	20.3913	13.0278
Protein: KHDRBS2(Hs/Mm)	0.638889	19.913	12.7222
Protein: PABPN1(Hs/Mm)	0.777778	15.2857	11.8889
Protein: PABPC5(Hs/Mm)	0.638889	18	11.5
Protein: PCBP3(Hs/Mm)	0.833333	13.8	11.5
Protein: KHDRBS1(Hs/Mm)	0.611111	18.7727	11.4722
Protein: PCBP1(Hs/Mm)	0.861111	13.0323	11.2222
Protein: RBMS1(Hs/Mm)	0.694444	16	11.1111
Protein: HNRNPL(Hs/Mm)	0.833333	13.2333	11.0278
Protein: PCBP2(Hs/Mm)	0.861111	12.7742	11
Protein: PUM2(Hs/Mm)	0.611111	17.9091	10.9444
Protein: SRSF7(Hs/Mm)	0.972222	11	10.6944
Protein: RBM38(Hs/Mm)	0.888889	11.9062	10.5833
Protein: ZNF638(Hs/Mm)	0.888889	10.5	9.33333
Protein: YBX1(Hs/Mm)	0.916667	9.66667	8.86111
Protein: HNRNPA1L2(Hs/Mm)	0.888889	9.90625	8.80556
Protein: RBM24(Hs/Mm)	0.833333	10.4333	8.69444
Protein: IGF2BP3(Hs/Mm)	0.722222	11.7692	8.5
Protein: HNRNPH2(Hs/Mm)	0.805556	10.2759	8.27778
Protein: IGF2BP2(Hs/Mm)	0.777778	10.3929	8.08333
Protein: HNRNPM(Hs/Mm)	0.805556	9.65517	7.77778
Protein: MATR3(Hs/Mm)	0.75	10.3333	7.75
Protein: HNRPLL(Hs/Mm)	0.833333	9.2	7.66667
Protein: HNRNPK(Hs/Mm)	0.888889	8.5	7.55556
Protein: SRSF9(Hs/Mm)	0.861111	8.74194	7.52778
Protein: BRUNOL6(Hs/Mm)	0.833333	9.03333	7.52778
Protein: MSI1(Hs/Mm)	0.666667	11.2083	7.47222
Protein: RBM42(Hs/Mm)	0.777778	8.42857	6.55556
Protein: ESRP2(Hs/Mm)	0.861111	7.48387	6.44444
Protein: NOVA1(Hs/Mm)	0.861111	7.45161	6.41667
Protein: DAZAP1(Hs/Mm)	0.75	8.48148	6.36111
Protein: RBM5(Hs/Mm)	0.805556	7.82759	6.30556
Protein: SRSF10(Hs/Mm)	0.777778	7.92857	6.16667
Protein: RBM46(Hs/Mm)	0.527778	11.5789	6.11111
Protein: HNRNPU(Hs/Mm)	0.805556	7.41379	5.97222
Protein: QKI(Hs/Mm)	0.555556	9.3	5.16667
Protein: CNOT4(Hs/Mm)	0.888889	5.25	4.66667
Protein: HNRNPH1(Hs/Mm)	0.805556	5.68966	4.58333
Protein: RBM28(Hs/Mm)	0.722222	6.15385	4.44444
Protein: TUT1(Hs/Mm)	0.555556	7.65	4.25
Protein: RBM6(Hs/Mm)	0.75	5.18519	3.88889
Protein: G3BP2(Hs/Mm)	0.777778	5	3.88889
Protein: YBX2(Hs/Mm)	0.694444	5.6	3.88889
Protein: SFPQ(Hs/Mm)	0.75	4.96296	3.72222
Protein: LIN28A(Hs/Mm)	0.805556	4.27586	3.44444
Protein: RBM4(Hs/Mm)	0.527778	6.42105	3.38889
Protein: RBFOX1(Hs/Mm)	0.722222	4.5	3.25
Protein: RBM8A(Hs/Mm)	0.555556	5.6	3.11111
Protein: SAMD4A(Hs/Mm)	0.722222	4.07692	2.94444
Protein: FUS(Hs/Mm)	0.444444	6.625	2.94444
Protein: ENOX1(Hs/Mm)	0.805556	3.62069	2.91667
Protein: SNRPA(Hs/Mm)	0.777778	3.71429	2.88889
Protein: TRA2A(Hs/Mm)	0.555556	4.9	2.72222
Protein: ZC3H10(Hs/Mm)	0.611111	4.40909	2.69444
Protein: FMR1(Hs/Mm)	0.833333	3.06667	2.55556
Protein: FXR2(Hs/Mm)	0.694444	3.6	2.5
Protein: SNRNP70(Hs/Mm)	0.694444	3.6	2.5
Protein: FXR1(Hs/Mm)	0.722222	3.34615	2.41667
Protein: PPRC1(Hs/Mm)	0.416667	5	2.08333
Protein: ANKHD1(Hs/Mm)	0.611111	2.86364	1.75
Protein: RBM3(Hs/Mm)	0.388889	2.92857	1.13889
Protein: RBM45(Hs/Mm)	0.472222	2.23529	1.05556
Protein: SRSF6(Hs/Mm)	0.138889	2	0.277778
Control IR					Top 20 SRGs
protein	freq	countAvg	Binding score		protein	freq	countAvg	Binding score
Protein: SRSF3(Hs/Mm)	1	110.55	110.55		Protein: SRSF3(Hs/Mm)	1	110.55	110.55
Protein: MBNL1(Hs/Mm)	1	56.14	56.14		Protein: MBNL1(Hs/Mm)	1	56.14	56.14
Protein: PTBP1(Hs/Mm)	1	54.7	54.7		Protein: PTBP1(Hs/Mm)	1	54.7	54.7
Protein: SRSF2(Hs/Mm)	0.99	44.4545	44.01		Protein: SRSF2(Hs/Mm)	0.99	44.4545	44.01
Protein: SRSF5(Hs/Mm)	1	30.5267	30.5267		Protein: SRSF5(Hs/Mm)	1	30.5267	30.5267
Protein: TARDBP(Hs/Mm)	0.966667	30.8172	29.79		Protein: TARDBP(Hs/Mm)	0.966667	30.8172	29.79
Protein: CUG-BP(Hs/Mm)	1	27.9433	27.9433		Protein: CUG-BP(Hs/Mm)	1	27.9433	27.9433
Protein: User_ESRP1	0.973333	28.6438	27.88		Protein: User_ESRP1	0.973333	28.6438	27.88
Protein: SRSF1(Hs/Mm)	0.983333	26.0475	25.6133		Protein: SRSF1(Hs/Mm)	0.983333	26.0475	25.6133
Protein: TRA2B(Hs/Mm)	0.896667	22.7286	20.38		Protein: TRA2B(Hs/Mm)	0.896667	22.7286	20.38
Protein: HNRNPF(Hs/Mm)	0.946667	15.6655	14.83		Protein: HNRNPF(Hs/Mm)	0.946667	15.6655	14.83
Protein: CPEB4(Hs/Mm)	0.713333	19.7383	14.08		Protein: CPEB4(Hs/Mm)	0.713333	19.7383	14.08
Protein: HNRNPC(Hs/Mm)	0.703333	19.9242	14.0133		Protein: HNRNPC(Hs/Mm)	0.703333	19.9242	14.0133
Protein: HNRNPCL1(Hs/Mm)	0.686667	20.1602	13.8433		Protein: U2AF2(Hs/Mm)	0.74	17.2072	12.7333
Protein: TIA1(Hs/Mm)	0.663333	20.2211	13.4133		Protein: SRSF7(Hs/Mm)	0.973333	9.98288	9.71667
Protein: U2AF2(Hs/Mm)	0.74	17.2072	12.7333		Protein: BRUNOL5(Hs/Mm)	0.863333	11.2124	9.68
Protein: RALY(Hs/Mm)	0.633333	17.8789	11.3233		Protein: PCBP1(Hs/Mm)	0.856667	11.2023	9.59667
Protein: ZC3H14(Hs/Mm)	0.61	17.071	10.4133		Protein: HNRNPA1(Hs/Mm)	0.943333	9.41343	8.88
Protein: SRSF7(Hs/Mm)	0.973333	9.98288	9.71667		Protein: PCBP2(Hs/Mm)	0.813333	10.5533	8.58333
Protein: BRUNOL5(Hs/Mm)	0.863333	11.2124	9.68		Protein: BRUNOL4(Hs/Mm)	0.833333	9.432	7.86
Protein: CPEB2(Hs/Mm)	0.686667	13.9806	9.6
Protein: PCBP1(Hs/Mm)	0.856667	11.2023	9.59667
Protein: HuR(Hs/Mm)	0.626667	14.6596	9.18667
Protein: HNRNPA1(Hs/Mm)	0.943333	9.41343	8.88
Protein: PABPC4(Hs/Mm)	0.653333	13.4082	8.76
Protein: PCBP2(Hs/Mm)	0.813333	10.5533	8.58333
Protein: KHDRBS3(Hs/Mm)	0.496667	15.8591	7.87667
Protein: BRUNOL4(Hs/Mm)	0.833333	9.432	7.86
Protein: RBM38(Hs/Mm)	0.876667	8.56274	7.50667
Protein: HNRNPA2B1(Hs/Mm)	0.91	8	7.28
Protein: YBX1(Hs/Mm)	0.833333	8.388	6.99
Protein: HNRNPK(Hs/Mm)	0.826667	8.05645	6.66
Protein: HNRNPL(Hs/Mm)	0.763333	8.56769	6.54
Protein: RBM24(Hs/Mm)	0.783333	8.2383	6.45333
Protein: HNRNPH2(Hs/Mm)	0.826667	7.70161	6.36667
Protein: SART3(Hs/Mm)	0.57	11.0175	6.28
Protein: PABPC1(Hs/Mm)	0.57	10.9649	6.25
Protein: RBMS3(Hs/Mm)	0.47	12.8865	6.05667
Protein: PABPN1(Hs/Mm)	0.696667	8.62201	6.00667
Protein: SRSF9(Hs/Mm)	0.84	7.11905	5.98
Protein: PABPC3(Hs/Mm)	0.63	9.27513	5.84333
Protein: BRUNOL6(Hs/Mm)	0.813333	7.0041	5.69667
Protein: A1CF(Hs/Mm)	0.473333	11.3169	5.35667
Protein: PCBP3(Hs/Mm)	0.83	6.41365	5.32333
Protein: NOVA1(Hs/Mm)	0.776667	6.69528	5.2
Protein: ESRP2(Hs/Mm)	0.82	6.03659	4.95
Protein: HNRPLL(Hs/Mm)	0.716667	6.81395	4.88333
Protein: PUM2(Hs/Mm)	0.503333	9.56954	4.81667
Protein: KHDRBS2(Hs/Mm)	0.453333	10.3015	4.67
Protein: PABPC5(Hs/Mm)	0.496667	9.14765	4.54333
Protein: ZCRB1(Hs/Mm)	0.49	9.08163	4.45
Protein: RBMS1(Hs/Mm)	0.496667	8.95302	4.44667
Protein: RBM41(Hs/Mm)	0.553333	7.87349	4.35667
Protein: HNRNPA1L2(Hs/Mm)	0.82	5.30081	4.34667
Protein: RBM5(Hs/Mm)	0.766667	5.54348	4.25
Protein: KHDRBS1(Hs/Mm)	0.43	9.68217	4.16333
Protein: SRSF10(Hs/Mm)	0.68	5.98529	4.07
Protein: HNRNPH1(Hs/Mm)	0.75	5.29778	3.97333
Protein: IGF2BP3(Hs/Mm)	0.543333	7.11656	3.86667
Protein: SAMD4A(Hs/Mm)	0.726667	5.16972	3.75667
Protein: G3BP2(Hs/Mm)	0.733333	4.94545	3.62667
Protein: IGF2BP2(Hs/Mm)	0.563333	6.39645	3.60333
Protein: CNOT4(Hs/Mm)	0.726667	4.60092	3.34333
Protein: ZNF638(Hs/Mm)	0.63	5.17989	3.26333
Protein: LIN28A(Hs/Mm)	0.696667	4.48325	3.12333
Protein: HNRNPM(Hs/Mm)	0.783333	3.91064	3.06333
Protein: YBX2(Hs/Mm)	0.663333	4.50251	2.98667
Protein: MATR3(Hs/Mm)	0.603333	4.88398	2.94667
Protein: HNRNPU(Hs/Mm)	0.663333	4.26633	2.83
Protein: TRA2A(Hs/Mm)	0.523333	5.0828	2.66
Protein: RBM6(Hs/Mm)	0.666667	3.89	2.59333
Protein: DAZAP1(Hs/Mm)	0.64	4.05208	2.59333
Protein: FUS(Hs/Mm)	0.35	7.33333	2.56667
Protein: RBFOX1(Hs/Mm)	0.686667	3.71359	2.55
Protein: RBM46(Hs/Mm)	0.45	5.58519	2.51333
Protein: FMR1(Hs/Mm)	0.666667	3.74	2.49333
Protein: RBM42(Hs/Mm)	0.53	4.64151	2.46
Protein: RBM8A(Hs/Mm)	0.366667	6.7	2.45667
Protein: RBM4(Hs/Mm)	0.38	6.44737	2.45
Protein: ENOX1(Hs/Mm)	0.636667	3.51832	2.24
Protein: RBM28(Hs/Mm)	0.56	3.97024	2.22333
Protein: SNRPA(Hs/Mm)	0.646667	3.34536	2.16333
Protein: SNRNP70(Hs/Mm)	0.603333	3.45856	2.08667
Protein: ZC3H10(Hs/Mm)	0.526667	3.87975	2.04333
Protein: MSI1(Hs/Mm)	0.53	3.71069	1.96667
Protein: FXR2(Hs/Mm)	0.553333	3.34337	1.85
Protein: FXR1(Hs/Mm)	0.6	3.01667	1.81
Protein: QKI(Hs/Mm)	0.413333	4.3629	1.80333
Protein: PPRC1(Hs/Mm)	0.276667	6.20482	1.71667
Protein: ANKHD1(Hs/Mm)	0.493333	2.95946	1.46
Protein: SFPQ(Hs/Mm)	0.513333	2.69481	1.38333
Protein: TUT1(Hs/Mm)	0.35	3.70476	1.29667
Protein: RBM45(Hs/Mm)	0.47	2.51773	1.18333
Protein: RBM3(Hs/Mm)	0.316667	2.17895	0.69
Protein: SRSF6(Hs/Mm)	0.0933333	2	0.186667

## Sheet: CRPC-NE-IR
Tab3: CRPC-NE-IR (vs. CRPC-Ad) motif analysis
Upregulated IR in CRPC-NE					Top 20 SRGs
protein	freq	countAvg	Binding score		protein	freq	countAvg	Binding score
Protein: SRSF3(Hs/Mm)	1	86.6292	86.6292		Protein: SRSF3(Hs/Mm)	1	86.6292	86.6292
Protein: MBNL1(Hs/Mm)	1	44.2135	44.2135		Protein: MBNL1(Hs/Mm)	1	44.2135	44.2135
Protein: PTBP1(Hs/Mm)	0.988764	42.8523	42.3708		Protein: PTBP1(Hs/Mm)	0.988764	42.8523	42.3708
Protein: SRSF2(Hs/Mm)	1	35.6854	35.6854		Protein: SRSF2(Hs/Mm)	1	35.6854	35.6854
Protein: SRSF5(Hs/Mm)	1	24.3034	24.3034		Protein: SRSF5(Hs/Mm)	1	24.3034	24.3034
Protein: CUG-BP(Hs/Mm)	1	22.5169	22.5169		Protein: CUG-BP(Hs/Mm)	1	22.5169	22.5169
Protein: User_ESRP1	0.977528	22.8161	22.3034		Protein: User_ESRP1	0.977528	22.8161	22.3034
Protein: TARDBP(Hs/Mm)	0.988764	21.9886	21.7416		Protein: TARDBP(Hs/Mm)	0.988764	21.9886	21.7416
Protein: SRSF1(Hs/Mm)	0.977528	18.8391	18.4157		Protein: SRSF1(Hs/Mm)	0.977528	18.8391	18.4157
Protein: TRA2B(Hs/Mm)	0.876404	17.3333	15.191		Protein: TRA2B(Hs/Mm)	0.876404	17.3333	15.191
Protein: HNRNPF(Hs/Mm)	0.88764	13.5443	12.0225		Protein: HNRNPF(Hs/Mm)	0.88764	13.5443	12.0225
Protein: CPEB4(Hs/Mm)	0.595506	18.8868	11.2472		Protein: PCBP1(Hs/Mm)	0.853933	9.05263	7.73034
Protein: HNRNPC(Hs/Mm)	0.539326	20.0625	10.8202		Protein: HNRNPA1(Hs/Mm)	0.932584	8.25301	7.69663
Protein: HNRNPCL1(Hs/Mm)	0.539326	19.875	10.7191		Protein: PCBP2(Hs/Mm)	0.865169	8.25974	7.14607
Protein: TIA1(Hs/Mm)	0.539326	19.6875	10.618		Protein: SRSF7(Hs/Mm)	0.966292	7.27907	7.03371
Protein: U2AF2(Hs/Mm)	0.573034	17.9412	10.2809		Protein: BRUNOL5(Hs/Mm)	0.853933	8.02632	6.85393
Protein: RALY(Hs/Mm)	0.505618	18.3111	9.25843		Protein: HNRNPK(Hs/Mm)	0.797753	7.40845	5.91011
Protein: ZC3H14(Hs/Mm)	0.460674	17.2927	7.96629		Protein: RBM38(Hs/Mm)	0.808989	7.08333	5.73034
Protein: CPEB2(Hs/Mm)	0.629213	12.6429	7.95506		Protein: HNRNPH2(Hs/Mm)	0.865169	6.57143	5.68539
Protein: PCBP1(Hs/Mm)	0.853933	9.05263	7.73034		Protein: BRUNOL4(Hs/Mm)	0.842697	6.49333	5.47191
Protein: HNRNPA1(Hs/Mm)	0.932584	8.25301	7.69663
Protein: HuR(Hs/Mm)	0.47191	15.2857	7.21348		Cutoff: Feq>0.7 + binding score top20
Protein: PCBP2(Hs/Mm)	0.865169	8.25974	7.14607
Protein: SRSF7(Hs/Mm)	0.966292	7.27907	7.03371
Protein: BRUNOL5(Hs/Mm)	0.853933	8.02632	6.85393
Protein: PABPC4(Hs/Mm)	0.516854	11.4348	5.91011
Protein: HNRNPK(Hs/Mm)	0.797753	7.40845	5.91011
Protein: RBM38(Hs/Mm)	0.808989	7.08333	5.73034
Protein: KHDRBS3(Hs/Mm)	0.393258	14.5429	5.7191
Protein: HNRNPH2(Hs/Mm)	0.865169	6.57143	5.68539
Protein: BRUNOL4(Hs/Mm)	0.842697	6.49333	5.47191
Protein: HNRNPA2B1(Hs/Mm)	0.865169	6.28571	5.4382
Protein: RBM24(Hs/Mm)	0.786517	6.54286	5.14607
Protein: HNRNPL(Hs/Mm)	0.707865	6.87302	4.86517
Protein: BRUNOL6(Hs/Mm)	0.764045	6.35294	4.85393
Protein: SRSF9(Hs/Mm)	0.820225	5.82192	4.77528
Protein: PCBP3(Hs/Mm)	0.741573	5.93939	4.40449
Protein: SART3(Hs/Mm)	0.449438	9.675	4.34831
Protein: ESRP2(Hs/Mm)	0.853933	5.07895	4.33708
Protein: PABPC1(Hs/Mm)	0.449438	9.625	4.32584
Protein: YBX1(Hs/Mm)	0.764045	5.60294	4.2809
Protein: RBMS3(Hs/Mm)	0.404494	9.80556	3.96629
Protein: PABPN1(Hs/Mm)	0.674157	5.86667	3.95506
Protein: NOVA1(Hs/Mm)	0.752809	5.16418	3.88764
Protein: PABPC3(Hs/Mm)	0.494382	7.77273	3.8427
Protein: A1CF(Hs/Mm)	0.337079	11	3.70787
Protein: HNRPLL(Hs/Mm)	0.685393	5.37705	3.68539
Protein: SRSF10(Hs/Mm)	0.58427	6.09615	3.5618
Protein: HNRNPA1L2(Hs/Mm)	0.764045	4.48529	3.42697
Protein: HNRNPH1(Hs/Mm)	0.786517	4.2	3.30337
Protein: PABPC5(Hs/Mm)	0.382022	8.23529	3.14607
Protein: KHDRBS2(Hs/Mm)	0.348315	8.90323	3.10112
Protein: ZCRB1(Hs/Mm)	0.404494	7.61111	3.07865
Protein: RBMS1(Hs/Mm)	0.41573	7.37838	3.06742
Protein: KHDRBS1(Hs/Mm)	0.382022	7.79412	2.97753
Protein: RBM5(Hs/Mm)	0.662921	4.38983	2.91011
Protein: SAMD4A(Hs/Mm)	0.685393	4.21311	2.88764
Protein: RBM41(Hs/Mm)	0.449438	6.4	2.8764
Protein: G3BP2(Hs/Mm)	0.719101	3.95312	2.8427
Protein: CNOT4(Hs/Mm)	0.752809	3.64179	2.74157
Protein: PUM2(Hs/Mm)	0.337079	8.1	2.73034
Protein: IGF2BP3(Hs/Mm)	0.47191	5.66667	2.67416
Protein: IGF2BP2(Hs/Mm)	0.483146	5.34884	2.58427
Protein: HNRNPM(Hs/Mm)	0.662921	3.84746	2.55056
Protein: ZNF638(Hs/Mm)	0.505618	5.04444	2.55056
Protein: LIN28A(Hs/Mm)	0.719101	3.53125	2.53933
Protein: TRA2A(Hs/Mm)	0.539326	4.25	2.29213
Protein: MATR3(Hs/Mm)	0.516854	4.36957	2.25843
Protein: RBFOX1(Hs/Mm)	0.640449	3.31579	2.1236
Protein: FMR1(Hs/Mm)	0.707865	2.95238	2.08989
Protein: HNRNPU(Hs/Mm)	0.52809	3.89362	2.05618
Protein: DAZAP1(Hs/Mm)	0.539326	3.77083	2.03371
Protein: RBM6(Hs/Mm)	0.561798	3.26	1.83146
Protein: YBX2(Hs/Mm)	0.550562	3.14286	1.73034
Protein: RBM28(Hs/Mm)	0.483146	3.51163	1.69663
Protein: ENOX1(Hs/Mm)	0.595506	2.84906	1.69663
Protein: MSI1(Hs/Mm)	0.460674	3.60976	1.66292
Protein: SNRPA(Hs/Mm)	0.573034	2.82353	1.61798
Protein: RBM42(Hs/Mm)	0.41573	3.86486	1.60674
Protein: FXR2(Hs/Mm)	0.550562	2.83673	1.5618
Protein: RBM4(Hs/Mm)	0.460674	3.07317	1.41573
Protein: FXR1(Hs/Mm)	0.539326	2.60417	1.40449
Protein: RBM46(Hs/Mm)	0.337079	4.13333	1.39326
Protein: SNRNP70(Hs/Mm)	0.47191	2.92857	1.38202
Protein: QKI(Hs/Mm)	0.337079	4.06667	1.37079
Protein: RBM8A(Hs/Mm)	0.359551	3.78125	1.35955
Protein: ZC3H10(Hs/Mm)	0.393258	3.34286	1.31461
Protein: TUT1(Hs/Mm)	0.348315	3.74194	1.30337
Protein: SFPQ(Hs/Mm)	0.393258	2.77143	1.08989
Protein: ANKHD1(Hs/Mm)	0.426966	2.42105	1.03371
Protein: FUS(Hs/Mm)	0.235955	4.04762	0.955056
Protein: RBM45(Hs/Mm)	0.337079	2.56667	0.865169
Protein: PPRC1(Hs/Mm)	0.213483	2.89474	0.617978
Protein: RBM3(Hs/Mm)	0.280899	1.88	0.52809
Protein: SRSF6(Hs/Mm)	0.0561798	1.8	0.101124
Down-regulated IR in CRPC-NE					Top 20 SRGs
protein	freq	countAvg	Binding score		protein	freq	countAvg	Binding score
Protein: SRSF3(Hs/Mm)	1	96.4694	96.4694		Protein: SRSF3(Hs/Mm)	1	96.4694	96.4694
Protein: MBNL1(Hs/Mm)	1	51	51		Protein: MBNL1(Hs/Mm)	1	51	51
Protein: PTBP1(Hs/Mm)	1	49.0204	49.0204		Protein: PTBP1(Hs/Mm)	1	49.0204	49.0204
Protein: SRSF2(Hs/Mm)	1	38.7143	38.7143		Protein: SRSF2(Hs/Mm)	1	38.7143	38.7143
Protein: TARDBP(Hs/Mm)	0.918367	30.5778	28.0816		Protein: TARDBP(Hs/Mm)	0.918367	30.5778	28.0816
Protein: SRSF5(Hs/Mm)	1	27.8776	27.8776		Protein: SRSF5(Hs/Mm)	1	27.8776	27.8776
Protein: CUG-BP(Hs/Mm)	1	25.0816	25.0816		Protein: CUG-BP(Hs/Mm)	1	25.0816	25.0816
Protein: TRA2B(Hs/Mm)	0.938776	25.5652	24		Protein: TRA2B(Hs/Mm)	0.938776	25.5652	24
Protein: User_ESRP1	0.959184	24.9787	23.9592		Protein: User_ESRP1	0.959184	24.9787	23.9592
Protein: SRSF1(Hs/Mm)	0.979592	20.0208	19.6122		Protein: SRSF1(Hs/Mm)	0.979592	20.0208	19.6122
Protein: HNRNPC(Hs/Mm)	0.653061	22.7812	14.8776		Protein: CPEB4(Hs/Mm)	0.734694	20.0833	14.7551
Protein: CPEB4(Hs/Mm)	0.734694	20.0833	14.7551		Protein: TIA1(Hs/Mm)	0.734694	19.75	14.5102
Protein: HNRNPCL1(Hs/Mm)	0.653061	22.5	14.6939		Protein: HNRNPF(Hs/Mm)	0.979592	13.8542	13.5714
Protein: TIA1(Hs/Mm)	0.734694	19.75	14.5102		Protein: CPEB2(Hs/Mm)	0.714286	14.6	10.4286
Protein: HNRNPF(Hs/Mm)	0.979592	13.8542	13.5714		Protein: HNRNPA1(Hs/Mm)	0.979592	9.89583	9.69388
Protein: U2AF2(Hs/Mm)	0.653061	18.6562	12.1837		Protein: BRUNOL5(Hs/Mm)	0.77551	11.5526	8.95918
Protein: RALY(Hs/Mm)	0.653061	18.25	11.9184		Protein: SRSF7(Hs/Mm)	0.918367	9.11111	8.36735
Protein: CPEB2(Hs/Mm)	0.714286	14.6	10.4286		Protein: PCBP1(Hs/Mm)	0.877551	8.4186	7.38776
Protein: ZC3H14(Hs/Mm)	0.612245	17	10.4082		Protein: RBM38(Hs/Mm)	0.816327	8.325	6.79592
Protein: HNRNPA1(Hs/Mm)	0.979592	9.89583	9.69388		Protein: RBM24(Hs/Mm)	0.714286	9.42857	6.73469
Protein: HuR(Hs/Mm)	0.673469	14.3636	9.67347
Protein: PABPC4(Hs/Mm)	0.530612	17.5	9.28571
Protein: BRUNOL5(Hs/Mm)	0.77551	11.5526	8.95918
Protein: SRSF7(Hs/Mm)	0.918367	9.11111	8.36735
Protein: KHDRBS3(Hs/Mm)	0.387755	21.4737	8.32653
Protein: BRUNOL4(Hs/Mm)	0.693878	10.7941	7.4898
Protein: PCBP1(Hs/Mm)	0.877551	8.4186	7.38776
Protein: RBM38(Hs/Mm)	0.816327	8.325	6.79592
Protein: RBM24(Hs/Mm)	0.714286	9.42857	6.73469
Protein: PCBP2(Hs/Mm)	0.836735	7.85366	6.57143
Protein: HNRNPA2B1(Hs/Mm)	0.938776	7	6.57143
Protein: PABPC1(Hs/Mm)	0.428571	14.9048	6.38776
Protein: SART3(Hs/Mm)	0.428571	14.9048	6.38776
Protein: PABPC3(Hs/Mm)	0.530612	11.8846	6.30612
Protein: A1CF(Hs/Mm)	0.408163	15.1	6.16327
Protein: PABPN1(Hs/Mm)	0.673469	8.66667	5.83673
Protein: HNRNPL(Hs/Mm)	0.653061	8.78125	5.73469
Protein: HNRNPK(Hs/Mm)	0.857143	6.52381	5.59184
Protein: YBX1(Hs/Mm)	0.755102	7.21622	5.44898
Protein: RBMS3(Hs/Mm)	0.387755	14	5.42857
Protein: HNRNPH2(Hs/Mm)	0.877551	6.13953	5.38776
Protein: BRUNOL6(Hs/Mm)	0.795918	6.61538	5.26531
Protein: PABPC5(Hs/Mm)	0.44898	11.6364	5.22449
Protein: PCBP3(Hs/Mm)	0.77551	6.71053	5.20408
Protein: ZCRB1(Hs/Mm)	0.387755	13	5.04082
Protein: KHDRBS2(Hs/Mm)	0.346939	14.2941	4.95918
Protein: NOVA1(Hs/Mm)	0.571429	7.92857	4.53061
Protein: RBM41(Hs/Mm)	0.530612	8.46154	4.4898
Protein: PUM2(Hs/Mm)	0.428571	10.0952	4.32653
Protein: SRSF9(Hs/Mm)	0.795918	5.38462	4.28571
Protein: ESRP2(Hs/Mm)	0.836735	5.02439	4.20408
Protein: HNRPLL(Hs/Mm)	0.612245	6.83333	4.18367
Protein: SRSF10(Hs/Mm)	0.591837	6.82759	4.04082
Protein: KHDRBS1(Hs/Mm)	0.367347	10.5	3.85714
Protein: ZNF638(Hs/Mm)	0.591837	6.44828	3.81633
Protein: RBMS1(Hs/Mm)	0.408163	9.3	3.79592
Protein: HNRNPA1L2(Hs/Mm)	0.816327	4.6	3.7551
Protein: IGF2BP3(Hs/Mm)	0.387755	9	3.4898
Protein: CNOT4(Hs/Mm)	0.612245	5.63333	3.44898
Protein: RBM5(Hs/Mm)	0.755102	4.32432	3.26531
Protein: IGF2BP2(Hs/Mm)	0.387755	8.31579	3.22449
Protein: HNRNPM(Hs/Mm)	0.693878	4.58824	3.18367
Protein: HNRNPH1(Hs/Mm)	0.673469	4.60606	3.10204
Protein: RBM46(Hs/Mm)	0.326531	9.4375	3.08163
Protein: YBX2(Hs/Mm)	0.469388	6.34783	2.97959
Protein: G3BP2(Hs/Mm)	0.653061	4.5	2.93878
Protein: HNRNPU(Hs/Mm)	0.653061	4.5	2.93878
Protein: RBM4(Hs/Mm)	0.387755	7.57895	2.93878
Protein: RBM8A(Hs/Mm)	0.387755	7.21053	2.79592
Protein: MATR3(Hs/Mm)	0.591837	4.62069	2.73469
Protein: MSI1(Hs/Mm)	0.55102	4.92593	2.71429
Protein: DAZAP1(Hs/Mm)	0.530612	5.11538	2.71429
Protein: SAMD4A(Hs/Mm)	0.632653	4.25806	2.69388
Protein: RBM6(Hs/Mm)	0.591837	4.31034	2.55102
Protein: ENOX1(Hs/Mm)	0.612245	4	2.44898
Protein: FXR1(Hs/Mm)	0.44898	5.36364	2.40816
Protein: LIN28A(Hs/Mm)	0.55102	4.18519	2.30612
Protein: ZC3H10(Hs/Mm)	0.591837	3.82759	2.26531
Protein: FUS(Hs/Mm)	0.387755	5.42105	2.10204
Protein: PPRC1(Hs/Mm)	0.367347	5.66667	2.08163
Protein: RBM28(Hs/Mm)	0.571429	3.60714	2.06122
Protein: FMR1(Hs/Mm)	0.632653	3.09677	1.95918
Protein: RBM42(Hs/Mm)	0.44898	4.27273	1.91837
Protein: TRA2A(Hs/Mm)	0.428571	4.38095	1.87755
Protein: SFPQ(Hs/Mm)	0.510204	3.48	1.77551
Protein: TUT1(Hs/Mm)	0.326531	5.25	1.71429
Protein: SNRPA(Hs/Mm)	0.530612	3.19231	1.69388
Protein: QKI(Hs/Mm)	0.346939	4.70588	1.63265
Protein: FXR2(Hs/Mm)	0.44898	3.59091	1.61224
Protein: RBFOX1(Hs/Mm)	0.428571	3.38095	1.44898
Protein: ANKHD1(Hs/Mm)	0.489796	2.875	1.40816
Protein: SNRNP70(Hs/Mm)	0.387755	3.21053	1.2449
Protein: RBM45(Hs/Mm)	0.428571	2.19048	0.938776
Protein: RBM3(Hs/Mm)	0.244898	2.58333	0.632653
Protein: SRSF6(Hs/Mm)	0.0204082	1	0.0204082
Control IR					Top 20 SRGs
protein	freq	countAvg	Binding score		protein	freq	countAvg	Binding score
Protein: SRSF3(Hs/Mm)	1	92.7267	92.7267		Protein: SRSF3(Hs/Mm)	1	92.7267	92.7267
Protein: MBNL1(Hs/Mm)	1	47.6233	47.6233		Protein: MBNL1(Hs/Mm)	1	47.6233	47.6233
Protein: PTBP1(Hs/Mm)	1	46.47	46.47		Protein: PTBP1(Hs/Mm)	1	46.47	46.47
Protein: SRSF2(Hs/Mm)	0.993333	35.745	35.5067		Protein: SRSF2(Hs/Mm)	0.993333	35.745	35.5067
Protein: SRSF5(Hs/Mm)	1	24.22	24.22		Protein: SRSF5(Hs/Mm)	1	24.22	24.22
Protein: TARDBP(Hs/Mm)	0.966667	24.2069	23.4		Protein: TARDBP(Hs/Mm)	0.966667	24.2069	23.4
Protein: CUG-BP(Hs/Mm)	0.996667	22.9967	22.92		Protein: CUG-BP(Hs/Mm)	0.996667	22.9967	22.92
Protein: User_ESRP1	0.95	22.8316	21.69		Protein: User_ESRP1	0.95	22.8316	21.69
Protein: TRA2B(Hs/Mm)	0.88	24.3598	21.4367		Protein: TRA2B(Hs/Mm)	0.88	24.3598	21.4367
Protein: SRSF1(Hs/Mm)	0.976667	20.3208	19.8467		Protein: SRSF1(Hs/Mm)	0.976667	20.3208	19.8467
Protein: HNRNPC(Hs/Mm)	0.7	21.0048	14.7033		Protein: HNRNPC(Hs/Mm)	0.7	21.0048	14.7033
Protein: CPEB4(Hs/Mm)	0.756667	19.1366	14.48		Protein: CPEB4(Hs/Mm)	0.756667	19.1366	14.48
Protein: HNRNPCL1(Hs/Mm)	0.696667	20.7656	14.4667		Protein: U2AF2(Hs/Mm)	0.743333	17.565	13.0567
Protein: TIA1(Hs/Mm)	0.696667	20.0048	13.9367		Protein: HNRNPF(Hs/Mm)	0.913333	12.1825	11.1267
Protein: U2AF2(Hs/Mm)	0.743333	17.565	13.0567		Protein: CPEB2(Hs/Mm)	0.73	13.9315	10.17
Protein: RALY(Hs/Mm)	0.64	18.7969	12.03		Protein: BRUNOL5(Hs/Mm)	0.843333	9.37154	7.90333
Protein: ZC3H14(Hs/Mm)	0.676667	16.7685	11.3467		Protein: HNRNPA1(Hs/Mm)	0.936667	8.06406	7.55333
Protein: HNRNPF(Hs/Mm)	0.913333	12.1825	11.1267		Protein: SRSF7(Hs/Mm)	0.95	7.75439	7.36667
Protein: CPEB2(Hs/Mm)	0.73	13.9315	10.17		Protein: BRUNOL4(Hs/Mm)	0.826667	8.09677	6.69333
Protein: HuR(Hs/Mm)	0.66	15.0505	9.93333		Protein: PCBP1(Hs/Mm)	0.746667	8.88393	6.63333
Protein: PABPC4(Hs/Mm)	0.643333	13.5596	8.72333
Protein: BRUNOL5(Hs/Mm)	0.843333	9.37154	7.90333
Protein: KHDRBS3(Hs/Mm)	0.506667	15.4013	7.80333
Protein: HNRNPA1(Hs/Mm)	0.936667	8.06406	7.55333
Protein: SRSF7(Hs/Mm)	0.95	7.75439	7.36667
Protein: BRUNOL4(Hs/Mm)	0.826667	8.09677	6.69333
Protein: PCBP1(Hs/Mm)	0.746667	8.88393	6.63333
Protein: SART3(Hs/Mm)	0.576667	11.0231	6.35667
Protein: PABPC1(Hs/Mm)	0.576667	10.9249	6.3
Protein: RBMS3(Hs/Mm)	0.486667	12.6575	6.16
Protein: A1CF(Hs/Mm)	0.486667	12.0205	5.85
Protein: RBM38(Hs/Mm)	0.86	6.79457	5.84333
Protein: PCBP2(Hs/Mm)	0.726667	7.80734	5.67333
Protein: HNRNPA2B1(Hs/Mm)	0.89	6.27715	5.58667
Protein: HNRNPL(Hs/Mm)	0.736667	7.45701	5.49333
Protein: PABPC3(Hs/Mm)	0.593333	9.02809	5.35667
Protein: PABPN1(Hs/Mm)	0.686667	7.65534	5.25667
Protein: YBX1(Hs/Mm)	0.783333	6.6383	5.2
Protein: HNRNPH2(Hs/Mm)	0.783333	6.3617	4.98333
Protein: ZCRB1(Hs/Mm)	0.513333	9.61688	4.93667
Protein: PCBP3(Hs/Mm)	0.76	6.35526	4.83
Protein: RBM24(Hs/Mm)	0.74	6.32883	4.68333
Protein: HNRNPK(Hs/Mm)	0.746667	6.12946	4.57667
Protein: SRSF9(Hs/Mm)	0.823333	5.48988	4.52
Protein: KHDRBS2(Hs/Mm)	0.466667	9.57857	4.47
Protein: PUM2(Hs/Mm)	0.506667	8.81579	4.46667
Protein: PABPC5(Hs/Mm)	0.503333	8.60265	4.33
Protein: RBMS1(Hs/Mm)	0.516667	8.32903	4.30333
Protein: BRUNOL6(Hs/Mm)	0.766667	5.6	4.29333
Protein: RBM41(Hs/Mm)	0.576667	7.36416	4.24667
Protein: KHDRBS1(Hs/Mm)	0.486667	8.58904	4.18
Protein: HNRPLL(Hs/Mm)	0.696667	5.62679	3.92
Protein: NOVA1(Hs/Mm)	0.673333	5.76733	3.88333
Protein: ESRP2(Hs/Mm)	0.82	4.4065	3.61333
Protein: RBM5(Hs/Mm)	0.71	4.97653	3.53333
Protein: HNRNPA1L2(Hs/Mm)	0.786667	4.28814	3.37333
Protein: SRSF10(Hs/Mm)	0.623333	5.29412	3.3
Protein: ZNF638(Hs/Mm)	0.673333	4.79703	3.23
Protein: IGF2BP3(Hs/Mm)	0.513333	6.24026	3.20333
Protein: MATR3(Hs/Mm)	0.596667	5.3352	3.18333
Protein: HNRNPH1(Hs/Mm)	0.73	4.22374	3.08333
Protein: HNRNPM(Hs/Mm)	0.743333	4.0852	3.03667
Protein: IGF2BP2(Hs/Mm)	0.513333	5.72727	2.94
Protein: G3BP2(Hs/Mm)	0.64	4.32292	2.76667
Protein: SAMD4A(Hs/Mm)	0.603333	4.57459	2.76
Protein: CNOT4(Hs/Mm)	0.683333	3.83902	2.62333
Protein: HNRNPU(Hs/Mm)	0.623333	4.14973	2.58667
Protein: RBM42(Hs/Mm)	0.596667	4.29609	2.56333
Protein: LIN28A(Hs/Mm)	0.696667	3.62201	2.52333
Protein: YBX2(Hs/Mm)	0.626667	4	2.50667
Protein: DAZAP1(Hs/Mm)	0.586667	4.26136	2.5
Protein: RBM46(Hs/Mm)	0.41	5.49593	2.25333
Protein: TRA2A(Hs/Mm)	0.48	4.33333	2.08
Protein: RBM6(Hs/Mm)	0.6	3.38889	2.03333
Protein: MSI1(Hs/Mm)	0.53	3.72956	1.97667
Protein: QKI(Hs/Mm)	0.443333	4.38346	1.94333
Protein: SNRNP70(Hs/Mm)	0.573333	3.25581	1.86667
Protein: FMR1(Hs/Mm)	0.583333	3.18857	1.86
Protein: RBM4(Hs/Mm)	0.3	5.95556	1.78667
Protein: RBFOX1(Hs/Mm)	0.603333	2.9337	1.77
Protein: RBM28(Hs/Mm)	0.516667	3.25806	1.68333
Protein: FUS(Hs/Mm)	0.26	6.41026	1.66667
Protein: ENOX1(Hs/Mm)	0.57	2.88889	1.64667
Protein: RBM8A(Hs/Mm)	0.263333	5.97468	1.57333
Protein: ZC3H10(Hs/Mm)	0.426667	3.64844	1.55667
Protein: SNRPA(Hs/Mm)	0.563333	2.69822	1.52
Protein: FXR2(Hs/Mm)	0.49	2.96599	1.45333
Protein: FXR1(Hs/Mm)	0.536667	2.65217	1.42333
Protein: TUT1(Hs/Mm)	0.376667	3.75221	1.41333
Protein: SFPQ(Hs/Mm)	0.473333	2.92254	1.38333
Protein: PPRC1(Hs/Mm)	0.21	5.42857	1.14
Protein: ANKHD1(Hs/Mm)	0.426667	2.60156	1.11
Protein: RBM45(Hs/Mm)	0.383333	2.33043	0.893333
Protein: RBM3(Hs/Mm)	0.326667	2.0102	0.656667
Protein: SRSF6(Hs/Mm)	0.06	3.27778	0.196667
