# Supplementary material for: Intron retention is a hallmark and spliceosome represents a therapeutic vulnerability in aggressive prostate cancer
Source: Nat Commun. 2020 Apr 29;11:2089. doi: 10.1038/s41467-020-15815-7 (PMC7190674; doi:10.1038/s41467-020-15815-7)
Supplement: Supplementary file 13 — Source Data [file 41467_2020_15815_MOESM13_ESM.xlsx]

## Sheet: Source Data All Figures Combine
Note 1: All RNA-seq datasets were decribed in detail in Supplementary Table 2.
Related Figs including Fig. 1a and Supplementary Fig. 5a-c, 7d.
Note 2: All quantification data of splicing pattern were described in detail in Supplementary Table 3.
Related Figs including Fig. 1c-l, Fig. 2a-d, 2f, 3a-b, 3i, 6f, 7f, 8e-f, 9g-h and Supplementary Fig. 1a-e, 7c-d.
Note 3: All quantification data of SRG mutation were described in detail in Supplementary Table 1.
Related Figs including Fig. 4 and Supplementary Fig. 8, 9.
Note 4: Data regarding the differential expression of SRGs were presented in Supplementary Table 4.
Related Figs including Fig. 5 and Supplementary Fig 12.
Note 5: Survival data were presented in Supplementary Table 5.
Related Figs including Fig. 6a-b.
Fig. 2a-d
		Baseline	SE	RI	Datasets
Fig. 2a	N-T	1	1.39583	22.2	TCGA 2015
	Paired N-T	1	1.26875	18.25	TCGA 2015
Fig. 2b	ADT-Post	1	1.09206	3.71429	Rajan 2014
	ADT-Post	1	1.00524	4.19512	Wyatt 2014
	T-CRPC	1	1.28402	18.0278	SU2C 2015
	8-CRPC	1	7.05323	51.2857	Sowalsky 2015
	CRPC-NE	1	0.346939	1.81633	Beltran 2016
	NEPC-PC	1	1.35411	6.99194	Wyatt 2014
Fig. 2c	TCGA-ARlow	1	2.55224	9.3	TCGA 2015
	CRPC-ARlow	1	2.59245	2.36364	SU2C 2015
	L-B	1	0.703428	2.09615	Zhang 2016
Fig. 2d	LNCaP-shrb/p53	1	1.10357	3.75789	Mu 2017
	LAPC9-PSA-	1	1.6383	3.54237	LAPC9-PSA
	KR-LNCaP	1	3.78516	21.5263	LNCaP CRPC
Fig. 2h
IR genes overlap with 2017-RNA-NMD top1000 targets
		IR	Gene	Top 1K NMD overlap	%	chisq.test
TCGA	UP	113	100	9	9	p=0.7045872
	Ctrl	300	258	18	6.97674
CRPC vs Pca	UP	649	502	63	12.5498	up:p=0.02409796	*
	Ctrl	300	275	18	6.54545
	Down	36	36	3	8.33333	down:p=0.98149
NEPC vs Ad	UP	89	80	8	10	up:p=0.9416334
	Ctrl	300	272	24	8.82353
	Down	49	46	5	10.8696	down:p=0.8963692
Fig. 3h
PSA	AD	AI	MDV3100	PSA	AI	AI+DHT	PSA	siNC	siAR	AR	siNC	siAR
	1	0.268058	0.323735		1	15.111		1	0.245553		1	0.0526681
	1	0.268703	0.314902		1	16.3103		1	0.259633		1	0.0576137
	1	0.260004	0.327806		1	16.2505		1	0.241909		1	0.0422146
	1	0.252304	0.304709		1	15.0748		1	0.20884		1	0.0549131
	1	0.252911	0.296395		1	16.2712		1	0.220815		1	0.0600695
	1	0.244723	0.308541		1	16.2115		1	0.205741		1	0.044014
	1	0.259453	0.313343		1	15.5791		1	0.211347		1	0.0700941
	1	0.260077	0.304793		1	16.8156		1	0.223466		1	0.076676
	1	0.251657	0.317283		1	16.7539		1	0.20821		1	0.0561818
Fig. 7a
	siNC	siESRP1	siNC	siKHDRBS3	siNC	siES+KH	siNC	siES+KH	siES+KH =Double knockdown
PC3 cells	1	0.209007	1	0.054994	1	0.07372	1	0.070162
n=9 repeats	1	0.066836	1	0.050138	1	0.045365	1	0.044482
	1	0.128172	1	0.060535	1	0.073039	1	0.07678
	1	0.227402	1	0.061467	1	0.071249	1	0.07842
	1	0.072718	1	0.05604	1	0.043844	1	0.049718
	1	0.127153	1	0.070883	1	0.077306	1	0.089905
	1	0.225594	1	0.071974	1	0.07541	1	0.091826
	1	0.07214	1	0.065619	1	0.046406	1	0.058217
qPCR	GAPDH + ESRP1		GAPDH + KHDRBS3		GAPDH + ESRP1 + KHDRBS3
Fig. 7b (left)
Top 3 wells: siNC; Bottom 3 wells: siESRP1				Top 3 wells: siNC; Bottom 3 wells: siKHDRBS3					Top 3 wells: siNC; Bottom 3 wells: siKHDRBS3+siESRP1 (Double-KD)
	Colony number	siNC	siESRP1		Colony number	siNC	siKHDRBS3			Colony number	siNC	siKHDRBS3+siESRP1
	(3000 cells/well)	196	103		(3000 cells/well)	181	172			(3000 cells/well)	300	136
		183	87			176	122				303	130
		173	94			181	152				298	148
Note: Only two out of three repeats were shown in Fig. 7b as representative images.
Fig. 7b (right)
To make data directly comparable, we repeated the colony formation assay by plating the cells with different treatments simultaneously.
Top 3 wells: siNC; Bottom 3 wells: siESRP1				Top 3 wells: siKHDRBS3; Bottom 3 wells: siKHDRBS3+siESRP1
Colony number	siNC	siKHDRBS3	siESRP1	siKHDRBS3+siESRP1
(3500 cells/well)	364	260	185	165
	374	262	189	149
	366	256	188	168	Note: This data was shown for quantification.
Fig. 7c
Day	siNC						siESRP1						siKHDRBS3						siE+K
0	100	100	100	100	100	100	100	100	100	100	100	100	100	100	100	100	100	100	100	100	100	100	100	100
1	106.515	100.163	102.606	103.583	97.2313	89.9023	92.3453	84.5277	83.5505	85.5049	79.1531	69.8697		98.2085	103.094	96.2541	96.7427	91.3681	72	78.439	63.2195	66.1463	53.8537	53.8537
3	117.795	105.342	92.4804	97.9925	92.4804	93.9095	83.0843	86.632	77.7627	78.1462	72.537	73.8793	87.1725	80.0272	76.7608	79.2106	75.74	69.2072	59.0703	57.483	52.7211	52.2676	56.1224	50.3401
5	102.07	108.686	98.3779	98.5697	98.0903	94.207	89.214	84.5185	75.74	80.6397	69.4114	67.7782	76.7559	68.2701	66.9756	69.6125	64.3867	68.9892	57.9803	58.3285	50.8416	50.3192	51.1898	51.1898
Fig. 7d
Migration					Invasion
siNC	siESRP1	siKDH	siDKO		siNC	siESRP1	siKDH	siDKO	siDKO=siKHDRBS3+siESRP1
0.585968	0.462606	0.173477	0.0925212		0.930151	0.859951	0.526501	0.36855
0.73246	0.265998	0.169622	0.0848111		1.05125	0.549316	0.561601	0.43875
1.34927	0.300694	0.188897	0.119507		0.877501	0.702001	0.43875	0.351
1.17579	0.285274	0.177332	0.115652		1.14075	0.803791	0.465075	0.29835
1.15652	0.192753	0.173477	0.0616808		1.00035	0.875746	0.36153	0.380835
Fig. 7e
siNC	siESRP1	siKDH	siDKO	siDKO=siKHDRBS3+siESRP1
82	63	26	30
84	55	28	22
80	46	32	29
Fig. 8a (left)
E7107 nM	LNCaP						PC3						RWPE1
0	1.03498	0.997549	1.01426	0.963681	0.988859	1.00156	0.965604	1.19957	1.14941	0.883196		0.983518	1.22568	0.970328	0.951783	0.940942	0.955777	0.956919
0.1	1.02117	0.942068	1.03743	1.02117	0.996658	1.01827	1.06055	1.25797	1.16947	1.23217		1.23397	1.08445	1.24993	1.22083	1.02368	1.07932	1.16462
0.2		1.01671	1.043	1.00936	0.994207	1.02451		1.16482	1.08635	1.10892	1.24472	1.14296	1.03709	1.27618	1.3669	1.32068	1.31555	1.2873
0.4		0.893048	0.880125	0.862745	0.828209	0.809492		0.997492	0.890362	0.853458	0.88857	0.931924	1.01113	1.37974	1.14437	1.32582	1.30528	1.1903
0.5		0.865865	0.926025	0.909759	0.88525	0.829768		0.640631	0.557506	0.618775	0.577571	0.563239	1.07247	1.35292	1.27532	1.26134	1.20485	1.25021
0.6		0.889706	0.824866	0.752897	0.807932	0.729278		0.533501	0.495163	0.446435	0.451451	0.519169	1.04451	1.2796	1.27789	1.27019	1.32525	1.0893
0.8		0.338904	0.34336	0.319519	0.31328	0.345365		0.261555	0.236474	0.252239	0.249373	0.231458	1.04536	1.18944	1.15264	1.13039	1.11327	1.17347
1	0.208333	0.201649	0.177362	0.175802	0.179813	0.207219	0.139377	0.126836	0.14081	0.132211	0.120387	0.12397	1.05021	0.898146	0.849929	0.831098	0.850499	0.794864
1.5	0.142825	0.127674	0.141266	0.126337	0.117647	0.116979	0.0988893	0.106055	0.0960229	0.100322	0.0938732	0.0920817	0.455635	0.47418	0.429101	0.432525	0.46505	0.454494
2	0.084893	0.0746435	0.0777629	0.0746435	0.0670677	0.0677362	0.112146	0.111788	0.127195	0.112504	0.125045	0.0953063	0.481598	0.401427	0.350071	0.356348	0.39515	0.306705
2.5	0.0648396	0.0508021	0.0528075	0.0494652	0.0532531	0.0487968	0.0920817	0.0874239	0.0931566	0.0978144	0.101756	0.0748836	0.215692	0.185449	0.182596	0.186305	0.175464	0.0921541
Fig. 8a (right)
		RWPE1							LNCaP							PC3
	E7107 nM							E7107 nM							E7107 nM
													0.8
	0					0.8		0							0					0.8
	0.2					1							1		0.2
								0.2												1
						2							2		0.5
	0.5							0.5												2
Fig. 8b (left)
Pla-B nM	PC3			DU145			LNCaP
0	0.963384	1.02298	1.0154	1.00646	1.01801	0.979224	0.892952	0.953744	1.15551
0.2	0.936869	0.998232	0.993434	0.984259	0.998148	0.876389	1.06165	1.15059	1.16777
0.5	0.885859	0.89596	0.912121	0.77963	0.806944	0.680093	0.945399	0.922501	0.819903
1	0.570707	0.628788	0.616667	0.555093	0.567593	0.539815	0.89432	0.838397	0.673272
2	0.114899	0.109596	0.109343	0.299074	0.315741	0.30463	0.695729	0.704535	0.681638
4	0.0429293	0.045202	0.0444444	0.250463	0.225463	0.230556	0.581682	0.545575	0.505064
8	0.0469697	0.0459596	0.0477273	0.165278	0.171296	0.160185	0.261999	0.221929	0.267723
10	0.0510101	0.0479798	0.0530303	0.164815	0.15787	0.155556	0.189784	0.151035	0.173492
Fig. 8b (right)
		LNCaP						LNCaP						DU145							PC3						PC3
	Plad B (nM)
												5
	0					0.5	N/S						0					0.8		0.2					0	0					10
	0.1												5 or 10					1							0.1	2
						1	N/S					10								0.5
																		2
	0.2					2	N/S						0.5												1	5
																				2
Fig. 8c (left)											Fig. 8c (right)																	10 days
	DU145-0nM			5nM			10nM					PC3-0nM				5nM				10nM
G1	85.7	86.4	86.3	64.2	64.2	64.1	60.4	59.5	59.7		G1	44.3	44.5	41.1	43.5	29.9	30	29.7	29.9	31.2	30.3	32.2	30.6
S	2.9	2.5	2.7	1.7	2.1	1.9	3.1	3.1	2.8		S	5.6	4.3	6.1	4.6	3.5	3.7	3.7	3.8	3.8	4.4	3.7	3.6
G2/M	11.2	10.8	10.7	33.7	33.3	33.6	36.1	36.9	37.2		G2/M	49.6	50.7	52.1	51.4	66.6	66.3	66.6	66.4	65.1	65.7	64.2	65.9
Fig. 8d (upper-left)					Fig. 8d (upper-right)					Fig. 8d (bottom-left)					Fig. 8d (bottom-right)
E7107	0nM	10nM	20nM	PC3	0nM	10nM	20nM	DU145		0nM	10nM	20nM	PC3		0nM	10nM	20nM	DU145
	143	27	22		128	82	59			160	22	7			258	51	11
	137	23	16		119	81	51			178	27	10			138	56	11
	196	30	18		121	92	49			172	26	11			134	31	16
	108	24	19		115	92	54			135	28	10			102	46	23
	161	21	11		106	101	31			147	32	9			174	43	17
	135	33			134	97	31			145	26	7			112	49	20
	120	25			141	102	37			130	19	6			118	35	18
	158	21								143	27	7			97	32	17
										125	24	10
										149	35	8
Fig. 8g
DDIT3-IR
GAPDH
Fig. 8k
Fig. 9b
	Tumor volume curve										Tumor randomization								Tumor weight
	Day	Vehicle				E7107					All	Vehicle	E7107						Vehicle	E7107
	1	89.6839	151.814	123.071	152.425	246.073	126.142	118.396	131.4		89.6839	89.6839	246.073						1.37	0.59
	5	99.1454	200.387	148.54	125.268	269.4	107.159	79.9998	87.8766		151.814	151.814	126.142						1.94	0.19
	9	169.491	513.372	442.374	314.748	123.984	61.7872	72.4582	98.863		123.071	123.071	118.396						3.59	0.18
	12	312.193	527.671	683.282	382.675	110.931	54.0585	77.5138	69.2352		152.425	152.425	131.4						1.95	0.18
	16	426.816	955.48	1090.03	869.299	92.613	61.0413	63.1927	69.3914		246.073
	21	693.26	1368.43	1900.64	1150.44	105.886	75.5238	76.487	90.4384		126.142
	26	1167.89	1799.23	3109.4	1419.7	319.232	180.847	93.2692	131.496		118.396
											131.4
Fig. 9c
	Tumor volume curve										Tumor randomization				Tumor image				Tumor weight
	Day	Vehicle				E7107					All	Vehicle	E7107						Vehicle	E7107
	1	161.956	103.377	121.735	234.906	198.24	143.73	231.238	220.972		161.956	161.956	198.24						2.27	0.16
	5	487.547	170.354	113.517	481.091	170.871	136.86	186.175	214.782		103.377	103.377	143.73						1.64	0.13
	8	463.154	239.036	132.478	801.762	119.18	97.2901	152.501	155.128		121.735	121.735	231.238						0.42	0.11
	12	686.321	629.989	246.671	1181.24	67.1932	55.4967	82.8329	86.7038		234.906	234.906	220.972						2.89	0.08
	15	986.4	872.785	313.006	1580.51	77.8078	103.184	96.4483	56.3266		198.24
	19	1287.84	1055.84	360.778	2008.91	79.1384	87.7176	70.3196	97.0279		143.73
	24	1981.44	1367.98	288.75	2234.7	78.165	61.2549	114.61	64.6866		231.238
											220.972
Fig. 9d
	Tumor volume curve													Tumor randomization				Tumor image					Tumor weight
	Day	Vehicle					E7107							All	Vehicle	E7107							Vehicle	E7107
	1	72.5414	225.967	225.289	137.411	191.301	74.0582	192.909	314.43	260.11	209.621	180.25		72.5414	72.5414	74.0582							0.76	0.55	Cohort 1
	7	184.722	339.353	283.769	165.278	450.453	223.183	352.447	537.013	392.895	281.367	398.371		225.967	225.967	314.43							2.35	0.35	Quantification was mainly based on cohort 1 data.
	9	237.978	501.126	503.652	214.425	501.853	287.026	356.295	567.852	460.906	314.208	525.946		225.289	225.289	260.11							3.92	0.43
	13	241.014	799.209	583.983	390.098	721.847	502.153	436.481	686.893	558.633	290.952	716.357		137.411	137.411	192.909							2.2	0.97
	16	348.66	927.263	637.729	355.211	746.873	428.867	401.535	564.08	375.582	293.353	610.619		191.301	191.301	209.621							3.16	0.4
	19	329.28	1075.91	802.311	458.676	1069.07	511.843	376.98	606.275	618.071	277.412	907.765		74.0582		180.25								0.73
	23	386.142	1473.73	1331.61	677.528	1130.77	483.84	453.12	582.553	874.902	287.285	1044.56		314.43										0.21	Cohort 2
	26	434.208	1919.04	1288.63	880.491	1259.13	413.422	308.692	608.933	866.118	331.895	1005.07		260.11										0.25	Note this 2 tumors were derived from another repeat experiments (different cohort with same treatment schedule),
	30	489.375	1700.29	1901.27	1379.45	1643.95	457.23	311.938	537.083	841.663	295.246	815.141		192.909											so data included in the image, but not used for quantification.
	35	766.923	1961.46	2490.96	1700.35	2341.19	643.49	424.243	748.944	1088.42	302.054	1068.92		209.621
														180.25
Fig. 9e
	Tumor volume curve														Tumor randomization
	Day	Vehicle						E7107							All	Vehicle	E7107			Tumor image						Tumor weight
	1	75.5213	68.8672	49.7244	85.3874	130.969	94.5737	128.822	100.101	85.7963	76.7843	116.093	72.3941		128.822	75.5212	100.101									Vehicle	E7107
	4	80.7894	77.7069	73.8113	110.262	157.165	107.62	148.322	118.529	144.218	97.782	147.078	104.265		75.5212	68.8672	85.7963									0.434	0.202
	8	137.095	101.853	111.019	186.155	209.756	196.392	157.046	133.283	145.677	99.9762	165.585	107.999		68.8672	49.7244	76.7843									0.674	0.231
	11	194.161	156.49	147.592	218.207	268.37	269.77	139.408	121.757	118.015	94.6232	118.216	81.8741		49.7244	85.3874	116.093									0.671	0.291
	15	222.067	387.617	374.108	456.182	546.954	497.939	177.643	96.0866	218.714	137.961	192.111	99.8084		85.3874	130.969	72.3941									0.725	0.188
	19	378.607	479.256	311.615	543.586	597.761	628.441	234.013	232.024	224.047	158.558	178.208	166.799		130.969	94.5737	128.822									0.774	0.229
	22	503.466	686.12	707.806	739.358	871.201	766.878	314.149	296.817	262.051	255.127	300.375	217.073		94.5737											0.844	0.156
	26	538.848	1378.79	819.75	906.704	762.306	1320.88	265.914	341.078	385.067	216.612	282.717	336.381		100.101
	29	726.665	1221.14	962.461	1019.05	1103.85	1217.35	450.781	338.064	419.258	287.28	365.311	188.762		85.7963
															76.7843
															116.093
															72.3941
Fig. 9i
DDIT3-IR
GAPDH
Fig. 10b
Vehicle	E7107
0.919	0.763
0.9388	0.7878
0.7348	0.6847
0.8845	0.7807
0.7715	0.8406
0.6015	0.5059
0.7354	0.8241
0.9441	0.542
0.7656	0.5976
0.689	0.4326
0.8964	0.6992
0.6792	0.623
0.6353	0.6423
0.5707	0.6156
0.7047	0.6271
0.6614	0.6206
0.8339
Supplementary Figure 3a (left panel)
Top 50 in Pca vs. N	gene	count1	count2	baseMean	log2FoldChange	pvalue	padj	FC
ENST00000296589.8	SLC45A2	321.126	6.72492	213.543	4.77998	2.09065e-54	3.96706e-51	27.4736
ENST00000426255.6	AMACR	843.618	18.9314	518.732	4.62726	5.01418e-56	1.03795e-52	24.714
ENST00000382102.7	SLC45A2	141.899	4.84946	123.437	4.4884	1.3234e-48	1.91763e-45	22.4463
ENST00000506639.5	AMACR	594.97	23.0644	517.925	4.4169	3.94345e-60	1.14283e-56	21.3609
ENST00000380518.7	COL2A1	4179.8	253.891	3632.13	4.41656	6.32917e-29	1.39532e-26	21.3558
ENST00000344586.8	NKX2-3	71.2428	2.56522	61.9909	4.41301	1.66333e-46	2.19108e-43	21.3033
ENST00000267294.4	ZIC5	106.065	10.7982	92.2941	4.38503	2.42446e-43	2.49316e-40	20.8942
ENST00000546936.2	RP11-315E17.1	131.583	10.5822	98.4179	4.30724	8.43705e-27	1.42006e-24	19.7973
ENST00000451897.5	GPC5-AS1	140.978	7.97514	99.7997	4.07672	3.99884e-29	9.04089e-27	16.8739
ENST00000265708.8	ADAM2	33.9688	6.26805	29.5289	4.07596	4.44577e-21	3.52022e-19	16.865
ENST00000550272.1	RP11-315E17.1	14.5134	8.59299	10.9089	4.03535	8.89269e-19	5.13001e-17	16.3969
ENST00000613128.4	PAX1	35.2976	4.75059	30.7193	3.99248	8.56882e-23	8.5256e-21	15.9169
ENST00000452488.1	HNRNPA1P57	87.8112	2.88973	31.8265	3.9911	2.01549e-21	1.66972e-19	15.9016
ENST00000376335.7	ZIC2	220.064	22.2811	191.968	3.98481	4.18735e-45	4.90757e-42	15.8324
ENST00000462633.1	MYO6	18.0933	0.591964	15.7356	3.96618	9.52341e-20	6.35394e-18	15.6293
ENST00000482665.1	PDIA2	34.2228	1.50384	29.8151	3.95791	4.42407e-27	7.70669e-25	15.54
ENST00000305107.6	UGT2B4	351.944	45.3147	306.791	3.92977	1.9916e-29	4.65461e-27	15.2398
ENST00000515618.1	RP11-1084J3.3	138.986	7.83912	121.319	3.87357	1.00378e-41	8.93825e-39	14.6575
ENST00000454625.1	RHOXF1P1	28.7486	1.6695	25.1006	3.78235	2.74973e-35	1.31223e-32	13.7594
ENST00000243103.3	HOXC12	28.4112	1.16193	24.7403	3.76957	2.0123e-18	1.10108e-16	13.6381
ENST00000398485.6	PAX1	45.3837	9.63926	39.6177	3.72327	9.53638e-28	1.81171e-25	13.2074
ENST00000465325.1	RPL14	56.927	3.25392	49.6964	3.71073	2.8242e-27	5.01286e-25	13.0931
ENST00000622824.1	B3GNT6	733.633	43.8306	640.707	3.68917	1.28358e-28	2.70983e-26	12.8988
ENST00000369280.1	TDRD1	169.967	11.3164	148.595	3.653	2.62527e-37	1.57311e-34	12.5795
ENST00000412993.2	PGBD4P8	45.388	2.81392	39.6526	3.63583	3.28269e-27	5.81372e-25	12.4306
ENST00000562848.1	AC012531.25	27.7087	3.57187	24.2472	3.61548	2.82065e-48	3.94377e-45	12.2566
ENST00000568241.1	RP11-810K23.9	68.4026	3.72776	59.6899	3.61046	2.7249e-20	1.9494e-18	12.214
ENST00000508449.1	ANK3	27.3708	3.05847	21.1444	3.59127	3.30744e-15	1.14405e-13	12.0526
ENST00000477103.1	TRPM8	38.0778	1.72547	29.7711	3.59003	5.47712e-18	2.80801e-16	12.0422
ENST00000420453.1	ATP8A2P1	47.3088	0.142938	17.9286	3.56715	6.02902e-11	1.08524e-09	11.8528
ENST00000361713.1	ANKRD30A	98.1588	1.13484	27.5882	3.54841	1.54812e-13	4.18091e-12	11.6998
ENST00000505443.1	LINC01019	35.4499	5.08958	30.9963	3.53561	9.71909e-27	1.62555e-24	11.5964
ENST00000376708.1	FOXB2	39.3069	2.32604	34.3251	3.53542	4.19069e-20	2.93223e-18	11.5949
ENST00000502630.5	TMED11P	21.8244	1.38367	19.0707	3.51303	4.89185e-22	4.44033e-20	11.4163
ENST00000621085.4	ALB	76.6226	0.668957	25.7915	3.51124	1.28928e-11	2.60557e-10	11.4022
ENST00000562231.5	PRCAT47	3315.12	245.95	2901.66	3.49605	7.39074e-33	2.58907e-30	11.2828
ENST00000616913.1	AL359314.1	92.9461	7.01503	81.3699	3.49346	2.49142e-35	1.19612e-32	11.2625
ENST00000480394.5	SLCO1A2	30.9632	3.84175	27.059	3.47746	5.19178e-21	4.07449e-19	11.1384
ENST00000299162.9	FOXN4	18.2852	1.16181	15.9784	3.46049	2.04351e-20	1.48527e-18	11.0081
ENST00000452335.2	DYTN	27.8047	3.07646	24.2405	3.45447	1.63416e-14	5.11229e-13	10.9623
ENST00000611791.1	RP1-269M15.3	21.6481	6.74242	18.9183	3.45196	1.47467e-19	9.5162e-18	10.9432
ENST00000382085.7	AMACR	5927.9	496.815	5196.25	3.43266	4.58192e-50	7.02233e-47	10.7978
ENST00000404694.3	CGREF1	11.9982	0.958152	10.511	3.42879	8.43465e-33	2.94328e-30	10.7688
ENST00000398484.6	FGFRL1	372.907	30.0574	326.72	3.41226	1.09566e-34	4.8432e-32	10.6462
ENST00000435629.5	LINC00993	43.7516	0.320149	15.4427	3.41047	1.66453e-10	2.77989e-09	10.6329
ENST00000361609.4	DLX1	32.2436	5.46409	28.2415	3.38812	3.65607e-30	9.44486e-28	10.4695
ENST00000504871.1	SPON2	26.7288	2.12728	23.4146	3.3795	1.60053e-29	3.78504e-27	10.4071
ENST00000381655.6	ATP8A2	978.138	129.415	857.296	3.37153	1.57583e-33	6.05242e-31	10.3498
ENST00000512079.5	AMACR	26.9333	1.28982	20.9677	3.36835	4.56662e-14	1.33312e-12	10.327
ENST00000561519.5	PRCAT47	153.522	11.8565	134.437	3.36818	7.67366e-25	9.95215e-23	10.3258
ENST00000225648.3	HOXB6	20.474	829.543	129.468	-4.98791	6.18666e-59	1.51708e-55	0.0315131
ENST00000264651.2	KRT24	2.08196	94.153	14.4853	-5.00085	8.26299e-44	8.78036e-41	0.0312315
ENST00000314669.9	SLC13A2	5.62377	576.133	82.4799	-5.01074	3.37118e-19	2.06272e-17	0.0310183
ENST00000440007.5	EMX2OS	81.5097	3004.09	475.226	-5.02202	2.82852e-111	1.12711e-106	0.0307767
ENST00000379244.5	ACSL6	1.00141	456.25	62.3302	-5.04046	1.38793e-17	6.70584e-16	0.0303858
ENST00000399770.2	GRXCR1	1.26486	185.684	26.1089	-5.04757	6.09065e-18	3.10165e-16	0.0302364
ENST00000576562.1	HOXB8	1.15334	81.8085	12.0188	-5.0557	9.05108e-25	1.16064e-22	0.0300666
ENST00000546446.2	EMX2	2.55404	135.685	20.4888	-5.06068	7.14495e-35	3.23536e-32	0.029963
ENST00000326842.2	EDDM3A	1.02051	1084.63	99.666	-5.09262	2.63852e-18	1.41937e-16	0.0293069
ENST00000592127.5	TMEM101	0.304128	162.318	22.1298	-5.12147	3.92468e-18	2.0571e-16	0.0287266
ENST00000437564.5	MCF2	7.86343	351.927	54.2139	-5.14551	1.00321e-66	4.44175e-63	0.0282519
ENST00000394246.1	PNMT	11.5635	497.218	76.9884	-5.15608	7.03214e-82	8.00619e-78	0.0280456
ENST00000556775.5	SERPINA5	0.882453	104.712	14.8699	-5.19172	1.23086e-20	9.21512e-19	0.0273612
ENST00000419625.5	ANXA13	11.7727	562.672	85.9871	-5.22449	4.23437e-66	1.68731e-62	0.0267469
ENST00000579281.5	SLC13A2	4.08402	335.761	48.7658	-5.25497	7.74921e-27	1.314e-24	0.0261877
ENST00000480630.5	MFSD2A	5.08149	259.794	39.3951	-5.26885	3.21049e-60	9.47641e-57	0.0259369
ENST00000520602.5	MCF2	3.59573	269.65	39.4372	-5.28212	2.34297e-30	6.21381e-28	0.0256994
ENST00000525969.1	PATE1	1.37337	192.914	27.1767	-5.47462	2.26588e-23	2.42717e-21	0.0224893
ENST00000512953.5	SPINK13	3.1955	189.584	28.3049	-5.51294	5.2544e-74	3.98814e-70	0.0218997
ENST00000479141.5	PAEP	1.96019	3175.34	56.0134	-5.52507	1.14486e-20	8.59546e-19	0.0217164
ENST00000445202.1	PATE3	1.10479	108.091	15.5175	-5.68727	3.45577e-36	1.84221e-33	0.0194071
ENST00000398450.4	SPINK13	1.65804	156.345	22.4967	-5.72726	4.04933e-41	3.39701e-38	0.0188766
ENST00000505118.1	CRISP1	3.13438	1179.42	53.5107	-5.76795	6.44087e-33	2.2967e-30	0.0183516
ENST00000620492.4	TMEM114	0.400837	681.381	43.8764	-5.77564	2.66723e-22	2.49346e-20	0.018254
ENST00000506738.5	SPINK2	3.35869	636.037	88.5899	-5.79043	1.17186e-25	1.69343e-23	0.0180679
ENST00000504762.1	SPINK2	3.30347	629.87	87.7113	-5.80622	7.38185e-26	1.10896e-23	0.0178711
ENST00000239144.4	HOXB8	12.4142	988.793	143.947	-5.93994	7.96363e-91	1.58667e-86	0.0162892
ENST00000616794.1	EMX2	8.70151	861.203	123.546	-6.00556	3.61099e-59	9.5927e-56	0.0155649
ENST00000636811.1	RP1-172H20.4	1.12513	156.706	22.0843	-6.00706	2.82094e-37	1.67775e-34	0.0155487
ENST00000554866.5	SERPINA5	68.4983	6141.01	886.556	-6.07047	1.027e-87	1.63695e-83	0.0148801
ENST00000568335.3	TMEM114	0.396251	75.1581	10.4678	-6.07617	8.10394e-32	2.54272e-29	0.0148214
ENST00000553456.4	EMX2	14.9511	1529.64	219.003	-6.08677	2.51927e-64	9.33841e-61	0.014713
ENST00000372811.9	MFSD2A	59.8756	5074.63	735.439	-6.08796	6.56919e-114	3.49026e-109	0.0147009
ENST00000329597.11	SERPINA5	15.448	2485.26	348.169	-6.13251	5.15597e-37	3.0214e-34	0.0142538
ENST00000361360.3	POU3F3	6.77766	1355.88	188.522	-6.17049	8.43882e-33	2.94328e-30	0.0138834
ENST00000305738.9	PATE1	35.1091	11704.5	1607.15	-6.18349	3.92849e-27	6.85837e-25	0.0137589
ENST00000336803.1	CLDN2	5.00658	749.299	105.274	-6.2674	2.60582e-46	3.34957e-43	0.0129815
ENST00000554276.1	SERPINA5	17.9261	2777.6	389.695	-6.26908	1.65687e-44	1.85981e-41	0.0129663
ENST00000534142.5	PKD1L2	0.489248	130.292	12.5224	-6.35266	5.32812e-42	4.82534e-39	0.0122365
ENST00000438239.1	ZNF275	1.14823	136.813	19.4243	-6.36116	3.5583e-79	3.54478e-75	0.0121647
ENST00000550862.1	AQP2	0.923149	228.872	31.6313	-6.41324	3.732e-35	1.76514e-32	0.0117333
ENST00000540876.1	CLDN2	18.4392	4449.95	615.43	-6.49343	7.0545e-38	4.55235e-35	0.011099
ENST00000509707.1	SPINK2	1.36785	218.829	30.6631	-6.52221	4.86456e-59	1.23075e-55	0.0108798
ENST00000525411.1	PATE4	1.24932	269.176	37.3431	-6.66779	1.9848e-48	2.80628e-45	0.00983548
ENST00000248701.8	SPINK2	11.5954	2260.44	314.548	-6.75947	2.31416e-62	7.84804e-59	0.00922992
ENST00000291009.3	PIP	285.845	51161.7	7139.58	-6.79449	1.47644e-75	1.38431e-71	0.00900853
ENST00000457514.2	PATE4	14.865	3733.62	515.837	-7.55892	4.71121e-160	7.5093e-155	0.00530321
ENST00000199280.3	AQP2	22.8556	13589.4	1850.47	-7.6459	8.44974e-53	1.43279e-49	0.00499292
ENST00000372781.3	SEMG1	2316.63	1.72674e+06	234623	-7.9069	9.18167e-56	1.82936e-52	0.00416664
ENST00000372769.3	SEMG2	1196.64	895054	121613	-8.08727	5.89472e-64	2.04254e-60	0.00367696
Supplementary Figure 3a (middle panel)
Top 50 in CRPC VS. Pca	gene	count1	count2	baseMean	log2FoldChange	pvalue	padj	FC
ENST00000568225.2	EPPK1	15372.6	0	3487.3	16.0431	1.53975e-101	4.62411e-100	67523.4
ENST00000409809.5	COL6A3	16230.7	0	3681.96	15.9663	1.56764e-74	2.41026e-73	64021.8
ENST00000514014.1	RBM47	9667.43	0.12486	2193.17	15.103	4.51532e-125	2.42655e-123	35192.2
ENST00000614273.1	CYP1B1	6831.4	0.094917	1549.79	14.6061	5.68644e-96	1.48746e-94	24938.9
ENST00000300036.5	MYH11	5560.3	0.116285	1261.37	14.5799	7.23861e-81	1.30396e-79	24489.3
ENST00000430799.7	ARID1A	7699.44	0.0955096	1746.71	14.5266	3.08171e-65	3.67271e-64	23602.4
ENST00000612417.4	CDH1	6365.26	0.136124	1444.08	14.4141	1.28841e-112	5.12018e-111	21830.9
ENST00000395898.3	VPS13C	5008.48	6.0491	1136.18	14.3505	2.30979e-63	2.62219e-62	20889.7
ENST00000585841.5	LASP1	3889.28	0.019698	882.306	14.062	2.21247e-90	5.05069e-89	17103.3
ENST00000403904.5	CSNK1E	3526.39	0	799.967	14.0271	1.93781e-90	4.42884e-89	16694.3
ENST00000350026.10	ARID1B	3844.21	0	872.065	14.0203	1.26516e-65	1.52373e-64	16615.9
ENST00000535270.5	POLE	3920.39	0.809321	889.373	13.9558	9.47422e-62	1.03084e-60	15890.2
ENST00000630255.2	DDX3X	4484.6	0.160429	1017.46	13.9279	3.17055e-107	1.10335e-105	15585.3
ENST00000420222.1	SH3PXD2A	5793.38	0.19622	1314.39	13.7564	8.06153e-65	9.50049e-64	13838.1
ENST00000513847.5	AR	45075.9	3.13695	10228	13.7499	0	0	13776.4
ENST00000516014.2	RNA5SP162	34211.7	0	799.416	13.7006	5.34738e-44	3.52445e-43	13313.6
ENST00000443272.2	NFIC	2944.82	0	668.038	13.6529	4.35557e-63	4.91247e-62	12880.9
ENST00000475616.5	MYLK	2807.76	0	636.945	13.5929	1.75802e-63	2.00158e-62	12355.5
ENST00000526975.1	CFL1	3271.39	0.1531	742.239	13.557	2.90166e-125	1.56508e-123	12052.4
ENST00000531696.5	KDM2A	2600.9	0	590.019	13.5269	2.36827e-69	3.16975e-68	11803.4
ENST00000406629.1	MTMR3	2580.94	0	585.491	13.4429	6.46785e-58	6.3406e-57	11135.4
ENST00000430328.6	RIF1	2455.24	0	556.975	13.4422	7.31727e-68	9.38201e-67	11130.4
ENST00000588657.5	ILF3	2561.45	0	581.071	13.4316	9.76876e-58	9.52372e-57	11048.6
ENST00000530473.5	HYOU1	2344.19	0.0022297	531.784	13.422	5.18605e-78	8.7056e-77	10975.9
ENST00000424922.5	CALD1	2255.13	0	511.58	13.4207	1.5322e-89	3.43168e-88	10965.8
ENST00000454757.6	EGFR	2405.43	0.527675	545.709	13.4156	8.42393e-110	3.13273e-108	10926.7
ENST00000565539.5	ADGRG1	3842.73	0.16856	871.861	13.3977	8.09397e-63	9.06345e-62	10792.3
ENST00000536901.1	TMEM129	1847.13	0	419.026	13.3713	0	0	10596.5
ENST00000346322.9	MYLK	2245.29	0	509.348	13.3091	2.62186e-65	3.12952e-64	10149.5
ENST00000536202.1	TAOK1	2583.31	4.85323	586.144	13.274	1.66295e-65	1.99655e-64	9905.13
ENST00000543945.5	PTPN14	2607.84	0.125216	591.689	13.2738	2.49909e-119	1.17189e-117	9903.98
ENST00000537230.2	TRIM25	2344.08	0.103642	531.839	13.2709	7.26593e-159	8.3615e-157	9884.29
ENST00000616080.1	CRY2	2144.45	0	486.472	13.2526	4.65387e-66	5.66993e-65	9759.45
ENST00000397238.6	AGAP3	3093.56	0.180691	701.919	13.2353	2.40909e-116	1.05518e-114	9643.12
ENST00000396087.7	NAV2	2197.98	0	498.615	13.2233	1.11596e-56	1.05756e-55	9563.11
ENST00000520701.5	SLC36A1	1983.02	1.89589	449.852	13.1311	4.9621e-63	5.58726e-62	8971.56
ENST00000621737.4	PTBP1	3297.38	0.292695	748.242	13.107	1.21086e-154	1.2709e-152	8822.6
ENST00000466328.2	CBR1	1665.54	0	377.831	13.105	6.7061e-138	4.83312e-136	8810.6
ENST00000630330.2	RAPH1	1874.33	0	425.194	13.078	8.31238e-67	1.03631e-65	8646.88
ENST00000616821.4	HIP1	2055.55	0.0385788	466.335	13.0394	1.57711e-69	2.12112e-68	8418.91
ENST00000406200.2	BCOR	4050.23	0.254205	918.999	13.019	3.3332e-48	2.47819e-47	8300.88
ENST00000612035.4	AP2B1	1829.41	0	415.004	12.9703	5.07195e-55	4.5936e-54	8024.96
ENST00000542807.1	RAP1GAP2	1803.41	0.460517	409.131	12.9584	1.7206e-72	2.50111e-71	7959.19
ENST00000474644.1	COL1A1	3948.42	3.75671	896.032	12.9345	2.47515e-153	2.51711e-151	7828.23
ENST00000345512.7	PTPRU	1577.83	0	357.934	12.8761	1.3361e-72	1.9478e-71	7517.93
ENST00000377854.9	ACACB	1610.27	2.44828	365.293	12.8446	3.20743e-61	3.4411e-60	7355.67
ENST00000560579.5	AKAP13	2589.16	0.181847	587.496	12.82	6.20039e-60	6.42084e-59	7231.29
ENST00000397108.8	FGFR1	1459.39	0	331.065	12.799	1.18508e-79	2.07451e-78	7126.72
ENST00000471917.1	LPP	1572.21	1.82595	356.7	12.7977	1.73731e-85	3.50968e-84	7120.32
ENST00000382041.7	NIN	1550	0	351.62	12.6872	2.9282e-47	2.12093e-46	6595.13
ENST00000637908.1	QARS	0.688673	77.4689	60.0512	-6.77225	3.0573e-73	4.52877e-72	0.00914852
ENST00000535737.5	FHL1	4.43632	522.3	404.821	-6.83773	3.17381e-103	9.9722e-102	0.00874257
ENST00000472679.1	CLK1	4.85177	136.184	105.55	-6.84273	4.58508e-72	6.59178e-71	0.00871229
ENST00000394419.8	ACTN1	29.4341	3431.89	2660.04	-6.85577	0	0	0.00863392
ENST00000277465.8	CIZ1	5.25079	641.138	496.886	-6.88742	3.82219e-285	4.85734e-282	0.00844654
ENST00000443308.6	SHISA5	28.4325	3413.12	2645.3	-6.89969	0	0	0.00837501
ENST00000594469.5	AC003991.3	1.08417	191.625	148.49	-6.91281	3.58537e-143	2.90522e-141	0.00829922
ENST00000433712.6	TRPM8	18.5933	1197.17	927.686	-6.92323	7.76817e-43	4.94882e-42	0.00823947
ENST00000432899.5	CALM2	8.3993	1039.75	805.785	-6.92625	5.1875e-285	6.49891e-282	0.00822228
ENST00000366764.6	CDC42BPA	2.20473	182.905	141.73	-6.93253	3.0608e-49	2.34607e-48	0.00818655
ENST00000449804.3	FOXI1	0.144434	41.2478	31.9234	-6.93647	3.24165e-62	3.57464e-61	0.0081642
ENST00000511207.5	CCNH	0.543247	41.4294	32.0922	-6.94346	1.85313e-58	1.8441e-57	0.00812474
ENST00000502590.5	ADH5	1.61817	442.938	343.209	-6.95587	1.90232e-233	9.62854e-231	0.00805519
ENST00000333496.14	CLN3	1.21481	156.007	120.892	-6.98577	9.26663e-76	1.46887e-74	0.00788991
ENST00000634336.1	QARS	0.287137	53.6998	41.583	-6.9924	7.1352e-53	6.07333e-52	0.00785377
ENST00000528406.1	NUP214	0.259131	41.3113	31.9985	-7.01271	9.30578e-125	4.96922e-123	0.00774395
ENST00000619176.1	RP11-229E13.4	0.130227	40.7901	31.5663	-7.03795	3.40483e-98	9.46265e-97	0.00760966
ENST00000591249.5	ATP5D	2.76721	367.564	284.809	-7.06448	0	0	0.00747099
ENST00000618257.1	MAN2C1	1.2933	170.031	131.752	-7.06482	1.77309e-86	3.68089e-85	0.00746923
ENST00000426621.6	MAFF	5.25718	483.493	374.638	-7.06966	6.29157e-119	2.92775e-117	0.00744424
ENST00000397119.7	DYNC1I2	3.32603	35.1162	27.15	-7.11644	8.91759e-24	3.14452e-23	0.00720672
ENST00000505969.1	THOC3	0.82089	64.0374	49.622	-7.13203	1.90453e-63	2.16699e-62	0.00712925
ENST00000535035.5	DHCR24	22.561	12299.2	9528.08	-7.17186	2.12964e-173	3.28264e-171	0.00693515
ENST00000614531.1	FAM208A	5.82115	42.3252	32.7427	-7.2022	4.4373e-33	2.10339e-32	0.00679083
ENST00000523593.6	ASAH1	0.847321	139.161	107.785	-7.24389	2.79502e-66	3.42961e-65	0.0065974
ENST00000539591.5	SLC25A30	0.250062	52.34	40.5233	-7.24935	1.48053e-46	1.05061e-45	0.00657248
ENST00000463236.5	SAT1	0.772531	111.088	86.0589	-7.32846	1.42829e-103	4.52882e-102	0.00622175
ENST00000418123.1	TRIP12	1.46914	249.229	193.024	-7.38412	0	0	0.0059863
ENST00000564363.1	RP11-1100L3.8	2.7335	497.318	385.12	-7.46166	6.23716e-176	1.01545e-173	0.00567306
ENST00000533397.5	RPL8	57.7318	10337.8	8005.72	-7.47562	0	0	0.0056184
ENST00000291525.11	TFF3	9.51699	1904.64	1474.92	-7.47806	2.418e-142	1.92141e-140	0.00560892
ENST00000447974.5	LRTOMT	1.92688	56.0255	43.3575	-7.51044	4.75251e-44	3.1367e-43	0.00548445
ENST00000575116.1	PRPF8	0.915176	171.735	132.984	-7.53603	1.81633e-155	1.9528e-153	0.005388
ENST00000569275.1	LINC00890	3.67672	751.489	581.846	-7.57827	8.11864e-233	4.05118e-230	0.00523254
ENST00000551275.1	KRT5	0.42034	89.3	69.1375	-7.59792	1.15525e-108	4.17833e-107	0.00516175
ENST00000613695.1	RP11-452N17.1	0.893922	189.757	146.913	-7.69607	3.18007e-57	3.05459e-56	0.00482226
ENST00000469281.5	HLA-J	0.774228	196.664	152.226	-7.74911	4.53338e-30	1.96159e-29	0.00464821
ENST00000528630.1	RCN1	0.14998	76.5733	59.2365	-7.8706	5.54463e-29	2.31517e-28	0.00427282
ENST00000366987.6	ATF3	3.30429	2629.62	2035.46	-7.95385	3.05927e-199	7.87762e-197	0.00403324
ENST00000431944.1	LTF	3.75055	693.591	536.855	-7.95895	3.61976e-72	5.21884e-71	0.004019
ENST00000380353.8	ELP3	0.641401	112.643	87.224	-8.02825	5.56113e-72	7.97683e-71	0.00383051
ENST00000482471.1	EIF2A	0.457362	135.421	104.804	-8.11269	1.18848e-257	9.49951e-255	0.00361275
ENST00000531975.5	RPL8	20.3152	5733.91	4437.77	-8.12859	0	0	0.00357315
ENST00000395311.5	KTN1	1.6711	123.733	95.727	-8.22212	9.65239e-56	8.9218e-55	0.00334884
ENST00000437156.1	RP11-5P18.5	0.49102	161.712	125.139	-8.26118	3.32318e-97	8.98275e-96	0.0032594
ENST00000496382.1	EIF4A2	0.538184	212.777	164.63	-8.37111	3.1979e-93	7.8305e-92	0.00302026
ENST00000601419.5	SEPW1	5.9323	3442.04	2662.55	-9.16398	0	0	0.00174328
ENST00000343279.8	FERMT2	0	150.493	116.354	-9.3166	1.17012e-100	3.43576e-99	0.00156828
ENST00000565848.1	NR4A1	0.31089	274.209	212.075	-9.40603	7.14984e-258	5.7935e-255	0.00147402
ENST00000547250.5	ATP5B	0.920336	625.329	483.681	-9.43534	5.56414e-232	2.70021e-229	0.00144437
Supplementary Figure 3a (right panel)
Top 50 in CRPC-NE VS. -Ad	gene	count1	count2	baseMean	log2FoldChange	pvalue	padj	FC
ENST00000529320.2	GRP	7830.53	0.933239	2397.75	10.1104	2.34832e-26	1.09363e-22	1105.42
ENST00000635742.1	CACNA1A	1646.9	1.56562	505.238	9.31216	6.00809e-49	9.79306e-44	635.682
ENST00000635895.1	CACNA1A	1805.83	0.313192	553.021	9.24235	9.02616e-21	2.01541e-17	605.652
ENST00000636768.1	CACNA1A	462.516	0.107776	141.661	9.04304	5.8303e-26	2.56845e-22	527.506
ENST00000455401.6	TAGLN3	1014	0.893646	311.028	8.99605	1.53655e-36	4.17426e-32	510.601
ENST00000256857.6	GRP	13070.4	2.27191	4002.73	8.99571	7.84747e-19	1.19544e-15	510.479
ENST00000331587.8	CALCA	13002.7	11.6169	3988.49	8.78065	2.60067e-28	1.76627e-24	439.783
ENST00000574974.2	CACNA1A	254.476	0.225877	78.0576	8.72004	4.52434e-35	8.19398e-31	421.689
ENST00000637832.1	CACNA1A	372.215	0.364322	114.196	8.62759	4.73587e-30	4.06283e-26	395.516
ENST00000420468.6	GRP	792.494	0.191486	242.733	8.5132	3.96188e-17	4.42314e-14	365.366
ENST00000636058.1	CACNA1A	294.261	0.350631	90.3231	8.48165	2.41981e-26	1.09562e-22	357.462
ENST00000574822.6	CACNA1A	243.191	0.370831	74.7035	8.22322	1.58228e-32	1.8422e-28	298.839
ENST00000637769.1	CACNA1A	1015.51	0.589183	311.28	8.18662	4.95373e-17	5.39351e-14	291.352
ENST00000360228.10	CACNA1A	3063.74	2.66265	939.726	8.0599	1.1621e-17	1.37261e-14	266.852
ENST00000637966.1	CACNA1A	216.261	0.358027	66.4509	8.00748	5.11826e-22	1.41401e-18	257.332
ENST00000560585.5	GCNT3	242.074	0.09698	74.1717	7.88408	5.12793e-15	3.71486e-12	236.235
ENST00000370788.6	DST	637.835	0.198255	85.16	7.88394	2.12749e-16	2.02793e-13	236.212
ENST00000614285.4	CACNA1A	1576.73	3.26387	484.936	7.84687	3.7841e-25	1.62316e-21	230.221
ENST00000456142.3	GRP	536.047	0.561341	164.485	7.84181	1.81994e-16	1.7553e-13	229.415
ENST00000530323.1	GRP	508.648	0.602534	156.127	7.80682	1.05939e-17	1.26042e-14	223.918
ENST00000625672.2	NRXN1	98.6373	0	30.1951	7.7297	2.05637e-14	1.26964e-11	212.262
ENST00000419308.6	FOXA2	1124.31	1.76889	345.404	7.71813	4.32153e-18	5.63521e-15	210.567
ENST00000341267.8	DLK1	15054.3	17.1381	4620.34	7.62544	2.67608e-15	2.04787e-12	197.463
ENST00000494746.1	CALCA	2097.18	5.3158	645.681	7.60646	5.22375e-24	2.07673e-20	194.883
ENST00000636670.1	CACNA1A	1146.5	4.50731	354.097	7.49413	2.09992e-36	4.88975e-32	180.284
ENST00000592864.2	CACNA1A	489.246	1.52258	150.826	7.47894	6.81133e-24	2.64341e-20	178.397
ENST00000636610.1	CACNA1A	887.626	3.30438	274.015	7.44354	3.14936e-30	2.85188e-26	174.072
ENST00000573891.6	CACNA1A	121.597	0.0813948	37.28	7.41224	2.41034e-16	2.27099e-13	170.336
ENST00000361010.7	CALCA	208.44	0.163329	63.9215	7.40083	1.47045e-14	9.54903e-12	168.994
ENST00000266744.3	ASCL1	5532.52	21.8082	1708.76	7.37488	6.5351e-33	8.19391e-29	165.982
ENST00000600437.1	DLL3	143.579	0.307338	44.1659	7.37348	2.69755e-20	5.65801e-17	165.821
ENST00000507111.1	MARCH11	260.234	1.02335	80.3737	7.3653	7.48423e-27	3.93521e-23	164.883
ENST00000637004.1	CACNA1A	172.213	0.100606	52.7882	7.31712	3.02276e-14	1.78524e-11	159.467
ENST00000254227.3	NR0B2	573.028	2.54875	177.185	7.30806	1.06824e-39	3.48241e-35	158.47
ENST00000331224.10	DLK1	23866.9	20.9486	7320.74	7.29113	1.55195e-12	5.95209e-10	156.62
ENST00000331858.4	SLC35D3	976.445	4.74409	302.204	7.18818	8.59198e-34	1.40048e-29	145.834
ENST00000276480.11	ST18	3334.54	17.8833	1033.18	7.18714	5.36258e-47	4.37045e-42	145.729
ENST00000425054.6	KCNK16	358.805	0.886636	110.454	7.13376	6.07004e-16	5.34813e-13	140.435
ENST00000491127.5	SLC26A9	1028.35	4.3178	317.798	7.06074	3.14421e-22	8.8362e-19	133.504
ENST00000535681.1	NPTX1	1145.45	4.30195	353.634	7.05339	6.37226e-20	1.22657e-16	132.826
ENST00000356686.2	SHFM1	166.343	0.493718	51.264	7.05251	1.8119e-14	1.13155e-11	132.745
ENST00000395826.6	POMC	929.282	2.62562	286.296	7.00139	2.10438e-15	1.64119e-12	128.124
ENST00000243314.5	MAGEA9	503.223	0.0426013	154.077	6.94368	2.51316e-10	5.04483e-08	123.1
ENST00000396372.2	CALCA	257.511	0.894237	79.4503	6.90647	5.16137e-17	5.57148e-14	119.965
ENST00000316144.5	LCN15	521.008	0.983621	160.175	6.89013	2.19917e-12	8.09165e-10	118.614
ENST00000525943.1	DDX25	111.82	0.107976	34.3054	6.8264	1.0859e-12	4.30572e-10	113.488
ENST00000303177.7	HMP19	2858.12	16.8634	886.635	6.81382	9.62653e-27	4.75486e-23	112.503
ENST00000556051.1	DLK1	96.8844	0.361064	29.909	6.78087	8.29861e-14	4.28699e-11	109.963
ENST00000378963.1	NR0B1	107.853	0.115934	33.0966	6.76976	3.98729e-12	1.35966e-09	109.119
ENST00000424076.7	MEG3	1898.44	7.15914	586.124	6.76241	3.00487e-15	2.24674e-12	108.565
ENST00000482565.1	HBA2	1.22968	618.913	192.566	-4.98808	3.41223e-07	2.32228e-05	0.0315092
ENST00000536621.5	MUC12	29.1846	1915.34	1337.94	-4.9992	4.83858e-10	8.96226e-08	0.0312674
ENST00000601114.1	KLK2	1187.46	5739.32	4009.37	-5.01392	3.08431e-10	6.02079e-08	0.0309498
ENST00000390337.1	TRGJ1	0.131485	16.6063	11.563	-5.01436	8.73361e-09	1.05537e-06	0.0309405
ENST00000390333.1	TRGJ2	0.131485	16.6063	11.563	-5.01436	8.73361e-09	1.05537e-06	0.0309405
ENST00000435572.6	NFE2	1.82845	501.848	222.709	-5.0146	1.73543e-07	1.32059e-05	0.0309353
ENST00000425399.1	FAR2P4	1.93941	48.9703	17.8446	-5.04245	1.13395e-10	2.51472e-08	0.0303439
ENST00000330807.9	ALAS2	4.84999	3399.8	941.817	-5.05484	2.77087e-07	1.95096e-05	0.0300845
ENST00000368738.3	S100A9	217.963	11996.4	8390.75	-5.05654	1.60191e-12	6.11493e-10	0.030049
ENST00000252244.3	KRT1	2.15189	171.423	119.605	-5.07735	1.76425e-09	2.70526e-07	0.0296186
ENST00000371806.3	FCN1	23.2157	1603.58	1119.8	-5.08038	1.94746e-10	4.0801e-08	0.0295564
ENST00000460515.5	GK5	0.0593638	44.2406	30.7157	-5.09824	3.73773e-07	2.50511e-05	0.0291929
ENST00000422780.3	RP11-20D14.6	0.3964	62.9445	26.1997	-5.13993	2.39564e-09	3.52422e-07	0.0283613
ENST00000426532.6	LTF	41.427	4197.77	1872.67	-5.16053	5.7762e-12	1.86382e-09	0.0279593
ENST00000373521.3	PABPC1L2B	43.976	94.5901	38.2419	-5.17187	6.90918e-12	2.16991e-09	0.0277404
ENST00000368733.3	S100A8	65.7335	8045.43	3542.36	-5.18533	1.0922e-10	2.44542e-08	0.0274828
ENST00000520268.1	KB-1562D12.1	1.17365	63.0804	44.1294	-5.20749	4.16283e-18	5.47204e-15	0.0270638
ENST00000562231.5	PRCAT47	7.36615	745.935	291.792	-5.20761	6.6389e-15	4.68364e-12	0.0270616
ENST00000437932.5	PDLIM5	197.633	13611.6	9505.26	-5.25099	1.73477e-12	6.59006e-10	0.02626
ENST00000396198.7	ALAS2	2.90179	719.041	499.815	-5.25796	4.37266e-08	4.13179e-06	0.0261334
ENST00000535669.6	CD37	0.486828	103.313	71.8356	-5.26184	2.96425e-08	2.95968e-06	0.0260632
ENST00000455688.1	ALAS2	0.318142	67.1492	46.6907	-5.26717	2.31374e-08	2.41182e-06	0.0259671
ENST00000422909.1	RP11-128I7.1	0.25404	34.6835	24.1439	-5.29638	4.08944e-09	5.5134e-07	0.0254467
ENST00000600690.5	KLK2	0.230099	30.3125	21.1036	-5.31436	7.81477e-10	1.3682e-07	0.0251315
ENST00000397806.1	HBA2	12.819	3857.78	2680.75	-5.34324	2.98832e-08	2.97732e-06	0.0246334
ENST00000506221.1	CWH43	0.547769	35.2597	24.6336	-5.34932	1.25046e-13	6.1208e-11	0.0245299
ENST00000636932.1	RP1	0.745581	148.794	103.473	-5.36283	8.72548e-09	1.05537e-06	0.0243012
ENST00000380299.3	HBD	2.29335	5834.91	333.863	-5.36654	1.04452e-08	1.22928e-06	0.0242388
ENST00000550312.5	MYBPC1	1.45364	92.5448	64.6597	-5.39264	8.60649e-16	7.42243e-13	0.0238042
ENST00000513409.1	CWH43	3.0512	252.217	175.942	-5.41513	1.35619e-12	5.26326e-10	0.023436
ENST00000369101.7	RGS10	1.25694	93.7218	65.4162	-5.45039	1.96701e-15	1.5564e-12	0.0228702
ENST00000564941.1	RP11-810K23.10	0.883268	95.7141	66.6842	-5.51967	2.06312e-11	5.7583e-09	0.0217978
ENST00000336375.9	ACPP	148.166	9460.69	6609.91	-5.5446	1.01178e-21	2.65996e-18	0.0214244
ENST00000564887.5	NUP93	4.88632	456.386	318.172	-5.55448	3.81084e-13	1.6505e-10	0.0212782
ENST00000368737.4	S100A12	5.81745	923.175	642.352	-5.7441	1.53903e-11	4.47163e-09	0.0186575
ENST00000299698.11	A2ML1	5.56986	535.872	373.535	-5.81345	6.19645e-17	6.5585e-14	0.0177819
ENST00000262418.10	SLC4A1	5.27213	8312.87	1500.86	-5.86955	3.73242e-10	7.12386e-08	0.0171036
ENST00000610402.4	AP2B1	0	49.2579	34.1789	-5.90127	1.16988e-09	1.93943e-07	0.0167318
ENST00000477801.1	S100A8	2.02476	475.909	330.843	-6.06561	2.22365e-12	8.16329e-10	0.0149304
ENST00000231751.8	LTF	6.72064	1307.7	909.441	-6.11645	1.11588e-13	5.52846e-11	0.0144133
ENST00000327678.9	SERHL2	0.605068	389.615	174.341	-6.18784	7.84932e-12	2.4322e-09	0.0137175
ENST00000375448.4	PADI4	2.47715	719.335	499.889	-6.188	1.51145e-12	5.81046e-10	0.013716
ENST00000514053.6	CWH43	0.848427	139.239	96.8744	-6.20038	1.56983e-15	1.28583e-12	0.0135988
ENST00000422749.5	DSCAM-AS1	0.201689	227.396	78.0924	-6.2511	7.86371e-12	2.4322e-09	0.013129
ENST00000251595.10	HBA2	1209.23	335603	233238	-6.26368	3.02061e-13	1.34523e-10	0.013015
ENST00000519192.1	SLC25A37	5.93271	860.056	598.59	-6.30909	2.51878e-19	4.46257e-16	0.0126117
ENST00000335295.4	HBB	2021.46	762586	529760	-6.40172	3.07895e-13	1.36376e-10	0.0118274
ENST00000226432.8	CWH43	1.30413	648.579	243.577	-6.48916	1.8399e-15	1.48466e-12	0.0111318
ENST00000320868.9	HBA1	794.155	289325	200999	-6.49029	5.65789e-14	3.11563e-11	0.0111232
ENST00000331320.11	MTA1	0.664799	259.891	180.536	-6.82944	1.11715e-16	1.11714e-13	0.00879292
Supplementary Fig. 4a
PC3 and DU145 express multiple isoforms of SYT7					RT-PCR of SYT7 isoforms in PC3 cells							Marker
													GAPDH
							SE-1F/R
							SE-3F/R
Supplementary Fig. 4b
PC3						Colony quantification
						PC3-siNC	siEX1	siEX3
						560	210	92
						554	221	107
						558	205	103
						550	234	96
						DU145-siNC	siEX1	siEX3
						342	245	220
						350	262	212
						326	264	232
						354	256	236
DU145
Supplementary Fig. 4c
PC3	Day	siNC						siEX1						siEX3
	0	100	100	100	100	100	100	100	100	100	100	100	100	100	100	100	100	100	100
	1	104.668	102.015	96.4128	98.7715	98.4767	99.656	89.0418	85.7985	83.145	84.3243	84.0295	84.914	83.7346	83.4398	80.4914	81.0811	80.7862	79.6069
	3	103.583	98.6971	99.3078	98.9414	100.896	98.5749	48.6156	46.9055	48.4935	48.4935	47.3941	45.3176	40.4316	38.355	38.5993	38.355	37.3779	34.6906
	5	102.181	99.2026	98.1646	96.3141	104.709	99.4283	48.7889	41.7933	43.5083	46.0809	40.3039	40.665	22.2958	20.7161	20.4904	19.4073	21.1674	19.5427
DU145	Day	siNC						siEX1						siEX3
	0	100	100	100	100	100	100	100	100	100	100	100	100	100	100	100	100	100	100
	1	119.505	101.374	93.956	94.7802	93.1319	97.2527	70.8791	73.3516	65.9341	70.0549	63.4615	70.0549	79.9451	69.2308	71.7033	72.5275	76.6484	75.8242
	3	101.671	102.236	104.919	99.8353	97.8583	93.4808	65.2389	63.1207	64.8153	62.5559	61.4262	59.0257	54.2245	52.2476	54.9306	54.2245	52.8124	53.0948
	5	103.988	97.354	97.0138	101.493	104.498	95.653	67.4731	63.334	70.4215	67.2463	66.169	61.066	51.2002	50.6332	47.7981	53.4115	51.6538	46.5507
Supplementary Fig. 4d									Supplementary Fig. 4e
PC3	Total sphere # (>100µm)			Large sphere # (>200µm)				DU145	Total sphere # (>100µm)			Large sphere # (>200µm)
	siNC	siEX1	siEX3	siNC	siEX1	siEX3			siNC	siEX1	siEX3	siNC	siEX1	siEX3
	133	96	30	82	33	6			35	24	22	13	16	5
	122	71	29	80	32	9			27	18	19	19	13	5
	150	68	27	86	35	10			48	24	21	24	10	5
Supplementary Figure 5a
	Left: hESC vs. Fibroblast				Right: hESC vs. Fibroblast
		IR counts	FC			IR counts	FC
	Up	1818	18.7423		Up	207	2.22581
	Dn	97	1		Dn	93	1
Supplementary Figure 5b
	Spermatocyte vs. Spermatid				FC: Fold change
		IR counts	FC
	Up	39	3.54545
	Dn	11	1
Supplementary Figure 5c
	Resting vs. activated CD4 T
		IR	FC
	Up	985	4.02041
	Dn	245	1
Supplementary Figure 7h, left
AD		ENZ		AI		DHT
FBS_Luc	FBS_Luc-I	MDV_Luc	MDV_Luc-I	CDSS_Luc	CDSS_Luc-I	CDSS+DHT_Luc	CDSS+DHT_Luc-I
3.27541	4.86364	2.55597	3.05267	1.27112	1.88458	1.51733	1.94959
3.47991	5.09276	2.58756	3.1758	1.18498	1.76463	1.41751	1.90943
3.53455	5.18807	2.54026	3.21534	1.18412	1.78445	1.43404	2.00564
3.60266	5.25417	2.58444	3.2372	1.2373	1.8033	1.50731	1.92863
Supplementary Figure 7h, right
Luc				Luc-I
AD	Enza	CDSS_Luc	CDSS+DHT	AD	Enza	CDSS_Luc	CDSS+DHT
FBS_Luc	MDV_Luc	CDSS_Luc	CDSS+DHT_Luc	FBS_Luc-I	MDV_Luc-I	CDSS_Luc-I	CDSS+DHT_Luc-I
5.33534	3.79629	2.02569	2.20951	7.73401	4.44956	2.95428	2.78698
5.61892	3.86999	1.88444	2.05895	8.01628	4.54908	2.7352	2.72048
5.73623	3.79424	1.86973	2.10267	8.16525	4.60933	2.75559	2.84107
5.82145	3.84031	1.97191	2.18781	8.28728	4.67092	2.79664	2.76081
Supplementary Figure 7i
Luc				Luc-I				Luc-PSA-IR
AD	Enza	CDSS_Luc	CDSS+DHT	AD	Enza	CDSS_Luc	CDSS+DHT	AD	Enza	CDSS_Luc	CDSS+DHT
FBS_Luc	MDV_Luc	CDSS_Luc	CDSS+DHT_Luc	FBS_Luc-I	MDV_Luc-I	CDSS_Luc-I	CDSS+DHT_Luc-I	FBS_Luc-PSA	MDV_Luc-PSA	CDSS_Luc-PSA	CDSS+DHT_Luc-PSA
8.81454	4.52926	2.16399	3.80002	9.71987	5.51185	2.48736	4.15527	7.73961	4.10837	2.0427	3.23218
8.37491	4.57545	1.98125	3.73215	8.77064	5.35904	2.46242	3.97237	7.18833	4.10947	1.94148	3.12663
8.68744	4.76049	2.14941	3.52262	10.1951	5.72917	2.34601	4.1146	7.944	4.07464	2.02965	3.24462
8.4741	4.77995	2.11269	3.76812	9.68945	5.25234	2.62521	4.24712	8.37194	4.21311	2.09869	3.30396
Supplementary Fig. 13d
	E7107 nM		0					0.5					0.8					1
RWPE1
LNCaP
Supplementary Fig. 13e
	E7107 nM			0							10							20
DU145
Migration
Supplementary Fig. 13f
			0 hr				24hr													0 hr					24hr
PC3											PC3-E7107
E7107 nM											0nM	2nM	5nM	10nM	20nM		DU145
											83.4302	84.4049	56.2883	34.1772	39.0093		E7107 nM
0											90.1235	90.6494	53.6585	32.7247	41.4348
											88.8	90.7794	44.795	31.8182	29.6183		0
											86.3636	86.7809	50.6925	40.6494	45.1039
											87.6056
											DU145-E7107
											0nM	2nM	5nM	10nM	20nM
											97.5369	86.3045	64.5516	54.6632	17.9487
2											96.994	88.6949	73.6224	37.3616	52.7869
											98.3395	90.0998	69.8246	53.5398	67.7313
											97.8147	85.815	75.2799	69.6787	57.5404
											96.9452				47.3925
																	2
5
																	5
10
																	10
Supplementary Fig. 13g
	DU145						PC3									LNCaP
RBM5-SE
																						CRACR2B-IR
GAPDH
																Marker
Supplementary Fig. 14a
		LNCaP 0nM					LNCaP 10nM					PC3 0nM					PC3 10nM
Supplementary Fig. 14b
ZNF7-IR
	Marker
								GAS5-SE
AKAP8-SE
	Marker
BRPF1-SE
Supplementary Fig. 14d							Bottom left									Bottom right
LNCaP	AR	KLK3	EPHA3	HDAC4	EZH2	GAS5	RBM4	qPCR		PC3	EPHA3	LIN7A	MYC	EZH2	HDAC4	PRMT5	qPCR
DMSO	1	1	1	1	1	1	1			DMSO	1	1	1	1	1	1
	1	1	1	1	1	1	1				1	1	1	1	1	1
	1	1	1	1	1	1	1				1	1	1	1	1	1
	1	1	1	1	1	1	1				1	1	1	1	1	1
	1	1	1	1	1	1	1				1	1	1	1	1	1
	1	1	1	1	1	1	1				1	1	1	1	1	1
	1	1	1	1	1	1	1				1	1	1	1	1	1
	1	1	1	1	1	1	1				1	1	1	1	1	1
	1	1	1	1	1	1	1				1	1	1	1	1	1
E7107	0.6388	0.6411	0.434	0.2535	0.1453	1.7278	1.5698			E7107	22.798	6.1957	2.0061	0.1273	0.1809	0.3267
	0.715013	0.644597	0.446638	0.255755	0.135342	1.66855	1.59182				24.239	6.1373	2.0414	0.1276	0.1899	0.3141
	0.602686	0.657423	0.484223	0.254831	0.130442	1.66769	1.55827				22.779	6.4283	1.5335	0.1246	0.2078	0.2933
	0.6223	0.5945	0.4566	0.2479	0.1435	1.5846	1.5483				17.462	7.5421	1.6855	0.1226	0.1891	0.2994
	0.69655	0.597678	0.469846	0.250166	0.133669	1.53021	1.56996				18.566	7.471	1.7152	0.1229	0.1986	0.2879
	0.587124	0.609571	0.509385	0.249262	0.128829	1.52943	1.53687				17.448	7.8253	1.2885	0.12	0.2173	0.2688
	0.5231		0.4511	0.2628	0.1409	1.5809	1.5064				16.233	7.4654	1.4966	0.1158	0.1909	0.2922
	0.5855	0.5898	0.4642	0.2652	0.1313	1.5266	1.5276				17.26	7.3951	1.523	0.116	0.2004	0.2809
	0.49351	0.601558	0.503255	0.264261	0.126553	1.52587	1.49536				16.221	7.7458		0.1133	0.2193	0.2623
Supplementary Fig. 15a
	Individual tumor growth										Body weight ratio
Left	Day	Vehicle				E7107				Right	Day	Vehicle				E7107
	1	1.00004	1.00003	1.00001	1.00003	1.0003	1.00033	1.00082	1		1	1	1	1	1	1	1	1	1
	5	1.10555	1.31999	1.20695	0.821864	1.09512	0.849794	0.676245	0.668772		5	1	1	1	1.04167	1	1	1	1
	9	1.88996	3.38167	3.59449	2.065	0.504002	0.489986	0.612495	0.752382		9	0.961538	1	1	1	0.818182	0.916667	0.875	0.772727
	12	3.48119	3.47586	5.55198	2.51066	0.450938	0.428696	0.655231	0.526904		12	0.923077	1	1	1	0.863636	0.958333	0.916667	0.863636
	16	4.75933	6.29392	8.85698	5.70331	0.376476	0.484071	0.534174	0.528093		16	1	1.08333	1.08696	1.08333	1.04545	1.08333	1	1.04545
	21	7.73038	9.01407	15.4435	7.54783	0.430431	0.59892	0.646551	0.688268		21	0.961538	1	1.04348	1	1	1.08333	1	1.04545
	26	13.0229	11.8519	25.2653	9.3144	1.29769	1.43416	0.788412	1.00073		26	0.923077	0.875	1.08696	1.04167	1.04545	1.08333	1	1.04545
Supplementary Fig. 15b
	Individual tumor growth										Body weight ratio
Left	Day	Vehicle				E7107				Right	Day	Vehicle				E7107
	1	1.00035	1.00006	1	1.00003	1.00005	1	1.00003	1.00001		1	1	1	1	1	1	1	1	1
	5	3.01141	1.64801	0.932492	2.04807	0.861985	0.952204	0.805149	0.971998		5	1.04167	1.04348	1.04348	1	0.846154	0.916667	0.958333	0.916667
	8	2.86074	2.31243	1.08825	3.41321	0.601223	0.676895	0.659519	0.702033		8	1.04167	1.04348	0.869565	1	0.923077	0.958333	0.958333	0.916667
	12	4.23917	6.09451	2.02629	5.02867	0.338966	0.386118	0.358227	0.392378		12	1	1	0.913043	0.958333	0.923077	0.958333	1	1
	15	6.09265	8.44331	2.57121	6.72845	0.392513	0.717902	0.41711	0.254906		15	1	1.04348	0.913043	0.916667	0.884615	0.958333	0.958333	0.958333
	19	7.95452	10.2142	2.96363	8.55219	0.399225	0.610294	0.304111	0.4391		19	1.04167	1.08696	0.913043	0.958333	0.923077	1	0.958333	1
	24	12.2387	13.2339	2.37196	9.5134	0.394315	0.42618	0.495652	0.292739		24	1.08333	1.04348	0.869565	0.875	1	1.04167	1.04167	1.08333
Supplementary Fig. 15c
	Individual tumor growth													Body weight ratio
Left	Day	Vehicle					E7107						Right	Day	Vehicle					E7107
	1	1.00002	1.00003	1.00004	1.00001	1.00001	1	0.999993	1.00003	1	1.00001	1.00005		1	1	1	1	1	1	1	1	1	1	1	1
	7	2.54649	1.50183	1.25963	1.20281	2.35469	3.01362	1.827	1.70795	1.51049	1.34227	2.21022		7	1	0.916667	1	1.04348	0.956522	0.964286	0.863636	0.952381	0.84	0.88	0.884615
	9	3.28064	2.21776	2.23567	1.56048	2.62338	3.87569	1.84695	1.80603	1.77197	1.49894	2.91803		9	1	0.958333	1.04545	1.04348	0.956522	0.964286	0.818182	0.904762	0.8	0.8	0.846154
	13	3.3225	3.53695	2.59225	2.83894	3.77338	6.78053	2.26261	2.18463	2.14768	1.388	3.97446		13	0.875	0.875	0.954545	1	0.869565	0.785714	0.727273	0.809524	0.72	0.68	0.769231
	16	4.80645	4.10366	2.83083	2.58504	3.9042	5.79097	2.08147	1.79403	1.44393	1.39945	3.38781		16	0.875	0.916667	1.04545	1	0.913043	0.821429	0.772727	0.857143	0.72	0.72	0.769231
	19	4.53929	4.76151	3.5614	3.33801	5.58844	6.91138	1.95418	1.92823	2.37619	1.32341	5.03642		19	0.791667	0.833333	0.909091	0.913043	0.869565	0.821429	0.727273	0.857143	0.8	0.72	0.807692
	23	5.32316	6.52207	5.91092	4.9307	5.91095	6.53326	2.34887	1.85279	3.36359	1.3705	5.79537		23	0.791667	0.875	1	0.913043	0.913043	0.714286	0.636364	0.714286	0.72	0.64	0.692308
	26	5.98578	8.49281	5.72013	6.40777	6.58194	5.58241	1.60019	1.93669	3.32981	1.58332	5.57628		26	0.791667	0.833333	0.954545	0.913043	0.913043	0.642857	0.636364	0.761905	0.68	0.68	0.692308
	30	6.74628	7.52473	8.43959	10.0389	8.59355	6.17395	1.61701	1.70817	3.2358	1.40848	4.52253		30	0.791667	0.875	0.954545	0.913043	0.913043	0.75	0.772727	0.809524	0.76	0.68	0.730769
	35	10.5724	8.68056	11.0572	12.3743	12.2383	8.689	2.19918	2.38199	4.18448	1.44096	5.93054		35	0.833333	0.916667	1	0.913043	0.913043	0.75	0.727273	0.857143	0.76	0.72	0.807692
Supplementary Fig. 15d
	Individual tumor growth														Body weight ratio
	Day	Vehicle						E7107							Day	Vehicle					E7107
	1	1	1	1	1	1	1	1	1	1	1	1	1		1	1	1	1	1	1	1	1	1	1	1	Note: 6 tumors in 5 mice (1 mouse was implanted with 2 tumors)
	4	1.06976	1.12836	1.48441	1.29132	1.20002	1.13795	1.15137	1.18409	1.68093	1.27346	1.2669	1.44024		4	1.03448	0.9697	0.96429	1	0.9375	0.96296	0.96667	0.96774	0.96774	0.96429
	8	1.81532	1.47898	2.23269	2.18012	1.60157	2.0766	1.21909	1.33149	1.69794	1.30204	1.42631	1.49182		8	1.03448	0.93939	1	1	0.90625	0.77778	0.8	0.83871	0.80645	0.82143
	11	2.57094	2.27235	2.96821	2.55549	2.04911	2.85248	1.08218	1.21634	1.37552	1.23232	1.01829	1.13095		11	1.03448	0.9697	1	1	0.9375	0.74074	0.8	0.83871	0.77419	0.82143
	15	5.01324	6.95914	6.26685	6.36611	4.56414	6.64498	1.81656	2.3179	2.61138	2.06497	1.53505	2.30404		15	1.03448	1	1.07143	1.04348	1	0.92593	0.9	0.93548	0.93548	0.92857
	19	2.94045	5.62848	7.52364	5.3425	4.17621	5.26509	1.37898	0.9599	2.54922	1.79674	1.6548	1.37868		19	1.01379	0.86667	1.02143	0.95652	0.9625	0.91481	0.97667	0.94806	0.92581	0.96429
	22	6.66654	9.96294	14.2346	8.65887	6.65197	8.10879	2.43863	2.96517	3.05434	3.32265	2.58737	2.99848		22	0.93103	0.9697	1	0.91304	0.96875	0.96296	0.96667	0.93548	0.96774	0.96429
	26	7.13505	20.0209	16.4859	10.6187	5.82051	13.9667	2.0642	3.40734	4.48815	2.82105	2.43527	4.64652		26	0.96552	1	1	0.82609	0.9375	0.96296	0.93333	0.93548	0.93548	0.92857
	29	9.62199	17.7318	19.3559	11.9344	8.42833	12.872	3.49925	3.37722	4.88667	3.7414	3.14671	2.60743		29	1	0.9697	0.96429	0.95652	0.9375	1	0.96667	0.93548	0.93548	0.96429
Supplementary Fig. 15e
			Vehicle						E7107								Vehicle						E7107
	LAPC9-AI (1dose)														LAPC9-AI (2dose)
															PC3
	LNCaP-AI
Supplementary Fig. 15f
		Marker								Marker
	ZNF7-IR
									BRPF1-SE
	GAS5-SE
	AKAP8-SE								GAPDH
										Marker
Supplementary Fig. 16a								Bottom left									Bottom right
	LAPC9	KLK3	HDAC4	EZH2	OPRD1	KRT8	RBM4	DKK1	qPCR		PC3	PRMT5	KDM6A	OPRD1	RBM4	TCF4	WNT9A
	DMSO	1	1	1	1	1	1	1			DMSO	1	1	1	1	1	1	qPCR
		1	1	1	1	1	1	1				1	1	1	1	1	1
		1	1	1	1	1	1	1				1	1	1	1	1	1
		1	1	1	1	1	1	1				1	1	1	1	1	1
		1	1	1	1	1	1	1				1	1	1	1	1	1
		1	1	1	1	1	1	1				1	1	1	1	1	1
		1	1	1	1	1	1	1				1	1	1	1	1	1
		1	1	1	1	1	1	1				1	1	1	1	1	1
		1	1	1	1	1	1	1				1	1	1	1	1	1
	E7107	0.8165	0.8036	0.8064	0.7655	7.4444	3.9497	22.09			E7107	0.985223	0.867093	1.5033	2.15461	0.263546	0.270489
		0.9047	0.7948	0.8794	0.4771	7.8542	3.8467	22.486				1.04413	1.0551	1.0034	2.12518	0.284718	0.28235
		0.8148	0.7068	0.7981		7.5775	3.4581	23.092				0.88368	0.829703		2.15882	0.267983	0.293936
		0.7333	0.7675	0.8513	0.6421	8.3119	3.6613	25.686				0.882248	1.59987	1.28704	2.13248	0.274185	0.432087
		0.8125	0.7591	0.9283	0.4003	8.7695	3.5659	26.146				0.934995			2.10335	0.296211	0.451033
			0.675	0.8425		8.4606	3.2057	26.85					1.53088		2.13665	0.2788	0.469541
		0.871386	0.683404	0.769648	0.746104	7.97046	3.73186	21.0578				0.861021	1.59987	2.3555	2.04542	0.291075	0.492796
		0.9655	0.6759	0.8393	0.4651	8.4092	3.6346	21.435				0.912499	1.67301	1.57222	2.01749	0.314458	0.514404
		0.8696	0.601	0.7617		8.113	3.2674	22.012				0.772279	1.31561	1.54299	2.04942	0.295975	0.535513

## Sheet: Figure 2
Fig. 2a-d
		Baseline	SE	RI	Datasets
Fig. 2a	N-T	1	1.39583	22.2	TCGA 2015
	Paired N-T	1	1.26875	18.25	TCGA 2015
Fig. 2b	ADT-Post	1	1.09206	3.71429	Rajan 2014
	ADT-Post	1	1.00524	4.19512	Wyatt 2014
	T-CRPC	1	1.28402	18.0278	SU2C 2015
	8-CRPC	1	7.05323	51.2857	Sowalsky 2015
	CRPC-NE	1	0.346939	1.81633	Beltran 2016
	NEPC-PC	1	1.35411	6.99194	Wyatt 2014
Fig. 2c	TCGA-ARlow	1	2.55224	9.3	TCGA 2015
	CRPC-ARlow	1	2.59245	2.36364	SU2C 2015
	L-B	1	0.703428	2.09615	Zhang 2016
Fig. 2d	LNCaP-shrb/p53	1	1.10357	3.75789	Mu 2017
	LAPC9-PSA-	1	1.6383	3.54237	LAPC9-PSA
	KR-LNCaP	1	3.78516	21.5263	LNCaP CRPC
Fig. 2h
IR genes overlap with 2017-RNA-NMD top1000 targets
		IR	Gene	Top 1K NMD overlap	%	chisq.test
TCGA	UP	113	100	9	9	p=0.7045872
	Ctrl	300	258	18	6.97674
CRPC vs Pca	UP	649	502	63	12.5498	up:p=0.02409796	*
	Ctrl	300	275	18	6.54545
	Down	36	36	3	8.33333	down:p=0.98149
NEPC vs Ad	UP	89	80	8	10	up:p=0.9416334
	Ctrl	300	272	24	8.82353
	Down	49	46	5	10.8696	down:p=0.8963692

## Sheet: Figure 3
Fig. 3h
PSA	AD	AI	MDV3100	PSA	AI	AI+DHT	PSA	siNC	siAR	AR	siNC	siAR
	1	0.268058	0.323735		1	15.111		1	0.245553		1	0.0526681
	1	0.268703	0.314902		1	16.3103		1	0.259633		1	0.0576137
	1	0.260004	0.327806		1	16.2505		1	0.241909		1	0.0422146
	1	0.252304	0.304709		1	15.0748		1	0.20884		1	0.0549131
	1	0.252911	0.296395		1	16.2712		1	0.220815		1	0.0600695
	1	0.244723	0.308541		1	16.2115		1	0.205741		1	0.044014
	1	0.259453	0.313343		1	15.5791		1	0.211347		1	0.0700941
	1	0.260077	0.304793		1	16.8156		1	0.223466		1	0.076676
	1	0.251657	0.317283		1	16.7539		1	0.20821		1	0.0561818

## Sheet: Figure 7
Fig. 7a
	siNC	siESRP1	siNC	siKHDRBS3	siNC	siES+KH	siNC	siES+KH	siES+KH =Double knockdown
PC3 cells	1	0.209007	1	0.054994	1	0.07372	1	0.070162
n=9 repeats	1	0.066836	1	0.050138	1	0.045365	1	0.044482
	1	0.128172	1	0.060535	1	0.073039	1	0.07678
	1	0.227402	1	0.061467	1	0.071249	1	0.07842
	1	0.072718	1	0.05604	1	0.043844	1	0.049718
	1	0.127153	1	0.070883	1	0.077306	1	0.089905
	1	0.225594	1	0.071974	1	0.07541	1	0.091826
	1	0.07214	1	0.065619	1	0.046406	1	0.058217
qPCR	GAPDH + ESRP1		GAPDH + KHDRBS3		GAPDH + ESRP1 + KHDRBS3
Fig. 7b (left)
Top 3 wells: siNC; Bottom 3 wells: siESRP1				Top 3 wells: siNC; Bottom 3 wells: siKHDRBS3					Top 3 wells: siNC; Bottom 3 wells: siKHDRBS3+siESRP1 (Double-KD)
	Colony number	siNC	siESRP1		Colony number	siNC	siKHDRBS3			Colony number	siNC	siKHDRBS3+siESRP1
	(3000 cells/well)	196	103		(3000 cells/well)	181	172			(3000 cells/well)	300	136
		183	87			176	122				303	130
		173	94			181	152				298	148
Note: Only two out of three repeats were shown in Fig. 7b as representative images.
Fig. 7b (right)
To make data directly comparable, we repeated the colony formation assay by plating the cells with different treatments simultaneously.
Top 3 wells: siNC; Bottom 3 wells: siESRP1				Top 3 wells: siKHDRBS3; Bottom 3 wells: siKHDRBS3+siESRP1
Colony number	siNC	siKHDRBS3	siESRP1	siKHDRBS3+siESRP1
(3500 cells/well)	364	260	185	165
	374	262	189	149
	366	256	188	168	Note: This data was shown for quantification.
Fig. 7c
Day	siNC						siESRP1						siKHDRBS3						siE+K
0	100	100	100	100	100	100	100	100	100	100	100	100	100	100	100	100	100	100	100	100	100	100	100	100
1	106.515	100.163	102.606	103.583	97.2313	89.9023	92.3453	84.5277	83.5505	85.5049	79.1531	69.8697		98.2085	103.094	96.2541	96.7427	91.3681	72	78.439	63.2195	66.1463	53.8537	53.8537
3	117.795	105.342	92.4804	97.9925	92.4804	93.9095	83.0843	86.632	77.7627	78.1462	72.537	73.8793	87.1725	80.0272	76.7608	79.2106	75.74	69.2072	59.0703	57.483	52.7211	52.2676	56.1224	50.3401
5	102.07	108.686	98.3779	98.5697	98.0903	94.207	89.214	84.5185	75.74	80.6397	69.4114	67.7782	76.7559	68.2701	66.9756	69.6125	64.3867	68.9892	57.9803	58.3285	50.8416	50.3192	51.1898	51.1898
Fig. 7d
Migration					Invasion
siNC	siESRP1	siKDH	siDKO		siNC	siESRP1	siKDH	siDKO	siDKO=siKHDRBS3+siESRP1
0.585968	0.462606	0.173477	0.0925212		0.930151	0.859951	0.526501	0.36855
0.73246	0.265998	0.169622	0.0848111		1.05125	0.549316	0.561601	0.43875
1.34927	0.300694	0.188897	0.119507		0.877501	0.702001	0.43875	0.351
1.17579	0.285274	0.177332	0.115652		1.14075	0.803791	0.465075	0.29835
1.15652	0.192753	0.173477	0.0616808		1.00035	0.875746	0.36153	0.380835
Fig. 7e
siNC	siESRP1	siKDH	siDKO	siDKO=siKHDRBS3+siESRP1
82	63	26	30
84	55	28	22
80	46	32	29

## Sheet: Figure 8
Fig. 8a (left)
E7107 nM	LNCaP						PC3						RWPE1
0	1.03498	0.997549	1.01426	0.963681	0.988859	1.00156	0.965604	1.19957	1.14941	0.883196		0.983518	1.22568	0.970328	0.951783	0.940942	0.955777	0.956919
0.1	1.02117	0.942068	1.03743	1.02117	0.996658	1.01827	1.06055	1.25797	1.16947	1.23217		1.23397	1.08445	1.24993	1.22083	1.02368	1.07932	1.16462
0.2		1.01671	1.043	1.00936	0.994207	1.02451		1.16482	1.08635	1.10892	1.24472	1.14296	1.03709	1.27618	1.3669	1.32068	1.31555	1.2873
0.4		0.893048	0.880125	0.862745	0.828209	0.809492		0.997492	0.890362	0.853458	0.88857	0.931924	1.01113	1.37974	1.14437	1.32582	1.30528	1.1903
0.5		0.865865	0.926025	0.909759	0.88525	0.829768		0.640631	0.557506	0.618775	0.577571	0.563239	1.07247	1.35292	1.27532	1.26134	1.20485	1.25021
0.6		0.889706	0.824866	0.752897	0.807932	0.729278		0.533501	0.495163	0.446435	0.451451	0.519169	1.04451	1.2796	1.27789	1.27019	1.32525	1.0893
0.8		0.338904	0.34336	0.319519	0.31328	0.345365		0.261555	0.236474	0.252239	0.249373	0.231458	1.04536	1.18944	1.15264	1.13039	1.11327	1.17347
1	0.208333	0.201649	0.177362	0.175802	0.179813	0.207219	0.139377	0.126836	0.14081	0.132211	0.120387	0.12397	1.05021	0.898146	0.849929	0.831098	0.850499	0.794864
1.5	0.142825	0.127674	0.141266	0.126337	0.117647	0.116979	0.0988893	0.106055	0.0960229	0.100322	0.0938732	0.0920817	0.455635	0.47418	0.429101	0.432525	0.46505	0.454494
2	0.084893	0.0746435	0.0777629	0.0746435	0.0670677	0.0677362	0.112146	0.111788	0.127195	0.112504	0.125045	0.0953063	0.481598	0.401427	0.350071	0.356348	0.39515	0.306705
2.5	0.0648396	0.0508021	0.0528075	0.0494652	0.0532531	0.0487968	0.0920817	0.0874239	0.0931566	0.0978144	0.101756	0.0748836	0.215692	0.185449	0.182596	0.186305	0.175464	0.0921541
Fig. 8a (right)
		RWPE1							LNCaP							PC3
	E7107 nM							E7107 nM							E7107 nM
													0.8
	0					0.8		0							0					0.8
	0.2					1							1		0.2
								0.2												1
						2							2		0.5
	0.5							0.5												2
Fig. 8b (left)
Pla-B nM	PC3			DU145			LNCaP
0	0.963384	1.02298	1.0154	1.00646	1.01801	0.979224	0.892952	0.953744	1.15551
0.2	0.936869	0.998232	0.993434	0.984259	0.998148	0.876389	1.06165	1.15059	1.16777
0.5	0.885859	0.89596	0.912121	0.77963	0.806944	0.680093	0.945399	0.922501	0.819903
1	0.570707	0.628788	0.616667	0.555093	0.567593	0.539815	0.89432	0.838397	0.673272
2	0.114899	0.109596	0.109343	0.299074	0.315741	0.30463	0.695729	0.704535	0.681638
4	0.0429293	0.045202	0.0444444	0.250463	0.225463	0.230556	0.581682	0.545575	0.505064
8	0.0469697	0.0459596	0.0477273	0.165278	0.171296	0.160185	0.261999	0.221929	0.267723
10	0.0510101	0.0479798	0.0530303	0.164815	0.15787	0.155556	0.189784	0.151035	0.173492
Fig. 8b (right)
		LNCaP						LNCaP						DU145							PC3						PC3
	Plad B (nM)
												5
	0					0.5	N/S						0					0.8		0.2					0	0					10
	0.1												5 or 10					1							0.1	2
						1	N/S					10								0.5
																		2
	0.2					2	N/S						0.5												1	5
																				2
Fig. 8c (left)											Fig. 8c (right)																	10 days
	DU145-0nM			5nM			10nM					PC3-0nM				5nM				10nM
G1	85.7	86.4	86.3	64.2	64.2	64.1	60.4	59.5	59.7		G1	44.3	44.5	41.1	43.5	29.9	30	29.7	29.9	31.2	30.3	32.2	30.6
S	2.9	2.5	2.7	1.7	2.1	1.9	3.1	3.1	2.8		S	5.6	4.3	6.1	4.6	3.5	3.7	3.7	3.8	3.8	4.4	3.7	3.6
G2/M	11.2	10.8	10.7	33.7	33.3	33.6	36.1	36.9	37.2		G2/M	49.6	50.7	52.1	51.4	66.6	66.3	66.6	66.4	65.1	65.7	64.2	65.9
Fig. 8d (upper-left)					Fig. 8d (upper-right)					Fig. 8d (bottom-left)					Fig. 8d (bottom-right)
E7107	0nM	10nM	20nM	PC3	0nM	10nM	20nM	DU145		0nM	10nM	20nM	PC3		0nM	10nM	20nM	DU145
	143	27	22		128	82	59			160	22	7			258	51	11
	137	23	16		119	81	51			178	27	10			138	56	11
	196	30	18		121	92	49			172	26	11			134	31	16
	108	24	19		115	92	54			135	28	10			102	46	23
	161	21	11		106	101	31			147	32	9			174	43	17
	135	33			134	97	31			145	26	7			112	49	20
	120	25			141	102	37			130	19	6			118	35	18
	158	21								143	27	7			97	32	17
										125	24	10
										149	35	8
Fig. 8g
DDIT3-IR
GAPDH
Fig. 8k

## Sheet: Figure 9
Fig. 9b
	Tumor volume curve										Tumor randomization								Tumor weight
	Day	Vehicle				E7107					All	Vehicle	E7107						Vehicle	E7107
	1	89.6839	151.814	123.071	152.425	246.073	126.142	118.396	131.4		89.6839	89.6839	246.073						1.37	0.59
	5	99.1454	200.387	148.54	125.268	269.4	107.159	79.9998	87.8766		151.814	151.814	126.142						1.94	0.19
	9	169.491	513.372	442.374	314.748	123.984	61.7872	72.4582	98.863		123.071	123.071	118.396						3.59	0.18
	12	312.193	527.671	683.282	382.675	110.931	54.0585	77.5138	69.2352		152.425	152.425	131.4						1.95	0.18
	16	426.816	955.48	1090.03	869.299	92.613	61.0413	63.1927	69.3914		246.073
	21	693.26	1368.43	1900.64	1150.44	105.886	75.5238	76.487	90.4384		126.142
	26	1167.89	1799.23	3109.4	1419.7	319.232	180.847	93.2692	131.496		118.396
											131.4
Fig. 9c
	Tumor volume curve										Tumor randomization				Tumor image				Tumor weight
	Day	Vehicle				E7107					All	Vehicle	E7107						Vehicle	E7107
	1	161.956	103.377	121.735	234.906	198.24	143.73	231.238	220.972		161.956	161.956	198.24						2.27	0.16
	5	487.547	170.354	113.517	481.091	170.871	136.86	186.175	214.782		103.377	103.377	143.73						1.64	0.13
	8	463.154	239.036	132.478	801.762	119.18	97.2901	152.501	155.128		121.735	121.735	231.238						0.42	0.11
	12	686.321	629.989	246.671	1181.24	67.1932	55.4967	82.8329	86.7038		234.906	234.906	220.972						2.89	0.08
	15	986.4	872.785	313.006	1580.51	77.8078	103.184	96.4483	56.3266		198.24
	19	1287.84	1055.84	360.778	2008.91	79.1384	87.7176	70.3196	97.0279		143.73
	24	1981.44	1367.98	288.75	2234.7	78.165	61.2549	114.61	64.6866		231.238
											220.972
Fig. 9d
	Tumor volume curve													Tumor randomization				Tumor image					Tumor weight
	Day	Vehicle					E7107							All	Vehicle	E7107							Vehicle	E7107
	1	72.5414	225.967	225.289	137.411	191.301	74.0582	192.909	314.43	260.11	209.621	180.25		72.5414	72.5414	74.0582							0.76	0.55	Cohort 1
	7	184.722	339.353	283.769	165.278	450.453	223.183	352.447	537.013	392.895	281.367	398.371		225.967	225.967	314.43							2.35	0.35	Quantification was mainly based on cohort 1 data.
	9	237.978	501.126	503.652	214.425	501.853	287.026	356.295	567.852	460.906	314.208	525.946		225.289	225.289	260.11							3.92	0.43
	13	241.014	799.209	583.983	390.098	721.847	502.153	436.481	686.893	558.633	290.952	716.357		137.411	137.411	192.909							2.2	0.97
	16	348.66	927.263	637.729	355.211	746.873	428.867	401.535	564.08	375.582	293.353	610.619		191.301	191.301	209.621							3.16	0.4
	19	329.28	1075.91	802.311	458.676	1069.07	511.843	376.98	606.275	618.071	277.412	907.765		74.0582		180.25								0.73
	23	386.142	1473.73	1331.61	677.528	1130.77	483.84	453.12	582.553	874.902	287.285	1044.56		314.43										0.21	Cohort 2
	26	434.208	1919.04	1288.63	880.491	1259.13	413.422	308.692	608.933	866.118	331.895	1005.07		260.11										0.25	Note this 2 tumors were derived from another repeat experiments (different cohort with same treatment schedule),
	30	489.375	1700.29	1901.27	1379.45	1643.95	457.23	311.938	537.083	841.663	295.246	815.141		192.909											so data included in the image, but not used for quantification.
	35	766.923	1961.46	2490.96	1700.35	2341.19	643.49	424.243	748.944	1088.42	302.054	1068.92		209.621
														180.25
Fig. 9e
	Tumor volume curve														Tumor randomization
	Day	Vehicle						E7107							All	Vehicle	E7107			Tumor image						Tumor weight
	1	75.5213	68.8672	49.7244	85.3874	130.969	94.5737	128.822	100.101	85.7963	76.7843	116.093	72.3941		128.822	75.5212	100.101									Vehicle	E7107
	4	80.7894	77.7069	73.8113	110.262	157.165	107.62	148.322	118.529	144.218	97.782	147.078	104.265		75.5212	68.8672	85.7963									0.434	0.202
	8	137.095	101.853	111.019	186.155	209.756	196.392	157.046	133.283	145.677	99.9762	165.585	107.999		68.8672	49.7244	76.7843									0.674	0.231
	11	194.161	156.49	147.592	218.207	268.37	269.77	139.408	121.757	118.015	94.6232	118.216	81.8741		49.7244	85.3874	116.093									0.671	0.291
	15	222.067	387.617	374.108	456.182	546.954	497.939	177.643	96.0866	218.714	137.961	192.111	99.8084		85.3874	130.969	72.3941									0.725	0.188
	19	378.607	479.256	311.615	543.586	597.761	628.441	234.013	232.024	224.047	158.558	178.208	166.799		130.969	94.5737	128.822									0.774	0.229
	22	503.466	686.12	707.806	739.358	871.201	766.878	314.149	296.817	262.051	255.127	300.375	217.073		94.5737											0.844	0.156
	26	538.848	1378.79	819.75	906.704	762.306	1320.88	265.914	341.078	385.067	216.612	282.717	336.381		100.101
	29	726.665	1221.14	962.461	1019.05	1103.85	1217.35	450.781	338.064	419.258	287.28	365.311	188.762		85.7963
															76.7843
															116.093
															72.3941
Fig. 9i
DDIT3-IR
GAPDH

## Sheet: Figure 10
Fig. 10b
Vehicle	E7107
0.919	0.763
0.9388	0.7878
0.7348	0.6847
0.8845	0.7807
0.7715	0.8406
0.6015	0.5059
0.7354	0.8241
0.9441	0.542
0.7656	0.5976
0.689	0.4326
0.8964	0.6992
0.6792	0.623
0.6353	0.6423
0.5707	0.6156
0.7047	0.6271
0.6614	0.6206
0.8339

## Sheet: Supplementary Figure 3
Supplementary Figure 3a (left panel)
Top 50 in Pca vs. N	gene	count1	count2	baseMean	log2FoldChange	pvalue	padj	FC
ENST00000296589.8	SLC45A2	321.126	6.72492	213.543	4.77998	2.09065e-54	3.96706e-51	27.4736
ENST00000426255.6	AMACR	843.618	18.9314	518.732	4.62726	5.01418e-56	1.03795e-52	24.714
ENST00000382102.7	SLC45A2	141.899	4.84946	123.437	4.4884	1.3234e-48	1.91763e-45	22.4463
ENST00000506639.5	AMACR	594.97	23.0644	517.925	4.4169	3.94345e-60	1.14283e-56	21.3609
ENST00000380518.7	COL2A1	4179.8	253.891	3632.13	4.41656	6.32917e-29	1.39532e-26	21.3558
ENST00000344586.8	NKX2-3	71.2428	2.56522	61.9909	4.41301	1.66333e-46	2.19108e-43	21.3033
ENST00000267294.4	ZIC5	106.065	10.7982	92.2941	4.38503	2.42446e-43	2.49316e-40	20.8942
ENST00000546936.2	RP11-315E17.1	131.583	10.5822	98.4179	4.30724	8.43705e-27	1.42006e-24	19.7973
ENST00000451897.5	GPC5-AS1	140.978	7.97514	99.7997	4.07672	3.99884e-29	9.04089e-27	16.8739
ENST00000265708.8	ADAM2	33.9688	6.26805	29.5289	4.07596	4.44577e-21	3.52022e-19	16.865
ENST00000550272.1	RP11-315E17.1	14.5134	8.59299	10.9089	4.03535	8.89269e-19	5.13001e-17	16.3969
ENST00000613128.4	PAX1	35.2976	4.75059	30.7193	3.99248	8.56882e-23	8.5256e-21	15.9169
ENST00000452488.1	HNRNPA1P57	87.8112	2.88973	31.8265	3.9911	2.01549e-21	1.66972e-19	15.9016
ENST00000376335.7	ZIC2	220.064	22.2811	191.968	3.98481	4.18735e-45	4.90757e-42	15.8324
ENST00000462633.1	MYO6	18.0933	0.591964	15.7356	3.96618	9.52341e-20	6.35394e-18	15.6293
ENST00000482665.1	PDIA2	34.2228	1.50384	29.8151	3.95791	4.42407e-27	7.70669e-25	15.54
ENST00000305107.6	UGT2B4	351.944	45.3147	306.791	3.92977	1.9916e-29	4.65461e-27	15.2398
ENST00000515618.1	RP11-1084J3.3	138.986	7.83912	121.319	3.87357	1.00378e-41	8.93825e-39	14.6575
ENST00000454625.1	RHOXF1P1	28.7486	1.6695	25.1006	3.78235	2.74973e-35	1.31223e-32	13.7594
ENST00000243103.3	HOXC12	28.4112	1.16193	24.7403	3.76957	2.0123e-18	1.10108e-16	13.6381
ENST00000398485.6	PAX1	45.3837	9.63926	39.6177	3.72327	9.53638e-28	1.81171e-25	13.2074
ENST00000465325.1	RPL14	56.927	3.25392	49.6964	3.71073	2.8242e-27	5.01286e-25	13.0931
ENST00000622824.1	B3GNT6	733.633	43.8306	640.707	3.68917	1.28358e-28	2.70983e-26	12.8988
ENST00000369280.1	TDRD1	169.967	11.3164	148.595	3.653	2.62527e-37	1.57311e-34	12.5795
ENST00000412993.2	PGBD4P8	45.388	2.81392	39.6526	3.63583	3.28269e-27	5.81372e-25	12.4306
ENST00000562848.1	AC012531.25	27.7087	3.57187	24.2472	3.61548	2.82065e-48	3.94377e-45	12.2566
ENST00000568241.1	RP11-810K23.9	68.4026	3.72776	59.6899	3.61046	2.7249e-20	1.9494e-18	12.214
ENST00000508449.1	ANK3	27.3708	3.05847	21.1444	3.59127	3.30744e-15	1.14405e-13	12.0526
ENST00000477103.1	TRPM8	38.0778	1.72547	29.7711	3.59003	5.47712e-18	2.80801e-16	12.0422
ENST00000420453.1	ATP8A2P1	47.3088	0.142938	17.9286	3.56715	6.02902e-11	1.08524e-09	11.8528
ENST00000361713.1	ANKRD30A	98.1588	1.13484	27.5882	3.54841	1.54812e-13	4.18091e-12	11.6998
ENST00000505443.1	LINC01019	35.4499	5.08958	30.9963	3.53561	9.71909e-27	1.62555e-24	11.5964
ENST00000376708.1	FOXB2	39.3069	2.32604	34.3251	3.53542	4.19069e-20	2.93223e-18	11.5949
ENST00000502630.5	TMED11P	21.8244	1.38367	19.0707	3.51303	4.89185e-22	4.44033e-20	11.4163
ENST00000621085.4	ALB	76.6226	0.668957	25.7915	3.51124	1.28928e-11	2.60557e-10	11.4022
ENST00000562231.5	PRCAT47	3315.12	245.95	2901.66	3.49605	7.39074e-33	2.58907e-30	11.2828
ENST00000616913.1	AL359314.1	92.9461	7.01503	81.3699	3.49346	2.49142e-35	1.19612e-32	11.2625
ENST00000480394.5	SLCO1A2	30.9632	3.84175	27.059	3.47746	5.19178e-21	4.07449e-19	11.1384
ENST00000299162.9	FOXN4	18.2852	1.16181	15.9784	3.46049	2.04351e-20	1.48527e-18	11.0081
ENST00000452335.2	DYTN	27.8047	3.07646	24.2405	3.45447	1.63416e-14	5.11229e-13	10.9623
ENST00000611791.1	RP1-269M15.3	21.6481	6.74242	18.9183	3.45196	1.47467e-19	9.5162e-18	10.9432
ENST00000382085.7	AMACR	5927.9	496.815	5196.25	3.43266	4.58192e-50	7.02233e-47	10.7978
ENST00000404694.3	CGREF1	11.9982	0.958152	10.511	3.42879	8.43465e-33	2.94328e-30	10.7688
ENST00000398484.6	FGFRL1	372.907	30.0574	326.72	3.41226	1.09566e-34	4.8432e-32	10.6462
ENST00000435629.5	LINC00993	43.7516	0.320149	15.4427	3.41047	1.66453e-10	2.77989e-09	10.6329
ENST00000361609.4	DLX1	32.2436	5.46409	28.2415	3.38812	3.65607e-30	9.44486e-28	10.4695
ENST00000504871.1	SPON2	26.7288	2.12728	23.4146	3.3795	1.60053e-29	3.78504e-27	10.4071
ENST00000381655.6	ATP8A2	978.138	129.415	857.296	3.37153	1.57583e-33	6.05242e-31	10.3498
ENST00000512079.5	AMACR	26.9333	1.28982	20.9677	3.36835	4.56662e-14	1.33312e-12	10.327
ENST00000561519.5	PRCAT47	153.522	11.8565	134.437	3.36818	7.67366e-25	9.95215e-23	10.3258
ENST00000225648.3	HOXB6	20.474	829.543	129.468	-4.98791	6.18666e-59	1.51708e-55	0.0315131
ENST00000264651.2	KRT24	2.08196	94.153	14.4853	-5.00085	8.26299e-44	8.78036e-41	0.0312315
ENST00000314669.9	SLC13A2	5.62377	576.133	82.4799	-5.01074	3.37118e-19	2.06272e-17	0.0310183
ENST00000440007.5	EMX2OS	81.5097	3004.09	475.226	-5.02202	2.82852e-111	1.12711e-106	0.0307767
ENST00000379244.5	ACSL6	1.00141	456.25	62.3302	-5.04046	1.38793e-17	6.70584e-16	0.0303858
ENST00000399770.2	GRXCR1	1.26486	185.684	26.1089	-5.04757	6.09065e-18	3.10165e-16	0.0302364
ENST00000576562.1	HOXB8	1.15334	81.8085	12.0188	-5.0557	9.05108e-25	1.16064e-22	0.0300666
ENST00000546446.2	EMX2	2.55404	135.685	20.4888	-5.06068	7.14495e-35	3.23536e-32	0.029963
ENST00000326842.2	EDDM3A	1.02051	1084.63	99.666	-5.09262	2.63852e-18	1.41937e-16	0.0293069
ENST00000592127.5	TMEM101	0.304128	162.318	22.1298	-5.12147	3.92468e-18	2.0571e-16	0.0287266
ENST00000437564.5	MCF2	7.86343	351.927	54.2139	-5.14551	1.00321e-66	4.44175e-63	0.0282519
ENST00000394246.1	PNMT	11.5635	497.218	76.9884	-5.15608	7.03214e-82	8.00619e-78	0.0280456
ENST00000556775.5	SERPINA5	0.882453	104.712	14.8699	-5.19172	1.23086e-20	9.21512e-19	0.0273612
ENST00000419625.5	ANXA13	11.7727	562.672	85.9871	-5.22449	4.23437e-66	1.68731e-62	0.0267469
ENST00000579281.5	SLC13A2	4.08402	335.761	48.7658	-5.25497	7.74921e-27	1.314e-24	0.0261877
ENST00000480630.5	MFSD2A	5.08149	259.794	39.3951	-5.26885	3.21049e-60	9.47641e-57	0.0259369
ENST00000520602.5	MCF2	3.59573	269.65	39.4372	-5.28212	2.34297e-30	6.21381e-28	0.0256994
ENST00000525969.1	PATE1	1.37337	192.914	27.1767	-5.47462	2.26588e-23	2.42717e-21	0.0224893
ENST00000512953.5	SPINK13	3.1955	189.584	28.3049	-5.51294	5.2544e-74	3.98814e-70	0.0218997
ENST00000479141.5	PAEP	1.96019	3175.34	56.0134	-5.52507	1.14486e-20	8.59546e-19	0.0217164
ENST00000445202.1	PATE3	1.10479	108.091	15.5175	-5.68727	3.45577e-36	1.84221e-33	0.0194071
ENST00000398450.4	SPINK13	1.65804	156.345	22.4967	-5.72726	4.04933e-41	3.39701e-38	0.0188766
ENST00000505118.1	CRISP1	3.13438	1179.42	53.5107	-5.76795	6.44087e-33	2.2967e-30	0.0183516
ENST00000620492.4	TMEM114	0.400837	681.381	43.8764	-5.77564	2.66723e-22	2.49346e-20	0.018254
ENST00000506738.5	SPINK2	3.35869	636.037	88.5899	-5.79043	1.17186e-25	1.69343e-23	0.0180679
ENST00000504762.1	SPINK2	3.30347	629.87	87.7113	-5.80622	7.38185e-26	1.10896e-23	0.0178711
ENST00000239144.4	HOXB8	12.4142	988.793	143.947	-5.93994	7.96363e-91	1.58667e-86	0.0162892
ENST00000616794.1	EMX2	8.70151	861.203	123.546	-6.00556	3.61099e-59	9.5927e-56	0.0155649
ENST00000636811.1	RP1-172H20.4	1.12513	156.706	22.0843	-6.00706	2.82094e-37	1.67775e-34	0.0155487
ENST00000554866.5	SERPINA5	68.4983	6141.01	886.556	-6.07047	1.027e-87	1.63695e-83	0.0148801
ENST00000568335.3	TMEM114	0.396251	75.1581	10.4678	-6.07617	8.10394e-32	2.54272e-29	0.0148214
ENST00000553456.4	EMX2	14.9511	1529.64	219.003	-6.08677	2.51927e-64	9.33841e-61	0.014713
ENST00000372811.9	MFSD2A	59.8756	5074.63	735.439	-6.08796	6.56919e-114	3.49026e-109	0.0147009
ENST00000329597.11	SERPINA5	15.448	2485.26	348.169	-6.13251	5.15597e-37	3.0214e-34	0.0142538
ENST00000361360.3	POU3F3	6.77766	1355.88	188.522	-6.17049	8.43882e-33	2.94328e-30	0.0138834
ENST00000305738.9	PATE1	35.1091	11704.5	1607.15	-6.18349	3.92849e-27	6.85837e-25	0.0137589
ENST00000336803.1	CLDN2	5.00658	749.299	105.274	-6.2674	2.60582e-46	3.34957e-43	0.0129815
ENST00000554276.1	SERPINA5	17.9261	2777.6	389.695	-6.26908	1.65687e-44	1.85981e-41	0.0129663
ENST00000534142.5	PKD1L2	0.489248	130.292	12.5224	-6.35266	5.32812e-42	4.82534e-39	0.0122365
ENST00000438239.1	ZNF275	1.14823	136.813	19.4243	-6.36116	3.5583e-79	3.54478e-75	0.0121647
ENST00000550862.1	AQP2	0.923149	228.872	31.6313	-6.41324	3.732e-35	1.76514e-32	0.0117333
ENST00000540876.1	CLDN2	18.4392	4449.95	615.43	-6.49343	7.0545e-38	4.55235e-35	0.011099
ENST00000509707.1	SPINK2	1.36785	218.829	30.6631	-6.52221	4.86456e-59	1.23075e-55	0.0108798
ENST00000525411.1	PATE4	1.24932	269.176	37.3431	-6.66779	1.9848e-48	2.80628e-45	0.00983548
ENST00000248701.8	SPINK2	11.5954	2260.44	314.548	-6.75947	2.31416e-62	7.84804e-59	0.00922992
ENST00000291009.3	PIP	285.845	51161.7	7139.58	-6.79449	1.47644e-75	1.38431e-71	0.00900853
ENST00000457514.2	PATE4	14.865	3733.62	515.837	-7.55892	4.71121e-160	7.5093e-155	0.00530321
ENST00000199280.3	AQP2	22.8556	13589.4	1850.47	-7.6459	8.44974e-53	1.43279e-49	0.00499292
ENST00000372781.3	SEMG1	2316.63	1.72674e+06	234623	-7.9069	9.18167e-56	1.82936e-52	0.00416664
ENST00000372769.3	SEMG2	1196.64	895054	121613	-8.08727	5.89472e-64	2.04254e-60	0.00367696
Supplementary Figure 3a (middle panel)
Top 50 in CRPC VS. Pca	gene	count1	count2	baseMean	log2FoldChange	pvalue	padj	FC
ENST00000568225.2	EPPK1	15372.6	0	3487.3	16.0431	1.53975e-101	4.62411e-100	67523.4
ENST00000409809.5	COL6A3	16230.7	0	3681.96	15.9663	1.56764e-74	2.41026e-73	64021.8
ENST00000514014.1	RBM47	9667.43	0.12486	2193.17	15.103	4.51532e-125	2.42655e-123	35192.2
ENST00000614273.1	CYP1B1	6831.4	0.094917	1549.79	14.6061	5.68644e-96	1.48746e-94	24938.9
ENST00000300036.5	MYH11	5560.3	0.116285	1261.37	14.5799	7.23861e-81	1.30396e-79	24489.3
ENST00000430799.7	ARID1A	7699.44	0.0955096	1746.71	14.5266	3.08171e-65	3.67271e-64	23602.4
ENST00000612417.4	CDH1	6365.26	0.136124	1444.08	14.4141	1.28841e-112	5.12018e-111	21830.9
ENST00000395898.3	VPS13C	5008.48	6.0491	1136.18	14.3505	2.30979e-63	2.62219e-62	20889.7
ENST00000585841.5	LASP1	3889.28	0.019698	882.306	14.062	2.21247e-90	5.05069e-89	17103.3
ENST00000403904.5	CSNK1E	3526.39	0	799.967	14.0271	1.93781e-90	4.42884e-89	16694.3
ENST00000350026.10	ARID1B	3844.21	0	872.065	14.0203	1.26516e-65	1.52373e-64	16615.9
ENST00000535270.5	POLE	3920.39	0.809321	889.373	13.9558	9.47422e-62	1.03084e-60	15890.2
ENST00000630255.2	DDX3X	4484.6	0.160429	1017.46	13.9279	3.17055e-107	1.10335e-105	15585.3
ENST00000420222.1	SH3PXD2A	5793.38	0.19622	1314.39	13.7564	8.06153e-65	9.50049e-64	13838.1
ENST00000513847.5	AR	45075.9	3.13695	10228	13.7499	0	0	13776.4
ENST00000516014.2	RNA5SP162	34211.7	0	799.416	13.7006	5.34738e-44	3.52445e-43	13313.6
ENST00000443272.2	NFIC	2944.82	0	668.038	13.6529	4.35557e-63	4.91247e-62	12880.9
ENST00000475616.5	MYLK	2807.76	0	636.945	13.5929	1.75802e-63	2.00158e-62	12355.5
ENST00000526975.1	CFL1	3271.39	0.1531	742.239	13.557	2.90166e-125	1.56508e-123	12052.4
ENST00000531696.5	KDM2A	2600.9	0	590.019	13.5269	2.36827e-69	3.16975e-68	11803.4
ENST00000406629.1	MTMR3	2580.94	0	585.491	13.4429	6.46785e-58	6.3406e-57	11135.4
ENST00000430328.6	RIF1	2455.24	0	556.975	13.4422	7.31727e-68	9.38201e-67	11130.4
ENST00000588657.5	ILF3	2561.45	0	581.071	13.4316	9.76876e-58	9.52372e-57	11048.6
ENST00000530473.5	HYOU1	2344.19	0.0022297	531.784	13.422	5.18605e-78	8.7056e-77	10975.9
ENST00000424922.5	CALD1	2255.13	0	511.58	13.4207	1.5322e-89	3.43168e-88	10965.8
ENST00000454757.6	EGFR	2405.43	0.527675	545.709	13.4156	8.42393e-110	3.13273e-108	10926.7
ENST00000565539.5	ADGRG1	3842.73	0.16856	871.861	13.3977	8.09397e-63	9.06345e-62	10792.3
ENST00000536901.1	TMEM129	1847.13	0	419.026	13.3713	0	0	10596.5
ENST00000346322.9	MYLK	2245.29	0	509.348	13.3091	2.62186e-65	3.12952e-64	10149.5
ENST00000536202.1	TAOK1	2583.31	4.85323	586.144	13.274	1.66295e-65	1.99655e-64	9905.13
ENST00000543945.5	PTPN14	2607.84	0.125216	591.689	13.2738	2.49909e-119	1.17189e-117	9903.98
ENST00000537230.2	TRIM25	2344.08	0.103642	531.839	13.2709	7.26593e-159	8.3615e-157	9884.29
ENST00000616080.1	CRY2	2144.45	0	486.472	13.2526	4.65387e-66	5.66993e-65	9759.45
ENST00000397238.6	AGAP3	3093.56	0.180691	701.919	13.2353	2.40909e-116	1.05518e-114	9643.12
ENST00000396087.7	NAV2	2197.98	0	498.615	13.2233	1.11596e-56	1.05756e-55	9563.11
ENST00000520701.5	SLC36A1	1983.02	1.89589	449.852	13.1311	4.9621e-63	5.58726e-62	8971.56
ENST00000621737.4	PTBP1	3297.38	0.292695	748.242	13.107	1.21086e-154	1.2709e-152	8822.6
ENST00000466328.2	CBR1	1665.54	0	377.831	13.105	6.7061e-138	4.83312e-136	8810.6
ENST00000630330.2	RAPH1	1874.33	0	425.194	13.078	8.31238e-67	1.03631e-65	8646.88
ENST00000616821.4	HIP1	2055.55	0.0385788	466.335	13.0394	1.57711e-69	2.12112e-68	8418.91
ENST00000406200.2	BCOR	4050.23	0.254205	918.999	13.019	3.3332e-48	2.47819e-47	8300.88
ENST00000612035.4	AP2B1	1829.41	0	415.004	12.9703	5.07195e-55	4.5936e-54	8024.96
ENST00000542807.1	RAP1GAP2	1803.41	0.460517	409.131	12.9584	1.7206e-72	2.50111e-71	7959.19
ENST00000474644.1	COL1A1	3948.42	3.75671	896.032	12.9345	2.47515e-153	2.51711e-151	7828.23
ENST00000345512.7	PTPRU	1577.83	0	357.934	12.8761	1.3361e-72	1.9478e-71	7517.93
ENST00000377854.9	ACACB	1610.27	2.44828	365.293	12.8446	3.20743e-61	3.4411e-60	7355.67
ENST00000560579.5	AKAP13	2589.16	0.181847	587.496	12.82	6.20039e-60	6.42084e-59	7231.29
ENST00000397108.8	FGFR1	1459.39	0	331.065	12.799	1.18508e-79	2.07451e-78	7126.72
ENST00000471917.1	LPP	1572.21	1.82595	356.7	12.7977	1.73731e-85	3.50968e-84	7120.32
ENST00000382041.7	NIN	1550	0	351.62	12.6872	2.9282e-47	2.12093e-46	6595.13
ENST00000637908.1	QARS	0.688673	77.4689	60.0512	-6.77225	3.0573e-73	4.52877e-72	0.00914852
ENST00000535737.5	FHL1	4.43632	522.3	404.821	-6.83773	3.17381e-103	9.9722e-102	0.00874257
ENST00000472679.1	CLK1	4.85177	136.184	105.55	-6.84273	4.58508e-72	6.59178e-71	0.00871229
ENST00000394419.8	ACTN1	29.4341	3431.89	2660.04	-6.85577	0	0	0.00863392
ENST00000277465.8	CIZ1	5.25079	641.138	496.886	-6.88742	3.82219e-285	4.85734e-282	0.00844654
ENST00000443308.6	SHISA5	28.4325	3413.12	2645.3	-6.89969	0	0	0.00837501
ENST00000594469.5	AC003991.3	1.08417	191.625	148.49	-6.91281	3.58537e-143	2.90522e-141	0.00829922
ENST00000433712.6	TRPM8	18.5933	1197.17	927.686	-6.92323	7.76817e-43	4.94882e-42	0.00823947
ENST00000432899.5	CALM2	8.3993	1039.75	805.785	-6.92625	5.1875e-285	6.49891e-282	0.00822228
ENST00000366764.6	CDC42BPA	2.20473	182.905	141.73	-6.93253	3.0608e-49	2.34607e-48	0.00818655
ENST00000449804.3	FOXI1	0.144434	41.2478	31.9234	-6.93647	3.24165e-62	3.57464e-61	0.0081642
ENST00000511207.5	CCNH	0.543247	41.4294	32.0922	-6.94346	1.85313e-58	1.8441e-57	0.00812474
ENST00000502590.5	ADH5	1.61817	442.938	343.209	-6.95587	1.90232e-233	9.62854e-231	0.00805519
ENST00000333496.14	CLN3	1.21481	156.007	120.892	-6.98577	9.26663e-76	1.46887e-74	0.00788991
ENST00000634336.1	QARS	0.287137	53.6998	41.583	-6.9924	7.1352e-53	6.07333e-52	0.00785377
ENST00000528406.1	NUP214	0.259131	41.3113	31.9985	-7.01271	9.30578e-125	4.96922e-123	0.00774395
ENST00000619176.1	RP11-229E13.4	0.130227	40.7901	31.5663	-7.03795	3.40483e-98	9.46265e-97	0.00760966
ENST00000591249.5	ATP5D	2.76721	367.564	284.809	-7.06448	0	0	0.00747099
ENST00000618257.1	MAN2C1	1.2933	170.031	131.752	-7.06482	1.77309e-86	3.68089e-85	0.00746923
ENST00000426621.6	MAFF	5.25718	483.493	374.638	-7.06966	6.29157e-119	2.92775e-117	0.00744424
ENST00000397119.7	DYNC1I2	3.32603	35.1162	27.15	-7.11644	8.91759e-24	3.14452e-23	0.00720672
ENST00000505969.1	THOC3	0.82089	64.0374	49.622	-7.13203	1.90453e-63	2.16699e-62	0.00712925
ENST00000535035.5	DHCR24	22.561	12299.2	9528.08	-7.17186	2.12964e-173	3.28264e-171	0.00693515
ENST00000614531.1	FAM208A	5.82115	42.3252	32.7427	-7.2022	4.4373e-33	2.10339e-32	0.00679083
ENST00000523593.6	ASAH1	0.847321	139.161	107.785	-7.24389	2.79502e-66	3.42961e-65	0.0065974
ENST00000539591.5	SLC25A30	0.250062	52.34	40.5233	-7.24935	1.48053e-46	1.05061e-45	0.00657248
ENST00000463236.5	SAT1	0.772531	111.088	86.0589	-7.32846	1.42829e-103	4.52882e-102	0.00622175
ENST00000418123.1	TRIP12	1.46914	249.229	193.024	-7.38412	0	0	0.0059863
ENST00000564363.1	RP11-1100L3.8	2.7335	497.318	385.12	-7.46166	6.23716e-176	1.01545e-173	0.00567306
ENST00000533397.5	RPL8	57.7318	10337.8	8005.72	-7.47562	0	0	0.0056184
ENST00000291525.11	TFF3	9.51699	1904.64	1474.92	-7.47806	2.418e-142	1.92141e-140	0.00560892
ENST00000447974.5	LRTOMT	1.92688	56.0255	43.3575	-7.51044	4.75251e-44	3.1367e-43	0.00548445
ENST00000575116.1	PRPF8	0.915176	171.735	132.984	-7.53603	1.81633e-155	1.9528e-153	0.005388
ENST00000569275.1	LINC00890	3.67672	751.489	581.846	-7.57827	8.11864e-233	4.05118e-230	0.00523254
ENST00000551275.1	KRT5	0.42034	89.3	69.1375	-7.59792	1.15525e-108	4.17833e-107	0.00516175
ENST00000613695.1	RP11-452N17.1	0.893922	189.757	146.913	-7.69607	3.18007e-57	3.05459e-56	0.00482226
ENST00000469281.5	HLA-J	0.774228	196.664	152.226	-7.74911	4.53338e-30	1.96159e-29	0.00464821
ENST00000528630.1	RCN1	0.14998	76.5733	59.2365	-7.8706	5.54463e-29	2.31517e-28	0.00427282
ENST00000366987.6	ATF3	3.30429	2629.62	2035.46	-7.95385	3.05927e-199	7.87762e-197	0.00403324
ENST00000431944.1	LTF	3.75055	693.591	536.855	-7.95895	3.61976e-72	5.21884e-71	0.004019
ENST00000380353.8	ELP3	0.641401	112.643	87.224	-8.02825	5.56113e-72	7.97683e-71	0.00383051
ENST00000482471.1	EIF2A	0.457362	135.421	104.804	-8.11269	1.18848e-257	9.49951e-255	0.00361275
ENST00000531975.5	RPL8	20.3152	5733.91	4437.77	-8.12859	0	0	0.00357315
ENST00000395311.5	KTN1	1.6711	123.733	95.727	-8.22212	9.65239e-56	8.9218e-55	0.00334884
ENST00000437156.1	RP11-5P18.5	0.49102	161.712	125.139	-8.26118	3.32318e-97	8.98275e-96	0.0032594
ENST00000496382.1	EIF4A2	0.538184	212.777	164.63	-8.37111	3.1979e-93	7.8305e-92	0.00302026
ENST00000601419.5	SEPW1	5.9323	3442.04	2662.55	-9.16398	0	0	0.00174328
ENST00000343279.8	FERMT2	0	150.493	116.354	-9.3166	1.17012e-100	3.43576e-99	0.00156828
ENST00000565848.1	NR4A1	0.31089	274.209	212.075	-9.40603	7.14984e-258	5.7935e-255	0.00147402
ENST00000547250.5	ATP5B	0.920336	625.329	483.681	-9.43534	5.56414e-232	2.70021e-229	0.00144437
Supplementary Figure 3a (right panel)
Top 50 in CRPC-NE VS. -Ad	gene	count1	count2	baseMean	log2FoldChange	pvalue	padj	FC
ENST00000529320.2	GRP	7830.53	0.933239	2397.75	10.1104	2.34832e-26	1.09363e-22	1105.42
ENST00000635742.1	CACNA1A	1646.9	1.56562	505.238	9.31216	6.00809e-49	9.79306e-44	635.682
ENST00000635895.1	CACNA1A	1805.83	0.313192	553.021	9.24235	9.02616e-21	2.01541e-17	605.652
ENST00000636768.1	CACNA1A	462.516	0.107776	141.661	9.04304	5.8303e-26	2.56845e-22	527.506
ENST00000455401.6	TAGLN3	1014	0.893646	311.028	8.99605	1.53655e-36	4.17426e-32	510.601
ENST00000256857.6	GRP	13070.4	2.27191	4002.73	8.99571	7.84747e-19	1.19544e-15	510.479
ENST00000331587.8	CALCA	13002.7	11.6169	3988.49	8.78065	2.60067e-28	1.76627e-24	439.783
ENST00000574974.2	CACNA1A	254.476	0.225877	78.0576	8.72004	4.52434e-35	8.19398e-31	421.689
ENST00000637832.1	CACNA1A	372.215	0.364322	114.196	8.62759	4.73587e-30	4.06283e-26	395.516
ENST00000420468.6	GRP	792.494	0.191486	242.733	8.5132	3.96188e-17	4.42314e-14	365.366
ENST00000636058.1	CACNA1A	294.261	0.350631	90.3231	8.48165	2.41981e-26	1.09562e-22	357.462
ENST00000574822.6	CACNA1A	243.191	0.370831	74.7035	8.22322	1.58228e-32	1.8422e-28	298.839
ENST00000637769.1	CACNA1A	1015.51	0.589183	311.28	8.18662	4.95373e-17	5.39351e-14	291.352
ENST00000360228.10	CACNA1A	3063.74	2.66265	939.726	8.0599	1.1621e-17	1.37261e-14	266.852
ENST00000637966.1	CACNA1A	216.261	0.358027	66.4509	8.00748	5.11826e-22	1.41401e-18	257.332
ENST00000560585.5	GCNT3	242.074	0.09698	74.1717	7.88408	5.12793e-15	3.71486e-12	236.235
ENST00000370788.6	DST	637.835	0.198255	85.16	7.88394	2.12749e-16	2.02793e-13	236.212
ENST00000614285.4	CACNA1A	1576.73	3.26387	484.936	7.84687	3.7841e-25	1.62316e-21	230.221
ENST00000456142.3	GRP	536.047	0.561341	164.485	7.84181	1.81994e-16	1.7553e-13	229.415
ENST00000530323.1	GRP	508.648	0.602534	156.127	7.80682	1.05939e-17	1.26042e-14	223.918
ENST00000625672.2	NRXN1	98.6373	0	30.1951	7.7297	2.05637e-14	1.26964e-11	212.262
ENST00000419308.6	FOXA2	1124.31	1.76889	345.404	7.71813	4.32153e-18	5.63521e-15	210.567
ENST00000341267.8	DLK1	15054.3	17.1381	4620.34	7.62544	2.67608e-15	2.04787e-12	197.463
ENST00000494746.1	CALCA	2097.18	5.3158	645.681	7.60646	5.22375e-24	2.07673e-20	194.883
ENST00000636670.1	CACNA1A	1146.5	4.50731	354.097	7.49413	2.09992e-36	4.88975e-32	180.284
ENST00000592864.2	CACNA1A	489.246	1.52258	150.826	7.47894	6.81133e-24	2.64341e-20	178.397
ENST00000636610.1	CACNA1A	887.626	3.30438	274.015	7.44354	3.14936e-30	2.85188e-26	174.072
ENST00000573891.6	CACNA1A	121.597	0.0813948	37.28	7.41224	2.41034e-16	2.27099e-13	170.336
ENST00000361010.7	CALCA	208.44	0.163329	63.9215	7.40083	1.47045e-14	9.54903e-12	168.994
ENST00000266744.3	ASCL1	5532.52	21.8082	1708.76	7.37488	6.5351e-33	8.19391e-29	165.982
ENST00000600437.1	DLL3	143.579	0.307338	44.1659	7.37348	2.69755e-20	5.65801e-17	165.821
ENST00000507111.1	MARCH11	260.234	1.02335	80.3737	7.3653	7.48423e-27	3.93521e-23	164.883
ENST00000637004.1	CACNA1A	172.213	0.100606	52.7882	7.31712	3.02276e-14	1.78524e-11	159.467
ENST00000254227.3	NR0B2	573.028	2.54875	177.185	7.30806	1.06824e-39	3.48241e-35	158.47
ENST00000331224.10	DLK1	23866.9	20.9486	7320.74	7.29113	1.55195e-12	5.95209e-10	156.62
ENST00000331858.4	SLC35D3	976.445	4.74409	302.204	7.18818	8.59198e-34	1.40048e-29	145.834
ENST00000276480.11	ST18	3334.54	17.8833	1033.18	7.18714	5.36258e-47	4.37045e-42	145.729
ENST00000425054.6	KCNK16	358.805	0.886636	110.454	7.13376	6.07004e-16	5.34813e-13	140.435
ENST00000491127.5	SLC26A9	1028.35	4.3178	317.798	7.06074	3.14421e-22	8.8362e-19	133.504
ENST00000535681.1	NPTX1	1145.45	4.30195	353.634	7.05339	6.37226e-20	1.22657e-16	132.826
ENST00000356686.2	SHFM1	166.343	0.493718	51.264	7.05251	1.8119e-14	1.13155e-11	132.745
ENST00000395826.6	POMC	929.282	2.62562	286.296	7.00139	2.10438e-15	1.64119e-12	128.124
ENST00000243314.5	MAGEA9	503.223	0.0426013	154.077	6.94368	2.51316e-10	5.04483e-08	123.1
ENST00000396372.2	CALCA	257.511	0.894237	79.4503	6.90647	5.16137e-17	5.57148e-14	119.965
ENST00000316144.5	LCN15	521.008	0.983621	160.175	6.89013	2.19917e-12	8.09165e-10	118.614
ENST00000525943.1	DDX25	111.82	0.107976	34.3054	6.8264	1.0859e-12	4.30572e-10	113.488
ENST00000303177.7	HMP19	2858.12	16.8634	886.635	6.81382	9.62653e-27	4.75486e-23	112.503
ENST00000556051.1	DLK1	96.8844	0.361064	29.909	6.78087	8.29861e-14	4.28699e-11	109.963
ENST00000378963.1	NR0B1	107.853	0.115934	33.0966	6.76976	3.98729e-12	1.35966e-09	109.119
ENST00000424076.7	MEG3	1898.44	7.15914	586.124	6.76241	3.00487e-15	2.24674e-12	108.565
ENST00000482565.1	HBA2	1.22968	618.913	192.566	-4.98808	3.41223e-07	2.32228e-05	0.0315092
ENST00000536621.5	MUC12	29.1846	1915.34	1337.94	-4.9992	4.83858e-10	8.96226e-08	0.0312674
ENST00000601114.1	KLK2	1187.46	5739.32	4009.37	-5.01392	3.08431e-10	6.02079e-08	0.0309498
ENST00000390337.1	TRGJ1	0.131485	16.6063	11.563	-5.01436	8.73361e-09	1.05537e-06	0.0309405
ENST00000390333.1	TRGJ2	0.131485	16.6063	11.563	-5.01436	8.73361e-09	1.05537e-06	0.0309405
ENST00000435572.6	NFE2	1.82845	501.848	222.709	-5.0146	1.73543e-07	1.32059e-05	0.0309353
ENST00000425399.1	FAR2P4	1.93941	48.9703	17.8446	-5.04245	1.13395e-10	2.51472e-08	0.0303439
ENST00000330807.9	ALAS2	4.84999	3399.8	941.817	-5.05484	2.77087e-07	1.95096e-05	0.0300845
ENST00000368738.3	S100A9	217.963	11996.4	8390.75	-5.05654	1.60191e-12	6.11493e-10	0.030049
ENST00000252244.3	KRT1	2.15189	171.423	119.605	-5.07735	1.76425e-09	2.70526e-07	0.0296186
ENST00000371806.3	FCN1	23.2157	1603.58	1119.8	-5.08038	1.94746e-10	4.0801e-08	0.0295564
ENST00000460515.5	GK5	0.0593638	44.2406	30.7157	-5.09824	3.73773e-07	2.50511e-05	0.0291929
ENST00000422780.3	RP11-20D14.6	0.3964	62.9445	26.1997	-5.13993	2.39564e-09	3.52422e-07	0.0283613
ENST00000426532.6	LTF	41.427	4197.77	1872.67	-5.16053	5.7762e-12	1.86382e-09	0.0279593
ENST00000373521.3	PABPC1L2B	43.976	94.5901	38.2419	-5.17187	6.90918e-12	2.16991e-09	0.0277404
ENST00000368733.3	S100A8	65.7335	8045.43	3542.36	-5.18533	1.0922e-10	2.44542e-08	0.0274828
ENST00000520268.1	KB-1562D12.1	1.17365	63.0804	44.1294	-5.20749	4.16283e-18	5.47204e-15	0.0270638
ENST00000562231.5	PRCAT47	7.36615	745.935	291.792	-5.20761	6.6389e-15	4.68364e-12	0.0270616
ENST00000437932.5	PDLIM5	197.633	13611.6	9505.26	-5.25099	1.73477e-12	6.59006e-10	0.02626
ENST00000396198.7	ALAS2	2.90179	719.041	499.815	-5.25796	4.37266e-08	4.13179e-06	0.0261334
ENST00000535669.6	CD37	0.486828	103.313	71.8356	-5.26184	2.96425e-08	2.95968e-06	0.0260632
ENST00000455688.1	ALAS2	0.318142	67.1492	46.6907	-5.26717	2.31374e-08	2.41182e-06	0.0259671
ENST00000422909.1	RP11-128I7.1	0.25404	34.6835	24.1439	-5.29638	4.08944e-09	5.5134e-07	0.0254467
ENST00000600690.5	KLK2	0.230099	30.3125	21.1036	-5.31436	7.81477e-10	1.3682e-07	0.0251315
ENST00000397806.1	HBA2	12.819	3857.78	2680.75	-5.34324	2.98832e-08	2.97732e-06	0.0246334
ENST00000506221.1	CWH43	0.547769	35.2597	24.6336	-5.34932	1.25046e-13	6.1208e-11	0.0245299
ENST00000636932.1	RP1	0.745581	148.794	103.473	-5.36283	8.72548e-09	1.05537e-06	0.0243012
ENST00000380299.3	HBD	2.29335	5834.91	333.863	-5.36654	1.04452e-08	1.22928e-06	0.0242388
ENST00000550312.5	MYBPC1	1.45364	92.5448	64.6597	-5.39264	8.60649e-16	7.42243e-13	0.0238042
ENST00000513409.1	CWH43	3.0512	252.217	175.942	-5.41513	1.35619e-12	5.26326e-10	0.023436
ENST00000369101.7	RGS10	1.25694	93.7218	65.4162	-5.45039	1.96701e-15	1.5564e-12	0.0228702
ENST00000564941.1	RP11-810K23.10	0.883268	95.7141	66.6842	-5.51967	2.06312e-11	5.7583e-09	0.0217978
ENST00000336375.9	ACPP	148.166	9460.69	6609.91	-5.5446	1.01178e-21	2.65996e-18	0.0214244
ENST00000564887.5	NUP93	4.88632	456.386	318.172	-5.55448	3.81084e-13	1.6505e-10	0.0212782
ENST00000368737.4	S100A12	5.81745	923.175	642.352	-5.7441	1.53903e-11	4.47163e-09	0.0186575
ENST00000299698.11	A2ML1	5.56986	535.872	373.535	-5.81345	6.19645e-17	6.5585e-14	0.0177819
ENST00000262418.10	SLC4A1	5.27213	8312.87	1500.86	-5.86955	3.73242e-10	7.12386e-08	0.0171036
ENST00000610402.4	AP2B1	0	49.2579	34.1789	-5.90127	1.16988e-09	1.93943e-07	0.0167318
ENST00000477801.1	S100A8	2.02476	475.909	330.843	-6.06561	2.22365e-12	8.16329e-10	0.0149304
ENST00000231751.8	LTF	6.72064	1307.7	909.441	-6.11645	1.11588e-13	5.52846e-11	0.0144133
ENST00000327678.9	SERHL2	0.605068	389.615	174.341	-6.18784	7.84932e-12	2.4322e-09	0.0137175
ENST00000375448.4	PADI4	2.47715	719.335	499.889	-6.188	1.51145e-12	5.81046e-10	0.013716
ENST00000514053.6	CWH43	0.848427	139.239	96.8744	-6.20038	1.56983e-15	1.28583e-12	0.0135988
ENST00000422749.5	DSCAM-AS1	0.201689	227.396	78.0924	-6.2511	7.86371e-12	2.4322e-09	0.013129
ENST00000251595.10	HBA2	1209.23	335603	233238	-6.26368	3.02061e-13	1.34523e-10	0.013015
ENST00000519192.1	SLC25A37	5.93271	860.056	598.59	-6.30909	2.51878e-19	4.46257e-16	0.0126117
ENST00000335295.4	HBB	2021.46	762586	529760	-6.40172	3.07895e-13	1.36376e-10	0.0118274
ENST00000226432.8	CWH43	1.30413	648.579	243.577	-6.48916	1.8399e-15	1.48466e-12	0.0111318
ENST00000320868.9	HBA1	794.155	289325	200999	-6.49029	5.65789e-14	3.11563e-11	0.0111232
ENST00000331320.11	MTA1	0.664799	259.891	180.536	-6.82944	1.11715e-16	1.11714e-13	0.00879292

## Sheet: Supplementary Figure 4
Supplementary Fig. 4a
PC3 and DU145 express multiple isoforms of SYT7					RT-PCR of SYT7 isoforms in PC3 cells
													GAPDH
								SE-1F/R
								SE-3F/R
Supplementary Fig. 4b
PC3						Colony quantification
						PC3-siNC	siEX1	siEX3
						560	210	92
						554	221	107
						558	205	103
						550	234	96
						DU145-siNC	siEX1	siEX3
						342	245	220
						350	262	212
						326	264	232
						354	256	236
DU145
Supplementary Fig. 4c
PC3	Day	siNC						siEX1						siEX3
	0	100	100	100	100	100	100	100	100	100	100	100	100	100	100	100	100	100	100
	1	104.668	102.015	96.4128	98.7715	98.4767	99.656	89.0418	85.7985	83.145	84.3243	84.0295	84.914	83.7346	83.4398	80.4914	81.0811	80.7862	79.6069
	3	103.583	98.6971	99.3078	98.9414	100.896	98.5749	48.6156	46.9055	48.4935	48.4935	47.3941	45.3176	40.4316	38.355	38.5993	38.355	37.3779	34.6906
	5	102.181	99.2026	98.1646	96.3141	104.709	99.4283	48.7889	41.7933	43.5083	46.0809	40.3039	40.665	22.2958	20.7161	20.4904	19.4073	21.1674	19.5427
DU145	Day	siNC						siEX1						siEX3
	0	100	100	100	100	100	100	100	100	100	100	100	100	100	100	100	100	100	100
	1	119.505	101.374	93.956	94.7802	93.1319	97.2527	70.8791	73.3516	65.9341	70.0549	63.4615	70.0549	79.9451	69.2308	71.7033	72.5275	76.6484	75.8242
	3	101.671	102.236	104.919	99.8353	97.8583	93.4808	65.2389	63.1207	64.8153	62.5559	61.4262	59.0257	54.2245	52.2476	54.9306	54.2245	52.8124	53.0948
	5	103.988	97.354	97.0138	101.493	104.498	95.653	67.4731	63.334	70.4215	67.2463	66.169	61.066	51.2002	50.6332	47.7981	53.4115	51.6538	46.5507
Supplementary Fig. 4d									Supplementary Fig. 4e
PC3	Total sphere # (>100µm)			Large sphere # (>200µm)				DU145	Total sphere # (>100µm)			Large sphere # (>200µm)
	siNC	siEX1	siEX3	siNC	siEX1	siEX3			siNC	siEX1	siEX3	siNC	siEX1	siEX3
	133	96	30	82	33	6			35	24	22	13	16	5
	122	71	29	80	32	9			27	18	19	19	13	5
	150	68	27	86	35	10			48	24	21	24	10	5

## Sheet: Supplementary Figure 5
Supplementary Figure 5a
	Left: hESC vs. Fibroblast				Right: hESC vs. Fibroblast
		IR counts	FC			IR counts	FC
	Up	1818	18.7423		Up	207	2.22581
	Dn	97	1		Dn	93	1
Supplementary Figure 5b
	Spermatocyte vs. Spermatid				FC: Fold change
		IR counts	FC
	Up	39	3.54545
	Dn	11	1
Supplementary Figure 5c
	Resting vs. activated CD4 T
		IR	FC
	Up	985	4.02041
	Dn	245	1

[truncated: 5 more sheets: Supplementary Figure 7, Supplementary Figure 13, Supplementary Figure 14, Supplementary Figure 15, Supplementary Figure 16]
